# Supplementary material for: Degradation‐Based Protein Profiling: A Case Study of Celastrol
Source: Adv Sci (Weinh). 2024 Apr 25;11(25):2308186. doi: 10.1002/advs.202308186 (PMC11220716; doi:10.1002/advs.202308186)
Supplement: Supplementary file 2 — Supporting Information [file ADVS-11-2308186-s004.xlsx]

## Sheet: ZH-002
Accession	Description	Abundances: DMSO-1	Abundances: DMSO-2	Abundances: DMSO-3	Abundances: ZH002-1	Abundances: ZH002-2	Abundances: ZH002-3	Average	P-value	Abundances: Celastrol-1	Abundances: Celastrol-2	Abundances: Celastrol-3
P35579	Myosin-9 OS=Homo sapiens OX=9606 GN=MYH9 PE=1 SV=4	536835	514105	511287	583093	531132	524751	1.04854	0.124191	560926	520807	516173
Q14204	Cytoplasmic dynein 1 heavy chain 1 OS=Homo sapiens OX=9606 GN=DYNC1H1 PE=1 SV=5	236859	230912	212953	232821	234856	216172	1.00505	0.692918	235944	231454	213775
Q01082	Spectrin beta chain, non-erythrocytic 1 OS=Homo sapiens OX=9606 GN=SPTBN1 PE=1 SV=2	321055	308844	304960	338049	303939	300546	1.00752	0.77185	332188	299961	301486
Q13813	Spectrin alpha chain, non-erythrocytic 1 OS=Homo sapiens OX=9606 GN=SPTAN1 PE=1 SV=3	274177	280557	311492	294406	283194	310308	1.02646	0.384618	274460	273860	305565
P21333	Filamin-A OS=Homo sapiens OX=9606 GN=FLNA PE=1 SV=4	273510	231304	263732	278438	229108	257268	0.99467	0.71029	268295	223722	253936
Q9Y490	Talin-1 OS=Homo sapiens OX=9606 GN=TLN1 PE=1 SV=3	192707	199370	195526	196730	194025	193293	0.994215	0.720474	192962	193332	190860
Q15149	Plectin OS=Homo sapiens OX=9606 GN=PLEC PE=1 SV=3	204048	209127	203477	192145	193119	197164	0.944697	0.0527279	188021	190558	194183
P35580	Myosin-10 OS=Homo sapiens OX=9606 GN=MYH10 PE=1 SV=3	147928	159513	159931	155384	157086	158612	1.00898	0.708081	149911	156630	156571
O75369	Filamin-B OS=Homo sapiens OX=9606 GN=FLNB PE=1 SV=2	155033	131979	140204	155862	127544	136245	0.98117	0.26233	152887	127529	135015
P07814	Bifunctional glutamate/proline--tRNA ligase OS=Homo sapiens OX=9606 GN=EPRS1 PE=1 SV=5	224564	227079	242627	239795	244083	254990	1.06455	0.0118767	240950	239496	251543
Q14980	Nuclear mitotic apparatus protein 1 OS=Homo sapiens OX=9606 GN=NUMA1 PE=1 SV=2	165917	203570	194974	164616	200050	195757	0.992958	0.371598	166237	200963	196440
P07900	Heat shock protein HSP 90-alpha OS=Homo sapiens OX=9606 GN=HSP90AA1 PE=1 SV=5	470856	477793	433972	512809	536594	480259	1.10627	0.00840926	535735	540233	482936
P78527	DNA-dependent protein kinase catalytic subunit OS=Homo sapiens OX=9606 GN=PRKDC PE=1 SV=3	174253	170822	172266	161864	164155	167341	0.953761	0.0687025	160050	162306	164030
P10809	60 kDa heat shock protein, mitochondrial OS=Homo sapiens OX=9606 GN=HSPD1 PE=1 SV=2	373769	363871	355356	404218	381884	374266	1.06139	0.0259709	401482	383675	374732
P08238	Heat shock protein HSP 90-beta OS=Homo sapiens OX=9606 GN=HSP90AB1 PE=1 SV=4	254603	250046	265998	278286	269785	280084	1.07497	0.0236305	273665	264773	280288
P12270	Nucleoprotein TPR OS=Homo sapiens OX=9606 GN=TPR PE=1 SV=3	156693	141410	158277	160530	139698	160642	1.00911	0.493423	158640	142587	160316
P11388	DNA topoisomerase 2-alpha OS=Homo sapiens OX=9606 GN=TOP2A PE=1 SV=3	245747	202254	206909	232657	203420	213854	0.995356	0.872762	269910	211235	218496
O75643	U5 small nuclear ribonucleoprotein 200 kDa helicase OS=Homo sapiens OX=9606 GN=SNRNP200 PE=1 SV=2	135054	107736	119581	130455	104833	112163	0.958991	0.0619397	127986	104048	112536
P49327	Fatty acid synthase OS=Homo sapiens OX=9606 GN=FASN PE=1 SV=3	139846	139186	136336	130625	130565	128616	0.938499	0.00191846	131028	130993	129122
P09874	Poly [ADP-ribose] polymerase 1 OS=Homo sapiens OX=9606 GN=PARP1 PE=1 SV=4	194842	207544	233842	210343	228506	248170	1.08061	0.0196877	212716	230190	256001
Q00610	Clathrin heavy chain 1 OS=Homo sapiens OX=9606 GN=CLTC PE=1 SV=5	145567	144761	132266	145350	143869	137129	1.0097	0.549452	145737	144016	136503
P13639	Elongation factor 2 OS=Homo sapiens OX=9606 GN=EEF2 PE=1 SV=4	338581	317791	307230	339779	310754	308435	0.995105	0.627585	329232	302331	297953
P14618	Pyruvate kinase PKM OS=Homo sapiens OX=9606 GN=PKM PE=1 SV=4	298691	339678	301535	302546	330353	302243	0.995934	0.768561	295766	328820	297792
Q14008	Cytoskeleton-associated protein 5 OS=Homo sapiens OX=9606 GN=CKAP5 PE=1 SV=3	132232	130039	144002	129552	127314	137209	0.970533	0.0796944	131146	129764	139419
P11142	Heat shock cognate 71 kDa protein OS=Homo sapiens OX=9606 GN=HSPA8 PE=1 SV=1	348832	385236	363034	401181	443308	418806	1.15148	5.18768e-05	404870	438037	412047
Q7Z6Z7	E3 ubiquitin-protein ligase HUWE1 OS=Homo sapiens OX=9606 GN=HUWE1 PE=1 SV=3	88098.4	67186.6	77224.7	82321.6	66360.1	74698.5	0.963138	0.140738	79222	65306.3	74043.3
P26038	Moesin OS=Homo sapiens OX=9606 GN=MSN PE=1 SV=3	263811	274861	257184	272866	280221	263543	1.02618	0.0264038	285312	296903	285360
P55072	Transitional endoplasmic reticulum ATPase OS=Homo sapiens OX=9606 GN=VCP PE=1 SV=4	181371	190700	161181	182244	180915	162778	0.987805	0.597498	176898	178505	160795
P42704	Leucine-rich PPR motif-containing protein, mitochondrial OS=Homo sapiens OX=9606 GN=LRPPRC PE=1 SV=3	136198	130449	118974	133594	124431	118435	0.976737	0.19646	131654	122662	114396
P34932	Heat shock 70 kDa protein 4 OS=Homo sapiens OX=9606 GN=HSPA4 PE=1 SV=4	184042	176899	178277	204928	193070	191711	1.09342	0.013713	201408	190498	189006
P49792	E3 SUMO-protein ligase RanBP2 OS=Homo sapiens OX=9606 GN=RANBP2 PE=1 SV=2	126520	136007	127082	129271	134979	124891	0.998981	0.938632	124870	132905	122064
P31948	Stress-induced-phosphoprotein 1 OS=Homo sapiens OX=9606 GN=STIP1 PE=1 SV=1	249663	245829	281060	256739	256133	297130	1.04248	0.0363537	266818	258127	296969
Q6P2Q9	Pre-mRNA-processing-splicing factor 8 OS=Homo sapiens OX=9606 GN=PRPF8 PE=1 SV=2	115617	109533	115460	108712	106543	115052	0.969818	0.205002	108584	106431	112436
P13010	X-ray repair cross-complementing protein 5 OS=Homo sapiens OX=9606 GN=XRCC5 PE=1 SV=3	159495	158744	164495	166575	160295	162327	1.01366	0.50004	164664	158442	157284
P19338	Nucleolin OS=Homo sapiens OX=9606 GN=NCL PE=1 SV=3	331467	341138	345500	361452	378095	368889	1.08883	0.0170768	372206	395926	378406
P22314	Ubiquitin-like modifier-activating enzyme 1 OS=Homo sapiens OX=9606 GN=UBA1 PE=1 SV=3	124497	133191	128530	126318	131335	126405	0.994722	0.64977	125816	129871	125331
O43707	Alpha-actinin-4 OS=Homo sapiens OX=9606 GN=ACTN4 PE=1 SV=2	153891	144366	160793	159170	141322	157536	0.997654	0.909871	153712	139094	153672
P49588	Alanine--tRNA ligase, cytoplasmic OS=Homo sapiens OX=9606 GN=AARS1 PE=1 SV=2	145950	132403	146451	149180	140079	150957	1.03696	0.0757948	147494	141001	150795
P78371	T-complex protein 1 subunit beta OS=Homo sapiens OX=9606 GN=CCT2 PE=1 SV=4	157362	174415	163373	161398	168784	159096	0.989059	0.611971	159947	166918	158109
O60610	Protein diaphanous homolog 1 OS=Homo sapiens OX=9606 GN=DIAPH1 PE=1 SV=2	146603	139908	150822	155814	144842	158004	1.04857	0.0258928	153825	143738	154974
Q00839	Heterogeneous nuclear ribonucleoprotein U OS=Homo sapiens OX=9606 GN=HNRNPU PE=1 SV=6	274643	302114	280719	291033	316027	284156	1.03932	0.108104	289205	304827	273613
Q5T4S7	E3 ubiquitin-protein ligase UBR4 OS=Homo sapiens OX=9606 GN=UBR4 PE=1 SV=1	66078.9	65198.8	60103.6	63023	69666.2	60027.6	1.007	0.853288	66205.4	71118.7	59914.4
P60709	Actin, cytoplasmic 1 OS=Homo sapiens OX=9606 GN=ACTB PE=1 SV=1	522732	479388	413820	520963	466528	400867	0.979497	0.14142	518577	462808	402686
P11586	C-1-tetrahydrofolate synthase, cytoplasmic OS=Homo sapiens OX=9606 GN=MTHFD1 PE=1 SV=4	152025	148995	162172	156777	152038	164857	1.02275	0.035436	154764	152824	162357
P13796	Plastin-2 OS=Homo sapiens OX=9606 GN=LCP1 PE=1 SV=6	186486	194365	167731	199824	199953	171086	1.04009	0.128027	194363	202638	172369
P22102	Trifunctional purine biosynthetic protein adenosine-3 OS=Homo sapiens OX=9606 GN=GART PE=1 SV=1	112501	107220	128601	111818	105673	126508	0.98774	0.0597845	129315	109531	147929
P08670	Vimentin OS=Homo sapiens OX=9606 GN=VIM PE=1 SV=4	263578	251516	220196	270191	245008	218066	0.996512	0.838099	261051	247210	218456
P33991	DNA replication licensing factor MCM4 OS=Homo sapiens OX=9606 GN=MCM4 PE=1 SV=5	134092	139971	138624	133794	137150	133573	0.980393	0.185706	130365	135681	131689
P52272	Heterogeneous nuclear ribonucleoprotein M OS=Homo sapiens OX=9606 GN=HNRNPM PE=1 SV=3	167294	184192	203723	174009	200979	219939	1.07029	0.0450074	183819	204786	214932
P27708	CAD protein OS=Homo sapiens OX=9606 GN=CAD PE=1 SV=3	86967.4	82697.3	75464.6	82508.6	77312	72126.7	0.946459	0.0128817	81948.3	77201.4	71373.1
P08133	Annexin A6 OS=Homo sapiens OX=9606 GN=ANXA6 PE=1 SV=3	155436	150286	149256	156094	149664	152802	1.00795	0.437599	149806	146716	148023
Q92598	Heat shock protein 105 kDa OS=Homo sapiens OX=9606 GN=HSPH1 PE=1 SV=1	101709	99292.8	116281	120792	117215	135817	1.17871	0.00102678	116491	116252	133931
P04406	Glyceraldehyde-3-phosphate dehydrogenase OS=Homo sapiens OX=9606 GN=GAPDH PE=1 SV=3	363181	341165	315861	354982	329577	322325	0.987975	0.543567	367577	324584	317435
P06733	Alpha-enolase OS=Homo sapiens OX=9606 GN=ENO1 PE=1 SV=2	366210	338889	341394	384438	346195	340115	1.02253	0.282343	375442	342473	337377
Q14152	Eukaryotic translation initiation factor 3 subunit A OS=Homo sapiens OX=9606 GN=EIF3A PE=1 SV=1	161247	166399	173885	159016	162281	171656	0.982866	0.0462348	152543	158345	168544
P11717	Cation-independent mannose-6-phosphate receptor OS=Homo sapiens OX=9606 GN=IGF2R PE=1 SV=3	93668.8	90917.2	76438.3	84927.5	89273	84193.3	0.996683	0.958674	94279.5	91207.2	85410.4
O95347	Structural maintenance of chromosomes protein 2 OS=Homo sapiens OX=9606 GN=SMC2 PE=1 SV=2	140747	134226	163909	153049	140009	166414	1.04859	0.146746	150301	137198	162904
Q09666	Neuroblast differentiation-associated protein AHNAK OS=Homo sapiens OX=9606 GN=AHNAK PE=1 SV=2	57778.4	49643.3	66303.7	58610.8	47566.1	65756.9	0.988106	0.542345	56758	49129.8	66195
Q9NTJ3	Structural maintenance of chromosomes protein 4 OS=Homo sapiens OX=9606 GN=SMC4 PE=1 SV=2	104851	112313	121745	110436	113880	119804	1.01709	0.483658	107870	111104	117220
Q9UPN3	Microtubule-actin cross-linking factor 1, isoforms 1/2/3/5 OS=Homo sapiens OX=9606 GN=MACF1 PE=1 SV=4	51019.7	56609.9	53186.5	44567.1	55060.4	53084.2	0.948077	0.305084	46333.8	58827.1	55438.2
P48643	T-complex protein 1 subunit epsilon OS=Homo sapiens OX=9606 GN=CCT5 PE=1 SV=1	197648	182220	210577	208287	187296	216956	1.03733	0.0458733	218813	195017	222874
Q9P2J5	Leucine--tRNA ligase, cytoplasmic OS=Homo sapiens OX=9606 GN=LARS1 PE=1 SV=2	100429	80614.6	99398.5	105114	81421.2	99339.3	1.01869	0.321677	105812	81903.4	99091.5
O75533	Splicing factor 3B subunit 1 OS=Homo sapiens OX=9606 GN=SF3B1 PE=1 SV=3	101161	92968.1	96560.6	100939	93705.7	95482.9	0.998193	0.774375	100139	93530.4	94457.2
Q7KZF4	Staphylococcal nuclease domain-containing protein 1 OS=Homo sapiens OX=9606 GN=SND1 PE=1 SV=1	125094	141199	117678	129749	141112	124112	1.03042	0.203289	127065	139886	121462
P68104	Elongation factor 1-alpha 1 OS=Homo sapiens OX=9606 GN=EEF1A1 PE=1 SV=1	282610	308074	339670	307889	313139	334104	1.02983	0.440843	295516	311402	327916
Q08211	ATP-dependent RNA helicase A OS=Homo sapiens OX=9606 GN=DHX9 PE=1 SV=4	98414.9	86494.8	85739	97171.9	87790.3	84127.5	0.994517	0.650234	97489.8	86481.5	82957.1
Q99832	T-complex protein 1 subunit eta OS=Homo sapiens OX=9606 GN=CCT7 PE=1 SV=2	139361	153348	133722	143588	167149	146985	1.07317	0.0770769	146343	170254	147548
P20700	Lamin-B1 OS=Homo sapiens OX=9606 GN=LMNB1 PE=1 SV=2	158752	185973	160020	164204	182570	156972	0.998998	0.959928	156596	178683	154675
P40227	T-complex protein 1 subunit zeta OS=Homo sapiens OX=9606 GN=CCT6A PE=1 SV=3	122288	126638	130522	125559	127326	136707	1.02652	0.159914	130371	132625	138897
P12268	Inosine-5'-monophosphate dehydrogenase 2 OS=Homo sapiens OX=9606 GN=IMPDH2 PE=1 SV=2	94340.3	101106	85305.8	94766.3	98707.5	82754.4	0.983628	0.262314	93575.7	95716.1	81809.7
Q9Y5B9	FACT complex subunit SPT16 OS=Homo sapiens OX=9606 GN=SUPT16H PE=1 SV=1	114568	123216	133599	121295	131708	134318	1.04434	0.153277	116320	125525	131403
O00410	Importin-5 OS=Homo sapiens OX=9606 GN=IPO5 PE=1 SV=4	90923.6	90417.9	80810.6	88906.4	90840.8	77644.2	0.981103	0.276988	86303.1	87819.4	75853.5
P31939	Bifunctional purine biosynthesis protein ATIC OS=Homo sapiens OX=9606 GN=ATIC PE=1 SV=3	113331	108540	91712	120114	112062	92134.4	1.0323	0.180092	117460	111651	91847
P50990	T-complex protein 1 subunit theta OS=Homo sapiens OX=9606 GN=CCT8 PE=1 SV=4	173056	176616	185748	173534	172662	185431	0.992891	0.455635	173524	170054	180524
P00558	Phosphoglycerate kinase 1 OS=Homo sapiens OX=9606 GN=PGK1 PE=1 SV=3	191092	220231	206191	201044	223119	209360	1.02685	0.16735	206863	222204	209373
Q02880	DNA topoisomerase 2-beta OS=Homo sapiens OX=9606 GN=TOP2B PE=1 SV=3	81276.5	74704.6	78388.7	82045	73848.5	80130	1.00674	0.563398	85026.7	74469.9	80085.4
P68371	Tubulin beta-4B chain OS=Homo sapiens OX=9606 GN=TUBB4B PE=1 SV=1	31254.1	36676	28991.1	30435.8	35071.5	28675.3	0.973059	0.104952	32240.4	36122.2	28627.5
P07437	Tubulin beta chain OS=Homo sapiens OX=9606 GN=TUBB PE=1 SV=2	307976	334990	275816	307380	332141	281675	1.0036	0.728407	322729	335809	285229
P12956	X-ray repair cross-complementing protein 6 OS=Homo sapiens OX=9606 GN=XRCC6 PE=1 SV=2	163668	153189	159305	173502	158078	164059	1.04062	0.0531095	181717	164905	164644
P41252	Isoleucine--tRNA ligase, cytoplasmic OS=Homo sapiens OX=9606 GN=IARS1 PE=1 SV=2	99850.6	100286	97255.1	104007	102074	95515.9	1.01386	0.506997	98983.7	98949.6	93973.7
P12814	Alpha-actinin-1 OS=Homo sapiens OX=9606 GN=ACTN1 PE=1 SV=2	60778	55446	50859.8	64363.1	55141.8	50097.4	1.01284	0.636158	61627.3	56796	49735
P49368	T-complex protein 1 subunit gamma OS=Homo sapiens OX=9606 GN=CCT3 PE=1 SV=4	113875	108054	119999	119186	111371	121731	1.03059	0.0812431	118348	110007	119511
P53621	Coatomer subunit alpha OS=Homo sapiens OX=9606 GN=COPA PE=1 SV=2	75835.4	72774.4	69450.5	74243.3	72070.2	73248.8	1.00801	0.766436	72956	70809.5	73894.8
P29401	Transketolase OS=Homo sapiens OX=9606 GN=TKT PE=1 SV=3	99297.2	108909	109742	106280	112188	111241	1.03803	0.152337	101279	107621	109339
P38646	Stress-70 protein, mitochondrial OS=Homo sapiens OX=9606 GN=HSPA9 PE=1 SV=2	126030	137032	137698	133314	141112	144777	1.04633	0.0319001	134962	140780	143820
O95757	Heat shock 70 kDa protein 4L OS=Homo sapiens OX=9606 GN=HSPA4L PE=1 SV=3	85207.3	93898.4	88497.5	90461.5	102071	94602.6	1.07256	0.0106221	99668.8	104274	97625.4
P46940	Ras GTPase-activating-like protein IQGAP1 OS=Homo sapiens OX=9606 GN=IQGAP1 PE=1 SV=1	88367.8	76797.5	87465.9	88257.5	81033	88686.6	1.02262	0.311489	89889.2	79625.8	84924.6
Q15029	116 kDa U5 small nuclear ribonucleoprotein component OS=Homo sapiens OX=9606 GN=EFTUD2 PE=1 SV=1	78723.5	74728.6	67348	77224.4	70980.2	67354.7	0.976966	0.256396	75983.1	70671.1	66636.2
Q01813	ATP-dependent 6-phosphofructokinase, platelet type OS=Homo sapiens OX=9606 GN=PFKP PE=1 SV=2	92140.5	91654	95198.7	96673.1	93363.4	93731.4	1.01748	0.447827	93743.3	90584.4	91976.6
P50395	Rab GDP dissociation inhibitor beta OS=Homo sapiens OX=9606 GN=GDI2 PE=1 SV=2	86543	79914.8	89514.9	93016.6	81044.6	89448.1	1.0294	0.331164	93299.7	77853.7	87822.9
P40939	Trifunctional enzyme subunit alpha, mitochondrial OS=Homo sapiens OX=9606 GN=HADHA PE=1 SV=2	88697.5	99900.5	82935.5	89727.3	98366.6	83631.2	1.00155	0.8723	86393.7	96500.2	81512
Q14683	Structural maintenance of chromosomes protein 1A OS=Homo sapiens OX=9606 GN=SMC1A PE=1 SV=2	81281.1	93905.3	92231.2	83431.6	95219.2	91075.6	1.00931	0.503191	81964.3	94150.8	90616.9
Q04637	Eukaryotic translation initiation factor 4 gamma 1 OS=Homo sapiens OX=9606 GN=EIF4G1 PE=1 SV=4	131816	131366	111528	131532	127744	106781	0.975904	0.177726	128812	128172	108411
Q12906	Interleukin enhancer-binding factor 3 OS=Homo sapiens OX=9606 GN=ILF3 PE=1 SV=3	107491	105250	101260	106428	104934	100198	0.992205	0.0833108	104028	102529	98627.2
P43243	Matrin-3 OS=Homo sapiens OX=9606 GN=MATR3 PE=1 SV=2	93455	101652	106545	94726.8	107361	109681	1.03307	0.116788	99499.3	106293	113384
Q71U36	Tubulin alpha-1A chain OS=Homo sapiens OX=9606 GN=TUBA1A PE=1 SV=1	317456	301763	287804	299588	284217	279239	0.951937	0.0345067	299720	280426	276168
P53396	ATP-citrate synthase OS=Homo sapiens OX=9606 GN=ACLY PE=1 SV=3	88012.7	96143.4	103693	87281.4	98728	111134	1.03011	0.323372	89477.1	97667.8	107786
Q92616	eIF-2-alpha kinase activator GCN1 OS=Homo sapiens OX=9606 GN=GCN1 PE=1 SV=6	52312.2	50165.8	55617.5	48987.2	49299.8	56623.1	0.979086	0.469625	48334.5	48277.6	55674.9
P49736	DNA replication licensing factor MCM2 OS=Homo sapiens OX=9606 GN=MCM2 PE=1 SV=4	94011.7	105302	96201.1	95540.3	105996	96819.8	1.00976	0.0952707	93793.1	103187	94203.4
P26358	DNA (cytosine-5)-methyltransferase 1 OS=Homo sapiens OX=9606 GN=DNMT1 PE=1 SV=2	90431.5	89859.5	93266.7	87568.5	86929.6	90489.8	0.968654	0.000704214	86781.3	85693.8	87894.5
Q16531	DNA damage-binding protein 1 OS=Homo sapiens OX=9606 GN=DDB1 PE=1 SV=1	90388.5	96998.5	89071.1	87731	91183.2	83922.2	0.950947	0.0380047	81157.5	88334.3	81866.9
P29144	Tripeptidyl-peptidase 2 OS=Homo sapiens OX=9606 GN=TPP2 PE=1 SV=4	62964.3	65972.7	67307.5	63204.1	66300.5	67526.3	1.00401	0.015557	61388.7	65049.4	66356.6
Q9BQE3	Tubulin alpha-1C chain OS=Homo sapiens OX=9606 GN=TUBA1C PE=1 SV=1	17862.3	11574.4	12081.9	17379.7	10372.2	11347.8	0.936118	0.102839	17234.8	10705.7	11464.7
Q02790	Peptidyl-prolyl cis-trans isomerase FKBP4 OS=Homo sapiens OX=9606 GN=FKBP4 PE=1 SV=3	107326	94577	115664	106608	91796	118534	0.996237	0.833103	113593	91075.7	115733
P49915	GMP synthase [glutamine-hydrolyzing] OS=Homo sapiens OX=9606 GN=GMPS PE=1 SV=1	82987.8	77930.4	90062.7	84326.1	76439.6	88324.7	0.992566	0.592517	83121.6	74076.8	87347.3
P09651	Heterogeneous nuclear ribonucleoprotein A1 OS=Homo sapiens OX=9606 GN=HNRNPA1 PE=1 SV=5	166580	138472	139076	156870	131717	138297	0.962442	0.14648	168246	139125	138954
P17987	T-complex protein 1 subunit alpha OS=Homo sapiens OX=9606 GN=TCP1 PE=1 SV=1	124250	111896	113044	128870	113257	113149	1.01676	0.258328	129202	112894	111998
P41250	Glycine--tRNA ligase OS=Homo sapiens OX=9606 GN=GARS1 PE=1 SV=3	110166	110930	117755	120338	123118	126139	1.09114	0.0147103	129733	125206	129035
Q9P258	Protein RCC2 OS=Homo sapiens OX=9606 GN=RCC2 PE=1 SV=2	129620	133475	142475	133276	135631	142841	1.01564	0.169012	135035	133775	142654
P50991	T-complex protein 1 subunit delta OS=Homo sapiens OX=9606 GN=CCT4 PE=1 SV=4	148329	144282	133095	153406	146115	137160	1.02583	0.0602671	155364	147149	132883
Q86VP6	Cullin-associated NEDD8-dissociated protein 1 OS=Homo sapiens OX=9606 GN=CAND1 PE=1 SV=2	87688.2	80752.4	93574.1	90531.5	83550.1	94363.9	1.02517	0.0954539	88490.6	81272.7	91628.8
P17844	Probable ATP-dependent RNA helicase DDX5 OS=Homo sapiens OX=9606 GN=DDX5 PE=1 SV=1	152759	145569	159572	155996	143490	158224	0.999486	0.966897	150950	142407	155898
Q92499	ATP-dependent RNA helicase DDX1 OS=Homo sapiens OX=9606 GN=DDX1 PE=1 SV=2	74968	76566.6	82117.6	75225.3	74932.5	82327.2	0.994881	0.592645	74566.8	71982.6	80790.4
P25205	DNA replication licensing factor MCM3 OS=Homo sapiens OX=9606 GN=MCM3 PE=1 SV=3	113945	131721	113786	113948	131476	111553	0.992848	0.371633	109700	126304	109400
P22626	Heterogeneous nuclear ribonucleoproteins A2/B1 OS=Homo sapiens OX=9606 GN=HNRNPA2B1 PE=1 SV=2	230284	270945	238511	220051	246901	244018	0.963303	0.376208	242547	261978	247782
Q9UQE7	Structural maintenance of chromosomes protein 3 OS=Homo sapiens OX=9606 GN=SMC3 PE=1 SV=2	76709.7	92280.6	99358	79059.5	96079.9	98108.9	1.01974	0.352739	77470.7	93253.7	96757.4
P33176	Kinesin-1 heavy chain OS=Homo sapiens OX=9606 GN=KIF5B PE=1 SV=1	70915.4	60778.2	58654.1	72656.5	62117.7	61161	1.02978	0.0447768	70378.4	61378.1	60269.6
Q92900	Regulator of nonsense transcripts 1 OS=Homo sapiens OX=9606 GN=UPF1 PE=1 SV=2	74576.9	69712	84659.5	74908.3	70330.3	83745.7	1.00084	0.900786	73685.6	69077	81506.3
P55265	Double-stranded RNA-specific adenosine deaminase OS=Homo sapiens OX=9606 GN=ADAR PE=1 SV=4	88225.8	90177.7	80341.1	86888.5	89882.7	78166.2	0.984833	0.157968	89445.6	89106.4	78082.8
A6NHR9	Structural maintenance of chromosomes flexible hinge domain-containing protein 1 OS=Homo sapiens OX=9606 GN=SMCHD1 PE=1 SV=2	62773.7	71213.8	60404.9	63615.4	69689.6	57879.4	0.983399	0.411322	62762.8	70575.4	58810.7
Q14839	Chromodomain-helicase-DNA-binding protein 4 OS=Homo sapiens OX=9606 GN=CHD4 PE=1 SV=2	81618.4	73249.7	70449.1	79038.5	75956.9	70345.9	1.00129	0.953907	81096.8	74704.1	70210
P33992	DNA replication licensing factor MCM5 OS=Homo sapiens OX=9606 GN=MCM5 PE=1 SV=5	93336.8	88415.9	111785	95768.9	90846.9	113850	1.02401	0.0133088	97628.6	89250.1	111497
P24928	DNA-directed RNA polymerase II subunit RPB1 OS=Homo sapiens OX=9606 GN=POLR2A PE=1 SV=2	65242.9	68940.9	63255.3	62848.3	66361.5	60377	0.960127	0.00497235	63122.3	68363.4	61517.4
Q7L014	Probable ATP-dependent RNA helicase DDX46 OS=Homo sapiens OX=9606 GN=DDX46 PE=1 SV=2	99502.1	106757	120128	101270	104383	121220	1.00154	0.910546	97329.3	102519	121581
Q13200	26S proteasome non-ATPase regulatory subunit 2 OS=Homo sapiens OX=9606 GN=PSMD2 PE=1 SV=3	70535.8	75263	82859	74246.4	78846.2	82100.3	1.03035	0.265121	71045.2	77343.3	79903.9
Q13263	Transcription intermediary factor 1-beta OS=Homo sapiens OX=9606 GN=TRIM28 PE=1 SV=5	96423.7	103948	101108	101814	104720	107059	1.04073	0.134533	102739	106621	104752
Q92841	Probable ATP-dependent RNA helicase DDX17 OS=Homo sapiens OX=9606 GN=DDX17 PE=1 SV=2	91442	81587.2	78286.7	95648.6	83121.8	77345.9	1.0176	0.403873	89165.8	81599.9	76747.6
P33993	DNA replication licensing factor MCM7 OS=Homo sapiens OX=9606 GN=MCM7 PE=1 SV=4	83380.6	80735.9	86891.8	87104.3	84395.6	85037.2	1.02288	0.409512	86446.8	83453.6	84708.2
Q13885	Tubulin beta-2A chain OS=Homo sapiens OX=9606 GN=TUBB2A PE=1 SV=1	11137.7	11767.2	6779.5	10339.1	10489.5	6240.3	0.913394	0.0163669	10568.4	10789.1	6439.5
P04350	Tubulin beta-4A chain OS=Homo sapiens OX=9606 GN=TUBB4A PE=1 SV=2	8064.4	6951.6	6348.5	7565.5	5771.4	5829	0.89551	0.087611	7916.6	5946.7	5927.7
P39023	60S ribosomal protein L3 OS=Homo sapiens OX=9606 GN=RPL3 PE=1 SV=2	136417	135342	126280	135768	137270	128310	1.00852	0.329169	147166	135147	122117
P42166	Lamina-associated polypeptide 2, isoform alpha OS=Homo sapiens OX=9606 GN=TMPO PE=1 SV=2	54357	52948.5	61907.8	54977.9	53567.8	61920.3	1.00777	0.176493	55560.3	53824.1	62367.4
Q00341	Vigilin OS=Homo sapiens OX=9606 GN=HDLBP PE=1 SV=2	63666.4	77677	73246.5	66295.8	76299.5	72572.2	1.00479	0.819291	63607.7	75770.5	71499.2
Q14203	Dynactin subunit 1 OS=Homo sapiens OX=9606 GN=DCTN1 PE=1 SV=3	66222.7	58834	53410.4	62827.5	57174.2	53545.2	0.974348	0.241441	66320.5	57223.9	55193.2
O75083	WD repeat-containing protein 1 OS=Homo sapiens OX=9606 GN=WDR1 PE=1 SV=4	120153	131321	111730	126299	123697	107932	0.986367	0.720588	126044	120754	105694
P11021	Endoplasmic reticulum chaperone BiP OS=Homo sapiens OX=9606 GN=HSPA5 PE=1 SV=2	127784	97302.6	116605	101384	94756	116477	0.922047	0.351639	120316	104987	129750
Q8WUM4	Programmed cell death 6-interacting protein OS=Homo sapiens OX=9606 GN=PDCD6IP PE=1 SV=1	105577	101343	100621	108638	100115	97934.3	0.996725	0.862449	103524	99332.9	96204.2
P14625	Endoplasmin OS=Homo sapiens OX=9606 GN=HSP90B1 PE=1 SV=1	126167	101824	103084	92511.1	97018.2	103715	0.897388	0.344102	121235	106055	115320
P06576	ATP synthase subunit beta, mitochondrial OS=Homo sapiens OX=9606 GN=ATP5F1B PE=1 SV=3	114555	130736	101263	108874	119553	99370.8	0.948729	0.117436	110068	122486	98749
P23246	Splicing factor, proline- and glutamine-rich OS=Homo sapiens OX=9606 GN=SFPQ PE=1 SV=2	134347	148494	130822	134575	139658	128955	0.975975	0.320237	133826	140602	129502
P25705	ATP synthase subunit alpha, mitochondrial OS=Homo sapiens OX=9606 GN=ATP5F1A PE=1 SV=1	160120	153993	164396	163583	153767	165980	1.00993	0.274838	158686	154730	163079
Q08J23	RNA cytosine C(5)-methyltransferase NSUN2 OS=Homo sapiens OX=9606 GN=NSUN2 PE=1 SV=2	71049.4	82618.9	87231.8	72739.7	81895.7	86445.6	1.00201	0.870723	70857.6	82082.6	84022.5
P52732	Kinesin-like protein KIF11 OS=Homo sapiens OX=9606 GN=KIF11 PE=1 SV=2	71006.3	74823.1	84805.2	73594.3	76495.6	85445.6	1.02212	0.117682	75065.5	81861.8	90656.5
Q14566	DNA replication licensing factor MCM6 OS=Homo sapiens OX=9606 GN=MCM6 PE=1 SV=1	103222	107502	112856	103978	107070	109179	0.99024	0.497498	101696	108223	107268
Q29RF7	Sister chromatid cohesion protein PDS5 homolog A OS=Homo sapiens OX=9606 GN=PDS5A PE=1 SV=1	65727.4	65154.4	76733.3	67967.4	66373.6	75920.1	1.01406	0.395472	65945.5	64101.7	75669.7
P15311	Ezrin OS=Homo sapiens OX=9606 GN=EZR PE=1 SV=4	134358	127416	119235	137284	123216	115970	0.987142	0.536687	137879	119724	115662
P53618	Coatomer subunit beta OS=Homo sapiens OX=9606 GN=COPB1 PE=1 SV=3	56177.7	60678.9	52484	57521.5	59859.3	50691.8	0.992089	0.687331	53710.5	58563.5	49934.2
P51991	Heterogeneous nuclear ribonucleoprotein A3 OS=Homo sapiens OX=9606 GN=HNRNPA3 PE=1 SV=2	147512	142258	115841	134781	118962	120941	0.931325	0.374847	153413	121149	118210
O60841	Eukaryotic translation initiation factor 5B OS=Homo sapiens OX=9606 GN=EIF5B PE=1 SV=4	76319.9	80212.9	81587.2	80935.4	82621.9	86188.7	1.04897	0.0359294	79348.3	83599.1	91820.1
Q99460	26S proteasome non-ATPase regulatory subunit 1 OS=Homo sapiens OX=9606 GN=PSMD1 PE=1 SV=2	59777	73837.4	75853.2	61833.7	74099.9	76871.1	1.01713	0.200442	61543.5	72097.3	75682.7
P47897	Glutamine--tRNA ligase OS=Homo sapiens OX=9606 GN=QARS1 PE=1 SV=1	67629.1	56045.7	67084.7	65480.9	55044.5	65574.6	0.975954	0.0276744	64299.7	54663.3	64175.5
P51610	Host cell factor 1 OS=Homo sapiens OX=9606 GN=HCFC1 PE=1 SV=2	56627.6	63317.4	52116	55681.4	64368.6	51028	0.993005	0.615091	56568.2	64845.3	50664
Q01518	Adenylyl cyclase-associated protein 1 OS=Homo sapiens OX=9606 GN=CAP1 PE=1 SV=5	114298	113628	99401.7	119939	116298	97061.8	1.01643	0.52168	109577	110620	93943.9
P04075	Fructose-bisphosphate aldolase A OS=Homo sapiens OX=9606 GN=ALDOA PE=1 SV=2	129333	143337	138293	134382	144005	139934	1.01852	0.218802	132428	140377	137848
Q15393	Splicing factor 3B subunit 3 OS=Homo sapiens OX=9606 GN=SF3B3 PE=1 SV=4	75479.8	79778.1	80565.1	75381.9	78493.8	78639.4	0.986234	0.173464	74053.6	77181.5	80248.1
P26599	Polypyrimidine tract-binding protein 1 OS=Homo sapiens OX=9606 GN=PTBP1 PE=1 SV=1	66879.8	63358.4	57679.2	67641.5	70033.1	59533.5	1.04963	0.223715	72629.6	74017.8	60864.8
Q13435	Splicing factor 3B subunit 2 OS=Homo sapiens OX=9606 GN=SF3B2 PE=1 SV=2	90436.4	84686	105343	89988.3	82282.2	100653	0.974046	0.152341	87761.2	79426	96830.7
P27816	Microtubule-associated protein 4 OS=Homo sapiens OX=9606 GN=MAP4 PE=1 SV=3	62121.5	67534.2	76696	67497.8	73889.3	80063.7	1.07485	0.040915	65003.9	74378.9	78201.8
P06744	Glucose-6-phosphate isomerase OS=Homo sapiens OX=9606 GN=GPI PE=1 SV=4	121746	124746	118817	126473	134108	128795	1.06595	0.0411294	140223	144939	132729
P49454	Centromere protein F OS=Homo sapiens OX=9606 GN=CENPF PE=1 SV=3	37931.3	49589.7	43896.2	37539.1	48120.5	42114	0.973144	0.0935017	36647.3	49036.5	41782.4
O43175	D-3-phosphoglycerate dehydrogenase OS=Homo sapiens OX=9606 GN=PHGDH PE=1 SV=4	94539.6	94285.1	97192.4	96797.3	95527.3	101832	1.02827	0.109582	102844	98018.4	101929
Q15233	Non-POU domain-containing octamer-binding protein OS=Homo sapiens OX=9606 GN=NONO PE=1 SV=4	154554	150158	164687	154007	151332	160335	0.99262	0.539902	153350	151680	161274
P42285	Exosome RNA helicase MTR4 OS=Homo sapiens OX=9606 GN=MTREX PE=1 SV=3	62142	75025.4	65961.9	60759.5	70873	65982.4	0.974239	0.251996	58352.3	70175.7	64211.1
O43143	Pre-mRNA-splicing factor ATP-dependent RNA helicase DHX15 OS=Homo sapiens OX=9606 GN=DHX15 PE=1 SV=2	85482.4	85564.8	79779.3	87335.8	82244.7	77445.5	0.984542	0.496839	85295.1	81320.7	77257.9
P36776	Lon protease homolog, mitochondrial OS=Homo sapiens OX=9606 GN=LONP1 PE=1 SV=2	51553.7	48450.5	49967.2	54195.6	49388.1	51736.9	1.03534	0.0616691	52130.4	48616.1	50854.9
Q7KZ85	Transcription elongation factor SPT6 OS=Homo sapiens OX=9606 GN=SUPT6H PE=1 SV=2	64892.6	59334.8	54123.5	66102.4	56517.1	53757.4	0.98813	0.60051	64575	55819.8	53812
Q92945	Far upstream element-binding protein 2 OS=Homo sapiens OX=9606 GN=KHSRP PE=1 SV=4	106452	107365	130974	110174	107208	128976	1.00609	0.723926	106592	105598	127798
Q92614	Unconventional myosin-XVIIIa OS=Homo sapiens OX=9606 GN=MYO18A PE=1 SV=3	44054	49767.9	47077.7	43316.5	49218.3	48559.3	1.00123	0.942954	43910.5	48583.8	48473
Q16666	Gamma-interferon-inducible protein 16 OS=Homo sapiens OX=9606 GN=IFI16 PE=1 SV=3	68767.3	67737.5	77821.8	72249	69121.5	75866.9	1.01531	0.558654	73743.8	68889.9	75150
Q92922	SWI/SNF complex subunit SMARCC1 OS=Homo sapiens OX=9606 GN=SMARCC1 PE=1 SV=3	69382.9	77102.6	69757.6	71491.9	80824.9	73030.1	1.04186	0.0183259	72281.4	81301.5	73283.5
P30153	Serine/threonine-protein phosphatase 2A 65 kDa regulatory subunit A alpha isoform OS=Homo sapiens OX=9606 GN=PPP2R1A PE=1 SV=4	77378.2	80122.3	79376.4	77744.4	79710.7	78878.7	0.997775	0.589441	76970.6	78524.3	78863.1
O14497	AT-rich interactive domain-containing protein 1A OS=Homo sapiens OX=9606 GN=ARID1A PE=1 SV=3	49581.9	48292.2	52607.1	47107.4	45635.3	51413.3	0.957461	0.0513701	47396.5	45727.4	51300
P11387	DNA topoisomerase 1 OS=Homo sapiens OX=9606 GN=TOP1 PE=1 SV=2	73446.3	81049.1	85877.1	73143.7	88142.3	96717.9	1.06988	0.212347	79044.1	87173.8	93462.8
P49321	Nuclear autoantigenic sperm protein OS=Homo sapiens OX=9606 GN=NASP PE=1 SV=2	77342.4	84729.6	79527.2	80308.8	85399	77950.2	1.00881	0.652425	77759.9	83881.1	77161.6
Q99459	Cell division cycle 5-like protein OS=Homo sapiens OX=9606 GN=CDC5L PE=1 SV=2	61925.8	53039	46702.9	58894.5	54514.7	47347.6	0.997559	0.927067	60137	53076.7	46284.1
P60842	Eukaryotic initiation factor 4A-I OS=Homo sapiens OX=9606 GN=EIF4A1 PE=1 SV=1	154269	159363	130325	151008	153250	126930	0.971484	0.0307857	145454	149424	124221
P54136	Arginine--tRNA ligase, cytoplasmic OS=Homo sapiens OX=9606 GN=RARS1 PE=1 SV=2	64765.9	67471.4	68380.7	65446.1	67990.7	67063.5	0.999645	0.973586	62783.4	66047.8	66141.5
P06748	Nucleophosmin OS=Homo sapiens OX=9606 GN=NPM1 PE=1 SV=2	131284	142310	137782	143370	156051	159827	1.11621	0.0338347	148833	157620	153095
Q9UKV3	Apoptotic chromatin condensation inducer in the nucleus OS=Homo sapiens OX=9606 GN=ACIN1 PE=1 SV=2	64222.7	90655.8	76872.6	67000.9	93209.4	79445.7	1.03497	0.0156052	66243.8	89193.3	77452.9
Q14690	Protein RRP5 homolog OS=Homo sapiens OX=9606 GN=PDCD11 PE=1 SV=3	39915.7	34694.7	37930	36209.8	36144.3	39017.2	0.992534	0.877737	37527.8	36549.2	38781.9
Q9BXJ9	N-alpha-acetyltransferase 15, NatA auxiliary subunit OS=Homo sapiens OX=9606 GN=NAA15 PE=1 SV=1	68897.2	75734.3	74988.7	73532.9	80892.9	74454.9	1.04276	0.228573	67758.6	77258.9	72459.3
P78559	Microtubule-associated protein 1A OS=Homo sapiens OX=9606 GN=MAP1A PE=1 SV=6	60824.3	62893.5	61851.7	55029.7	64676.8	63849.8	0.988464	0.808819	54610.4	63836.5	62683.6
P26640	Valine--tRNA ligase OS=Homo sapiens OX=9606 GN=VARS1 PE=1 SV=4	50164.8	49091.3	52419.4	49608.6	50211.4	51142.6	0.995791	0.792686	46787.4	49910.2	50588.9
P14866	Heterogeneous nuclear ribonucleoprotein L OS=Homo sapiens OX=9606 GN=HNRNPL PE=1 SV=2	92477.5	84097.1	97582	99546.7	84631.5	102343	1.04386	0.164305	99414.6	85213.6	101081
Q9UQ80	Proliferation-associated protein 2G4 OS=Homo sapiens OX=9606 GN=PA2G4 PE=1 SV=3	124818	114305	126470	135760	117107	127244	1.03943	0.251381	131696	114950	123272
P61978	Heterogeneous nuclear ribonucleoprotein K OS=Homo sapiens OX=9606 GN=HNRNPK PE=1 SV=1	154840	159161	132333	145763	153116	132057	0.967102	0.184647	146266	152890	131032
P68366	Tubulin alpha-4A chain OS=Homo sapiens OX=9606 GN=TUBA4A PE=1 SV=1	23191	22868.2	17745.7	22582.2	23174.5	17420.2	0.9896	0.481081	22413.7	22900.4	17642.7
P11940	Polyadenylate-binding protein 1 OS=Homo sapiens OX=9606 GN=PABPC1 PE=1 SV=2	130606	145776	121040	131516	141179	121550	0.993216	0.639162	126588	138707	117519
P78344	Eukaryotic translation initiation factor 4 gamma 2 OS=Homo sapiens OX=9606 GN=EIF4G2 PE=1 SV=1	63132.6	67183.6	65761	63921	69175.6	65536.2	1.01291	0.30905	65079.1	68899.2	65811.2
Q63HN8	E3 ubiquitin-protein ligase RNF213 OS=Homo sapiens OX=9606 GN=RNF213 PE=1 SV=3	44033.8	44721.1	35863.9	39592.1	42584.2	34928.8	0.941758	0.119891	39460.9	43344	35017.7
O43390	Heterogeneous nuclear ribonucleoprotein R OS=Homo sapiens OX=9606 GN=HNRNPR PE=1 SV=1	67693.5	73601.7	69527.5	72074.4	74470.4	68439.9	1.02029	0.480213	68680.7	73961.9	67633.2
P68133	Actin, alpha skeletal muscle OS=Homo sapiens OX=9606 GN=ACTA1 PE=1 SV=1	51408.1	31640.3	37273.6	47344.2	24564.6	37600.2	0.902027	0.285053	52221.9	26167.4	37705.8
O43290	U4/U6.U5 tri-snRNP-associated protein 1 OS=Homo sapiens OX=9606 GN=SART1 PE=1 SV=1	47194.3	51170.3	62985.6	48130.2	49746.8	62540.9	0.994984	0.750951	47313.3	49700.8	61313.4
Q9UQ35	Serine/arginine repetitive matrix protein 2 OS=Homo sapiens OX=9606 GN=SRRM2 PE=1 SV=2	53580.5	44578.6	45347.4	55173.6	46018.4	45986.4	1.02537	0.046782	53436.7	46420.8	45874.7
Q96AE4	Far upstream element-binding protein 1 OS=Homo sapiens OX=9606 GN=FUBP1 PE=1 SV=3	80990	72421	82487.7	87972.4	75267.4	85695.4	1.0548	0.0732343	86835.6	76280.8	84792
Q9BQG0	Myb-binding protein 1A OS=Homo sapiens OX=9606 GN=MYBBP1A PE=1 SV=2	40800.3	39506.5	52442.4	37036.1	39728.8	52607.2	0.97217	0.478798	39923.1	38322.4	51054.2
Q8WWM7	Ataxin-2-like protein OS=Homo sapiens OX=9606 GN=ATXN2L PE=1 SV=2	80176.6	74570.4	73049.1	85350.8	75144.5	71889.3	1.01879	0.513666	82015.2	72993.2	71061.3
Q13428	Treacle protein OS=Homo sapiens OX=9606 GN=TCOF1 PE=1 SV=3	89623.7	86789.8	91515.4	86728.6	86606.8	98746.3	1.01487	0.698424	92801.1	88413.7	100715
O60506	Heterogeneous nuclear ribonucleoprotein Q OS=Homo sapiens OX=9606 GN=SYNCRIP PE=1 SV=2	96446.9	97678.1	100239	102091	98780.9	99650.7	1.02131	0.383559	98796.2	98708	98016.7
Q16555	Dihydropyrimidinase-related protein 2 OS=Homo sapiens OX=9606 GN=DPYSL2 PE=1 SV=1	63155.1	63713.3	61691.8	63067.7	60856.4	61844.4	0.985417	0.437802	64864.5	61272.9	62941.4
P22234	Multifunctional protein ADE2 OS=Homo sapiens OX=9606 GN=PAICS PE=1 SV=3	102532	117010	105334	103817	116796	101113	0.990213	0.596613	101774	113178	99281.4
Q13045	Protein flightless-1 homolog OS=Homo sapiens OX=9606 GN=FLII PE=1 SV=2	54216.8	59657	54778.1	55682.6	60157.4	55414.4	1.01568	0.112407	50542.5	57355.4	54258.2
Q15021	Condensin complex subunit 1 OS=Homo sapiens OX=9606 GN=NCAPD2 PE=1 SV=3	48243.8	44600.7	43402.2	44949.6	45210.7	43268.3	0.98077	0.522176	44158.5	43970.1	42676.7
Q9Y4K1	Beta/gamma crystallin domain-containing protein 1 OS=Homo sapiens OX=9606 GN=CRYBG1 PE=1 SV=3	56806.5	51634.5	47667.2	59320.4	51429.3	46486.5	1.00517	0.823968	57565.3	50693.9	46039.3
P00813	Adenosine deaminase OS=Homo sapiens OX=9606 GN=ADA PE=1 SV=3	114904	101130	102110	122871	102011	101386	1.02365	0.416713	116831	98359.6	99611.4
O00267	Transcription elongation factor SPT5 OS=Homo sapiens OX=9606 GN=SUPT5H PE=1 SV=1	52363.4	55612.2	63442	53021.6	54040.4	63039	0.992651	0.596929	53167.5	54376.8	62274.9
Q92608	Dedicator of cytokinesis protein 2 OS=Homo sapiens OX=9606 GN=DOCK2 PE=1 SV=2	47737.2	53330.3	50173.7	46576.2	52433.4	50250.5	0.986797	0.227674	47404.3	54234.5	49227.7
Q9NR30	Nucleolar RNA helicase 2 OS=Homo sapiens OX=9606 GN=DDX21 PE=1 SV=5	59804.2	46329.5	58776.4	59613.4	46552.5	57906.2	0.995606	0.521079	62021	46313.1	57820.6
Q9BXP5	Serrate RNA effector molecule homolog OS=Homo sapiens OX=9606 GN=SRRT PE=1 SV=1	77518.5	87776.9	72686.4	80783.1	91269.4	75034.3	1.03807	0.00599256	77739.3	89627.8	72589.2
Q9UHD8	Septin-9 OS=Homo sapiens OX=9606 GN=SEPTIN9 PE=1 SV=2	73112.5	60073.5	64212.3	72408	58030.2	62452.9	0.976317	0.0828776	72907.2	58011.7	61149.2
O75534	Cold shock domain-containing protein E1 OS=Homo sapiens OX=9606 GN=CSDE1 PE=1 SV=2	103923	116552	108314	107998	113382	106502	0.998429	0.946209	102986	109865	102150
P09429	High mobility group protein B1 OS=Homo sapiens OX=9606 GN=HMGB1 PE=1 SV=3	98089.7	99491.3	111679	117329	106816	121480	1.11918	0.091239	124484	132565	130258
P43403	Tyrosine-protein kinase ZAP-70 OS=Homo sapiens OX=9606 GN=ZAP70 PE=1 SV=1	51126.2	53521.4	60227.3	49391.6	50783	59378.3	0.966937	0.0908458	48412.8	49337.2	57998.4
Q9ULW0	Targeting protein for Xklp2 OS=Homo sapiens OX=9606 GN=TPX2 PE=1 SV=2	60997.5	54541	67777.5	63014.4	57908.4	69153.1	1.03837	0.0886564	61984.4	58591.8	69366.2
P26639	Threonine--tRNA ligase 1, cytoplasmic OS=Homo sapiens OX=9606 GN=TARS1 PE=1 SV=3	69515.6	89788.4	96912.3	73675.1	95152.4	100923	1.05365	0.0128167	70447.4	93126	99395.2
Q8IWZ3	Ankyrin repeat and KH domain-containing protein 1 OS=Homo sapiens OX=9606 GN=ANKHD1 PE=1 SV=1	33737	39393.6	35623.1	33863.2	38872.4	33718.3	0.979013	0.341601	32145.1	37871.6	33103.1
P46777	60S ribosomal protein L5 OS=Homo sapiens OX=9606 GN=RPL5 PE=1 SV=3	93662.5	94978.3	104346	102189	101990	111370	1.07739	0.00825507	108900	99345.7	107198
P49411	Elongation factor Tu, mitochondrial OS=Homo sapiens OX=9606 GN=TUFM PE=1 SV=2	68654.3	72494.7	73883.5	71666.7	71815.3	75183.5	1.01737	0.375844	68627.4	69870.9	73989.2
Q9NS87	Kinesin-like protein KIF15 OS=Homo sapiens OX=9606 GN=KIF15 PE=1 SV=1	36252.2	43774	42731.9	37714.5	43828.5	42390.9	1.0112	0.528409	36285	43369.9	41747.7
Q14103	Heterogeneous nuclear ribonucleoprotein D0 OS=Homo sapiens OX=9606 GN=HNRNPD PE=1 SV=1	119292	116036	136326	134330	122212	143929	1.07835	0.0815677	132130	119009	141866
P63010	AP-2 complex subunit beta OS=Homo sapiens OX=9606 GN=AP2B1 PE=1 SV=1	50976.5	50375	56972.2	52576.9	52795.2	55437.1	1.0175	0.521984	50364	50367.2	54679.2
P30101	Protein disulfide-isomerase A3 OS=Homo sapiens OX=9606 GN=PDIA3 PE=1 SV=4	109287	75285.4	71663.5	84528.6	68370.3	66197.5	0.868443	0.110191	104749	72499.6	72763.5
P05455	Lupus La protein OS=Homo sapiens OX=9606 GN=SSB PE=1 SV=2	100831	104372	105429	110303	109627	109387	1.06061	0.0709651	115480	105450	111049
P61221	ATP-binding cassette sub-family E member 1 OS=Homo sapiens OX=9606 GN=ABCE1 PE=1 SV=1	78308.9	63877.2	92047.6	81801	63603.7	88414.4	1.00028	0.991864	75987.3	62132.4	86875.8
P67936	Tropomyosin alpha-4 chain OS=Homo sapiens OX=9606 GN=TPM4 PE=1 SV=3	140698	127683	122063	154606	130067	123154	1.04215	0.277046	144255	128132	120199
O60264	SWI/SNF-related matrix-associated actin-dependent regulator of chromatin subfamily A member 5 OS=Homo sapiens OX=9606 GN=SMARCA5 PE=1 SV=1	70997.5	82027.2	82209.9	72302.5	84473.3	78879.3	1.00256	0.917122	72612	83405.5	81817
Q16881	Thioredoxin reductase 1, cytoplasmic OS=Homo sapiens OX=9606 GN=TXNRD1 PE=1 SV=3	52176.8	47074.1	48177.6	55044.7	47428.9	48996.7	1.0265	0.208949	55195.8	47650.2	49177.3
P51532	Transcription activator BRG1 OS=Homo sapiens OX=9606 GN=SMARCA4 PE=1 SV=2	50678.1	55880.3	67305.2	48192.6	53170.7	65360.1	0.957855	0.023827	48048.1	52785.8	68870
P07954	Fumarate hydratase, mitochondrial OS=Homo sapiens OX=9606 GN=FH PE=1 SV=3	75078.4	81893.8	78969.5	77902.4	80390.3	80749.2	1.01393	0.492432	77148.3	80998.1	78627.3
P36578	60S ribosomal protein L4 OS=Homo sapiens OX=9606 GN=RPL4 PE=1 SV=5	104746	135397	115435	107335	156916	124746	1.0881	0.151917	104865	152601	123006
O76094	Signal recognition particle subunit SRP72 OS=Homo sapiens OX=9606 GN=SRP72 PE=1 SV=3	46674.6	41902.2	53067.8	48997.9	42196.5	54219.3	1.02617	0.172257	48763.4	43160.7	51955
P31146	Coronin-1A OS=Homo sapiens OX=9606 GN=CORO1A PE=1 SV=4	97993.5	99983.7	101750	101116	103173	102562	1.02391	0.0953929	98497.9	104373	100682
Q13177	Serine/threonine-protein kinase PAK 2 OS=Homo sapiens OX=9606 GN=PAK2 PE=1 SV=3	49732.1	49504.6	49300.4	52915.8	50564	47860.4	1.01874	0.558765	51531.1	49631.6	47236.4
P55884	Eukaryotic translation initiation factor 3 subunit B OS=Homo sapiens OX=9606 GN=EIF3B PE=1 SV=3	59685.1	70407.3	64670.7	61675.2	70870.3	67022.5	1.02543	0.115143	62756.9	69457.7	65663.9
O15067	Phosphoribosylformylglycinamidine synthase OS=Homo sapiens OX=9606 GN=PFAS PE=1 SV=4	38760.2	43504	43614.8	37686.5	41307.1	42444.5	0.964989	0.0456481	36775.3	41526.8	42385.9
Q86XP3	ATP-dependent RNA helicase DDX42 OS=Homo sapiens OX=9606 GN=DDX42 PE=1 SV=1	38672.8	40583.6	33877.6	39104.4	39396.1	32527.1	0.980679	0.339848	35580.2	38546.1	32002.9
P28340	DNA polymerase delta catalytic subunit OS=Homo sapiens OX=9606 GN=POLD1 PE=1 SV=2	44593.5	44037	39353.6	41921.9	40659.4	36806.9	0.932893	0.00548861	39669.3	40687.9	36212.9
O15027	Protein transport protein Sec16A OS=Homo sapiens OX=9606 GN=SEC16A PE=1 SV=4	28961.4	28598.7	33739	27308.5	31785	36327.6	1.04369	0.484611	28046.5	32207.3	35869.8
Q14974	Importin subunit beta-1 OS=Homo sapiens OX=9606 GN=KPNB1 PE=1 SV=2	70633.1	69535.5	72721.7	72805.9	71808.6	70585.5	1.01136	0.633254	68747.5	68810.1	69523.3
Q9Y3I0	RNA-splicing ligase RtcB homolog OS=Homo sapiens OX=9606 GN=RTCB PE=1 SV=1	68358	72606	61603.1	68721.9	70567.3	61450.8	0.991591	0.492249	67874.6	68608.8	60714
P43686	26S proteasome regulatory subunit 6B OS=Homo sapiens OX=9606 GN=PSMC4 PE=1 SV=2	65158.4	68190.6	57613	71418.4	70075.8	56270.5	1.03347	0.435217	67628.5	68437.5	55903.3
P50570	Dynamin-2 OS=Homo sapiens OX=9606 GN=DNM2 PE=1 SV=2	46020.2	46846.4	42194.9	45239.3	44518.6	40707.5	0.96603	0.0696578	44837.1	44860.5	40446.3
Q9NTI5	Sister chromatid cohesion protein PDS5 homolog B OS=Homo sapiens OX=9606 GN=PDS5B PE=1 SV=1	37424.1	30934	39598.4	38710.4	31172.1	38945.7	1.00853	0.620155	37921.5	30096.1	38442.8
Q9BUJ2	Heterogeneous nuclear ribonucleoprotein U-like protein 1 OS=Homo sapiens OX=9606 GN=HNRNPUL1 PE=1 SV=2	56249.1	58275.4	59397.9	60692.3	61574.1	63099	1.06597	0.0102067	59481.8	62705.8	63950.3
P15170	Eukaryotic peptide chain release factor GTP-binding subunit ERF3A OS=Homo sapiens OX=9606 GN=GSPT1 PE=1 SV=1	59902.7	66931.2	74045.2	63304.3	69932.9	73081.1	1.02954	0.304143	60306.4	72665	71870.3
O75717	WD repeat and HMG-box DNA-binding protein 1 OS=Homo sapiens OX=9606 GN=WDHD1 PE=1 SV=1	36996.6	47538.6	45432.9	38498.7	47510.9	44748.4	1.00832	0.667373	37313.4	47594.6	44439.8
Q6P2E9	Enhancer of mRNA-decapping protein 4 OS=Homo sapiens OX=9606 GN=EDC4 PE=1 SV=1	46610.4	37652.1	41071.7	45507	36297.5	40993	0.979478	0.175466	44900.8	36487.2	41389.2
Q9NY33	Dipeptidyl peptidase 3 OS=Homo sapiens OX=9606 GN=DPP3 PE=1 SV=2	63103.2	57666.9	57720.6	62357.1	57124.1	56885.6	0.988099	0.0147063	59892.9	55382.1	55687.6
Q9Y266	Nuclear migration protein nudC OS=Homo sapiens OX=9606 GN=NUDC PE=1 SV=1	88462.5	78212.6	92887.6	91261.2	78835.2	94027.4	1.01729	0.140828	92493.8	80977.7	92889.9
P31689	DnaJ homolog subfamily A member 1 OS=Homo sapiens OX=9606 GN=DNAJA1 PE=1 SV=2	43811.1	48947.8	52757.1	46823.4	54695.4	60267.1	1.10951	0.0368043	51085.2	59177.1	63940.1
Q13310	Polyadenylate-binding protein 4 OS=Homo sapiens OX=9606 GN=PABPC4 PE=1 SV=1	54189.9	53132.8	57326.8	59277	57096.3	57377.2	1.05645	0.184586	56935.6	56572.9	56040.4
Q7Z2W4	Zinc finger CCCH-type antiviral protein 1 OS=Homo sapiens OX=9606 GN=ZC3HAV1 PE=1 SV=3	51057.9	47923.2	52881.5	52053.6	50944.2	55248.6	1.04243	0.0782328	50444.6	45821	51754.3
Q9BQ52	Zinc phosphodiesterase ELAC protein 2 OS=Homo sapiens OX=9606 GN=ELAC2 PE=1 SV=2	35723.5	34394.5	28924.5	34236.4	31613.4	28011	0.948644	0.0760455	32408.9	31317.9	28019.1
Q92974	Rho guanine nucleotide exchange factor 2 OS=Homo sapiens OX=9606 GN=ARHGEF2 PE=1 SV=4	43910.6	41961.9	38143.3	44444.6	41215.8	36632	0.98492	0.420831	42752.9	41694.7	35572.9
Q14676	Mediator of DNA damage checkpoint protein 1 OS=Homo sapiens OX=9606 GN=MDC1 PE=1 SV=3	25755	24286.2	27534.7	26975.5	24695.6	27163.1	1.01692	0.437356	26871.2	25445.6	27232.6
P60174	Triosephosphate isomerase OS=Homo sapiens OX=9606 GN=TPI1 PE=1 SV=4	86047.1	78842.2	101505	93571.5	79405.7	102165	1.0337	0.336569	91646.9	79937.5	101946
P26583	High mobility group protein B2 OS=Homo sapiens OX=9606 GN=HMGB2 PE=1 SV=2	90260	109361	136376	100290	118206	145948	1.0874	0.0191127	101686	112681	142925
Q8N163	Cell cycle and apoptosis regulator protein 2 OS=Homo sapiens OX=9606 GN=CCAR2 PE=1 SV=2	64996.7	70038.6	68145.2	68072	70862.3	67714.7	1.01759	0.380419	64741.8	69650.9	66202.1
Q14151	Scaffold attachment factor B2 OS=Homo sapiens OX=9606 GN=SAFB2 PE=1 SV=1	53750.2	60281.4	59679.7	51133	59560.2	62755.3	0.99696	0.926764	60840.2	64781.7	66366.5
P56192	Methionine--tRNA ligase, cytoplasmic OS=Homo sapiens OX=9606 GN=MARS1 PE=1 SV=2	49249.8	45631.2	46968.5	52304.9	47935.3	47001	1.03774	0.182799	50002.9	46413.7	45911.8
P49589	Cysteine--tRNA ligase, cytoplasmic OS=Homo sapiens OX=9606 GN=CARS1 PE=1 SV=3	49074.6	51389.8	49783.5	49666.6	53787.1	54695.5	1.05246	0.172495	51451.8	65061.2	62494.9
P27797	Calreticulin OS=Homo sapiens OX=9606 GN=CALR PE=1 SV=1	126438	99580	134389	113684	106001	133988	0.986874	0.810169	134175	112618	143098
P54577	Tyrosine--tRNA ligase, cytoplasmic OS=Homo sapiens OX=9606 GN=YARS1 PE=1 SV=4	89707.8	73521.2	88277.5	97963.1	77201.1	89954.2	1.05369	0.126518	92956.9	72603.9	85489.2
P34897	Serine hydroxymethyltransferase, mitochondrial OS=Homo sapiens OX=9606 GN=SHMT2 PE=1 SV=3	81289.5	70339.4	72354.5	76736.4	64110.9	69953.3	0.940751	0.0662817	72038.2	61398	65691.1
P17980	26S proteasome regulatory subunit 6A OS=Homo sapiens OX=9606 GN=PSMC3 PE=1 SV=3	56224.3	55780.9	62009.7	57345.7	55237.7	61730.3	1.0019	0.854663	62592.2	56025	61647.4
Q16181	Septin-7 OS=Homo sapiens OX=9606 GN=SEPTIN7 PE=1 SV=2	77527.3	82904	77403.9	83897	91845.6	81033.8	1.07897	0.0465927	82027.9	89235.5	83054.1
P30876	DNA-directed RNA polymerase II subunit RPB2 OS=Homo sapiens OX=9606 GN=POLR2B PE=1 SV=1	51925.3	40303.3	43949.7	50492.3	38958.5	40722.4	0.955201	0.0897875	48799.9	38478.9	41048.7
P00338	L-lactate dehydrogenase A chain OS=Homo sapiens OX=9606 GN=LDHA PE=1 SV=2	105702	107778	105594	107722	111409	107917	1.02493	0.030486	104466	107883	105993
P38919	Eukaryotic initiation factor 4A-III OS=Homo sapiens OX=9606 GN=EIF4A3 PE=1 SV=4	43553.7	40211.6	54524.4	41824	37784.5	51837.1	0.950214	0.0140515	40817.5	38448.5	50785
P55060	Exportin-2 OS=Homo sapiens OX=9606 GN=CSE1L PE=1 SV=3	72682.5	64518.7	79077.8	73366.3	67824.8	78671.6	1.0185	0.387776	72510.1	65671.6	76805.8
P23921	Ribonucleoside-diphosphate reductase large subunit OS=Homo sapiens OX=9606 GN=RRM1 PE=1 SV=1	33805.7	48881.8	47123.7	33006.7	49652.4	45386.2	0.985086	0.445042	31346.2	49993.2	44973.5
O94906	Pre-mRNA-processing factor 6 OS=Homo sapiens OX=9606 GN=PRPF6 PE=1 SV=1	65582.7	72887	71775	63868.6	72565.3	69822.3	0.980748	0.122109	61263.8	71176.8	69809.7
P49750	YLP motif-containing protein 1 OS=Homo sapiens OX=9606 GN=YLPM1 PE=1 SV=4	48736.2	49682.8	41459.1	47146.6	48466.6	41684.5	0.98278	0.275055	46404.1	49404.2	45058.5
O00571	ATP-dependent RNA helicase DDX3X OS=Homo sapiens OX=9606 GN=DDX3X PE=1 SV=3	83009.8	66303.8	71261.7	82807.1	64662.4	69315.6	0.981831	0.148103	80497.6	63249.9	68314.3
P28838	Cytosol aminopeptidase OS=Homo sapiens OX=9606 GN=LAP3 PE=1 SV=3	57801.3	57027.5	62005	57490.5	53917	59179.5	0.964837	0.145528	56962.1	53890.5	59077.2
O75179	Ankyrin repeat domain-containing protein 17 OS=Homo sapiens OX=9606 GN=ANKRD17 PE=1 SV=3	20197.2	15162	17348.1	18054	14487.8	17091.6	0.944878	0.176949	17742.3	14582	16888.3
P18858	DNA ligase 1 OS=Homo sapiens OX=9606 GN=LIG1 PE=1 SV=1	39990.4	53407.8	49982.7	41531.6	50841.8	49369	0.992739	0.79974	41410.5	50135.7	47589
Q93009	Ubiquitin carboxyl-terminal hydrolase 7 OS=Homo sapiens OX=9606 GN=USP7 PE=1 SV=2	54585.1	61562.8	59510.6	53951.8	61028.6	60345.7	0.997918	0.821195	53249	63356.9	60243.4
Q03252	Lamin-B2 OS=Homo sapiens OX=9606 GN=LMNB2 PE=1 SV=4	54542.4	54667	52338.3	52673	54241.5	52144.2	0.984745	0.252358	51136.5	53921.3	50921.2
A0A2R8Y4L2	Heterogeneous nuclear ribonucleoprotein A1 pseudogene 48 OS=Homo sapiens OX=9606 GN=HNRNPA1P48 PE=1 SV=1	6143.6	219	1683.8	4803.4	157.5	2179	0.93171	0.743676	7189.2	201.1	2117.2
Q9Y678	Coatomer subunit gamma-1 OS=Homo sapiens OX=9606 GN=COPG1 PE=1 SV=1	41903.2	32978.4	35566.3	42187	31681.4	33448.7	0.969301	0.25818	40320.1	31935.5	33345.8
P49790	Nuclear pore complex protein Nup153 OS=Homo sapiens OX=9606 GN=NUP153 PE=1 SV=2	34096.8	33988.2	31630.1	37407.4	39151.1	33175.5	1.09929	0.0793355	35839	38397	33648.7
Q14697	Neutral alpha-glucosidase AB OS=Homo sapiens OX=9606 GN=GANAB PE=1 SV=3	52639.7	36702	35665.6	37275.4	33263.3	35105.8	0.866245	0.245244	46766.2	37101.3	39183.4
Q08945	FACT complex subunit SSRP1 OS=Homo sapiens OX=9606 GN=SSRP1 PE=1 SV=1	78128.3	84462.3	87701	81632	84914.8	86556.7	1.01239	0.543694	78457.4	80197.8	84273.2
P31943	Heterogeneous nuclear ribonucleoprotein H OS=Homo sapiens OX=9606 GN=HNRNPH1 PE=1 SV=4	129521	122936	138757	128196	120722	131257	0.972569	0.179198	132623	121951	133534
A5YKK6	CCR4-NOT transcription complex subunit 1 OS=Homo sapiens OX=9606 GN=CNOT1 PE=1 SV=2	42801.5	40943.3	37553.8	40670.8	38400.4	36856.7	0.956516	0.0784966	41004.8	39373.8	37617.3
O14646	Chromodomain-helicase-DNA-binding protein 1 OS=Homo sapiens OX=9606 GN=CHD1 PE=1 SV=2	42735.5	50675.1	45289.9	42406.7	51243.9	41832.3	0.975729	0.457895	44219.9	49966.3	43028.7
P35241	Radixin OS=Homo sapiens OX=9606 GN=RDX PE=1 SV=1	17230.2	33665.9	22811.2	17741.5	33414.6	21764.5	0.992108	0.75216	17200.5	33415	21248.3
Q9Y4L1	Hypoxia up-regulated protein 1 OS=Homo sapiens OX=9606 GN=HYOU1 PE=1 SV=1	47484.7	42279.6	39893.3	33217.4	40589.8	43771.7	0.91893	0.558878	43386.6	46777.4	50782.2
Q06830	Peroxiredoxin-1 OS=Homo sapiens OX=9606 GN=PRDX1 PE=1 SV=1	128806	130850	124399	133031	133734	128146	1.02832	0.0128013	129848	130790	126606
P07195	L-lactate dehydrogenase B chain OS=Homo sapiens OX=9606 GN=LDHB PE=1 SV=2	135515	114846	119215	145421	115060	119828	1.0267	0.369115	137661	111137	118176
O15371	Eukaryotic translation initiation factor 3 subunit D OS=Homo sapiens OX=9606 GN=EIF3D PE=1 SV=1	57084.7	59402.1	54012.5	60111.6	59479.4	54152.5	1.01897	0.381183	59676.5	58690.4	52374.5
Q709C8	Vacuolar protein sorting-associated protein 13C OS=Homo sapiens OX=9606 GN=VPS13C PE=1 SV=1	38867.8	33616.5	41229.5	38496.1	33005.4	39815.5	0.979321	0.104038	37438.2	33073.3	40030
P48735	Isocitrate dehydrogenase [NADP], mitochondrial OS=Homo sapiens OX=9606 GN=IDH2 PE=1 SV=2	84096.1	73061.3	69196.8	91740.1	79794.2	72922	1.07896	0.0244124	90969.4	76580.9	70859.6
Q9Y230	RuvB-like 2 OS=Homo sapiens OX=9606 GN=RUVBL2 PE=1 SV=3	59805.2	61002.7	61552.7	63111.5	62535.5	59008	1.01302	0.692953	60969.4	61549.5	59322.3
Q9UHB6	LIM domain and actin-binding protein 1 OS=Homo sapiens OX=9606 GN=LIMA1 PE=1 SV=1	65175.3	56977.8	62452.4	67553.8	62589	67979.4	1.07449	0.0605623	67806.2	67292	69873.6
P63104	14-3-3 protein zeta/delta OS=Homo sapiens OX=9606 GN=YWHAZ PE=1 SV=1	116247	115379	104608	123790	117035	104585	1.02634	0.313449	119396	113379	102551
Q16643	Drebrin OS=Homo sapiens OX=9606 GN=DBN1 PE=1 SV=4	52165.6	45672.1	53705.3	54187.6	47318.6	53890.2	1.02608	0.148288	53220.3	46764.7	52828
P52209	6-phosphogluconate dehydrogenase, decarboxylating OS=Homo sapiens OX=9606 GN=PGD PE=1 SV=3	76940.8	78310.9	77858.3	82557.5	85201.5	76413.4	1.04748	0.290028	81054.4	83903.9	75744.5
Q8N1F7	Nuclear pore complex protein Nup93 OS=Homo sapiens OX=9606 GN=NUP93 PE=1 SV=2	70460	60914.5	64020.2	71023.8	63548.7	64197.9	1.01801	0.292209	69282.3	61598.9	63038.4
Q86U86	Protein polybromo-1 OS=Homo sapiens OX=9606 GN=PBRM1 PE=1 SV=1	51852.8	44862.9	49371.8	51749.7	43968.8	47726.2	0.981584	0.179698	51111	43925.1	46998.7
P62258	14-3-3 protein epsilon OS=Homo sapiens OX=9606 GN=YWHAE PE=1 SV=1	151341	135332	145621	156201	134434	145310	1.00778	0.589896	155346	132749	142136
Q99798	Aconitate hydratase, mitochondrial OS=Homo sapiens OX=9606 GN=ACO2 PE=1 SV=2	35693.2	36985.2	39240.9	36133.9	37416	40634.1	1.01983	0.127087	36725.5	37476.4	39856.8
P09104	Gamma-enolase OS=Homo sapiens OX=9606 GN=ENO2 PE=1 SV=3	32366.6	23224.5	31474	32362.5	22429	30053.8	0.973499	0.189765	31094.1	22532.3	29536.5
Q9NZB2	Constitutive coactivator of PPAR-gamma-like protein 1 OS=Homo sapiens OX=9606 GN=FAM120A PE=1 SV=2	34027.9	32534.6	33257.7	31629.1	31720.4	33972.6	0.975325	0.450894	32984.1	33753.9	35639.6
P07910	Heterogeneous nuclear ribonucleoproteins C1/C2 OS=Homo sapiens OX=9606 GN=HNRNPC PE=1 SV=4	123046	121877	124247	139614	133367	134652	1.10423	0.0214459	131802	130826	131509
Q14669	E3 ubiquitin-protein ligase TRIP12 OS=Homo sapiens OX=9606 GN=TRIP12 PE=1 SV=1	25378.8	22010.3	30940.7	23601.2	23491.7	30634.8	0.995792	0.925351	23998.8	23468.1	30630
Q9Y265	RuvB-like 1 OS=Homo sapiens OX=9606 GN=RUVBL1 PE=1 SV=1	47590	41406	52433.4	48423.2	42334.2	52797.7	1.01562	0.075753	47883.5	41790.7	52328.4
Q13576	Ras GTPase-activating-like protein IQGAP2 OS=Homo sapiens OX=9606 GN=IQGAP2 PE=1 SV=4	36883.8	38599.4	38587.7	37264.1	39338.4	36243.1	0.989565	0.71994	35579.2	37928.3	36024.9
P22307	Sterol carrier protein 2 OS=Homo sapiens OX=9606 GN=SCP2 PE=1 SV=2	54354	43597.3	61055.2	55528.2	44371	61451.2	1.01528	0.077943	54777	45172.2	61186.5
Q92878	DNA repair protein RAD50 OS=Homo sapiens OX=9606 GN=RAD50 PE=1 SV=1	36796.2	53587.1	53433.9	38390.3	54129.5	53113.2	1.01581	0.389851	37915.2	53839.3	52996.9
P52306	Rap1 GTPase-GDP dissociation stimulator 1 OS=Homo sapiens OX=9606 GN=RAP1GDS1 PE=1 SV=3	41905.6	41218.1	35320.3	41710.4	41372.7	34945.2	0.996158	0.453953	41102.6	41249.6	34667.9
P14868	Aspartate--tRNA ligase, cytoplasmic OS=Homo sapiens OX=9606 GN=DARS1 PE=1 SV=2	64408.4	54206.8	49595.8	64797	54724.5	50024.5	1.00808	0.0166182	62310.7	53360.7	48633.9
Q12788	Transducin beta-like protein 3 OS=Homo sapiens OX=9606 GN=TBL3 PE=1 SV=2	38099.2	27219.3	26766.6	36265.1	27868.5	25617.1	0.977588	0.435618	37784.3	27168.9	25224.8
P54886	Delta-1-pyrroline-5-carboxylate synthase OS=Homo sapiens OX=9606 GN=ALDH18A1 PE=1 SV=2	45797.1	40973.6	39996.3	45085.5	38976	39122.3	0.971286	0.106133	42371	37712.3	36661.8
O43776	Asparagine--tRNA ligase, cytoplasmic OS=Homo sapiens OX=9606 GN=NARS1 PE=1 SV=1	67579.8	67880.8	63454.9	73239.3	73587.3	65748.6	1.06799	0.050699	72457.9	71164.5	64728.9
Q9Y2W1	Thyroid hormone receptor-associated protein 3 OS=Homo sapiens OX=9606 GN=THRAP3 PE=1 SV=2	71354.4	66677.1	80727.1	73210	74344.5	87795.9	1.07619	0.101438	75258.1	76203.5	88303.7
P46459	Vesicle-fusing ATPase OS=Homo sapiens OX=9606 GN=NSF PE=1 SV=3	41273.3	42241.8	44831.7	43609.8	41300	44398.7	1.00822	0.768921	43703.1	41919.1	44305.5
Q96RU3	Formin-binding protein 1 OS=Homo sapiens OX=9606 GN=FNBP1 PE=1 SV=2	70453.3	59743.3	67025.6	71420.5	60258.7	65806	1.00139	0.901473	68960.1	58913.1	65572
P18669	Phosphoglycerate mutase 1 OS=Homo sapiens OX=9606 GN=PGAM1 PE=1 SV=2	92797.5	97881	100063	97029.5	100010	101142	1.02604	0.126826	97400.3	96784	100322
O95782	AP-2 complex subunit alpha-1 OS=Homo sapiens OX=9606 GN=AP2A1 PE=1 SV=3	45121	44740	38714.2	46177.7	45160.8	41360.3	1.03372	0.198285	44260.7	44775.3	39745.7
Q96PK6	RNA-binding protein 14 OS=Homo sapiens OX=9606 GN=RBM14 PE=1 SV=2	49468.1	48597	40813.9	48005.2	45963.4	40132.9	0.966516	0.093136	47688.3	45995	39821.7
Q9Y520	Protein PRRC2C OS=Homo sapiens OX=9606 GN=PRRC2C PE=1 SV=4	29070.6	34029.5	39852.6	29667	35795.2	40162	1.02672	0.178389	29529.3	35637.4	39819.5
P31150	Rab GDP dissociation inhibitor alpha OS=Homo sapiens OX=9606 GN=GDI1 PE=1 SV=2	16778.1	19431.6	17682.8	17126.9	19480.7	16406.7	0.983717	0.624667	17509.8	19713.5	16517.6
O15042	U2 snRNP-associated SURP motif-containing protein OS=Homo sapiens OX=9606 GN=U2SURP PE=1 SV=2	47465.4	47136.2	51580.2	48761.7	45583.2	48042.5	0.975259	0.469922	49103.2	43871	48859.8
P38606	V-type proton ATPase catalytic subunit A OS=Homo sapiens OX=9606 GN=ATP6V1A PE=1 SV=2	43482.7	51585.1	43490.5	43635.4	47285.1	43307.4	0.971981	0.419068	43952.5	46833.5	42477
P11413	Glucose-6-phosphate 1-dehydrogenase OS=Homo sapiens OX=9606 GN=G6PD PE=1 SV=4	54215.4	54339.4	49816.9	52811.3	56808.7	51012.2	1.01451	0.563188	51975.3	56172.7	49751.6
Q7L2E3	ATP-dependent RNA helicase DHX30 OS=Homo sapiens OX=9606 GN=DHX30 PE=1 SV=1	44351	36922.3	38824.3	40758.8	34978.6	37519.3	0.94425	0.0559061	39135.9	33730.9	36674.7
Q5UIP0	Telomere-associated protein RIF1 OS=Homo sapiens OX=9606 GN=RIF1 PE=1 SV=2	32879.4	32603.7	30451.8	31305.4	34166.7	30874	1.00464	0.883684	31774.6	35334.1	30945.7
P21281	V-type proton ATPase subunit B, brain isoform OS=Homo sapiens OX=9606 GN=ATP6V1B2 PE=1 SV=3	40151.1	41574	40780.4	38219	39318.5	40070.7	0.960075	0.0727389	37766.3	40850.9	39478.1
P48634	Protein PRRC2A OS=Homo sapiens OX=9606 GN=PRRC2A PE=1 SV=3	31986.8	31115.2	36127.8	29241.6	29478.8	35803.3	0.950868	0.15789	28580	29445.2	35783
O00567	Nucleolar protein 56 OS=Homo sapiens OX=9606 GN=NOP56 PE=1 SV=4	41509.8	37354.3	38067.6	40409	37175.4	35960.5	0.971113	0.187285	42197.3	35791.5	36854.8
P62191	26S proteasome regulatory subunit 4 OS=Homo sapiens OX=9606 GN=PSMC1 PE=1 SV=1	61216.7	65191.5	55705.6	61672.1	67068.6	54568	1.00527	0.746961	62024.8	66772.4	55732.8
Q15424	Scaffold attachment factor B1 OS=Homo sapiens OX=9606 GN=SAFB PE=1 SV=4	35220.4	39441.2	41611.3	38505.9	42942.2	43713.5	1.07752	0.0292776	37900.7	44232.2	43327.3
P18206	Vinculin OS=Homo sapiens OX=9606 GN=VCL PE=1 SV=4	50347.7	37116.4	44682.3	51131	37306	42903.1	0.993616	0.743165	49565.5	36935.5	42448
A0AVT1	Ubiquitin-like modifier-activating enzyme 6 OS=Homo sapiens OX=9606 GN=UBA6 PE=1 SV=1	43749.6	34886.3	25188.3	44952.7	35443.1	25228.9	1.01502	0.182628	44159.1	34345	25559.4
P13667	Protein disulfide-isomerase A4 OS=Homo sapiens OX=9606 GN=PDIA4 PE=1 SV=2	64100.9	50087.3	59942.5	46161.6	49095.3	59729.8	0.898929	0.376081	63478.8	55940.4	66560.2
O14776	Transcription elongation regulator 1 OS=Homo sapiens OX=9606 GN=TCERG1 PE=1 SV=2	73369.1	60166.5	70751.4	74847.8	60419.4	70259	1.0058	0.537799	73253	59353.4	71077.8
O14980	Exportin-1 OS=Homo sapiens OX=9606 GN=XPO1 PE=1 SV=1	41644.5	44607.7	42364.3	42614.3	46798.9	41315.8	1.01589	0.53933	40393.7	45604.9	40365
Q9BWD1	Acetyl-CoA acetyltransferase, cytosolic OS=Homo sapiens OX=9606 GN=ACAT2 PE=1 SV=2	45514.4	34477.5	45504.1	44954	35480.2	44567.1	0.998726	0.94148	55208.3	41136.5	54148.2
Q9NSE4	Isoleucine--tRNA ligase, mitochondrial OS=Homo sapiens OX=9606 GN=IARS2 PE=1 SV=2	51805.5	39094	51941	55538.2	39500	53215.2	1.03566	0.196051	53422.1	39571.3	51914.5
O75165	DnaJ homolog subfamily C member 13 OS=Homo sapiens OX=9606 GN=DNAJC13 PE=1 SV=5	31660.9	29418.3	27289.1	32420	30857.2	27093.8	1.02191	0.309252	31125.3	30612.3	27051.6
Q96R06	Sperm-associated antigen 5 OS=Homo sapiens OX=9606 GN=SPAG5 PE=1 SV=2	24968.5	13634.6	16727	21017.9	14262	17394.2	0.975893	0.753717	23983.9	18863.8	19808.1
O95602	DNA-directed RNA polymerase I subunit RPA1 OS=Homo sapiens OX=9606 GN=POLR1A PE=1 SV=2	30809.9	23614.3	26165.6	28927	22911.4	25568.6	0.962101	0.084538	28541.9	24112.1	25809.1
Q96KP4	Cytosolic non-specific dipeptidase OS=Homo sapiens OX=9606 GN=CNDP2 PE=1 SV=2	45080.5	39988.8	47218.6	46466.3	41734.8	46997.5	1.02324	0.249055	46522.3	41081.7	45783.3
P29350	Tyrosine-protein phosphatase non-receptor type 6 OS=Homo sapiens OX=9606 GN=PTPN6 PE=1 SV=1	60352	51877.8	59537.2	63290.1	52976.7	60418.8	1.02822	0.113066	61409.8	54597.3	59743.6
O00231	26S proteasome non-ATPase regulatory subunit 11 OS=Homo sapiens OX=9606 GN=PSMD11 PE=1 SV=3	42056.7	47195.3	51345.8	41271.6	45757.1	51007.7	0.981425	0.114616	41520.3	44614.2	49804.5
P48147	Prolyl endopeptidase OS=Homo sapiens OX=9606 GN=PREP PE=1 SV=2	39857.2	40128.9	34894	39002.4	39808.2	34135.5	0.982941	0.0639477	36996.3	38710.8	35186.9
P07355	Annexin A2 OS=Homo sapiens OX=9606 GN=ANXA2 PE=1 SV=2	85701.6	77419	87358	88140.1	77806.1	88837.2	1.0168	0.131265	85038.1	75805.3	85009
O75475	PC4 and SFRS1-interacting protein OS=Homo sapiens OX=9606 GN=PSIP1 PE=1 SV=1	58062.2	59523.8	60457.5	66081.1	66822.7	63605.1	1.10426	0.0588665	64829.4	64289.9	62341.7
Q8NC51	Plasminogen activator inhibitor 1 RNA-binding protein OS=Homo sapiens OX=9606 GN=SERBP1 PE=1 SV=2	82810.4	76355.1	86982	84066.8	73638.4	84639.9	0.984222	0.420137	81969.4	71531.8	82530.1
P0DMV9	Heat shock 70 kDa protein 1B OS=Homo sapiens OX=9606 GN=HSPA1B PE=1 SV=1	28695.5	29792.4	25808.1	36023.9	43992.7	38574.3	1.4089	0.033623	43907.9	44904.9	39089.9
Q12873	Chromodomain-helicase-DNA-binding protein 3 OS=Homo sapiens OX=9606 GN=CHD3 PE=1 SV=3	20305.9	15660	25089.7	18862.5	16376.3	24520.2	0.983986	0.683096	19394.3	16308.9	24614.2
Q9HB71	Calcyclin-binding protein OS=Homo sapiens OX=9606 GN=CACYBP PE=1 SV=2	67914.2	70915.3	65727.5	81356.2	80232.6	73787	1.15064	0.0240164	77389.8	74533.2	68791
Q9UHX1	Poly(U)-binding-splicing factor PUF60 OS=Homo sapiens OX=9606 GN=PUF60 PE=1 SV=1	49456.3	49929.6	51011.2	50930.4	51761.2	52280.7	1.03046	0.0123816	51634.4	53033	51281.7
O95819	Mitogen-activated protein kinase kinase kinase kinase 4 OS=Homo sapiens OX=9606 GN=MAP4K4 PE=1 SV=2	38238.3	32214.6	29427.3	37416	32667.5	29186.8	0.994794	0.665541	36092.7	31845.7	29444.8
P13489	Ribonuclease inhibitor OS=Homo sapiens OX=9606 GN=RNH1 PE=1 SV=2	44931.2	47757	48374.6	47110.2	46644.1	47477.9	1.00222	0.932469	44818.5	45700	46228.3
P51659	Peroxisomal multifunctional enzyme type 2 OS=Homo sapiens OX=9606 GN=HSD17B4 PE=1 SV=3	51090.3	38541.6	36210	46572.2	39652.7	35937.1	0.977619	0.584604	53703.7	45906.7	38505.9
Q15365	Poly(rC)-binding protein 1 OS=Homo sapiens OX=9606 GN=PCBP1 PE=1 SV=2	86731.4	55909.2	63480.7	86510.3	55299.9	61782.2	0.986599	0.19968	92831.9	62787.9	67946.5
Q99615	DnaJ homolog subfamily C member 7 OS=Homo sapiens OX=9606 GN=DNAJC7 PE=1 SV=2	70428.6	67912.6	76848.7	71009.4	69135.8	78195.9	1.0146	0.0442755	69796.8	70083.2	77188.3
P35606	Coatomer subunit beta' OS=Homo sapiens OX=9606 GN=COPB2 PE=1 SV=2	44218	47596.6	45915.3	43047.9	45806.3	44744.2	0.970139	0.016522	41662.7	44137.5	44379.4
P17480	Nucleolar transcription factor 1 OS=Homo sapiens OX=9606 GN=UBTF PE=1 SV=1	67637.9	74359.9	82678.7	66012.4	79632.2	76971.5	0.992614	0.874368	74004.2	79899.2	85490.5
Q99613	Eukaryotic translation initiation factor 3 subunit C OS=Homo sapiens OX=9606 GN=EIF3C PE=1 SV=1	64685.1	75785.8	80842.6	64082.1	74983.3	79621.7	0.988329	0.0218505	62417.8	72070.4	78242.6
Q9BUQ8	Probable ATP-dependent RNA helicase DDX23 OS=Homo sapiens OX=9606 GN=DDX23 PE=1 SV=3	62486	64291.2	57627.7	63842.7	64212.8	56820.3	1.00216	0.855333	60617	62373.4	55726.3
P55786	Puromycin-sensitive aminopeptidase OS=Homo sapiens OX=9606 GN=NPEPPS PE=1 SV=2	39792.1	33432.3	38446.5	41602.3	33253.1	37187.3	1.00246	0.92434	39256.6	32333.6	36730.7
O75150	E3 ubiquitin-protein ligase BRE1B OS=Homo sapiens OX=9606 GN=RNF40 PE=1 SV=5	37084.6	50355.7	42639.7	37146.7	46516.9	40452.3	0.958047	0.209328	35199.7	46150.2	40607.6
Q9Y2X3	Nucleolar protein 58 OS=Homo sapiens OX=9606 GN=NOP58 PE=1 SV=1	60297.9	58138.5	62663.5	61257.1	65385.4	57650	1.02018	0.765329	60987.3	61587.2	57793.1
P35573	Glycogen debranching enzyme OS=Homo sapiens OX=9606 GN=AGL PE=1 SV=3	36058.1	32262.9	30010.3	34784.3	32323.7	29388.7	0.981948	0.237301	35319.1	32852.3	29537.5
Q9Y617	Phosphoserine aminotransferase OS=Homo sapiens OX=9606 GN=PSAT1 PE=1 SV=2	79147.1	73555.8	64160.1	85884	82679.9	70867.1	1.10457	0.0113512	95282.5	85337.4	78656.6
O43491	Band 4.1-like protein 2 OS=Homo sapiens OX=9606 GN=EPB41L2 PE=1 SV=1	46045.6	39162.6	38357.1	47250.2	37611	39148.6	1.00239	0.919961	45400.3	38049.6	38374.9
P63244	Receptor of activated protein C kinase 1 OS=Homo sapiens OX=9606 GN=RACK1 PE=1 SV=3	53939.9	61645.4	50536.1	57170.5	62460.9	49412.7	1.01696	0.549627	54630.2	61042.6	48191.4
Q14157	Ubiquitin-associated protein 2-like OS=Homo sapiens OX=9606 GN=UBAP2L PE=1 SV=2	33519.7	40478.2	38266.6	35412.6	41455	38867	1.0321	0.122889	34084.8	41170.2	39060.8
O75376	Nuclear receptor corepressor 1 OS=Homo sapiens OX=9606 GN=NCOR1 PE=1 SV=2	29187.9	27134.5	18554.8	27689.1	26672.3	18430.8	0.974978	0.204961	28819.5	27537.2	18757.6
P27694	Replication protein A 70 kDa DNA-binding subunit OS=Homo sapiens OX=9606 GN=RPA1 PE=1 SV=2	56422.3	52985.8	56264.4	58378.1	54785.1	56966.1	1.02703	0.0655314	57003.6	53028.6	55713
P52566	Rho GDP-dissociation inhibitor 2 OS=Homo sapiens OX=9606 GN=ARHGDIB PE=1 SV=3	110798	96842.8	126983	125262	103436	130583	1.07566	0.125973	132808	109686	136725
Q12905	Interleukin enhancer-binding factor 2 OS=Homo sapiens OX=9606 GN=ILF2 PE=1 SV=2	34439.8	39633.9	35326.8	35979.1	39547.3	34118.8	1.00277	0.914754	33591	37919.2	32938.5
Q06210	Glutamine--fructose-6-phosphate aminotransferase [isomerizing] 1 OS=Homo sapiens OX=9606 GN=GFPT1 PE=1 SV=3	52695.5	54887	45556.3	51973.8	51776	44574.7	0.969359	0.146277	50233	49652.4	43751.1
P52948	Nuclear pore complex protein Nup98-Nup96 OS=Homo sapiens OX=9606 GN=NUP98 PE=1 SV=4	40630.3	45529.4	43857.5	39616.4	43439.7	43016.9	0.969994	0.0660499	38438.2	42747.3	42361.8
P11216	Glycogen phosphorylase, brain form OS=Homo sapiens OX=9606 GN=PYGB PE=1 SV=5	37264.7	34790.9	32420.7	34702.4	34822.4	31671.1	0.969675	0.276007	33682.5	34109.6	31088.3
Q9UMS4	Pre-mRNA-processing factor 19 OS=Homo sapiens OX=9606 GN=PRPF19 PE=1 SV=1	45806.9	43450.6	50175	47394.8	40907.7	48696.9	0.982227	0.584716	46278.7	41383	47999.1
P55809	Succinyl-CoA:3-ketoacid coenzyme A transferase 1, mitochondrial OS=Homo sapiens OX=9606 GN=OXCT1 PE=1 SV=1	36412	31489.4	36700.4	37782.8	30558.9	38421.8	1.01833	0.526121	36686.4	31276	37652.3
Q8TAQ2	SWI/SNF complex subunit SMARCC2 OS=Homo sapiens OX=9606 GN=SMARCC2 PE=1 SV=1	26755.6	30831.2	26053.9	28711.2	32810.2	26487.4	1.05131	0.0995387	28330.5	32202.7	26592.2
P50502	Hsc70-interacting protein OS=Homo sapiens OX=9606 GN=ST13 PE=1 SV=2	94521.4	115187	114506	104256	119977	118444	1.05965	0.111335	98829	117516	115403
Q13283	Ras GTPase-activating protein-binding protein 1 OS=Homo sapiens OX=9606 GN=G3BP1 PE=1 SV=1	53796.1	51508.2	52568.2	55809.5	52001.4	54447.3	1.02758	0.0923062	57669.8	52385.3	53941.5
Q13838	Spliceosome RNA helicase DDX39B OS=Homo sapiens OX=9606 GN=DDX39B PE=1 SV=1	76505.9	82701.9	70947.6	76025.2	79490.9	68079	0.971486	0.12444	73701.9	77884.5	67195.5
O76021	Ribosomal L1 domain-containing protein 1 OS=Homo sapiens OX=9606 GN=RSL1D1 PE=1 SV=3	52030.9	63280.2	60280.8	53781.4	67316.3	62230.8	1.04326	0.0519941	59618.2	68403.4	64793
Q5SW79	Centrosomal protein of 170 kDa OS=Homo sapiens OX=9606 GN=CEP170 PE=1 SV=1	29333.8	31090	21822.8	30290.6	32235.2	21512.1	1.01841	0.377609	29748.3	32749.7	22006.1
Q15459	Splicing factor 3A subunit 1 OS=Homo sapiens OX=9606 GN=SF3A1 PE=1 SV=1	46813.7	70961	58935.4	50609.1	74182.4	58896.5	1.04194	0.218294	48208.2	72755	57971.5
P46060	Ran GTPase-activating protein 1 OS=Homo sapiens OX=9606 GN=RANGAP1 PE=1 SV=1	31686.5	31747.7	36651.9	34086.9	32596.2	38115	1.04747	0.0834774	33975.5	32695.8	38291
Q10567	AP-1 complex subunit beta-1 OS=Homo sapiens OX=9606 GN=AP1B1 PE=1 SV=2	14394.9	10211.3	11998.8	14744.1	10399	12061.9	1.01597	0.10466	14062	10144.8	11937.6
P08575	Receptor-type tyrosine-protein phosphatase C OS=Homo sapiens OX=9606 GN=PTPRC PE=1 SV=3	38969.1	50089	39309.9	31010.4	47383.4	44400.4	0.957083	0.700006	38335.5	50437.2	48595.2
P12004	Proliferating cell nuclear antigen OS=Homo sapiens OX=9606 GN=PCNA PE=1 SV=1	108477	104029	89061.9	115890	108939	87031.5	1.03091	0.378305	113966	106983	84536.9
P61247	40S ribosomal protein S3a OS=Homo sapiens OX=9606 GN=RPS3A PE=1 SV=2	80663.6	77541.3	82023.2	77398.4	77151	80676.7	0.979357	0.186848	90144.4	93729.8	87002.4
P62917	60S ribosomal protein L8 OS=Homo sapiens OX=9606 GN=RPL8 PE=1 SV=2	60333	50422.9	50032.2	58966.5	50119.3	50817.1	0.995673	0.734224	63725.6	50252.7	54110.2
P38159	RNA-binding motif protein, X chromosome OS=Homo sapiens OX=9606 GN=RBMX PE=1 SV=3	118075	118308	109367	113441	113141	108973	0.97116	0.150839	124474	115913	111161
Q9H0A0	RNA cytidine acetyltransferase OS=Homo sapiens OX=9606 GN=NAT10 PE=1 SV=2	45720.1	39268.1	40441.2	44556.4	37794.5	38673.6	0.964438	0.0219753	44960.3	36719.6	38151.2
O95071	E3 ubiquitin-protein ligase UBR5 OS=Homo sapiens OX=9606 GN=UBR5 PE=1 SV=2	28989.1	26344.5	21858.1	27865.3	25076.7	20351.4	0.94806	0.0282155	27454.4	25017.5	20550.5
P54578	Ubiquitin carboxyl-terminal hydrolase 14 OS=Homo sapiens OX=9606 GN=USP14 PE=1 SV=3	36236.5	37428.5	44922.6	38466.9	39688.2	42900.4	1.02564	0.543462	37163	39208.7	42051.3
Q9UKX7	Nuclear pore complex protein Nup50 OS=Homo sapiens OX=9606 GN=NUP50 PE=1 SV=2	43160.6	43186.8	35108.6	46278.9	43980.7	34724.4	1.02656	0.389404	45904.3	43185.6	33808.1
Q92621	Nuclear pore complex protein Nup205 OS=Homo sapiens OX=9606 GN=NUP205 PE=1 SV=3	32890.4	39049	29065.7	31287.5	38932.2	29264.7	0.98504	0.474465	30594	37710.9	28521.8
Q15046	Lysine--tRNA ligase OS=Homo sapiens OX=9606 GN=KARS1 PE=1 SV=3	89098.7	86536	99072.2	89869.9	85638.9	97752.1	0.994988	0.542432	90394.6	83582.5	96126.8
P24752	Acetyl-CoA acetyltransferase, mitochondrial OS=Homo sapiens OX=9606 GN=ACAT1 PE=1 SV=1	41586	43148.3	39043.1	44135.5	43835.9	39657.8	1.031	0.177497	43318.8	42919.9	39030.1
O95239	Chromosome-associated kinesin KIF4A OS=Homo sapiens OX=9606 GN=KIF4A PE=1 SV=3	30568.5	31481.2	36563.7	30635.9	29676.1	34213.7	0.960198	0.199869	30248.3	30079.3	34286.1
Q09028	Histone-binding protein RBBP4 OS=Homo sapiens OX=9606 GN=RBBP4 PE=1 SV=3	59980	57872.1	61963.1	59641.7	55085.2	57676.6	0.959008	0.159547	59329.8	53346	57116.9
P49748	Very long-chain specific acyl-CoA dehydrogenase, mitochondrial OS=Homo sapiens OX=9606 GN=ACADVL PE=1 SV=1	41569.8	37215.4	29128.1	41227.1	35572.5	28392	0.974113	0.129892	38540.6	35981.2	26951.6
Q9H0D6	5'-3' exoribonuclease 2 OS=Homo sapiens OX=9606 GN=XRN2 PE=1 SV=1	34055.3	30406.6	37806.1	33745.5	30756.4	35988.5	0.984777	0.475422	34215.3	30762.3	36217.6
P09960	Leukotriene A-4 hydrolase OS=Homo sapiens OX=9606 GN=LTA4H PE=1 SV=2	66325.6	55866.8	57355.9	67564.7	56001.1	54939.4	0.992985	0.736716	65444.3	55069.8	54095
Q14978	Nucleolar and coiled-body phosphoprotein 1 OS=Homo sapiens OX=9606 GN=NOLC1 PE=1 SV=2	100597	98542.7	95889.4	105298	105427	93903.8	1.03196	0.360455	102964	103515	93504.9
P62701	40S ribosomal protein S4, X isoform OS=Homo sapiens OX=9606 GN=RPS4X PE=1 SV=2	79279	91417	88258.9	81655.7	95954.1	82609.2	1.0052	0.895739	81386.7	92488.4	81589.6
Q12789	General transcription factor 3C polypeptide 1 OS=Homo sapiens OX=9606 GN=GTF3C1 PE=1 SV=4	26722.3	28012.8	24667.8	24185.2	25797.9	23341.8	0.924078	0.0240594	24310.2	25553.8	22937.4
O00425	Insulin-like growth factor 2 mRNA-binding protein 3 OS=Homo sapiens OX=9606 GN=IGF2BP3 PE=1 SV=2	46793	35824.8	30893.3	50827.5	35652.8	31073.3	1.02908	0.418011	47801.5	35816.6	30426.1
P40926	Malate dehydrogenase, mitochondrial OS=Homo sapiens OX=9606 GN=MDH2 PE=1 SV=3	70100.9	69317.4	73115.9	72017.1	68897.1	74252.6	1.01227	0.336259	69447	68025.1	71544.8
P35998	26S proteasome regulatory subunit 7 OS=Homo sapiens OX=9606 GN=PSMC2 PE=1 SV=3	53316.7	54218.6	51869.8	53280.3	54163.9	54150.3	1.01409	0.445076	53265.6	54745.7	53339.9
P37802	Transgelin-2 OS=Homo sapiens OX=9606 GN=TAGLN2 PE=1 SV=3	49448.2	55405.1	55279.9	54514.7	59965.2	59863.3	1.08923	0.00545916	55488.7	60662.2	59102.2
Q9NSD9	Phenylalanine--tRNA ligase beta subunit OS=Homo sapiens OX=9606 GN=FARSB PE=1 SV=3	72467.5	68262.8	63194.5	76456.4	70814.8	62619.7	1.02778	0.283594	73500.3	68050.4	61174.8
P07237	Protein disulfide-isomerase OS=Homo sapiens OX=9606 GN=P4HB PE=1 SV=3	79990.2	75148.5	71043.3	63433.8	72194.1	68078.6	0.903992	0.225738	75077.2	76043.7	73508.2
Q5VTR2	E3 ubiquitin-protein ligase BRE1A OS=Homo sapiens OX=9606 GN=RNF20 PE=1 SV=2	22660.8	25623.5	35556.3	22480.3	24271.1	34908	0.973674	0.191604	22009.4	24596	34798.2
Q99661	Kinesin-like protein KIF2C OS=Homo sapiens OX=9606 GN=KIF2C PE=1 SV=2	52206.6	57096.2	53379.9	51255.8	55781.9	51838.4	0.97663	0.0169717	51760.4	54644.1	51029.1
Q9NYF8	Bcl-2-associated transcription factor 1 OS=Homo sapiens OX=9606 GN=BCLAF1 PE=1 SV=2	78346.2	77034.4	82843.3	87318.9	85372.7	84611.1	1.08137	0.113735	82726.2	81514	81743.7
Q13547	Histone deacetylase 1 OS=Homo sapiens OX=9606 GN=HDAC1 PE=1 SV=1	63417.5	62827.4	79687.9	65941.5	63091.3	78497.2	1.00969	0.607279	62666.6	60775.2	75389.4
P00491	Purine nucleoside phosphorylase OS=Homo sapiens OX=9606 GN=PNP PE=1 SV=2	40404.6	31613.6	33942.9	39283.1	31298	33067.7	0.978825	0.0638753	38688.3	31549.1	32687.3
P17812	CTP synthase 1 OS=Homo sapiens OX=9606 GN=CTPS1 PE=1 SV=2	52277.9	64261.8	61408.4	55609.6	64173.4	58748.8	1.00635	0.857323	52973.3	62373.3	57412.5
P21399	Cytoplasmic aconitate hydratase OS=Homo sapiens OX=9606 GN=ACO1 PE=1 SV=3	41563.7	39691.1	38486.3	42855.8	38870.5	38715.7	1.00546	0.749968	41785.6	38365.7	38673.9
P23368	NAD-dependent malic enzyme, mitochondrial OS=Homo sapiens OX=9606 GN=ME2 PE=1 SV=1	33752.5	38216.8	27936.9	33371.8	35409.9	27328.9	0.964504	0.205964	32821.5	35973.1	27427.2
O00148	ATP-dependent RNA helicase DDX39A OS=Homo sapiens OX=9606 GN=DDX39A PE=1 SV=2	20804.4	14600.2	21054.5	20745.6	14205.8	20170.2	0.976053	0.170752	21320.4	14240.5	20040.4
Q9Y383	Putative RNA-binding protein Luc7-like 2 OS=Homo sapiens OX=9606 GN=LUC7L2 PE=1 SV=2	65379.9	77856.3	67669.9	66499	77137.7	67499.1	1.00179	0.842103	66374.9	76391.4	66719.4
O94979	Protein transport protein Sec31A OS=Homo sapiens OX=9606 GN=SEC31A PE=1 SV=3	30017.4	38465.9	35108.9	28731.1	38292.8	34954.2	0.982747	0.310064	28054.8	37054.5	34564
P27348	14-3-3 protein theta OS=Homo sapiens OX=9606 GN=YWHAQ PE=1 SV=1	68604.7	61236.8	61819.9	72226.8	61786.1	62269.8	1.02301	0.262422	68866.7	59619.5	59889.5
Q92556	Engulfment and cell motility protein 1 OS=Homo sapiens OX=9606 GN=ELMO1 PE=1 SV=2	53378.7	46041.6	52938.7	56081.2	48184.7	54003.4	1.0391	0.0549656	54939.9	46243.5	53375.7
P19174	1-phosphatidylinositol 4,5-bisphosphate phosphodiesterase gamma-1 OS=Homo sapiens OX=9606 GN=PLCG1 PE=1 SV=1	35640.7	44871.3	47786.7	33919.4	44377.2	49542.2	0.992476	0.788693	35088.6	45531.6	50105.5
P62195	26S proteasome regulatory subunit 8 OS=Homo sapiens OX=9606 GN=PSMC5 PE=1 SV=1	29898.3	46282.6	39344.6	29404.5	45826.6	39381.1	0.99152	0.237126	28721.1	44885.8	38794.1
Q13464	Rho-associated protein kinase 1 OS=Homo sapiens OX=9606 GN=ROCK1 PE=1 SV=1	42242.3	35322.2	41105.6	40826.9	36869.8	42021.2	1.01086	0.683772	43656.9	39170.9	42060.5
P62333	26S proteasome regulatory subunit 10B OS=Homo sapiens OX=9606 GN=PSMC6 PE=1 SV=1	47962.9	47327.2	42181.4	46433.5	45099.4	41322.6	0.966894	0.0504935	46084.6	45709.2	41347.4
Q15366	Poly(rC)-binding protein 2 OS=Homo sapiens OX=9606 GN=PCBP2 PE=1 SV=1	43483	41345.9	32349	40111.7	38159.6	29466.4	0.918765	0.00234345	42109.1	39388.7	29730.6
P31040	Succinate dehydrogenase [ubiquinone] flavoprotein subunit, mitochondrial OS=Homo sapiens OX=9606 GN=SDHA PE=1 SV=2	38698.4	32635.8	35599.1	36752.6	31507.3	35628	0.971984	0.204884	36242.9	30145.5	33084.3
Q05639	Elongation factor 1-alpha 2 OS=Homo sapiens OX=9606 GN=EEF1A2 PE=1 SV=1	10912	7948.1	8989.5	11836.4	8087.8	9208.2	1.04221	0.186597	10896.5	7604.5	8952.2
Q01469	Fatty acid-binding protein 5 OS=Homo sapiens OX=9606 GN=FABP5 PE=1 SV=3	64610	77646.7	69517.7	71145.8	84638	74206.4	1.08621	0.0129765	70219.8	83885.9	72655.6
P46063	ATP-dependent DNA helicase Q1 OS=Homo sapiens OX=9606 GN=RECQL PE=1 SV=3	49344.8	44986.1	55186	50009	44720.4	54097.5	0.995943	0.714362	49671.1	43278	53043.8
O95433	Activator of 90 kDa heat shock protein ATPase homolog 1 OS=Homo sapiens OX=9606 GN=AHSA1 PE=1 SV=1	52921.1	48851.4	55641.6	55763.1	54003.3	60973.2	1.08499	0.0332258	57878.9	53123.5	59770.9
Q9Y3F4	Serine-threonine kinase receptor-associated protein OS=Homo sapiens OX=9606 GN=STRAP PE=1 SV=1	53093.5	49297.7	51117.7	57396.1	50151.3	51176.4	1.03317	0.306822	56130.3	49337.8	50710.6
Q13573	SNW domain-containing protein 1 OS=Homo sapiens OX=9606 GN=SNW1 PE=1 SV=1	52891.2	40307.7	47679	55751.2	42110.2	46542.7	1.02499	0.415997	53252.8	40882.2	46790.9
Q13347	Eukaryotic translation initiation factor 3 subunit I OS=Homo sapiens OX=9606 GN=EIF3I PE=1 SV=1	51358.7	40402.4	45195	53747.6	40601.8	44742.6	1.01381	0.499834	53408.5	39737.2	44480.9
O00429	Dynamin-1-like protein OS=Homo sapiens OX=9606 GN=DNM1L PE=1 SV=2	31353.8	32170.5	24550.2	32031.3	32840.2	23916.1	1.00553	0.757968	31419.9	32222.6	23536.2
P49916	DNA ligase 3 OS=Homo sapiens OX=9606 GN=LIG3 PE=1 SV=2	35307.4	36887.6	33043.8	36338.8	35890	33022.7	1.00051	0.977826	35330.4	35394.5	32492.2
Q13151	Heterogeneous nuclear ribonucleoprotein A0 OS=Homo sapiens OX=9606 GN=HNRNPA0 PE=1 SV=1	56068.9	48276.9	49239.3	50894.9	42722.5	48224.6	0.92402	0.1163	51148.3	43239.6	47205.1
P67809	Y-box-binding protein 1 OS=Homo sapiens OX=9606 GN=YBX1 PE=1 SV=3	54263.8	59962.6	71659	61878	69182.7	77942.2	1.12725	0.0241989	62953.1	66892.3	77500.9
Q15181	Inorganic pyrophosphatase OS=Homo sapiens OX=9606 GN=PPA1 PE=1 SV=2	66282.9	60371	60166.4	65651.3	56688.1	60450.2	0.978061	0.38636	64386.8	56582	59097.4
O94973	AP-2 complex subunit alpha-2 OS=Homo sapiens OX=9606 GN=AP2A2 PE=1 SV=2	14059.4	15098.5	12539	14958.1	14966.7	12772.8	1.02461	0.365197	14107.1	14792	12891.7
P26641	Elongation factor 1-gamma OS=Homo sapiens OX=9606 GN=EEF1G PE=1 SV=3	77062.6	90546.9	75109	79997.8	92449.6	77257.2	1.02923	0.0273792	74616.1	93869.2	77021.8
Q01780	Exosome component 10 OS=Homo sapiens OX=9606 GN=EXOSC10 PE=1 SV=2	48973.9	43098.7	42495.6	48593.6	43003.6	42161.8	0.994058	0.0862336	47945.6	42562.5	41990.1
P39748	Flap endonuclease 1 OS=Homo sapiens OX=9606 GN=FEN1 PE=1 SV=1	48760.1	56817.8	46772.5	50335	54677.9	44573.2	0.982538	0.557553	53285.9	53255.5	43852.2
O43242	26S proteasome non-ATPase regulatory subunit 3 OS=Homo sapiens OX=9606 GN=PSMD3 PE=1 SV=2	51919	53629.5	62397.5	50581.7	53656.6	60608.2	0.982024	0.192313	48547.1	51857.8	61923.8
P63241	Eukaryotic translation initiation factor 5A-1 OS=Homo sapiens OX=9606 GN=EIF5A PE=1 SV=2	67780.6	73143	65390	67871.2	71272.6	67774.6	1.00408	0.84151	66844.7	69987	66071.9
P25789	Proteasome subunit alpha type-4 OS=Homo sapiens OX=9606 GN=PSMA4 PE=1 SV=1	44945.5	42232.7	49355.3	46646.4	43089.6	51437.9	1.03344	0.0378234	45846	42896	49807.8
P41240	Tyrosine-protein kinase CSK OS=Homo sapiens OX=9606 GN=CSK PE=1 SV=1	38282.1	40413	41563.1	37609.7	46353.3	42173.3	1.04804	0.440716	36220.1	42650.3	40347.2
Q96T88	E3 ubiquitin-protein ligase UHRF1 OS=Homo sapiens OX=9606 GN=UHRF1 PE=1 SV=1	31982.2	33649.9	40765.1	32263.7	37775.3	40815.1	1.04421	0.377058	34910.9	41853.1	40910.5
Q13509	Tubulin beta-3 chain OS=Homo sapiens OX=9606 GN=TUBB3 PE=1 SV=2	3004.1	3649.8	2352.5	2298.6	3504.2	2322.1	0.904113	0.303819	2537.7	3854	2399.3
P04083	Annexin A1 OS=Homo sapiens OX=9606 GN=ANXA1 PE=1 SV=2	68894.9	76314	61730.2	75877.9	81497.1	64484.6	1.0713	0.0494134	72199.5	78653.7	63189.9
P02786	Transferrin receptor protein 1 OS=Homo sapiens OX=9606 GN=TFRC PE=1 SV=2	50349	41542.3	38700.4	42092.2	40592.8	42213.8	0.967979	0.706289	49512.2	42779.6	43906.8
P61158	Actin-related protein 3 OS=Homo sapiens OX=9606 GN=ACTR3 PE=1 SV=3	40478.4	44714.7	45238.1	41319.4	44215.8	44081.1	0.994681	0.735186	39221.2	42755.6	43000.3
Q9Y6A5	Transforming acidic coiled-coil-containing protein 3 OS=Homo sapiens OX=9606 GN=TACC3 PE=1 SV=1	32321.6	37110.7	37770	32529.7	36624.5	36375.1	0.985469	0.366204	31794.1	36312.5	35803.3
P78347	General transcription factor II-I OS=Homo sapiens OX=9606 GN=GTF2I PE=1 SV=2	35392.5	29852	36734.6	35062.5	28342.9	35711.9	0.970761	0.133711	34290.1	28694.4	35359.7
P25786	Proteasome subunit alpha type-1 OS=Homo sapiens OX=9606 GN=PSMA1 PE=1 SV=1	52529.3	49647.9	51488.1	58370.8	50709.8	52045.3	1.04781	0.272137	56159.4	50466.5	51653
Q9UJZ1	Stomatin-like protein 2, mitochondrial OS=Homo sapiens OX=9606 GN=STOML2 PE=1 SV=1	28936.9	28611.5	23212.1	29142.5	27941.6	23041.3	0.992111	0.465214	29393.6	27874.9	23171.7
P49756	RNA-binding protein 25 OS=Homo sapiens OX=9606 GN=RBM25 PE=1 SV=3	55067.8	43527.4	44698	56316.6	42985.3	44039.4	0.998496	0.912523	55195.7	41721.3	43818.5
O75153	Clustered mitochondria protein homolog OS=Homo sapiens OX=9606 GN=CLUH PE=1 SV=2	34743.8	41612.2	36881.9	33070.7	37662.9	36754.2	0.951158	0.205531	32553.2	37874.7	36074.1
Q14166	Tubulin--tyrosine ligase-like protein 12 OS=Homo sapiens OX=9606 GN=TTLL12 PE=1 SV=2	24343.1	18637.6	28889.6	23396.5	17588.4	28724.9	0.966373	0.15166	23994.3	17983.8	28166.7
Q5JRX3	Presequence protease, mitochondrial OS=Homo sapiens OX=9606 GN=PITRM1 PE=1 SV=3	34545.7	38272.9	30874.6	33676.1	37283.1	31821.5	0.993212	0.751745	33290.9	38322	31492.1
Q32MZ4	Leucine-rich repeat flightless-interacting protein 1 OS=Homo sapiens OX=9606 GN=LRRFIP1 PE=1 SV=2	40817	37002.9	38475.4	43820.3	38354.6	38776.4	1.03931	0.174889	42356.7	38384.1	37202
P05198	Eukaryotic translation initiation factor 2 subunit 1 OS=Homo sapiens OX=9606 GN=EIF2S1 PE=1 SV=3	56528.3	52134.8	63830.7	58979.8	53333.6	66064.2	1.03378	0.0292855	55333.6	51425.6	63641.2
P60900	Proteasome subunit alpha type-6 OS=Homo sapiens OX=9606 GN=PSMA6 PE=1 SV=1	58515.1	50740.7	61925.6	57289.5	47966.5	60489.1	0.967061	0.094083	57115.6	47385	59998.8
Q06124	Tyrosine-protein phosphatase non-receptor type 11 OS=Homo sapiens OX=9606 GN=PTPN11 PE=1 SV=3	26660.4	23662.7	26987.3	26433.4	23849.1	27025.3	1.00026	0.961907	26402.9	28074.9	29295.1
P09622	Dihydrolipoyl dehydrogenase, mitochondrial OS=Homo sapiens OX=9606 GN=DLD PE=1 SV=2	46233.5	36473.8	48701.7	48793.6	39442.8	50038.7	1.05474	0.0722954	52747	40422.4	51586.8
Q9C0C9	(E3-independent) E2 ubiquitin-conjugating enzyme OS=Homo sapiens OX=9606 GN=UBE2O PE=1 SV=3	30711.2	41323.4	33071	30219.6	42139.9	32504.6	0.995542	0.748126	30169	41957.5	31812.7
Q15154	Pericentriolar material 1 protein OS=Homo sapiens OX=9606 GN=PCM1 PE=1 SV=5	27713.6	22476.3	27115	27584.1	21896.2	24805.3	0.961445	0.25076	26725.5	22645.2	25498.5
Q14141	Septin-6 OS=Homo sapiens OX=9606 GN=SEPTIN6 PE=1 SV=4	44602.9	55995.8	39249.1	46831.6	57697.2	39846.6	1.03186	0.0868625	45635.6	56055.6	38882.7
O94776	Metastasis-associated protein MTA2 OS=Homo sapiens OX=9606 GN=MTA2 PE=1 SV=1	46639.1	36897.3	44452.9	46105.8	37908.2	45013.4	1.00952	0.488571	46507.9	38367.6	44069.5
O75152	Zinc finger CCCH domain-containing protein 11A OS=Homo sapiens OX=9606 GN=ZC3H11A PE=1 SV=3	37717.6	37851.5	42791.1	39710.1	37752.7	43434.9	1.02175	0.314798	40788.1	39491.9	43132.1
O43172	U4/U6 small nuclear ribonucleoprotein Prp4 OS=Homo sapiens OX=9606 GN=PRPF4 PE=1 SV=2	33730.8	35097.5	37711.1	35312.3	33650.2	36455.6	0.990786	0.774455	34045.7	33603.3	35821.7
Q8NE71	ATP-binding cassette sub-family F member 1 OS=Homo sapiens OX=9606 GN=ABCF1 PE=1 SV=2	22764.1	29796.6	32977.2	21229.5	29885.8	32397.6	0.972668	0.321105	21759.8	29885.3	31678.8
P52292	Importin subunit alpha-1 OS=Homo sapiens OX=9606 GN=KPNA2 PE=1 SV=1	50702.9	42734.8	41899.9	51477.9	43720.8	42460.2	1.01724	0.0283435	51499	42736.2	41456.3
Q96GQ7	Probable ATP-dependent RNA helicase DDX27 OS=Homo sapiens OX=9606 GN=DDX27 PE=1 SV=2	37185.3	39945.6	36832.3	36331.9	38297.2	36243.2	0.973263	0.0710971	37195.6	37959.9	35641.2
Q16822	Phosphoenolpyruvate carboxykinase [GTP], mitochondrial OS=Homo sapiens OX=9606 GN=PCK2 PE=1 SV=4	24238.5	18961.2	25061.3	21745.8	17533.2	23315.5	0.917396	0.0150466	21653.2	17689.3	23696.6
O00151	PDZ and LIM domain protein 1 OS=Homo sapiens OX=9606 GN=PDLIM1 PE=1 SV=4	39933.8	43387.9	42815.4	41465	42360.8	42609.4	1.00329	0.87439	41163.7	41539.7	42206.3
P04264	Keratin, type II cytoskeletal 1 OS=Homo sapiens OX=9606 GN=KRT1 PE=1 SV=6	47989.9	67231.5	46726.6	52727.7	48410	19988.1	0.748847	0.325197	15514.8	24469.9	42287
Q8TCS8	Polyribonucleotide nucleotidyltransferase 1, mitochondrial OS=Homo sapiens OX=9606 GN=PNPT1 PE=1 SV=2	32731.2	33931.9	28712	32584.2	33205.4	28806.9	0.992468	0.410342	32456.8	33359.7	28393.8
Q1KMD3	Heterogeneous nuclear ribonucleoprotein U-like protein 2 OS=Homo sapiens OX=9606 GN=HNRNPUL2 PE=1 SV=1	35127.1	37066.4	40016.3	37412.2	40985.8	42245.2	1.0755	0.0389897	36944	40129.9	40949
Q86YP4	Transcriptional repressor p66-alpha OS=Homo sapiens OX=9606 GN=GATAD2A PE=1 SV=1	29861.3	31880.7	25669.7	29373.9	30146	24846.8	0.965736	0.0901726	28677.2	30522.4	24752
Q9BSJ8	Extended synaptotagmin-1 OS=Homo sapiens OX=9606 GN=ESYT1 PE=1 SV=1	25934.1	24798.3	24351.5	20948	22666.5	25504.3	0.923038	0.382458	24469.2	23949.3	26385.6
P18754	Regulator of chromosome condensation OS=Homo sapiens OX=9606 GN=RCC1 PE=1 SV=1	36543.1	35714.2	30904.2	37234.5	36371.7	30980.6	1.01327	0.133305	36700.8	36652.8	30641.9
Q8NI27	THO complex subunit 2 OS=Homo sapiens OX=9606 GN=THOC2 PE=1 SV=2	43772.1	43761.6	54679.5	44107.3	45205.9	55310.3	1.0174	0.157981	43270	42956.3	55944.1
Q14966	Zinc finger protein 638 OS=Homo sapiens OX=9606 GN=ZNF638 PE=1 SV=2	23013.8	24748.5	30250.2	22036.4	24314.8	29702.2	0.973963	0.0868519	22225	27187.6	31155.3
P30154	Serine/threonine-protein phosphatase 2A 65 kDa regulatory subunit A beta isoform OS=Homo sapiens OX=9606 GN=PPP2R1B PE=1 SV=3	29396.4	24374.1	24516.3	28842.5	23854.1	24344.1	0.984267	0.070481	28029.5	24077.3	23986.5
Q15691	Microtubule-associated protein RP/EB family member 1 OS=Homo sapiens OX=9606 GN=MAPRE1 PE=1 SV=3	49997.1	47386	43769	53992.5	47989.6	44104.1	1.03344	0.287524	51863.5	45626.2	42640.3
Q9H307	Pinin OS=Homo sapiens OX=9606 GN=PNN PE=1 SV=5	64790.4	76622.3	61347.8	67008.5	74683.3	59637.1	0.993681	0.78495	65573.3	73252.5	59082.5
Q14240	Eukaryotic initiation factor 4A-II OS=Homo sapiens OX=9606 GN=EIF4A2 PE=1 SV=2	19608.8	18383.7	15774.5	20323	18014	15000.7	0.989086	0.706112	19010.6	18203.3	14861.5
P68400	Casein kinase II subunit alpha OS=Homo sapiens OX=9606 GN=CSNK2A1 PE=1 SV=1	39988.2	47349.2	48188	39754.2	46175.1	45658.8	0.972289	0.177319	39288	44355.8	45067.9
P52597	Heterogeneous nuclear ribonucleoprotein F OS=Homo sapiens OX=9606 GN=HNRNPF PE=1 SV=3	55359.9	53219.3	52537.5	57513.1	53487.7	50821.5	1.00376	0.872454	55328.1	54685.1	51448.2
Q16836	Hydroxyacyl-coenzyme A dehydrogenase, mitochondrial OS=Homo sapiens OX=9606 GN=HADH PE=1 SV=3	56857.7	49538	54192.6	59166.5	48235.8	54898.1	1.00911	0.684917	57261.6	47132.9	53546.6
Q9UNX4	WD repeat-containing protein 3 OS=Homo sapiens OX=9606 GN=WDR3 PE=1 SV=1	32710.3	38761.2	22883.3	31092.5	37788.9	22047.4	0.962976	0.0343113	30570.1	36925.1	21459.5
P31946	14-3-3 protein beta/alpha OS=Homo sapiens OX=9606 GN=YWHAB PE=1 SV=3	55668.1	43523.7	56774.5	58418.1	44337.6	61208.4	1.04873	0.104744	66255.5	45094.1	65876.6
P00505	Aspartate aminotransferase, mitochondrial OS=Homo sapiens OX=9606 GN=GOT2 PE=1 SV=3	55988.3	49540.6	46211.3	56035.4	50434.6	57325.9	1.08647	0.379061	67415.9	53958.7	53325.2
P12081	Histidine--tRNA ligase, cytoplasmic OS=Homo sapiens OX=9606 GN=HARS1 PE=1 SV=2	46863	47275.3	44803.6	46848.5	46332.1	43615.1	0.984404	0.186208	44428.4	46099.6	43038.9
Q92973	Transportin-1 OS=Homo sapiens OX=9606 GN=TNPO1 PE=1 SV=2	45443.4	42779.9	36204.3	48093.4	44971	37346.8	1.04703	0.0277574	47345.2	44297.1	36922.1
P35658	Nuclear pore complex protein Nup214 OS=Homo sapiens OX=9606 GN=NUP214 PE=1 SV=2	27828.5	23502.4	32504.8	28235.1	24240.8	31987.5	1.01004	0.544011	28388.8	24296.9	32399.4
Q9Y285	Phenylalanine--tRNA ligase alpha subunit OS=Homo sapiens OX=9606 GN=FARSA PE=1 SV=3	37489.3	35354.1	28692.1	37362.2	32369.3	27810	0.96048	0.238705	37506.8	32392.2	27360
Q9NQW7	Xaa-Pro aminopeptidase 1 OS=Homo sapiens OX=9606 GN=XPNPEP1 PE=1 SV=3	37538.9	22671.7	29614.3	38114.3	22026.7	30167.9	1.00186	0.913827	36833.6	21773.6	29803.3
P22087	rRNA 2'-O-methyltransferase fibrillarin OS=Homo sapiens OX=9606 GN=FBL PE=1 SV=2	37175.5	35886.4	32928.8	39360.2	37561.2	32652	1.03234	0.258137	39344.7	36403.8	32925.6
P23528	Cofilin-1 OS=Homo sapiens OX=9606 GN=CFL1 PE=1 SV=3	85368.5	96461.9	98411.8	101993	105932	108605	1.13216	0.0518538	100146	102974	101708
O00154	Cytosolic acyl coenzyme A thioester hydrolase OS=Homo sapiens OX=9606 GN=ACOT7 PE=1 SV=3	49878.3	58388	55538.5	52696.6	61665.2	59792.3	1.06307	0.0112909	52547.9	61466.9	57390.4
P41091	Eukaryotic translation initiation factor 2 subunit 3 OS=Homo sapiens OX=9606 GN=EIF2S3 PE=1 SV=3	39971.5	51410.6	57447.2	41306.2	52338.2	57083.5	1.01503	0.323252	40259	50454.4	56153.7
Q14498	RNA-binding protein 39 OS=Homo sapiens OX=9606 GN=RBM39 PE=1 SV=2	30701.3	30567.1	24908.1	31022.4	30559.9	25285.4	1.00846	0.20431	31674.3	31147.4	25233.1
P18583	Protein SON OS=Homo sapiens OX=9606 GN=SON PE=1 SV=4	43048.8	44195.1	42340.9	39208.1	49079.8	45557.6	1.03243	0.651329	42970.9	50915.7	46775.7
P36871	Phosphoglucomutase-1 OS=Homo sapiens OX=9606 GN=PGM1 PE=1 SV=3	35096.5	31464.7	33084.7	35462.6	31958.5	32320.6	1.00101	0.941316	33669.1	32290.2	31772
P35251	Replication factor C subunit 1 OS=Homo sapiens OX=9606 GN=RFC1 PE=1 SV=4	28507.2	32098.4	35445	29690.1	33061.4	35685.4	1.02609	0.125022	29276.5	31606.3	35575.3
Q8IX12	Cell division cycle and apoptosis regulator protein 1 OS=Homo sapiens OX=9606 GN=CCAR1 PE=1 SV=2	34901	34913.6	33656.6	34994.3	35062.5	33970.4	1.00542	0.113898	35060.5	34108.8	33740
O43252	Bifunctional 3'-phosphoadenosine 5'-phosphosulfate synthase 1 OS=Homo sapiens OX=9606 GN=PAPSS1 PE=1 SV=2	26710.1	28564.4	31280	26814.9	29725.6	31854	1.02098	0.188585	26822.6	29569.4	31959.5
Q8IYD1	Eukaryotic peptide chain release factor GTP-binding subunit ERF3B OS=Homo sapiens OX=9606 GN=GSPT2 PE=1 SV=2	6605.3	6876.8	6099.1	7095.5	6847.8	5799.9	1.00698	0.864256	6531.1	6902.2	5666.7
Q96SI9	Spermatid perinuclear RNA-binding protein OS=Homo sapiens OX=9606 GN=STRBP PE=1 SV=1	18509.5	17525.6	25432.9	19642.9	17709.7	25096.6	1.01951	0.468137	20109.7	17606.3	24916.4
Q6UB35	Monofunctional C1-tetrahydrofolate synthase, mitochondrial OS=Homo sapiens OX=9606 GN=MTHFD1L PE=1 SV=1	31738.2	28570.6	38954.3	31708.8	28056.6	39807.6	1.001	0.939167	31188.2	28526.1	39656
P11310	Medium-chain specific acyl-CoA dehydrogenase, mitochondrial OS=Homo sapiens OX=9606 GN=ACADM PE=1 SV=1	53185.7	48634.4	50519.6	52238.9	49730.7	51949.9	1.01102	0.526855	54317.5	50086.1	51374.6
Q7Z6E9	E3 ubiquitin-protein ligase RBBP6 OS=Homo sapiens OX=9606 GN=RBBP6 PE=1 SV=1	33900.3	29309.8	33718.9	33662.4	30340.6	35327.2	1.02528	0.266174	33524.6	29810.6	35105
Q96L91	E1A-binding protein p400 OS=Homo sapiens OX=9606 GN=EP400 PE=1 SV=4	18976.8	13488.8	15156.4	16062.5	12470.9	13918.6	0.896432	0.0538861	15637.6	12596.6	14203.6
P06400	Retinoblastoma-associated protein OS=Homo sapiens OX=9606 GN=RB1 PE=1 SV=2	43920	46601.2	43956.8	43454.9	49826.7	45321.9	1.02989	0.324042	44445.8	50148.7	44693.4
P60891	Ribose-phosphate pyrophosphokinase 1 OS=Homo sapiens OX=9606 GN=PRPS1 PE=1 SV=2	25708.4	34783.6	35073.5	26263	34364.3	34798.8	1.00056	0.962449	26133.2	33618	34198.4
Q10570	Cleavage and polyadenylation specificity factor subunit 1 OS=Homo sapiens OX=9606 GN=CPSF1 PE=1 SV=2	30802.8	33000.9	37237.1	28902.8	32521.9	36493.7	0.967946	0.16435	28032.4	32010.3	36609.8
Q96G03	Phosphoglucomutase-2 OS=Homo sapiens OX=9606 GN=PGM2 PE=1 SV=4	40496.5	39373.9	43365.1	41294	41527.7	45285.2	1.03956	0.0624501	40468.5	40647.7	50798
Q9UHD1	Cysteine and histidine-rich domain-containing protein 1 OS=Homo sapiens OX=9606 GN=CHORDC1 PE=1 SV=2	38054.4	51350.7	50444	46456.7	57941.7	54800.7	1.14517	0.0673433	45369.6	56516.2	54084.2
Q13330	Metastasis-associated protein MTA1 OS=Homo sapiens OX=9606 GN=MTA1 PE=1 SV=2	21390.5	26532.5	24819.2	20562.1	26800.6	24380.1	0.984562	0.38894	21100.1	27579.3	24521.4
P16949	Stathmin OS=Homo sapiens OX=9606 GN=STMN1 PE=1 SV=3	134084	154538	149192	144192	155897	152660	1.03581	0.218675	152086	154272	155437
A3KMH1	von Willebrand factor A domain-containing protein 8 OS=Homo sapiens OX=9606 GN=VWA8 PE=1 SV=2	24202.1	20833.2	20747.8	21091.7	19417.7	21059.8	0.939525	0.283295	21443.3	19993.4	20590.2
O76003	Glutaredoxin-3 OS=Homo sapiens OX=9606 GN=GLRX3 PE=1 SV=2	40870.4	48211.2	47059.1	41951.6	48629.5	47567.7	1.01531	0.111918	42075.7	48654.7	47696.5
Q8WYA6	Beta-catenin-like protein 1 OS=Homo sapiens OX=9606 GN=CTNNBL1 PE=1 SV=1	39194.3	33944.4	31403.8	37224.6	33825.2	30010.1	0.967285	0.155989	36942.5	34163.4	29779.2
Q9BWF3	RNA-binding protein 4 OS=Homo sapiens OX=9606 GN=RBM4 PE=1 SV=1	31442.6	44129.4	44097.6	30210.2	41621.4	41533	0.948605	0.013849	30128.3	41488	41587.4
O14974	Protein phosphatase 1 regulatory subunit 12A OS=Homo sapiens OX=9606 GN=PPP1R12A PE=1 SV=1	23343.2	28744.2	30502.2	24804	29897.7	29330.5	1.02143	0.556388	23800.4	29013.6	29269.6
P23588	Eukaryotic translation initiation factor 4B OS=Homo sapiens OX=9606 GN=EIF4B PE=1 SV=2	51663.9	51122.9	56532.8	52050.3	50655.4	54404.1	0.986893	0.424759	50990.1	49058.4	53911.4
P51114	Fragile X mental retardation syndrome-related protein 1 OS=Homo sapiens OX=9606 GN=FXR1 PE=1 SV=3	37288.2	40289.1	30445.2	37819.6	37487.5	29531.2	0.971564	0.360943	38579.1	37579	29824.9
Q9UIG0	Tyrosine-protein kinase BAZ1B OS=Homo sapiens OX=9606 GN=BAZ1B PE=1 SV=2	36176.3	35362	40216.9	34028.7	35335.9	37997.1	0.961567	0.178821	34941.1	34732.1	36585.4
P04040	Catalase OS=Homo sapiens OX=9606 GN=CAT PE=1 SV=3	26847.7	24649.2	26217.1	25452.6	24081.2	25372.5	0.964259	0.0525426	25301.4	25082.5	26066.7
Q15075	Early endosome antigen 1 OS=Homo sapiens OX=9606 GN=EEA1 PE=1 SV=2	21142	26378.9	25603.4	21326.9	26195.3	25831.7	1.00357	0.567849	20724.6	26911.4	25256.7
P35908	Keratin, type II cytoskeletal 2 epidermal OS=Homo sapiens OX=9606 GN=KRT2 PE=1 SV=2	30404.9	42755.7	16154.5	42963.9	50820	10389.7	1.08161	0.755257	15432.9	17378.2	20773.5
P26196	Probable ATP-dependent RNA helicase DDX6 OS=Homo sapiens OX=9606 GN=DDX6 PE=1 SV=2	34102.7	30167.7	30977.2	35778.2	31565.1	31150.7	1.03368	0.138925	38160.9	31799.8	31831.8
P62081	40S ribosomal protein S7 OS=Homo sapiens OX=9606 GN=RPS7 PE=1 SV=1	65075.2	73056.8	63183.2	65638.1	70799.6	59019.9	0.97062	0.305663	64702.8	68093.8	57490.5
Q9NUU7	ATP-dependent RNA helicase DDX19A OS=Homo sapiens OX=9606 GN=DDX19A PE=1 SV=1	35538.9	39013.6	46457.7	38298.8	41793	47542.3	1.05742	0.0786969	36019.7	40827	46516.5
Q12874	Splicing factor 3A subunit 3 OS=Homo sapiens OX=9606 GN=SF3A3 PE=1 SV=1	59869.2	75809	73896.3	62844.2	78803.9	75271.3	1.03593	0.0591327	61063.5	74075.1	72793.5
P07737	Profilin-1 OS=Homo sapiens OX=9606 GN=PFN1 PE=1 SV=2	94167.3	105889	111883	102985	118542	122922	1.10393	0.00574753	109671	123588	124032
Q9UBE0	SUMO-activating enzyme subunit 1 OS=Homo sapiens OX=9606 GN=SAE1 PE=1 SV=1	36631.7	37263.6	33522.6	37538.8	37777	34809	1.02564	0.069106	37611.5	38513.5	34288.8
P31942	Heterogeneous nuclear ribonucleoprotein H3 OS=Homo sapiens OX=9606 GN=HNRNPH3 PE=1 SV=2	43617.8	43892.1	37351.9	42079.7	40375.9	36125	0.950593	0.0846437	43076.4	40436.6	36514
Q9UHB9	Signal recognition particle subunit SRP68 OS=Homo sapiens OX=9606 GN=SRP68 PE=1 SV=2	40418.8	43025.8	58827.7	41152.9	45751.5	57569.2	1.02004	0.499044	40182.7	44880.6	56831.5
Q9Y262	Eukaryotic translation initiation factor 3 subunit L OS=Homo sapiens OX=9606 GN=EIF3L PE=1 SV=1	42290.4	47789.3	41856	42138	50014.9	40832.4	1.00617	0.797287	40914.2	48620.3	39991.9
P23526	Adenosylhomocysteinase OS=Homo sapiens OX=9606 GN=AHCY PE=1 SV=4	60802.1	68048.2	68575.9	58121.4	64251.4	65725.4	0.952849	0.00853242	57244.3	61635.6	63791
P52701	DNA mismatch repair protein Msh6 OS=Homo sapiens OX=9606 GN=MSH6 PE=1 SV=2	29511.5	38540	35082.8	28110.4	36005.3	32536.1	0.938055	0.014336	27729.9	35978.9	32083.2
P55084	Trifunctional enzyme subunit beta, mitochondrial OS=Homo sapiens OX=9606 GN=HADHB PE=1 SV=3	31934.6	35354.4	34097	32092.3	35555.8	34027.8	1.00287	0.363648	32358.4	35525.7	32977.2
Q12931	Heat shock protein 75 kDa, mitochondrial OS=Homo sapiens OX=9606 GN=TRAP1 PE=1 SV=3	42950	41922.8	43186.3	43655.1	42154.7	43270.2	1.00796	0.208734	42947.3	41470.4	42360.4
P61981	14-3-3 protein gamma OS=Homo sapiens OX=9606 GN=YWHAG PE=1 SV=2	30251.6	30666.1	26809.8	28881.1	28774.2	26543.7	0.961026	0.125372	29236.5	28765.9	26482.5
O60664	Perilipin-3 OS=Homo sapiens OX=9606 GN=PLIN3 PE=1 SV=3	23128.8	24664.9	26664.3	23375.9	24626.5	26011.1	0.994877	0.668516	23031.7	24855.5	26476.2
O15372	Eukaryotic translation initiation factor 3 subunit H OS=Homo sapiens OX=9606 GN=EIF3H PE=1 SV=1	40514.9	40102	41578	42912.1	40662.5	41707.9	1.02542	0.276669	41354.9	40111	41519.1
Q6PD62	RNA polymerase-associated protein CTR9 homolog OS=Homo sapiens OX=9606 GN=CTR9 PE=1 SV=1	19780.5	34105.5	37877	19818.5	33321.8	36336.8	0.979426	0.237702	19198.4	32919.2	35716.1
P31153	S-adenosylmethionine synthase isoform type-2 OS=Homo sapiens OX=9606 GN=MAT2A PE=1 SV=1	59790.2	50658.4	65252.4	58578.7	48757.7	61280.3	0.960448	0.0782635	56827.8	47665	61236.4
Q9UBT2	SUMO-activating enzyme subunit 2 OS=Homo sapiens OX=9606 GN=UBA2 PE=1 SV=2	35039.6	40896	35953.7	35912.7	42747.7	34631.5	1.01114	0.695801	35908.2	41485	34594.7
Q6PKG0	La-related protein 1 OS=Homo sapiens OX=9606 GN=LARP1 PE=1 SV=2	28297.7	28059.8	38936	29096.6	28976.4	39815.8	1.02783	0.0107842	28486.1	28830.4	39190.9
Q9GZR7	ATP-dependent RNA helicase DDX24 OS=Homo sapiens OX=9606 GN=DDX24 PE=1 SV=1	28375.7	22461.7	26117.3	26704.3	23033.2	25530.9	0.981363	0.525129	26774.7	21777.7	25767.1
P27635	60S ribosomal protein L10 OS=Homo sapiens OX=9606 GN=RPL10 PE=1 SV=4	83636.5	79804.1	68730.5	85701.4	83917.7	71094.7	1.03688	0.0424629	90290.1	81934.3	69138.4
P61160	Actin-related protein 2 OS=Homo sapiens OX=9606 GN=ACTR2 PE=1 SV=1	35815.4	39747.5	33589.2	37912.1	40873.2	34080.5	1.03383	0.120947	36973.5	39961.3	33654
P11172	Uridine 5'-monophosphate synthase OS=Homo sapiens OX=9606 GN=UMPS PE=1 SV=1	31317.2	36778.9	36127.3	29010.3	36564.8	34522.8	0.958701	0.170284	28606.1	37493.7	34006.5
O75400	Pre-mRNA-processing factor 40 homolog A OS=Homo sapiens OX=9606 GN=PRPF40A PE=1 SV=2	51979.2	47381.4	59886.4	59696.4	55584.2	63950.7	1.12982	0.0550386	54674.8	54086.2	62139.5
Q9NZI8	Insulin-like growth factor 2 mRNA-binding protein 1 OS=Homo sapiens OX=9606 GN=IGF2BP1 PE=1 SV=2	48129.4	49638.2	46114.8	46975.9	52970.1	50550.4	1.04645	0.327991	54379.9	57864.7	51686.2
O60763	General vesicular transport factor p115 OS=Homo sapiens OX=9606 GN=USO1 PE=1 SV=2	33156.3	31583	32638	32717	32013.9	32683.2	1.00059	0.946138	32147.2	31634.1	32328.3
Q15027	Arf-GAP with coiled-coil, ANK repeat and PH domain-containing protein 1 OS=Homo sapiens OX=9606 GN=ACAP1 PE=1 SV=1	26597.4	26951.8	21691	23573.8	24573.2	20160.1	0.909163	0.018442	18145.3	19419.3	15934.8
O95831	Apoptosis-inducing factor 1, mitochondrial OS=Homo sapiens OX=9606 GN=AIFM1 PE=1 SV=1	33171	23338.2	23286.5	26313.5	22468.5	27825.3	0.983638	0.901104	34382.5	25465.4	33870.1
Q02878	60S ribosomal protein L6 OS=Homo sapiens OX=9606 GN=RPL6 PE=1 SV=3	81377.8	80082	85364.1	77098.2	86300.8	87140	1.01529	0.724326	106438	97776.4	93109.9
Q08378	Golgin subfamily A member 3 OS=Homo sapiens OX=9606 GN=GOLGA3 PE=1 SV=2	25893.3	25281.1	22204.7	24737.7	25595.6	21515.1	0.978918	0.345337	20987.8	25101.5	21640.4
Q92888	Rho guanine nucleotide exchange factor 1 OS=Homo sapiens OX=9606 GN=ARHGEF1 PE=1 SV=2	30194.2	38490.5	33695.3	30373.5	38453.4	30956.3	0.974562	0.459459	28562.7	37710.4	30750.4
P61011	Signal recognition particle 54 kDa protein OS=Homo sapiens OX=9606 GN=SRP54 PE=1 SV=1	37078.4	46732.2	36619.4	38867	51870.3	37623.9	1.06187	0.12985	39873.4	51257.1	36765.8
Q99714	3-hydroxyacyl-CoA dehydrogenase type-2 OS=Homo sapiens OX=9606 GN=HSD17B10 PE=1 SV=3	26538.8	28012.4	25258	25836.2	26801.5	24871.9	0.971671	0.0732286	25167.5	26791.2	24588.4
Q8IY81	pre-rRNA 2'-O-ribose RNA methyltransferase FTSJ3 OS=Homo sapiens OX=9606 GN=FTSJ3 PE=1 SV=2	33025.5	44299.6	35137.9	31665.7	44736.2	34397.6	0.982538	0.360419	31651.2	43788.9	33651.2
P00390	Glutathione reductase, mitochondrial OS=Homo sapiens OX=9606 GN=GSR PE=1 SV=2	26740.8	28729.9	34180.6	26022.7	27194.8	33281.5	0.96447	0.0580165	26086.3	27038.5	32538.7
P35637	RNA-binding protein FUS OS=Homo sapiens OX=9606 GN=FUS PE=1 SV=1	57944.5	53851.3	46625	60266.6	54310.7	49158.5	1.03431	0.126659	58787.5	55418.6	48866.5
P06753	Tropomyosin alpha-3 chain OS=Homo sapiens OX=9606 GN=TPM3 PE=1 SV=2	48355.9	52663.1	58712.1	52920.3	53480.5	59273.1	1.03982	0.282523	49397.9	51282.4	56217.8
Q9BTW9	Tubulin-specific chaperone D OS=Homo sapiens OX=9606 GN=TBCD PE=1 SV=2	22849.8	27163.2	20537.9	21522.8	26315.8	19591.8	0.954887	0.0284333	20518.7	25814.8	19287.3
Q16543	Hsp90 co-chaperone Cdc37 OS=Homo sapiens OX=9606 GN=CDC37 PE=1 SV=1	56745.2	57339.1	68270.8	65673.6	61163.6	67416.7	1.07051	0.287275	61259.3	59475.7	66236.5
O60271	C-Jun-amino-terminal kinase-interacting protein 4 OS=Homo sapiens OX=9606 GN=SPAG9 PE=1 SV=4	25309.1	31620.6	35139	24963.1	32931.8	35454.9	1.01226	0.523572	24258.6	34020.1	35321.5
O15355	Protein phosphatase 1G OS=Homo sapiens OX=9606 GN=PPM1G PE=1 SV=1	45416.6	32418.6	47939.9	41857.9	33597	47995	0.986381	0.726928	52461.2	36298.9	54740.3
Q8WUM0	Nuclear pore complex protein Nup133 OS=Homo sapiens OX=9606 GN=NUP133 PE=1 SV=2	26272.1	25790.4	18706.5	25189.9	24140.8	16979.2	0.93417	0.0469722	23211.1	23778.1	17320.2
Q96QK1	Vacuolar protein sorting-associated protein 35 OS=Homo sapiens OX=9606 GN=VPS35 PE=1 SV=2	30429.7	32960	37340.7	32761.5	35403.3	39378.5	1.06844	0.0102199	31962.6	35284.2	38192.7
Q9H4M9	EH domain-containing protein 1 OS=Homo sapiens OX=9606 GN=EHD1 PE=1 SV=2	24341.5	27351.4	26333.4	23650.3	26630.7	25236.1	0.967862	0.0216048	22849.9	26147.9	25042.6
Q9UG63	ATP-binding cassette sub-family F member 2 OS=Homo sapiens OX=9606 GN=ABCF2 PE=1 SV=2	32104	40438.2	31228.3	32921.2	40066.3	31553.8	1.00889	0.468866	35923.6	43485.7	32808.2
Q9Y2L1	Exosome complex exonuclease RRP44 OS=Homo sapiens OX=9606 GN=DIS3 PE=1 SV=2	21899	25458.7	26599.6	20727.3	24387	25188.7	0.950452	0.00561455	21035.1	24422.8	25271.7
P98175	RNA-binding protein 10 OS=Homo sapiens OX=9606 GN=RBM10 PE=1 SV=3	35670.6	35762.2	33485.5	37411.1	37980.5	36231.1	1.06427	0.0218056	38168.4	37673.1	36851.8
P11766	Alcohol dehydrogenase class-3 OS=Homo sapiens OX=9606 GN=ADH5 PE=1 SV=4	43609.3	65036.5	64792.4	42418.2	61589.1	62955.5	0.963776	0.0497609	41621.6	60051.5	61734.2
O00170	AH receptor-interacting protein OS=Homo sapiens OX=9606 GN=AIP PE=1 SV=2	31973.9	36585.4	31638.6	32212.6	34656.2	31219.3	0.980494	0.384385	31073.9	32721.7	30988.4
Q5VT52	Regulation of nuclear pre-mRNA domain-containing protein 2 OS=Homo sapiens OX=9606 GN=RPRD2 PE=1 SV=1	22967.6	21199.5	18638	21315.4	20414.8	18444.4	0.96022	0.155271	21498.7	22808.1	20103.6
Q14137	Ribosome biogenesis protein BOP1 OS=Homo sapiens OX=9606 GN=BOP1 PE=1 SV=2	30069.2	23055.6	24136.3	30122	22523.8	24303.4	0.995204	0.656006	28490.9	22225.7	23416.2
Q96I24	Far upstream element-binding protein 3 OS=Homo sapiens OX=9606 GN=FUBP3 PE=1 SV=2	39434.8	33603.7	30774.9	40787.9	33216.1	30147.1	1.00079	0.966956	39216.5	33216.5	30037
Q9Y6G9	Cytoplasmic dynein 1 light intermediate chain 1 OS=Homo sapiens OX=9606 GN=DYNC1LI1 PE=1 SV=3	28557.1	26658.2	41519.6	33017.4	27930.4	42664	1.07716	0.193113	31742.4	27441.4	41733.3
P46087	Probable 28S rRNA (cytosine(4447)-C(5))-methyltransferase OS=Homo sapiens OX=9606 GN=NOP2 PE=1 SV=2	37855.2	42929.8	42733.6	36721.6	43599.7	46477	1.02442	0.549484	36873.1	47244.2	51082.9
Q01826	DNA-binding protein SATB1 OS=Homo sapiens OX=9606 GN=SATB1 PE=1 SV=1	38816.9	37968.1	43286	41929.8	40697.7	43772.7	1.05444	0.129176	41510.5	41041.6	44337.3
P05388	60S acidic ribosomal protein P0 OS=Homo sapiens OX=9606 GN=RPLP0 PE=1 SV=1	52081.3	48794.2	47589.7	50043.8	47357.8	47140	0.973997	0.096766	48994.1	46152.2	46458.7
Q99986	Serine/threonine-protein kinase VRK1 OS=Homo sapiens OX=9606 GN=VRK1 PE=1 SV=1	35178.7	27820.1	37851.2	36000.8	30349	38161.8	1.04083	0.249466	36690.5	30129.8	38232.4
Q9UBF2	Coatomer subunit gamma-2 OS=Homo sapiens OX=9606 GN=COPG2 PE=1 SV=1	19960.9	16721	18264.7	18347.6	15351.1	17738.3	0.936143	0.0677255	17344.9	15624.7	17251.8
P23396	40S ribosomal protein S3 OS=Homo sapiens OX=9606 GN=RPS3 PE=1 SV=2	90518.5	94985.4	84583.2	88325	92888.3	80267.9	0.967557	0.073376	86963.2	90420.6	78010.1
P05023	Sodium/potassium-transporting ATPase subunit alpha-1 OS=Homo sapiens OX=9606 GN=ATP1A1 PE=1 SV=1	34161.6	23247.1	20147.6	26344.6	20893.1	22735.5	0.932788	0.586108	30007.4	22991.8	24454.2
Q14444	Caprin-1 OS=Homo sapiens OX=9606 GN=CAPRIN1 PE=1 SV=2	58765.8	46942.5	51640.2	64728.3	46143	49440.6	1.01395	0.783082	58347	44144.3	47702.9
Q9ULT8	E3 ubiquitin-protein ligase HECTD1 OS=Homo sapiens OX=9606 GN=HECTD1 PE=1 SV=3	21611.9	18685.7	18154.2	19589.5	18283.5	17299.1	0.945932	0.124385	19632.6	18493	17161.2
Q99598	Translin-associated protein X OS=Homo sapiens OX=9606 GN=TSNAX PE=1 SV=1	28770	31913.5	26474.6	30000.1	32932.6	26923.5	1.03055	0.0550516	28713.1	31713.1	25969.8
B0I1T2	Unconventional myosin-Ig OS=Homo sapiens OX=9606 GN=MYO1G PE=1 SV=2	28745.5	25404.1	24574.8	24472.6	23178.2	23333.3	0.904405	0.0790708	23678.2	23041.4	23181.8
Q7Z5L9	Interferon regulatory factor 2-binding protein 2 OS=Homo sapiens OX=9606 GN=IRF2BP2 PE=1 SV=2	27681.6	22526.2	17444.4	26044.9	20550	17343.8	0.949126	0.168326	25394.9	20735.2	18042
P26368	Splicing factor U2AF 65 kDa subunit OS=Homo sapiens OX=9606 GN=U2AF2 PE=1 SV=4	32238.2	32201.1	29921.8	32294	30804.7	29363.1	0.979898	0.26305	31378.4	30077.5	28979.5
Q15813	Tubulin-specific chaperone E OS=Homo sapiens OX=9606 GN=TBCE PE=1 SV=1	28777.7	32063.8	34617.6	29067.3	31564.5	34844.4	1.00035	0.969382	28970.5	31265.8	34766.7
O95793	Double-stranded RNA-binding protein Staufen homolog 1 OS=Homo sapiens OX=9606 GN=STAU1 PE=1 SV=2	29844	30358.4	29605.2	30698.2	29728.3	28529.3	0.990508	0.675756	29398.3	29088.3	28006.8
O60306	RNA helicase aquarius OS=Homo sapiens OX=9606 GN=AQR PE=1 SV=4	25549.6	15622.1	23160.7	23455	13672.9	22784.9	0.925674	0.142748	23081.6	13691.4	22599.4
P50995	Annexin A11 OS=Homo sapiens OX=9606 GN=ANXA11 PE=1 SV=1	49843.5	51342.5	53977.8	49323.8	50119	52035	0.976584	0.0866818	48020.2	49145.6	51446.7
Q01581	Hydroxymethylglutaryl-CoA synthase, cytoplasmic OS=Homo sapiens OX=9606 GN=HMGCS1 PE=1 SV=2	31102	25998.6	28733.5	32539.2	23522.5	26868.5	0.962021	0.470239	30967.7	23221.9	27611.3
P40222	Alpha-taxilin OS=Homo sapiens OX=9606 GN=TXLNA PE=1 SV=3	30431.1	35182.5	35933.4	32773.3	36130.7	35288.3	1.02866	0.405618	31848.4	34621.8	35006
P33240	Cleavage stimulation factor subunit 2 OS=Homo sapiens OX=9606 GN=CSTF2 PE=1 SV=1	37641.4	36494.4	30640.3	35567.6	34123.1	29687.8	0.949614	0.0376465	34502.8	34685.7	30125.5
P30520	Adenylosuccinate synthetase isozyme 2 OS=Homo sapiens OX=9606 GN=ADSS2 PE=1 SV=3	43627.8	37598.5	36730.4	42276.3	37081.5	36393.9	0.982037	0.113808	40793.5	36551.1	35827.8
P35249	Replication factor C subunit 4 OS=Homo sapiens OX=9606 GN=RFC4 PE=1 SV=2	35258.4	35088.6	40937.5	36033	35765.7	40280.3	1.0084	0.563629	35455.7	35119.7	39024.5
P19367	Hexokinase-1 OS=Homo sapiens OX=9606 GN=HK1 PE=1 SV=3	28491.6	31482.7	25433.5	26470.5	29839.3	24494.8	0.946652	0.0323779	26565.8	30685.6	24688.5
Q07866	Kinesin light chain 1 OS=Homo sapiens OX=9606 GN=KLC1 PE=1 SV=2	32365.5	35555.2	31133.1	35214.8	36129.4	31950.9	1.04348	0.192565	32782.8	35536.3	30662.7
Q96KR1	Zinc finger RNA-binding protein OS=Homo sapiens OX=9606 GN=ZFR PE=1 SV=2	22166	30746.8	24718.8	22519	28054.7	24654.4	0.975254	0.518589	22420.6	28487	24709
Q9P2E9	Ribosome-binding protein 1 OS=Homo sapiens OX=9606 GN=RRBP1 PE=1 SV=5	22833.9	26980.3	23337.8	19100.9	26307.4	25595.6	0.96944	0.72373	26670.9	28543.9	32601.7
O60341	Lysine-specific histone demethylase 1A OS=Homo sapiens OX=9606 GN=KDM1A PE=1 SV=2	23359.2	26108.6	28268.7	24339.1	26027.3	27636.4	1.00549	0.800434	23452.1	26819.8	27391.1
P17858	ATP-dependent 6-phosphofructokinase, liver type OS=Homo sapiens OX=9606 GN=PFKL PE=1 SV=6	17357.3	15959.6	12417.3	17289.8	15997.4	12049.1	0.989609	0.400079	17241.3	15727.4	11991.9
P62753	40S ribosomal protein S6 OS=Homo sapiens OX=9606 GN=RPS6 PE=1 SV=1	58334.4	66993.9	66867.9	62530.6	69435.1	66358.5	1.03358	0.281803	70193.9	65934.8	70581.3
P10768	S-formylglutathione hydrolase OS=Homo sapiens OX=9606 GN=ESD PE=1 SV=2	36157.5	31345.1	33781.7	35708.1	31738.3	34709.4	1.00919	0.512347	35131.8	31069.8	34153.3
P62136	Serine/threonine-protein phosphatase PP1-alpha catalytic subunit OS=Homo sapiens OX=9606 GN=PPP1CA PE=1 SV=1	41045.7	32285.6	30507.5	42117.6	31749.5	28926.7	0.985898	0.595294	39862.6	31210.2	29096.5
P30566	Adenylosuccinate lyase OS=Homo sapiens OX=9606 GN=ADSL PE=1 SV=2	30819.2	28781.4	33209.8	32484.6	30058.6	33100.3	1.03171	0.215507	31167.9	29379.7	32116
Q8N1G4	Leucine-rich repeat-containing protein 47 OS=Homo sapiens OX=9606 GN=LRRC47 PE=1 SV=1	33316.8	32894.8	33397.1	32617.2	31407.2	31997.5	0.963957	0.0415248	31818.9	30907.1	32133.8
P27695	DNA-(apurinic or apyrimidinic site) endonuclease OS=Homo sapiens OX=9606 GN=APEX1 PE=1 SV=2	30226.6	31624.5	33861.5	34179.5	35124	35236.6	1.09401	0.0750931	32894.9	34107.9	34677.5
P00367	Glutamate dehydrogenase 1, mitochondrial OS=Homo sapiens OX=9606 GN=GLUD1 PE=1 SV=2	38757	34816.8	30209.4	39215.2	35986.9	31989	1.03478	0.124978	39486.6	36042.5	30501.7
Q15003	Condensin complex subunit 2 OS=Homo sapiens OX=9606 GN=NCAPH PE=1 SV=3	28128.5	25420.6	37136.1	30315.3	24830.1	35589.6	1.00429	0.918528	29398.8	24429.3	35109
Q9BQ39	ATP-dependent RNA helicase DDX50 OS=Homo sapiens OX=9606 GN=DDX50 PE=1 SV=1	31275	33283.9	34101.7	33225.8	34969.5	34339	1.03999	0.14108	33739.6	33478.3	33242.5
P15498	Proto-oncogene vav OS=Homo sapiens OX=9606 GN=VAV1 PE=1 SV=4	35276.4	27994.2	34411.5	35618	29157.9	32384.8	0.997452	0.939332	33052	27342	31230.1
Q12888	TP53-binding protein 1 OS=Homo sapiens OX=9606 GN=TP53BP1 PE=1 SV=2	14617.4	15422.2	12266.9	11140.7	14577.8	12022	0.895812	0.263081	11909.2	15243	12949
P19623	Spermidine synthase OS=Homo sapiens OX=9606 GN=SRM PE=1 SV=1	29408.6	26616.6	28824.1	28466.5	24860.5	28162	0.959672	0.0911698	27935	24611.5	27400
Q15398	Disks large-associated protein 5 OS=Homo sapiens OX=9606 GN=DLGAP5 PE=1 SV=2	24696.7	28875.4	25270.6	25500.3	29889.3	25442.1	1.02481	0.111133	25549.1	29919.3	25274.7
Q8TEX9	Importin-4 OS=Homo sapiens OX=9606 GN=IPO4 PE=1 SV=2	19369	14319.1	18838.7	18136.8	12441.4	16839.1	0.899702	0.0365089	16618.2	12301.6	16803.7
Q99497	Parkinson disease protein 7 OS=Homo sapiens OX=9606 GN=PARK7 PE=1 SV=2	54156.8	59021.8	49561.9	50269.5	54349.3	50875.1	0.958517	0.347394	48967.1	53954.2	48703
P35221	Catenin alpha-1 OS=Homo sapiens OX=9606 GN=CTNNA1 PE=1 SV=1	17183.6	14322	11958.4	16494.7	15221.8	11287.5	0.988878	0.793487	17282	16275.7	11411.1
P11908	Ribose-phosphate pyrophosphokinase 2 OS=Homo sapiens OX=9606 GN=PRPS2 PE=1 SV=2	12978.3	10090.8	13082.7	13903.5	10603.3	12764.2	1.03258	0.378933	13285.3	10421.7	12521.6
Q16512	Serine/threonine-protein kinase N1 OS=Homo sapiens OX=9606 GN=PKN1 PE=1 SV=2	33762.1	31456.6	30629.9	34677.9	30619.8	29228.7	0.984926	0.560931	33660.1	30409.3	29228.6
Q9BTC0	Death-inducer obliterator 1 OS=Homo sapiens OX=9606 GN=DIDO1 PE=1 SV=5	23533.7	23845.1	23937.8	22839.3	23611.1	23501.1	0.980812	0.0781658	21889.5	23809.7	23266
Q4V328	GRIP1-associated protein 1 OS=Homo sapiens OX=9606 GN=GRIPAP1 PE=1 SV=2	22770	18497.1	13933.8	22554.4	18232.4	13816.1	0.989258	0.0271898	21813	18660.9	13687
P23193	Transcription elongation factor A protein 1 OS=Homo sapiens OX=9606 GN=TCEA1 PE=1 SV=2	33194.9	38249.8	44645.4	33992.1	40562	44841.1	1.02962	0.213154	34779	40400.8	45388.7
Q9UJU6	Drebrin-like protein OS=Homo sapiens OX=9606 GN=DBNL PE=1 SV=1	30555.6	30625.3	27608.5	30596.7	30508.4	27590.2	0.998955	0.558676	29979.4	30848.5	27565.4
P45974	Ubiquitin carboxyl-terminal hydrolase 5 OS=Homo sapiens OX=9606 GN=USP5 PE=1 SV=2	32661.9	40703.4	38602	31786.7	39114.4	37538.2	0.968869	0.0157985	30687.1	38499.9	36388.9
O75330	Hyaluronan mediated motility receptor OS=Homo sapiens OX=9606 GN=HMMR PE=1 SV=2	38081.4	30466.2	30683.1	40361.2	30856.8	31039.6	1.0281	0.218923	39139.3	31860	31240.8
Q9HAV4	Exportin-5 OS=Homo sapiens OX=9606 GN=XPO5 PE=1 SV=1	30145.8	26045.9	37085.8	29870.9	25744.1	34812	0.972661	0.249078	28984.5	24908.5	34228.8
Q13561	Dynactin subunit 2 OS=Homo sapiens OX=9606 GN=DCTN2 PE=1 SV=4	33065.2	33429.9	35578.3	33947.8	34046	37849.5	1.03632	0.121465	34602.9	34733.4	38284
Q9BW19	Kinesin-like protein KIFC1 OS=Homo sapiens OX=9606 GN=KIFC1 PE=1 SV=2	20338.6	22909.8	21018	19054.4	22094.9	19126.2	0.937093	0.057117	18518.2	22018.7	19360.7
P62873	Guanine nucleotide-binding protein G(I)/G(S)/G(T) subunit beta-1 OS=Homo sapiens OX=9606 GN=GNB1 PE=1 SV=3	22907	25040.5	19312.2	21763.1	21901.8	17692.1	0.913609	0.0581968	20858	21554.2	17222.4
Q15052	Rho guanine nucleotide exchange factor 6 OS=Homo sapiens OX=9606 GN=ARHGEF6 PE=1 SV=2	25355.3	28119	20115.9	27314.8	27681.7	19751.5	1.01454	0.688683	27087.1	27817.6	19664.2
P55795	Heterogeneous nuclear ribonucleoprotein H2 OS=Homo sapiens OX=9606 GN=HNRNPH2 PE=1 SV=1	8495.1	8425.1	12523.8	8307.4	7820.8	12268.1	0.961921	0.152022	8584.1	8788.6	12880.8
Q92619	Rho GTPase-activating protein 45 OS=Homo sapiens OX=9606 GN=ARHGAP45 PE=1 SV=2	33522.6	21823.3	33281.7	32408	22944.4	33125.2	1.00447	0.873753	31494.3	22356.5	32289.7
Q96T58	Msx2-interacting protein OS=Homo sapiens OX=9606 GN=SPEN PE=1 SV=1	15471	22509.8	24901.2	14249.6	21810.8	24487.8	0.957799	0.154441	16388.3	24331.9	24717.9
Q9HC38	Glyoxalase domain-containing protein 4 OS=Homo sapiens OX=9606 GN=GLOD4 PE=1 SV=1	49231.9	47613.5	41190.1	51727.9	48023.5	41306.5	1.02071	0.303449	50479.5	46473.8	41904.7
Q16891	MICOS complex subunit MIC60 OS=Homo sapiens OX=9606 GN=IMMT PE=1 SV=1	40155.4	25603.8	26283	26086.5	24131.1	33825	0.959691	0.847064	38349.4	27633	40041.3
Q92797	Symplekin OS=Homo sapiens OX=9606 GN=SYMPK PE=1 SV=2	25059.2	30850	31988.4	23327.9	29496.9	30035.6	0.942001	0.0160619	22704.2	28223	28656
P62937	Peptidyl-prolyl cis-trans isomerase A OS=Homo sapiens OX=9606 GN=PPIA PE=1 SV=2	177035	195798	187357	191918	201110	194514	1.0498	0.103787	189331	199980	194262
P28331	NADH-ubiquinone oxidoreductase 75 kDa subunit, mitochondrial OS=Homo sapiens OX=9606 GN=NDUFS1 PE=1 SV=3	18553.5	24619.4	20853	18309.5	25223.4	21018.6	1.00644	0.614584	18283.4	25328.5	20694.1
Q7Z3K3	Pogo transposable element with ZNF domain OS=Homo sapiens OX=9606 GN=POGZ PE=1 SV=2	15032.2	17383.5	18670.5	14986.6	17714.5	18868.2	1.00887	0.301943	15552.1	18033.7	18786.6
Q7LBC6	Lysine-specific demethylase 3B OS=Homo sapiens OX=9606 GN=KDM3B PE=1 SV=2	16417.4	22649.9	16847.5	15975.4	21476.3	15599.3	0.949058	0.0646519	16341.9	22266.3	16264.3
P52907	F-actin-capping protein subunit alpha-1 OS=Homo sapiens OX=9606 GN=CAPZA1 PE=1 SV=3	40324.3	39323.2	33828	41820.8	40015.1	34277.3	1.02266	0.0906353	41564.6	39746.6	33810.3
O14579	Coatomer subunit epsilon OS=Homo sapiens OX=9606 GN=COPE PE=1 SV=3	21041.9	24351.3	25753.8	20909.5	24671.8	25503.2	0.999046	0.905794	20225.7	25205.8	25139.2
Q96T37	RNA-binding protein 15 OS=Homo sapiens OX=9606 GN=RBM15 PE=1 SV=2	21273.6	21737.2	20923.2	20717.4	20633.9	20662.9	0.970219	0.117267	20896.5	20833.2	20500.5
P31930	Cytochrome b-c1 complex subunit 1, mitochondrial OS=Homo sapiens OX=9606 GN=UQCRC1 PE=1 SV=3	24290.7	25620.5	22131.9	22174	22800.4	22541.9	0.940438	0.271468	22279.6	23279.1	21838.6
Q6IBS0	Twinfilin-2 OS=Homo sapiens OX=9606 GN=TWF2 PE=1 SV=2	31162.9	27516.5	25110.7	33293.6	28337.5	24022.2	1.01829	0.632887	34440.1	27642.6	24591.9
Q9H3U1	Protein unc-45 homolog A OS=Homo sapiens OX=9606 GN=UNC45A PE=1 SV=1	26849.5	31992	28560.3	25904.5	30169.3	28829.9	0.972423	0.293746	25839.7	29675	28250.7
O14979	Heterogeneous nuclear ribonucleoprotein D-like OS=Homo sapiens OX=9606 GN=HNRNPDL PE=1 SV=3	66870.1	56026.7	76175.4	75545.3	61160	77263.9	1.07855	0.146844	71217.9	58611.9	76185.6
Q9UNM6	26S proteasome non-ATPase regulatory subunit 13 OS=Homo sapiens OX=9606 GN=PSMD13 PE=1 SV=2	38031.6	42638.9	41891.4	37020.1	43280.1	40640.7	0.986195	0.440278	36492.5	42649.2	39221.8
O75694	Nuclear pore complex protein Nup155 OS=Homo sapiens OX=9606 GN=NUP155 PE=1 SV=1	20133.8	15236.2	14976.4	18564.3	15252.7	16503.5	1.00837	0.887115	18093.2	15899.2	17318.8
O00232	26S proteasome non-ATPase regulatory subunit 12 OS=Homo sapiens OX=9606 GN=PSMD12 PE=1 SV=3	31151.5	30944.8	29397.4	31664	31694.3	29561	1.01541	0.104302	30392.9	29982.7	28045.4
Q9BZK7	F-box-like/WD repeat-containing protein TBL1XR1 OS=Homo sapiens OX=9606 GN=TBL1XR1 PE=1 SV=1	23003.3	20527.8	18282	23609	20356.2	18310.4	1.00651	0.592595	23513.6	20433.4	18183
O94925	Glutaminase kidney isoform, mitochondrial OS=Homo sapiens OX=9606 GN=GLS PE=1 SV=1	23362.7	17242.4	15896.8	22162.9	16486.4	15054.4	0.950602	0.00323395	22347	16812.5	14825.3
P09211	Glutathione S-transferase P OS=Homo sapiens OX=9606 GN=GSTP1 PE=1 SV=2	63575.5	53730.5	50773.9	72988.5	58810.9	54543.7	1.10562	0.0408041	73365.5	59288.2	54202.4
Q5T8P6	RNA-binding protein 26 OS=Homo sapiens OX=9606 GN=RBM26 PE=1 SV=3	34514.2	44807.9	52520.2	38010.8	45115.3	51192.9	1.02763	0.54261	35620.7	44078.8	50031.6
Q10713	Mitochondrial-processing peptidase subunit alpha OS=Homo sapiens OX=9606 GN=PMPCA PE=1 SV=2	29427.5	29747.8	22521.5	28530	30391.5	22209.5	0.992429	0.671162	28017.7	30103.2	22273.2
Q13523	Serine/threonine-protein kinase PRP4 homolog OS=Homo sapiens OX=9606 GN=PRPF4B PE=1 SV=3	35502.4	25425.9	26094.3	36333.4	25841.9	25064	1.00009	0.99663	34983.2	25217.5	24705.8
Q9Y224	RNA transcription, translation and transport factor protein OS=Homo sapiens OX=9606 GN=RTRAF PE=1 SV=1	41103.4	47595.9	46186.3	45181.8	49521.5	46290.7	1.04731	0.235388	42382.8	48708	45954.9
O75122	CLIP-associating protein 2 OS=Homo sapiens OX=9606 GN=CLASP2 PE=1 SV=3	25306.9	18273.4	22078.1	23970	17787.3	22650.1	0.98216	0.521463	23225	17580.4	21539.7
Q8WYJ6	Septin-1 OS=Homo sapiens OX=9606 GN=SEPTIN1 PE=1 SV=3	43193.2	36523.2	28245.1	42552.3	34446.1	27348.5	0.965516	0.105851	40714.3	34011	26564.7
O15294	UDP-N-acetylglucosamine--peptide N-acetylglucosaminyltransferase 110 kDa subunit OS=Homo sapiens OX=9606 GN=OGT PE=1 SV=3	20714.8	15632.1	15149.9	19352.2	13461.8	13041	0.885394	0.0425062	18752.1	14189.2	13512.1
P00441	Superoxide dismutase [Cu-Zn] OS=Homo sapiens OX=9606 GN=SOD1 PE=1 SV=2	72628.9	64035.4	67615.2	73216.9	64802.5	79329.6	1.06444	0.357982	86790	73676.5	79173.3
Q8NG31	Kinetochore scaffold 1 OS=Homo sapiens OX=9606 GN=KNL1 PE=1 SV=3	19077.5	15381.9	22112.9	18457.3	13407	20175.2	0.917157	0.0964655	19083.6	14003.9	21086.2
Q6Y7W6	GRB10-interacting GYF protein 2 OS=Homo sapiens OX=9606 GN=GIGYF2 PE=1 SV=1	23345.9	28156.7	31421.6	23465.1	27761.5	30064	0.982621	0.341553	22557.3	27562.1	29435.6
Q5JTZ9	Alanine--tRNA ligase, mitochondrial OS=Homo sapiens OX=9606 GN=AARS2 PE=1 SV=1	20560.9	15825.2	15857.4	18813.7	15294.2	18323.5	1.01233	0.881608	18464.8	15450.8	21817.9
Q9BY44	Eukaryotic translation initiation factor 2A OS=Homo sapiens OX=9606 GN=EIF2A PE=1 SV=3	35812.7	31479.4	33301.1	37997.3	32272	34529.4	1.04102	0.0601862	37274.7	31984.1	33553.4
Q05086	Ubiquitin-protein ligase E3A OS=Homo sapiens OX=9606 GN=UBE3A PE=1 SV=4	21261.1	23483.1	22457.1	20289.8	23099.5	21631.9	0.967078	0.0630867	19883	23162.5	21971.6
P55010	Eukaryotic translation initiation factor 5 OS=Homo sapiens OX=9606 GN=EIF5 PE=1 SV=2	36735.1	40644.6	44945.7	38816.1	41353.9	45184.1	1.02647	0.229677	38712.5	40460.3	45266.5
Q13409	Cytoplasmic dynein 1 intermediate chain 2 OS=Homo sapiens OX=9606 GN=DYNC1I2 PE=1 SV=3	25812.9	26007	30613.1	26469.4	25562.4	29643.8	0.992225	0.694379	26246.7	25485.1	29208.2
O14818	Proteasome subunit alpha type-7 OS=Homo sapiens OX=9606 GN=PSMA7 PE=1 SV=1	46787.6	55481.3	40708.6	48667	56501.1	40470	1.01756	0.317356	49006.2	55916.8	40565
O14578	Citron Rho-interacting kinase OS=Homo sapiens OX=9606 GN=CIT PE=1 SV=2	18571.5	30790.6	25189.6	16921.9	28828.1	22423.6	0.912544	0.0224096	16175.1	28740.4	21988.4
P20290	Transcription factor BTF3 OS=Homo sapiens OX=9606 GN=BTF3 PE=1 SV=1	30194.9	28323.2	29959.8	30993.1	27502.5	29057.3	0.989112	0.618666	34858.5	29175.6	35105.6
Q13867	Bleomycin hydrolase OS=Homo sapiens OX=9606 GN=BLMH PE=1 SV=1	21083.5	21262.5	24983.9	22540.1	21135	24626.6	1.01626	0.602173	20913.6	20389.4	23813.1
Q9HCS7	Pre-mRNA-splicing factor SYF1 OS=Homo sapiens OX=9606 GN=XAB2 PE=1 SV=2	30348.9	28434.4	30051.7	29775.9	27530	28900.1	0.970331	0.0351327	28304.6	28060.7	28638
O75521	Enoyl-CoA delta isomerase 2 OS=Homo sapiens OX=9606 GN=ECI2 PE=1 SV=4	24681.2	22359.8	16955	24516.4	21750.3	16675.9	0.983201	0.105707	25745.2	22077.3	17012.7
Q86UX7	Fermitin family homolog 3 OS=Homo sapiens OX=9606 GN=FERMT3 PE=1 SV=1	23920.8	20424.5	18847.5	22110.1	18218.7	17929.1	0.922526	0.0455863	20664.1	17977.5	17832
P13798	Acylamino-acid-releasing enzyme OS=Homo sapiens OX=9606 GN=APEH PE=1 SV=4	33433.5	27556.2	32518	33917.3	27588.1	32404	1.00404	0.531349	32578.3	27101.7	31830
P53582	Methionine aminopeptidase 1 OS=Homo sapiens OX=9606 GN=METAP1 PE=1 SV=2	26450.9	25876.4	24328.5	26074.9	24126.7	23696.5	0.964063	0.156783	26029.9	23920.9	23603.5
Q15397	Pumilio homolog 3 OS=Homo sapiens OX=9606 GN=PUM3 PE=1 SV=3	23960.5	23679.4	29209.4	23061.3	23242.1	29893.6	0.989143	0.607718	22946.8	22271.3	27688.1
Q9C0J8	pre-mRNA 3' end processing protein WDR33 OS=Homo sapiens OX=9606 GN=WDR33 PE=1 SV=2	23188.2	23216.7	15621.1	19680.8	23651.2	15224.4	0.947354	0.40985	20229.2	23841.5	15371.8
Q15084	Protein disulfide-isomerase A6 OS=Homo sapiens OX=9606 GN=PDIA6 PE=1 SV=1	34545.6	27929.4	37892.5	28528	30681.2	39003.5	0.984551	0.867707	36899.6	34645.6	43047.1
Q9HCE1	Helicase MOV-10 OS=Homo sapiens OX=9606 GN=MOV10 PE=1 SV=2	26813.2	26324.8	23989.2	26298.5	26014	22762.9	0.972626	0.151315	24653.2	25171.4	22399.2
Q96ST3	Paired amphipathic helix protein Sin3a OS=Homo sapiens OX=9606 GN=SIN3A PE=1 SV=2	24224.9	26568.8	29006.1	24576.2	26725.5	29276.9	1.00991	0.0581389	24036.4	26760.3	29751.6
Q9Y450	HBS1-like protein OS=Homo sapiens OX=9606 GN=HBS1L PE=1 SV=1	26357.4	24934.9	27627.1	26216.9	24582.5	27085.5	0.986978	0.0885936	26242.4	24390.6	26464.1
Q6PIF6	Unconventional myosin-VIIb OS=Homo sapiens OX=9606 GN=MYO7B PE=1 SV=2	24786.2	18483.1	16138.1	22870.2	16056.1	14166.1	0.889731	0.0221569	21662.8	16650.2	14465.3
P47756	F-actin-capping protein subunit beta OS=Homo sapiens OX=9606 GN=CAPZB PE=1 SV=4	63478.2	60778.8	55553.1	63057.9	56600.7	54655.9	0.969495	0.255039	63305.5	56173.8	53438.6
Q9P016	Thymocyte nuclear protein 1 OS=Homo sapiens OX=9606 GN=THYN1 PE=1 SV=1	46759.6	51917.5	52931.1	52010.5	58583	55977.6	1.09941	0.0434907	50657.7	57576.5	55069.1
Q96EP5	DAZ-associated protein 1 OS=Homo sapiens OX=9606 GN=DAZAP1 PE=1 SV=1	32935.1	32031.4	23823	34449.5	31191.1	23231.4	0.998305	0.949788	34250.3	30698.7	23511.4
Q9BVJ6	U3 small nucleolar RNA-associated protein 14 homolog A OS=Homo sapiens OX=9606 GN=UTP14A PE=1 SV=1	27426.8	21139.3	27493.8	27446.5	21829.3	27269	1.00839	0.568018	26411.9	21587.8	27350.2
P04181	Ornithine aminotransferase, mitochondrial OS=Homo sapiens OX=9606 GN=OAT PE=1 SV=1	19254.3	17772.3	15746.7	17493.5	16933.4	15768.5	0.954244	0.229987	17869.3	16660.4	14966.8
Q9NZL9	Methionine adenosyltransferase 2 subunit beta OS=Homo sapiens OX=9606 GN=MAT2B PE=1 SV=1	31469	33049.4	33154.7	32605.6	33116.3	33551.8	1.01671	0.240631	32283	32620.5	34051.7
Q13618	Cullin-3 OS=Homo sapiens OX=9606 GN=CUL3 PE=1 SV=2	25152.4	31414.9	26307	26161.8	32127.7	26099.9	1.01832	0.321671	26093.9	31995.4	25531.8
Q9Y5X3	Sorting nexin-5 OS=Homo sapiens OX=9606 GN=SNX5 PE=1 SV=1	43870.1	38026.2	42802.7	48082.4	38764.2	42324.9	1.03475	0.389452	45978.7	37782.1	41356
P49773	Histidine triad nucleotide-binding protein 1 OS=Homo sapiens OX=9606 GN=HINT1 PE=1 SV=2	28603.6	43212.3	32849.8	28452.9	39101.7	28455.4	0.921944	0.176791	27099.8	36614	28194.3
Q00796	Sorbitol dehydrogenase OS=Homo sapiens OX=9606 GN=SORD PE=1 SV=4	46388.1	45067.3	40773.6	48016.3	43796.3	39944.7	0.995523	0.843024	46394.6	43290.5	39847.3
O75439	Mitochondrial-processing peptidase subunit beta OS=Homo sapiens OX=9606 GN=PMPCB PE=1 SV=2	32103	25359.4	26613.6	29951.2	24674	25917.2	0.959926	0.0969605	29105.1	24812.4	25078.5
Q13619	Cullin-4A OS=Homo sapiens OX=9606 GN=CUL4A PE=1 SV=3	23509.3	27587.4	31811.2	23751.7	27232.9	30538.3	0.985816	0.432253	22671	26675.3	29807.8
Q16576	Histone-binding protein RBBP7 OS=Homo sapiens OX=9606 GN=RBBP7 PE=1 SV=1	23842.9	12841.4	24743.4	23159.6	12356.6	22525.2	0.94798	0.111491	24081.2	12391.3	22739.2
O43615	Mitochondrial import inner membrane translocase subunit TIM44 OS=Homo sapiens OX=9606 GN=TIMM44 PE=1 SV=2	36962.1	34350.3	30226.9	35897.9	32513.2	29497.2	0.964529	0.0600126	35579.5	32420.2	29783.4
Q15637	Splicing factor 1 OS=Homo sapiens OX=9606 GN=SF1 PE=1 SV=4	17089.7	17019.2	24513.9	19554.9	17316.4	28072.6	1.10229	0.137378	17764.1	17719.1	27186.4
P08865	40S ribosomal protein SA OS=Homo sapiens OX=9606 GN=RPSA PE=1 SV=4	42880	47811.6	46703.3	46690	47643.5	45772.8	1.0218	0.585564	43141.4	45569.7	45723.5
Q99439	Calponin-2 OS=Homo sapiens OX=9606 GN=CNN2 PE=1 SV=4	56542	55529.5	52400.6	60228.2	54214	51077.7	1.00542	0.872839	59996	55403.6	51866.6
P46379	Large proline-rich protein BAG6 OS=Homo sapiens OX=9606 GN=BAG6 PE=1 SV=2	19342.4	24045	23247.6	17440.1	22514	21351.7	0.918809	0.0148676	17356.7	22203	21187.8
Q12830	Nucleosome-remodeling factor subunit BPTF OS=Homo sapiens OX=9606 GN=BPTF PE=1 SV=3	22921.5	25217	30160	20240.3	25033.6	27426.8	0.928377	0.162636	20735.6	24860.4	27318.8
P55327	Tumor protein D52 OS=Homo sapiens OX=9606 GN=TPD52 PE=1 SV=2	18187.5	30303.2	33983.6	20651.7	31087.5	33658.2	1.0506	0.366177	19308.4	29502.3	32719.4
P49903	Selenide, water dikinase 1 OS=Homo sapiens OX=9606 GN=SEPHS1 PE=1 SV=2	21884	18801.1	18157.4	21991.4	18618.5	17477.6	0.985919	0.374447	21477.7	18371	17321.4
Q9P2I0	Cleavage and polyadenylation specificity factor subunit 2 OS=Homo sapiens OX=9606 GN=CPSF2 PE=1 SV=2	25817.1	25664.2	30538.8	28087.7	25453.2	30109.8	1.02189	0.576037	27361.5	25146.1	29803.2
Q14807	Kinesin-like protein KIF22 OS=Homo sapiens OX=9606 GN=KIF22 PE=1 SV=5	12902.9	17150	17212.3	12049.1	16640.9	16338.4	0.951124	0.0437645	11866	16852.6	16514.3
P34913	Bifunctional epoxide hydrolase 2 OS=Homo sapiens OX=9606 GN=EPHX2 PE=1 SV=2	19598	22185.7	18164.8	19255.9	22090.9	17300.7	0.9769	0.213204	18556.8	21450.4	17544.4
P36873	Serine/threonine-protein phosphatase PP1-gamma catalytic subunit OS=Homo sapiens OX=9606 GN=PPP1CC PE=1 SV=1	2458.6	2160.7	2531.9	3033.9	2262.3	2590.2	1.10135	0.267918	3110.5	2359.9	2581.7
P52789	Hexokinase-2 OS=Homo sapiens OX=9606 GN=HK2 PE=1 SV=2	13504.9	17234.5	15504.4	13254.6	16317.2	14932.9	0.963794	0.0687766	14239.2	16090.2	14853.9
P14317	Hematopoietic lineage cell-specific protein OS=Homo sapiens OX=9606 GN=HCLS1 PE=1 SV=3	34084.9	35035	26039.6	36559.9	34047.6	25890.3	1.0129	0.713946	34863.1	32983	25194.5
O94874	E3 UFM1-protein ligase 1 OS=Homo sapiens OX=9606 GN=UFL1 PE=1 SV=2	27552.9	30005	28125.7	26212.9	30222	28388.4	0.989313	0.630141	25518.7	28904.1	27659.8
O95758	Polypyrimidine tract-binding protein 3 OS=Homo sapiens OX=9606 GN=PTBP3 PE=1 SV=2	11218.7	12579.9	13388.5	10804.4	12936.9	13848.6	1.0086	0.742502	10833.8	13393.7	13661.8
O60231	Pre-mRNA-splicing factor ATP-dependent RNA helicase DHX16 OS=Homo sapiens OX=9606 GN=DHX16 PE=1 SV=2	28590.7	29649	29989	28393.6	30758.6	30016.9	1.01049	0.522822	27982	30501.7	30043.1
P40121	Macrophage-capping protein OS=Homo sapiens OX=9606 GN=CAPG PE=1 SV=2	33412.9	35053.7	36005.4	33535.1	35791.1	34613.6	0.995346	0.817465	32036.6	32762.2	34455.6
O75792	Ribonuclease H2 subunit A OS=Homo sapiens OX=9606 GN=RNASEH2A PE=1 SV=2	35993	41540.5	33849.8	37262.4	42778.7	34497.1	1.02807	0.027373	43948.7	46537.8	35307.2
Q3ZCM7	Tubulin beta-8 chain OS=Homo sapiens OX=9606 GN=TUBB8 PE=1 SV=2	4148	2050	3061.7	3771.2	1973.2	2662.6	0.913782	0.0851794	3481.8	2186	2534.1
O00303	Eukaryotic translation initiation factor 3 subunit F OS=Homo sapiens OX=9606 GN=EIF3F PE=1 SV=1	25324.4	33749	24487	25377.7	34329	24813.3	1.01087	0.138111	25089.6	33309.8	24175.6
P37837	Transaldolase OS=Homo sapiens OX=9606 GN=TALDO1 PE=1 SV=2	71693.5	80757.1	83284.4	77846.7	84772.5	84683.2	1.05078	0.125696	75382.2	82516.5	81591.8
O96028	Histone-lysine N-methyltransferase NSD2 OS=Homo sapiens OX=9606 GN=NSD2 PE=1 SV=1	24971.3	24348.6	28619.1	25052.9	24106.8	27985.7	0.990402	0.320799	24398.2	23201.8	27441
O96019	Actin-like protein 6A OS=Homo sapiens OX=9606 GN=ACTL6A PE=1 SV=1	28159	23044.4	29553	27797	21598.1	29390.3	0.972959	0.271609	27336.6	21997.2	29296.2
O43847	Nardilysin OS=Homo sapiens OX=9606 GN=NRDC PE=1 SV=3	21622.5	25385	26279.4	21859	25259.5	25440.9	0.991362	0.561133	20795.1	24135	25138.8
P08243	Asparagine synthetase [glutamine-hydrolyzing] OS=Homo sapiens OX=9606 GN=ASNS PE=1 SV=4	28263.4	20329.6	29409.2	27126.5	20153.8	28922	0.978187	0.148192	26772.1	20027.9	29155.5
Q8TEQ6	Gem-associated protein 5 OS=Homo sapiens OX=9606 GN=GEMIN5 PE=1 SV=3	27560.5	20137.7	21267.8	25144.9	18203.8	20143.6	0.921153	0.0269694	25400.5	18170.5	19887.1
Q15020	Squamous cell carcinoma antigen recognized by T-cells 3 OS=Homo sapiens OX=9606 GN=SART3 PE=1 SV=1	28757.3	33881.4	27993.7	28500.4	32115.6	26590.1	0.962937	0.119034	26814.9	31437	26512
Q13153	Serine/threonine-protein kinase PAK 1 OS=Homo sapiens OX=9606 GN=PAK1 PE=1 SV=2	9285.7	9874.2	7832.3	9656.3	8886.1	7427	0.962698	0.459422	9435.6	8737	7427.3
Q68CP9	AT-rich interactive domain-containing protein 2 OS=Homo sapiens OX=9606 GN=ARID2 PE=1 SV=2	14320.9	16217.1	15938.3	14003.6	16384.3	16371.3	1.00511	0.75793	14010.9	16315.5	17013.3
Q9BPX3	Condensin complex subunit 3 OS=Homo sapiens OX=9606 GN=NCAPG PE=1 SV=1	20786.4	23529.9	27196.4	20009.5	22703.8	26111.8	0.962545	0.00135096	19002.3	22645.9	25988.9
P54920	Alpha-soluble NSF attachment protein OS=Homo sapiens OX=9606 GN=NAPA PE=1 SV=3	24979.3	18813.4	23072	25032.5	18178.2	22592.8	0.982532	0.237857	24212.4	18390.7	22394.4
P18124	60S ribosomal protein L7 OS=Homo sapiens OX=9606 GN=RPL7 PE=1 SV=1	49654.4	53953.5	58437.5	49395	58484.7	54521.2	1.00391	0.936977	50666.5	54444.2	55409.9
Q3LXA3	Triokinase/FMN cyclase OS=Homo sapiens OX=9606 GN=TKFC PE=1 SV=2	20752.6	23795	19579.4	20870.6	23596.2	19412.4	0.996267	0.511113	20144.8	23214.2	18989.6
Q9BY77	Polymerase delta-interacting protein 3 OS=Homo sapiens OX=9606 GN=POLDIP3 PE=1 SV=2	26636.7	19685.3	20926.7	29276.9	20244.3	21587.6	1.05303	0.148188	29103.3	20502.9	22474.8
P62140	Serine/threonine-protein phosphatase PP1-beta catalytic subunit OS=Homo sapiens OX=9606 GN=PPP1CB PE=1 SV=3	8515.4	5897.9	9190.2	7818.5	5298.5	7524.8	0.878439	0.0571169	7654.8	5293.5	7450.6
Q7Z460	CLIP-associating protein 1 OS=Homo sapiens OX=9606 GN=CLASP1 PE=1 SV=1	26755.4	27355.6	25486.3	25505.3	28086.7	25636.9	0.995304	0.849789	27696.7	29076.8	26737.6
P43034	Platelet-activating factor acetylhydrolase IB subunit beta OS=Homo sapiens OX=9606 GN=PAFAH1B1 PE=1 SV=2	45028.9	37204.5	46850.6	44883.3	36508.4	46162.8	0.987792	0.118992	45235.6	35873.7	45128.7
Q13617	Cullin-2 OS=Homo sapiens OX=9606 GN=CUL2 PE=1 SV=2	27313.2	24004.2	27861.8	27340.9	23789.8	26621	0.982516	0.333447	25234.3	22734.4	26500.7
Q15435	Protein phosphatase 1 regulatory subunit 7 OS=Homo sapiens OX=9606 GN=PPP1R7 PE=1 SV=1	24045.6	22919.2	24839.8	24118.4	22036.9	23996	0.976854	0.220492	23317.3	21744	24136.5
Q8NB90	ATPase family protein 2 homolog OS=Homo sapiens OX=9606 GN=SPATA5 PE=1 SV=3	19065	14944.1	21324	18565.2	14648.7	20456.9	0.971118	0.0428338	17755.8	14962.9	20187.8
Q14161	ARF GTPase-activating protein GIT2 OS=Homo sapiens OX=9606 GN=GIT2 PE=1 SV=2	12913.7	16100.9	12690	13353.4	16324.4	12954.1	1.02291	0.0606586	12636.5	16113.3	12450.2
Q8IU81	Interferon regulatory factor 2-binding protein 1 OS=Homo sapiens OX=9606 GN=IRF2BP1 PE=1 SV=1	17145.8	17114.2	21169	16247.1	17068.8	20731	0.974747	0.224668	16298.7	17440.3	21288.4
Q9BVP2	Guanine nucleotide-binding protein-like 3 OS=Homo sapiens OX=9606 GN=GNL3 PE=1 SV=2	36098.3	32386.5	30032.2	35206.9	31547.2	29600.9	0.978343	0.027461	33385.3	29733.7	27377.3
Q15437	Protein transport protein Sec23B OS=Homo sapiens OX=9606 GN=SEC23B PE=1 SV=2	15767.5	13490.5	18752.5	15304.5	13802.6	18254.7	0.989075	0.587283	14877	13742.7	18037.8
Q15418	Ribosomal protein S6 kinase alpha-1 OS=Homo sapiens OX=9606 GN=RPS6KA1 PE=1 SV=2	25109.8	22606.8	21146.6	25375.5	21820.7	20203.9	0.977077	0.309711	24570.7	21880.4	20225.3
Q2NL82	Pre-rRNA-processing protein TSR1 homolog OS=Homo sapiens OX=9606 GN=TSR1 PE=1 SV=1	22343.3	23833.3	26943	21845.1	22318.1	27024.7	0.972387	0.29081	22158.2	22211.2	26895.6
P46783	40S ribosomal protein S10 OS=Homo sapiens OX=9606 GN=RPS10 PE=1 SV=1	54227.1	57871.2	60745	54635.6	58254.6	59816.9	0.999627	0.964608	53377.8	56589.9	58946.5
O14981	TATA-binding protein-associated factor 172 OS=Homo sapiens OX=9606 GN=BTAF1 PE=1 SV=2	12473	13423.5	11594.9	11354.9	12613.1	10723.4	0.924941	0.012437	11104.3	12723.2	10672.9
Q13620	Cullin-4B OS=Homo sapiens OX=9606 GN=CUL4B PE=1 SV=4	12691.7	14483.3	14755.2	13069.6	14404.4	13989.9	0.99082	0.735243	12393.2	14093.3	14073.1
P30086	Phosphatidylethanolamine-binding protein 1 OS=Homo sapiens OX=9606 GN=PEBP1 PE=1 SV=3	37812.7	34678.5	29582	39419.9	34966.2	30965.3	1.03252	0.116217	39277.7	34118.5	30656.9
Q8WWY3	U4/U6 small nuclear ribonucleoprotein Prp31 OS=Homo sapiens OX=9606 GN=PRPF31 PE=1 SV=2	35009.4	24540.7	28789.4	34547.1	26942.5	30153.2	1.04401	0.304019	34549.4	27891.4	28749.3
Q7L2H7	Eukaryotic translation initiation factor 3 subunit M OS=Homo sapiens OX=9606 GN=EIF3M PE=1 SV=1	23931.7	22649.2	20477.2	23497.2	22634.8	20787.5	0.998787	0.911211	23490.3	21559.9	18954.4
Q8WXX5	DnaJ homolog subfamily C member 9 OS=Homo sapiens OX=9606 GN=DNAJC9 PE=1 SV=1	32441.7	34536.1	31193.5	34482.4	35070.6	30389.6	1.01754	0.564333	33548.8	35033.9	30277.6
O95163	Elongator complex protein 1 OS=Homo sapiens OX=9606 GN=ELP1 PE=1 SV=3	18214.3	14597.2	17361.9	17928.5	15193.9	16896.4	0.999458	0.981728	16887.3	14705.4	16760.5
P40925	Malate dehydrogenase, cytoplasmic OS=Homo sapiens OX=9606 GN=MDH1 PE=1 SV=4	61763.7	65384.8	67889	65173.6	65528.8	70333.2	1.03114	0.182188	63059.4	63267	68853.9
Q14651	Plastin-1 OS=Homo sapiens OX=9606 GN=PLS1 PE=1 SV=2	16411.3	11881.3	17422.5	17436.8	12225	17881.2	1.03925	0.0778763	16909.8	12208	17046.8
Q9Y2Z0	Protein SGT1 homolog OS=Homo sapiens OX=9606 GN=SUGT1 PE=1 SV=3	29739.6	31478.4	23183.4	31577.4	32474.4	24311	1.04736	0.032332	31962	31888.6	24335.1
Q8WXF1	Paraspeckle component 1 OS=Homo sapiens OX=9606 GN=PSPC1 PE=1 SV=1	39276.1	34907.2	49865.8	43496.2	38170.2	49580.7	1.06507	0.209285	41323.7	38442.1	50251.6
Q2TAY7	WD40 repeat-containing protein SMU1 OS=Homo sapiens OX=9606 GN=SMU1 PE=1 SV=2	32600.6	36418	46496.1	34313.2	36009.9	46101.5	1.01095	0.651345	33768.5	34781.9	45772.5
O00116	Alkyldihydroxyacetonephosphate synthase, peroxisomal OS=Homo sapiens OX=9606 GN=AGPS PE=1 SV=1	24570.1	17243.6	17445.2	23234.3	17356.8	18171.2	0.997938	0.948073	25923.1	19161.2	19593.3
Q6KC79	Nipped-B-like protein OS=Homo sapiens OX=9606 GN=NIPBL PE=1 SV=2	27583.1	29138.8	33485.6	26382.6	27528.4	31818.3	0.950473	0.00465957	25297.4	27446.6	30793.4
P62826	GTP-binding nuclear protein Ran OS=Homo sapiens OX=9606 GN=RAN PE=1 SV=3	65185.2	67786.6	71088.5	67681.2	72298.3	69077.9	1.02552	0.45979	67223.5	67514.1	67418.2
P50213	Isocitrate dehydrogenase [NAD] subunit alpha, mitochondrial OS=Homo sapiens OX=9606 GN=IDH3A PE=1 SV=1	40589.9	37642.1	33565.9	43049.6	39469.4	36924.9	1.06974	0.0463538	43919.2	38939.9	35343.3
P19838	Nuclear factor NF-kappa-B p105 subunit OS=Homo sapiens OX=9606 GN=NFKB1 PE=1 SV=2	23154.7	24281.1	22997	22997.2	23763.3	23165.8	0.993071	0.490523	22895.2	23821.9	22969.2
Q99873	Protein arginine N-methyltransferase 1 OS=Homo sapiens OX=9606 GN=PRMT1 PE=1 SV=3	32534.5	35888.4	40543	32125.3	37777.7	41282.5	1.01944	0.41062	30392.5	35556.2	39895.4
O15143	Actin-related protein 2/3 complex subunit 1B OS=Homo sapiens OX=9606 GN=ARPC1B PE=1 SV=3	26900.7	26731.2	24625.5	28184.5	28116.3	26289.8	1.05571	0.011607	28328.8	27317.3	24851.9
Q8IWX8	Calcium homeostasis endoplasmic reticulum protein OS=Homo sapiens OX=9606 GN=CHERP PE=1 SV=3	36059.8	27862.4	34661.7	36648.8	28354.5	33335.7	0.99858	0.945579	35973.3	27205.1	33049
Q0VDF9	Heat shock 70 kDa protein 14 OS=Homo sapiens OX=9606 GN=HSPA14 PE=1 SV=1	31203.2	22801.1	28994.8	29169.3	26853.2	31032.7	1.06094	0.477267	32580.9	28319.5	30880.8
P78406	mRNA export factor OS=Homo sapiens OX=9606 GN=RAE1 PE=1 SV=1	29510.1	28649.2	34504.8	31534.6	29624.8	37003.9	1.05836	0.0410541	31907.9	29224.2	36206.2
Q9H2U1	ATP-dependent DNA/RNA helicase DHX36 OS=Homo sapiens OX=9606 GN=DHX36 PE=1 SV=2	21418.4	22086.3	22048	20508.6	20704.4	21432	0.955672	0.0476551	20642.8	20770.5	21340.3
O75390	Citrate synthase, mitochondrial OS=Homo sapiens OX=9606 GN=CS PE=1 SV=2	36699.8	32930	36437.4	36233.8	32547.4	35947.8	0.987416	0.00175513	34404.5	32503.1	34949.8
Q13123	Protein Red OS=Homo sapiens OX=9606 GN=IK PE=1 SV=3	40629.5	40839.9	42375.4	42364.8	40902.1	42502.3	1.01574	0.363547	41656.4	40350.3	41737.4
P62424	60S ribosomal protein L7a OS=Homo sapiens OX=9606 GN=RPL7A PE=1 SV=2	46256.4	50006	53813.3	48295.3	52141.9	55711.2	1.04069	0.00449689	50253.1	51411.2	54352.2
P60228	Eukaryotic translation initiation factor 3 subunit E OS=Homo sapiens OX=9606 GN=EIF3E PE=1 SV=1	24175.1	28753.5	27927.5	23936.5	29234	27277.5	0.994522	0.686922	22957.7	28386.2	27158.6
Q92917	G-patch domain and KOW motifs-containing protein OS=Homo sapiens OX=9606 GN=GPKOW PE=1 SV=2	25873.9	37546.6	30435.4	25756.6	36798.2	29751.2	0.984351	0.107953	25038.6	36182.3	29425.3
Q9ULV4	Coronin-1C OS=Homo sapiens OX=9606 GN=CORO1C PE=1 SV=1	30418.1	32012.9	35379	32554.4	33423.4	35967.4	1.04364	0.106094	32896.7	32466.1	35761.3
P23258	Tubulin gamma-1 chain OS=Homo sapiens OX=9606 GN=TUBG1 PE=1 SV=2	19021.8	18821.4	16652.3	18176.3	18911.2	16095.6	0.97563	0.243859	17287.1	18232	16202.9
O60566	Mitotic checkpoint serine/threonine-protein kinase BUB1 beta OS=Homo sapiens OX=9606 GN=BUB1B PE=1 SV=3	24332.3	23984.5	20029	20798.5	21230.2	17922.3	0.87825	0.00968042	22138.4	22965.6	19796.9
Q07666	KH domain-containing, RNA-binding, signal transduction-associated protein 1 OS=Homo sapiens OX=9606 GN=KHDRBS1 PE=1 SV=1	43169.9	44954	42825.8	42311	43096	42476	0.976868	0.140086	40923.2	44441.3	46917.6
Q9NWH9	SAFB-like transcription modulator OS=Homo sapiens OX=9606 GN=SLTM PE=1 SV=2	23420.9	33213	30910.3	25190.1	34606.6	31386.1	1.0443	0.125848	24850.7	34546.4	31828.1
P06493	Cyclin-dependent kinase 1 OS=Homo sapiens OX=9606 GN=CDK1 PE=1 SV=3	29671.6	27784.3	35900.6	30608.7	29722.3	37561.7	1.0492	0.047438	29631	28786.2	35403.2
O43395	U4/U6 small nuclear ribonucleoprotein Prp3 OS=Homo sapiens OX=9606 GN=PRPF3 PE=1 SV=2	28081.5	27195.1	31512.9	29056.5	26025.6	30873.3	0.990473	0.719754	28873.8	25902.3	30750.8
P25787	Proteasome subunit alpha type-2 OS=Homo sapiens OX=9606 GN=PSMA2 PE=1 SV=2	34949.2	31570.6	25637	32522.8	31353.6	25571.1	0.97371	0.347747	33025.5	31429.1	25322
Q9Y5K6	CD2-associated protein OS=Homo sapiens OX=9606 GN=CD2AP PE=1 SV=1	29983	18674.5	37023.9	31905	18810.1	36476.4	1.01886	0.506476	30164.9	18350.8	35572.5
Q9H6T3	RNA polymerase II-associated protein 3 OS=Homo sapiens OX=9606 GN=RPAP3 PE=1 SV=2	28148.3	22875.3	27977.8	26515	22488.5	26985.3	0.963197	0.0904092	26009.4	22447.8	26895.1
P08621	U1 small nuclear ribonucleoprotein 70 kDa OS=Homo sapiens OX=9606 GN=SNRNP70 PE=1 SV=2	42514.6	49137.8	52577.1	41486.4	47463.7	52729.1	0.981546	0.236785	40916.2	47430.1	51394
Q7Z417	Nuclear fragile X mental retardation-interacting protein 2 OS=Homo sapiens OX=9606 GN=NUFIP2 PE=1 SV=1	25573.4	27337.1	28136.2	26259.7	25998.1	29258	1.00591	0.850865	25153.7	25725.3	28467.8
Q96K76	Ubiquitin carboxyl-terminal hydrolase 47 OS=Homo sapiens OX=9606 GN=USP47 PE=1 SV=3	20982	25086.7	21691.6	23018	23825.8	21020	1.00527	0.919622	21161.1	23748.8	21116.3
P43490	Nicotinamide phosphoribosyltransferase OS=Homo sapiens OX=9606 GN=NAMPT PE=1 SV=1	34181	36758.1	34586.3	34208.9	36098.3	34200.6	0.990572	0.227785	33660.9	35388.8	33684.4
P35527	Keratin, type I cytoskeletal 9 OS=Homo sapiens OX=9606 GN=KRT9 PE=1 SV=3	29287.5	31092.5	19925	29631.9	20377.3	7159.9	0.675493	0.22747	10231.7	12644.1	15556.1
Q9UMR2	ATP-dependent RNA helicase DDX19B OS=Homo sapiens OX=9606 GN=DDX19B PE=1 SV=1	445.6	796.9	2863.1	360	1388.7	3437.8	1.25042	0.452974	346.6	1403.5	3335.5
Q13011	Delta(3,5)-Delta(2,4)-dienoyl-CoA isomerase, mitochondrial OS=Homo sapiens OX=9606 GN=ECH1 PE=1 SV=2	38952.9	44987.9	48635.5	37367.4	41681.7	47410.4	0.953539	0.0824574	37665.4	41940.4	46475.1
Q96E39	RNA binding motif protein, X-linked-like-1 OS=Homo sapiens OX=9606 GN=RBMXL1 PE=1 SV=1	5944.7	5325.3	9034.8	5610.7	4972.1	8833.7	0.951744	0.0684998	5523.6	5078.9	8900.6
Q8N201	Integrator complex subunit 1 OS=Homo sapiens OX=9606 GN=INTS1 PE=1 SV=2	16949.7	16024.5	15279.1	15662.1	15063.3	14587.1	0.939587	0.0208283	15567.1	14831.6	14580.2
Q9Y263	Phospholipase A-2-activating protein OS=Homo sapiens OX=9606 GN=PLAA PE=1 SV=2	23901.6	21489.5	17417.2	22417	19940.2	18586.6	0.977644	0.667519	24514.6	20272.3	19337.7
O94913	Pre-mRNA cleavage complex 2 protein Pcf11 OS=Homo sapiens OX=9606 GN=PCF11 PE=1 SV=3	22178.2	25465.1	21705.7	20943	25539.9	20588.1	0.965251	0.207084	21775.9	25241.8	20905.9
P49189	4-trimethylaminobutyraldehyde dehydrogenase OS=Homo sapiens OX=9606 GN=ALDH9A1 PE=1 SV=3	36247.1	25652.8	33552.2	35328.6	25071.9	30951.7	0.95817	0.143887	34821.6	25416.8	30757.5
P13645	Keratin, type I cytoskeletal 10 OS=Homo sapiens OX=9606 GN=KRT10 PE=1 SV=6	39944.7	20076.8	18889.4	48671.6	21676.9	15580.4	1.041	0.756102	16100.8	10328.4	25074.3
P48444	Coatomer subunit delta OS=Homo sapiens OX=9606 GN=ARCN1 PE=1 SV=1	44388.2	41617.6	49664.8	45178.8	40723.2	47917.1	0.987043	0.500365	43736.2	40730.3	46993.6
P17252	Protein kinase C alpha type OS=Homo sapiens OX=9606 GN=PRKCA PE=1 SV=4	26385.1	28023.1	30800.3	25028.6	27116.3	31704.1	0.981858	0.534218	24938.5	26441.7	30688.6
Q04917	14-3-3 protein eta OS=Homo sapiens OX=9606 GN=YWHAH PE=1 SV=4	40867.1	40465.8	51024.1	42634.9	44420.9	55249.4	1.0746	0.0443378	42705.7	44914.7	54223
Q9BT78	COP9 signalosome complex subunit 4 OS=Homo sapiens OX=9606 GN=COPS4 PE=1 SV=1	24466.2	31360.3	26785	23670.7	29247.2	25561.3	0.951473	0.0411862	23438.4	29247.4	25968.2
Q6PL18	ATPase family AAA domain-containing protein 2 OS=Homo sapiens OX=9606 GN=ATAD2 PE=1 SV=1	15546.5	12971.5	13218.4	14218.4	12121.3	13237.8	0.950165	0.198438	13793	11983.1	12716
O75874	Isocitrate dehydrogenase [NADP] cytoplasmic OS=Homo sapiens OX=9606 GN=IDH1 PE=1 SV=2	35700.6	46387	35822.8	38502.6	49743.9	37304.5	1.06407	0.0306942	36506.9	46104	36235.8
Q00653	Nuclear factor NF-kappa-B p100 subunit OS=Homo sapiens OX=9606 GN=NFKB2 PE=1 SV=4	20958.1	20588.7	21883.7	21192.6	19398.2	20925.8	0.969865	0.288693	19395.1	19754.9	20550.3
Q9Y2X7	ARF GTPase-activating protein GIT1 OS=Homo sapiens OX=9606 GN=GIT1 PE=1 SV=2	17246.6	23630.9	20680.5	16469.4	23753.3	20690.9	0.986873	0.498784	16698.5	23740.1	20497.9
Q15717	ELAV-like protein 1 OS=Homo sapiens OX=9606 GN=ELAVL1 PE=1 SV=2	28085.5	29394.2	32015.6	28659.4	29199.5	31572.1	0.999986	0.999043	29339.8	30019.6	31307.3
P43246	DNA mismatch repair protein Msh2 OS=Homo sapiens OX=9606 GN=MSH2 PE=1 SV=1	30354	28366.7	29569.7	30151.9	30088	29837.9	1.02103	0.409761	28721.7	28918.1	28896.2
Q9NYU2	UDP-glucose:glycoprotein glucosyltransferase 1 OS=Homo sapiens OX=9606 GN=UGGT1 PE=1 SV=3	15631	14788.7	11119.8	11353.6	13626.3	11814.9	0.90342	0.426127	15147.9	15985.1	13422.7
Q8IWS0	PHD finger protein 6 OS=Homo sapiens OX=9606 GN=PHF6 PE=1 SV=1	42650.1	36726.5	40963.2	43452.4	38322.6	42027.2	1.02941	0.0567142	45448.6	37646.8	42039.8
Q969X6	U3 small nucleolar RNA-associated protein 4 homolog OS=Homo sapiens OX=9606 GN=UTP4 PE=1 SV=1	16127.2	27288.7	20621.3	16947.5	26575.5	20424.4	1.00506	0.848829	16669.7	26839.8	20416.3
P08708	40S ribosomal protein S17 OS=Homo sapiens OX=9606 GN=RPS17 PE=1 SV=2	34765.9	25967	34131.1	36042.4	25584.9	31584.2	0.98246	0.640295	33116.8	25036.3	31543.9
P22392	Nucleoside diphosphate kinase B OS=Homo sapiens OX=9606 GN=NME2 PE=1 SV=1	92791	111692	94769.7	93782.4	105808	96818.3	0.993205	0.796877	92857.1	103013	95216
Q9Y295	Developmentally-regulated GTP-binding protein 1 OS=Homo sapiens OX=9606 GN=DRG1 PE=1 SV=1	30173	27943.9	29510.5	31414.2	27876	28221.6	0.998343	0.952216	29030.5	26513.4	27352.2
Q9UBB4	Ataxin-10 OS=Homo sapiens OX=9606 GN=ATXN10 PE=1 SV=1	24293.5	31417.9	26889.7	23936.8	30553.2	26548.5	0.981702	0.0588822	23331.9	30402.1	25818.1
Q9NTK5	Obg-like ATPase 1 OS=Homo sapiens OX=9606 GN=OLA1 PE=1 SV=2	34014.6	29033.7	28427.3	36890.8	30800.6	29153.4	1.05699	0.079838	38184.6	31933.7	29634.7
Q00688	Peptidyl-prolyl cis-trans isomerase FKBP3 OS=Homo sapiens OX=9606 GN=FKBP3 PE=1 SV=1	44939.9	41827.4	48471	49162.7	42892.3	50714.7	1.05524	0.112458	53446.7	42095.4	52159.5
P19784	Casein kinase II subunit alpha' OS=Homo sapiens OX=9606 GN=CSNK2A2 PE=1 SV=1	25054.1	28639.9	19488.8	23107	26310.6	18964.3	0.938014	0.0717819	22790.7	25018.5	18675.1
Q12904	Aminoacyl tRNA synthase complex-interacting multifunctional protein 1 OS=Homo sapiens OX=9606 GN=AIMP1 PE=1 SV=2	34283.4	36372.6	37465.5	35205.8	36484.9	38706.6	1.02104	0.148309	34114.4	36244.3	38438.5
Q14C86	GTPase-activating protein and VPS9 domain-containing protein 1 OS=Homo sapiens OX=9606 GN=GAPVD1 PE=1 SV=2	26725.6	23617.2	19951.7	25587.4	22912.5	19509.8	0.968475	0.0339381	24608.8	22380.8	19122
Q15833	Syntaxin-binding protein 2 OS=Homo sapiens OX=9606 GN=STXBP2 PE=1 SV=2	23116.8	26072.9	26109.2	23100.3	24037.4	25035.4	0.96003	0.215457	22350	23550.3	24952.6
P40763	Signal transducer and activator of transcription 3 OS=Homo sapiens OX=9606 GN=STAT3 PE=1 SV=2	13926	12927.2	12126.8	13736.3	12818.1	11745.2	0.982157	0.124819	13553	13005.1	11578.7
Q5VYK3	Proteasome adapter and scaffold protein ECM29 OS=Homo sapiens OX=9606 GN=ECPAS PE=1 SV=2	11586.4	11560.2	13342.9	10805.2	10816.1	12813.1	0.942834	0.022757	10520.4	10938.9	12638.3
P42765	3-ketoacyl-CoA thiolase, mitochondrial OS=Homo sapiens OX=9606 GN=ACAA2 PE=1 SV=2	17287.7	15880.8	15851	15930.9	15123.9	15373.8	0.947917	0.0664397	16247.4	15549.1	15359.1
P25685	DnaJ homolog subfamily B member 1 OS=Homo sapiens OX=9606 GN=DNAJB1 PE=1 SV=4	39867.4	40489.1	42076.3	46040.8	48756.6	48094.4	1.16736	0.0122961	47110.5	45614.7	48204.5
P42695	Condensin-2 complex subunit D3 OS=Homo sapiens OX=9606 GN=NCAPD3 PE=1 SV=2	18746.8	12889.7	23690	18205.5	12270.3	20203.4	0.925299	0.178455	17691.2	12480.5	19599.5
P32969	60S ribosomal protein L9 OS=Homo sapiens OX=9606 GN=RPL9P9 PE=1 SV=1	30063.4	31769.3	36094.3	31195.8	33120.3	34565.6	1.01261	0.691688	32351.6	32445.1	34722.9
P62750	60S ribosomal protein L23a OS=Homo sapiens OX=9606 GN=RPL23A PE=1 SV=1	48439.6	50724	53270.6	49746	50282.2	53774.6	1.00924	0.464345	62970.6	65724.4	67452.4
P18621	60S ribosomal protein L17 OS=Homo sapiens OX=9606 GN=RPL17 PE=1 SV=3	28028.4	27662.5	34329.1	29035.2	28412.3	34976	1.02729	0.0311254	28594.7	28807.9	34611.2
O15144	Actin-related protein 2/3 complex subunit 2 OS=Homo sapiens OX=9606 GN=ARPC2 PE=1 SV=1	44975.1	34458.1	33889.5	45387.5	34232.8	33326.5	0.995339	0.597797	43019.1	33773.4	32132
P29590	Protein PML OS=Homo sapiens OX=9606 GN=PML PE=1 SV=3	18266.5	16694.7	16578.1	17269.2	18706.1	17030.8	1.03106	0.601641	16498.5	17511.2	18453.2
Q96DI7	U5 small nuclear ribonucleoprotein 40 kDa protein OS=Homo sapiens OX=9606 GN=SNRNP40 PE=1 SV=1	14074.4	15658.1	17124.4	14116.7	15869.5	17391.2	1.0107	0.110813	13940.5	15695.4	17476.9
Q14694	Ubiquitin carboxyl-terminal hydrolase 10 OS=Homo sapiens OX=9606 GN=USP10 PE=1 SV=2	24256.4	31023.6	22245.5	24657.9	30501.7	21867.6	0.994247	0.657344	24704.9	30623.9	22160
O43795	Unconventional myosin-Ib OS=Homo sapiens OX=9606 GN=MYO1B PE=1 SV=3	15824.4	20800.5	28442.5	15293.4	19918.4	26869.1	0.956239	0.020219	15729.2	20352.4	26556.1
Q8TAT6	Nuclear protein localization protein 4 homolog OS=Homo sapiens OX=9606 GN=NPLOC4 PE=1 SV=3	25211.7	27666.5	27440.8	26331.7	26038.2	27405.8	0.994765	0.877043	26310.9	25478	27064.1
Q9NVP1	ATP-dependent RNA helicase DDX18 OS=Homo sapiens OX=9606 GN=DDX18 PE=1 SV=2	27546.9	28771.1	30493.2	25643.9	29284	31242	0.9911	0.795705	26503.2	29658.6	31296.2
P46013	Proliferation marker protein Ki-67 OS=Homo sapiens OX=9606 GN=MKI67 PE=1 SV=2	21924.4	20442.7	23504.6	20100	21321.1	24055.1	0.994392	0.899385	19783.8	20567	23027.9
Q08752	Peptidyl-prolyl cis-trans isomerase D OS=Homo sapiens OX=9606 GN=PPID PE=1 SV=3	43229.4	38639.4	44785.1	43524.5	38942	45997.2	1.01391	0.169081	41531.2	37917.6	44998
Q15067	Peroxisomal acyl-coenzyme A oxidase 1 OS=Homo sapiens OX=9606 GN=ACOX1 PE=1 SV=3	29155.3	21189.9	22832.7	27713.5	21313.1	22291.1	0.977547	0.294896	28977.4	21568.3	22535.1
P25398	40S ribosomal protein S12 OS=Homo sapiens OX=9606 GN=RPS12 PE=1 SV=3	50484.9	55249.8	62090.6	54919	57157.6	59841.6	1.02871	0.508019	51723.1	52707.1	58162.9
Q15019	Septin-2 OS=Homo sapiens OX=9606 GN=SEPTIN2 PE=1 SV=1	27681.4	25215.1	26901.7	26664.3	23839.5	25823.7	0.95621	0.0152341	26037	23436.8	25464.8
Q13185	Chromobox protein homolog 3 OS=Homo sapiens OX=9606 GN=CBX3 PE=1 SV=4	79507.1	58727.9	54550.1	79692.6	65760.1	64463.9	1.10127	0.194095	83325.3	65046	61907.1
O43684	Mitotic checkpoint protein BUB3 OS=Homo sapiens OX=9606 GN=BUB3 PE=1 SV=1	28677.5	29944.4	29843.6	29268.1	29812.7	28867.4	0.994495	0.754919	27663.8	29358.2	28816.4
Q8IY67	Ribonucleoprotein PTB-binding 1 OS=Homo sapiens OX=9606 GN=RAVER1 PE=1 SV=1	27688.9	22533.5	26606.4	27018.8	20950.3	25877.6	0.959382	0.111707	26652.7	20574.2	25615.8
Q9UK61	Protein TASOR OS=Homo sapiens OX=9606 GN=TASOR PE=1 SV=3	20915.7	22089.9	18612	20277.7	20482.5	17357.8	0.943115	0.0504288	19924.9	20519.2	17365.7
P62879	Guanine nucleotide-binding protein G(I)/G(S)/G(T) subunit beta-2 OS=Homo sapiens OX=9606 GN=GNB2 PE=1 SV=3	7384.7	8117	7003.6	7537.9	7615.9	6753.9	0.974453	0.404029	7242.7	8014.9	6886.4
Q16630	Cleavage and polyadenylation specificity factor subunit 6 OS=Homo sapiens OX=9606 GN=CPSF6 PE=1 SV=2	32498.6	34702.9	31431.6	32495.1	32484.9	30889.2	0.972907	0.291177	30731.5	32723.3	30915.4
O14929	Histone acetyltransferase type B catalytic subunit OS=Homo sapiens OX=9606 GN=HAT1 PE=1 SV=1	23254.3	30247.7	27816.9	22524.5	29279.9	26575.4	0.963997	0.0140773	21655.4	28028	26691.8
P14314	Glucosidase 2 subunit beta OS=Homo sapiens OX=9606 GN=PRKCSH PE=1 SV=2	67212.6	54909.3	55313.2	55196.1	55031.3	54921.3	0.938784	0.407455	66045.9	59738.2	58654.9
Q9NQS7	Inner centromere protein OS=Homo sapiens OX=9606 GN=INCENP PE=1 SV=3	25567.2	18764.2	24876.2	25064.8	18594.9	23889.8	0.977225	0.126585	24972.1	18669.6	25539.3
Q16222	UDP-N-acetylhexosamine pyrophosphorylase OS=Homo sapiens OX=9606 GN=UAP1 PE=1 SV=3	25250.5	23072.4	27495.8	24585.5	22051.4	27855	0.980825	0.374864	23869.3	21664.6	28232.6
P80303	Nucleobindin-2 OS=Homo sapiens OX=9606 GN=NUCB2 PE=1 SV=3	27484.9	24848.3	34022.7	20113.2	23689.5	36391.1	0.918256	0.496127	27646.4	26116.6	38805.8
Q8NI36	WD repeat-containing protein 36 OS=Homo sapiens OX=9606 GN=WDR36 PE=1 SV=1	21014.2	24798.3	22165.9	20049.1	25438	21745.8	0.986972	0.596928	20984.1	25147.9	21324
Q53QZ3	Rho GTPase-activating protein 15 OS=Homo sapiens OX=9606 GN=ARHGAP15 PE=1 SV=2	23474.5	24969.4	27019.4	23290.6	25515.4	26549.9	0.998885	0.933451	24471.3	25480	26510.7
P15880	40S ribosomal protein S2 OS=Homo sapiens OX=9606 GN=RPS2 PE=1 SV=2	54901.7	60877	56565.2	53105.8	60669.4	54591	0.976326	0.144942	55565.3	58756.1	55275.1
Q9NQ29	Putative RNA-binding protein Luc7-like 1 OS=Homo sapiens OX=9606 GN=LUC7L PE=1 SV=1	17752.3	23696.6	25228.6	17629.1	23539.8	25743	1.00228	0.824922	19481.9	23137.3	25586
Q14684	Ribosomal RNA processing protein 1 homolog B OS=Homo sapiens OX=9606 GN=RRP1B PE=1 SV=3	24710.3	21077.2	23218	24452.4	20493.4	23375.8	0.989554	0.404226	24963.6	20152	22931.6
O14777	Kinetochore protein NDC80 homolog OS=Homo sapiens OX=9606 GN=NDC80 PE=1 SV=1	31075.2	26228.5	30838	30455.9	25435.5	29196.9	0.96554	0.0727369	29507.1	25966.2	29254.2
P53041	Serine/threonine-protein phosphatase 5 OS=Homo sapiens OX=9606 GN=PPP5C PE=1 SV=1	48374.3	48925.1	42767.4	46115.4	47430.5	41996.7	0.968245	0.0620262	44191.6	45685.1	41407.6
O75934	Pre-mRNA-splicing factor SPF27 OS=Homo sapiens OX=9606 GN=BCAS2 PE=1 SV=1	20629.4	19218	19346	21101.9	19654.1	18358.3	0.998181	0.947813	20430	19744.2	18829.4
Q14738	Serine/threonine-protein phosphatase 2A 56 kDa regulatory subunit delta isoform OS=Homo sapiens OX=9606 GN=PPP2R5D PE=1 SV=1	22574	25929.5	23741.7	21951.8	24669.8	22411	0.955936	0.0354733	20486.8	24127.7	22243.5
P00966	Argininosuccinate synthase OS=Homo sapiens OX=9606 GN=ASS1 PE=1 SV=2	25574.4	29436.7	29196.9	25729.6	30147.9	29979	1.01901	0.100104	24811	29314.1	29400.6
Q8TBC4	NEDD8-activating enzyme E1 catalytic subunit OS=Homo sapiens OX=9606 GN=UBA3 PE=1 SV=2	24772.9	26413	20159.9	26044.6	29174.3	20348.2	1.05507	0.183601	24762.5	28764.6	20296.9
P11274	Breakpoint cluster region protein OS=Homo sapiens OX=9606 GN=BCR PE=1 SV=2	15226.8	20637.2	17132.4	14749.7	20299.9	17050.6	0.982516	0.1508	14303.3	20375	16713
P98171	Rho GTPase-activating protein 4 OS=Homo sapiens OX=9606 GN=ARHGAP4 PE=1 SV=2	14668.9	17357	14895.9	14029.2	16691.6	13923.3	0.95092	0.0271024	13960.6	17158.2	13994.9
Q9NVI1	Fanconi anemia group I protein OS=Homo sapiens OX=9606 GN=FANCI PE=1 SV=4	21238.1	19295	18330.5	19962.9	17403.5	16437.6	0.912887	0.0235804	16679.2	15767.7	14166.6
Q5SSJ5	Heterochromatin protein 1-binding protein 3 OS=Homo sapiens OX=9606 GN=HP1BP3 PE=1 SV=1	24011.3	26021.1	29592.4	23318.6	27073	31901.3	1.02987	0.440684	25331.3	28336.8	35850.3
Q99543	DnaJ homolog subfamily C member 2 OS=Homo sapiens OX=9606 GN=DNAJC2 PE=1 SV=4	22787.9	26601.8	39605.5	23576.2	26767.8	40890.3	1.02442	0.115578	23051.6	26940.2	39787
P17174	Aspartate aminotransferase, cytoplasmic OS=Homo sapiens OX=9606 GN=GOT1 PE=1 SV=3	20712.6	19148.5	20174.7	21033.9	19786.4	20727.5	1.02541	0.0399145	22353.4	19832.1	20303.6
P10515	Dihydrolipoyllysine-residue acetyltransferase component of pyruvate dehydrogenase complex, mitochondrial OS=Homo sapiens OX=9606 GN=DLAT PE=1 SV=3	36651.9	35372.6	23970.5	35373.9	33223.9	23748.7	0.965045	0.143029	33764.5	32313.5	23231.6
Q09161	Nuclear cap-binding protein subunit 1 OS=Homo sapiens OX=9606 GN=NCBP1 PE=1 SV=1	11644.3	14657.8	13358.7	11441	15047.2	12502.8	0.981679	0.556324	11267.3	14296	12708.7
P20618	Proteasome subunit beta type-1 OS=Homo sapiens OX=9606 GN=PSMB1 PE=1 SV=2	38667.8	32717.8	31628.5	37147.2	31025.7	29959.8	0.952066	0.00800687	37875.5	30888.4	29747.5
Q13111	Chromatin assembly factor 1 subunit A OS=Homo sapiens OX=9606 GN=CHAF1A PE=1 SV=3	27343.2	22296.5	26414.3	29659.1	20616	24737.8	0.981952	0.759422	25813.2	20177.9	24619.1
Q96FV9	THO complex subunit 1 OS=Homo sapiens OX=9606 GN=THOC1 PE=1 SV=1	25200.7	22428.6	27067	25233.7	21949	27019.4	0.992722	0.413598	24448.9	22117.9	26390.7
P52888	Thimet oligopeptidase OS=Homo sapiens OX=9606 GN=THOP1 PE=1 SV=2	33591.6	33475	36320.8	34433.3	33832.2	35419.4	1.00364	0.829052	33417.6	33093.4	35701.9
Q99436	Proteasome subunit beta type-7 OS=Homo sapiens OX=9606 GN=PSMB7 PE=1 SV=1	37242.7	38417.9	38103.5	38675.9	37544.8	38392.4	1.00778	0.702755	37619.7	36290.6	37815.4
Q8WVM8	Sec1 family domain-containing protein 1 OS=Homo sapiens OX=9606 GN=SCFD1 PE=1 SV=4	25303.1	24838.2	17538.9	22778.4	22701.4	17027	0.928335	0.0801273	22802.8	22478.7	17078
O43660	Pleiotropic regulator 1 OS=Homo sapiens OX=9606 GN=PLRG1 PE=1 SV=1	25274.3	21616.5	23684.3	25752.5	22818.1	23843.4	1.02708	0.206535	25903.5	22128.9	23734.8
O00541	Pescadillo homolog OS=Homo sapiens OX=9606 GN=PES1 PE=1 SV=1	27346.3	31486	28594.1	26653.2	29290.3	26572.6	0.944741	0.0661029	25591.4	28199.2	26502.4
P23381	Tryptophan--tRNA ligase, cytoplasmic OS=Homo sapiens OX=9606 GN=WARS1 PE=1 SV=2	25735.9	23724.4	22054.4	26219.5	23717.6	22889.6	1.01879	0.230126	27161.4	23700.3	22379.4
Q00403	Transcription initiation factor IIB OS=Homo sapiens OX=9606 GN=GTF2B PE=1 SV=1	17173.5	17213	16836.8	15903.5	17240.8	16489.9	0.96902	0.301179	15708	17463.9	16441.4
O15226	NF-kappa-B-repressing factor OS=Homo sapiens OX=9606 GN=NKRF PE=1 SV=2	29174.1	12908	22435.7	28892.1	13485.1	22854.2	1.0179	0.372428	29137.7	14297.4	23103.4
P28066	Proteasome subunit alpha type-5 OS=Homo sapiens OX=9606 GN=PSMA5 PE=1 SV=3	30905	25858.4	27521.7	30191.3	24900.6	27030.7	0.974009	0.0453048	31005.8	25315	27272
Q9H2P0	Activity-dependent neuroprotector homeobox protein OS=Homo sapiens OX=9606 GN=ADNP PE=1 SV=1	21279.4	13620.9	18466.7	21985.1	13905.1	19363.9	1.0342	0.0508099	22604.4	14746.8	19507.8
O00139	Kinesin-like protein KIF2A OS=Homo sapiens OX=9606 GN=KIF2A PE=1 SV=3	34573.8	36496.9	34257.9	35269.3	35614.6	33862.4	0.994799	0.731106	33371.2	35463	33869.8
P48637	Glutathione synthetase OS=Homo sapiens OX=9606 GN=GSS PE=1 SV=1	20824	16190.8	19001.5	19273.2	15034.8	18137.7	0.936223	0.0201872	18342.6	14803.7	18037.3
Q9UKM9	RNA-binding protein Raly OS=Homo sapiens OX=9606 GN=RALY PE=1 SV=1	41080.8	39807.8	55668.5	45748.8	43687.7	56412.2	1.07482	0.137791	44466.6	42808.7	55174.5
Q9H2G2	STE20-like serine/threonine-protein kinase OS=Homo sapiens OX=9606 GN=SLK PE=1 SV=1	22302.8	36000.6	33926.8	22364.6	36046.7	31997.1	0.982391	0.464545	22560.6	36478.5	32179.9
O95747	Serine/threonine-protein kinase OSR1 OS=Homo sapiens OX=9606 GN=OXSR1 PE=1 SV=1	13787.8	17087.2	17602.6	13399.2	17289.6	17469.4	0.992031	0.56176	13368.1	17364.5	17271.7
P06239	Tyrosine-protein kinase Lck OS=Homo sapiens OX=9606 GN=LCK PE=1 SV=6	22035.1	14036.7	17231.6	17833.1	12643.9	18036.9	0.918938	0.361763	19923.4	13010	19086.2
P62979	Ubiquitin-40S ribosomal protein S27a OS=Homo sapiens OX=9606 GN=RPS27A PE=1 SV=2	49325.6	54675.8	46570.4	51714.6	60085.8	44974.9	1.03771	0.433904	49952.2	57924.2	46853.4
P32119	Peroxiredoxin-2 OS=Homo sapiens OX=9606 GN=PRDX2 PE=1 SV=5	44943.6	53252.1	48594.1	44626.8	51049	47849.9	0.978755	0.176324	43135.7	49768.5	46277.8
O95861	3'(2'),5'-bisphosphate nucleotidase 1 OS=Homo sapiens OX=9606 GN=BPNT1 PE=1 SV=1	30247.5	25614.2	35494.2	31203	25725.9	36149.3	1.01814	0.147461	31006.6	25476.1	35447.5
Q9UJV9	Probable ATP-dependent RNA helicase DDX41 OS=Homo sapiens OX=9606 GN=DDX41 PE=1 SV=2	21576.4	20085.5	20414.5	20285.3	19058.3	21899.4	0.987253	0.793992	19008.8	18687.3	20416.5
P49591	Serine--tRNA ligase, cytoplasmic OS=Homo sapiens OX=9606 GN=SARS1 PE=1 SV=3	33702.7	34662.3	36018.4	34425.6	35155.8	36272.6	1.01425	0.0755182	33252.2	34627.1	36097.6
P46109	Crk-like protein OS=Homo sapiens OX=9606 GN=CRKL PE=1 SV=1	18944.9	18739.9	25806.6	19374.4	18532	25653.4	1.00188	0.874402	18542.6	18324	25192.2
P53992	Protein transport protein Sec24C OS=Homo sapiens OX=9606 GN=SEC24C PE=1 SV=3	11516.5	10986.4	15732.7	10425.4	10349.6	15295.6	0.939837	0.0898255	10283.8	10347.9	14811.9
P09661	U2 small nuclear ribonucleoprotein A' OS=Homo sapiens OX=9606 GN=SNRPA1 PE=1 SV=2	23988.5	20235.2	22568.3	25278.9	20798.4	22540.2	1.02679	0.233938	25410.5	20964.5	22380.2
P14735	Insulin-degrading enzyme OS=Homo sapiens OX=9606 GN=IDE PE=1 SV=4	20009.6	25653.6	17852.5	19966.3	24469.7	17351.3	0.974537	0.184213	18756.8	23837.7	16894.6
Q02218	2-oxoglutarate dehydrogenase, mitochondrial OS=Homo sapiens OX=9606 GN=OGDH PE=1 SV=3	20787.5	15333.6	19281.6	20873.1	15045.2	19370.4	0.996638	0.705884	19692.8	14869	18670.6
Q12849	G-rich sequence factor 1 OS=Homo sapiens OX=9606 GN=GRSF1 PE=1 SV=3	18645.6	24475.3	17159.3	18849.3	23724.4	16983.9	0.990008	0.492956	18822.1	24677.2	16819.6
P13804	Electron transfer flavoprotein subunit alpha, mitochondrial OS=Homo sapiens OX=9606 GN=ETFA PE=1 SV=1	26599.8	19696.7	22758.5	26989.6	18745.1	23283.8	0.996474	0.889996	27401	18535.6	23706.8
P12955	Xaa-Pro dipeptidase OS=Homo sapiens OX=9606 GN=PEPD PE=1 SV=3	24028.2	22038.7	20808.7	23191.3	20364.8	21502.8	0.974191	0.503143	23329.1	20696.5	20749.1
P15531	Nucleoside diphosphate kinase A OS=Homo sapiens OX=9606 GN=NME1 PE=1 SV=1	15498.7	16786.8	23264.2	16167.7	17806.1	24575.2	1.05341	0.00961915	16793.7	18316.4	24061.1
P16402	Histone H1.3 OS=Homo sapiens OX=9606 GN=H1-3 PE=1 SV=2	45125.4	52241.7	54827.5	36819.7	56452.7	70107.1	1.05841	0.705531	61554.1	74035.9	83420.3
P21796	Voltage-dependent anion-selective channel protein 1 OS=Homo sapiens OX=9606 GN=VDAC1 PE=1 SV=2	39586.1	20005.5	19702	19249	20009.5	26290	0.94028	0.831252	37100.8	25392	33052
O60832	H/ACA ribonucleoprotein complex subunit DKC1 OS=Homo sapiens OX=9606 GN=DKC1 PE=1 SV=3	28669.6	33793.4	38599.6	28649.4	33807.6	36593.7	0.982583	0.419563	29566.4	32860.2	35785.4
Q9Y618	Nuclear receptor corepressor 2 OS=Homo sapiens OX=9606 GN=NCOR2 PE=1 SV=3	11922.8	9704.2	11550.1	10557.5	8838.1	10777.8	0.909791	0.0224936	10380.1	9238.9	11127.1
O14745	Na(+)/H(+) exchange regulatory cofactor NHE-RF1 OS=Homo sapiens OX=9606 GN=SLC9A3R1 PE=1 SV=4	36934.8	36878.2	36561	36492.1	33795.2	36107.1	0.964	0.269534	35167	33062.2	34725.7
Q5JTH9	RRP12-like protein OS=Homo sapiens OX=9606 GN=RRP12 PE=1 SV=2	19911.5	18440.9	19746.7	18636.4	19165.4	19266.4	0.983642	0.641215	18823.2	18946.7	18828.5
O43264	Centromere/kinetochore protein zw10 homolog OS=Homo sapiens OX=9606 GN=ZW10 PE=1 SV=3	18865.5	16466.8	20542.1	18733.2	15479.2	18664.1	0.947197	0.165252	18468.6	15214.2	18945.5
Q9HAU5	Regulator of nonsense transcripts 2 OS=Homo sapiens OX=9606 GN=UPF2 PE=1 SV=1	14441.3	20790.3	15042.5	12764.9	19441.5	14382.1	0.925046	0.0729618	12725.1	19529.3	14118.6
P08397	Porphobilinogen deaminase OS=Homo sapiens OX=9606 GN=HMBS PE=1 SV=2	18704.3	12845.1	17513.5	18789.2	12427.5	17770.7	0.995571	0.786702	18148.8	12789	17590.8
P49711	Transcriptional repressor CTCF OS=Homo sapiens OX=9606 GN=CTCF PE=1 SV=1	24426.1	19660.1	26004.4	25802	21422	31507.1	1.11918	0.127516	28865.3	21468.7	30001.8
P25098	Beta-adrenergic receptor kinase 1 OS=Homo sapiens OX=9606 GN=GRK2 PE=1 SV=2	23621	26558.4	26138.9	22875.7	26198.4	24996.5	0.970396	0.0774823	22987.5	25512.6	24345.2
O00566	U3 small nucleolar ribonucleoprotein protein MPP10 OS=Homo sapiens OX=9606 GN=MPHOSPH10 PE=1 SV=2	35131.7	41218.6	44787.9	37533.2	42971.8	46013.9	1.04609	0.0612564	36325.6	41635.7	46132.6
Q9NU22	Midasin OS=Homo sapiens OX=9606 GN=MDN1 PE=1 SV=2	12451.4	16821.6	14079.1	10472.8	15387	13338.1	0.90106	0.0878203	10590.4	15758.9	13728.8
Q9Y4A5	Transformation/transcription domain-associated protein OS=Homo sapiens OX=9606 GN=TRRAP PE=1 SV=3	16280.1	13209.8	10731	15371.7	12588.5	9829.2	0.937711	0.0306544	15345.8	12833.7	10153.6
Q9GZL7	Ribosome biogenesis protein WDR12 OS=Homo sapiens OX=9606 GN=WDR12 PE=1 SV=2	21308.4	22991.3	22910.2	23151.9	24755.9	23708.4	1.06604	0.0530678	22557.4	23742	23049.8
Q6NZY4	Zinc finger CCHC domain-containing protein 8 OS=Homo sapiens OX=9606 GN=ZCCHC8 PE=1 SV=2	12415.6	10599.7	18578	12964.2	10823	19106.5	1.03123	0.0444935	12961.7	11357.4	19552.7
O14976	Cyclin-G-associated kinase OS=Homo sapiens OX=9606 GN=GAK PE=1 SV=2	21071.5	20053.6	20134	17099.2	16253.3	16557.8	0.814786	0.000422416	17991.5	17974.4	18310.3
Q15785	Mitochondrial import receptor subunit TOM34 OS=Homo sapiens OX=9606 GN=TOMM34 PE=1 SV=2	23761.8	18085.5	21946.9	24087.4	17207.4	22121.7	0.991038	0.696083	24076.2	17157	22912.2
Q99536	Synaptic vesicle membrane protein VAT-1 homolog OS=Homo sapiens OX=9606 GN=VAT1 PE=1 SV=2	23776	18879.9	16491	23280.5	18217.6	15699	0.965351	0.0476969	22413.5	18529.9	16277.3
Q13596	Sorting nexin-1 OS=Homo sapiens OX=9606 GN=SNX1 PE=1 SV=3	27442.2	24945.2	26153.2	28193.3	25469.4	25381.2	1.00629	0.760135	26915.3	25996.3	24569.5
Q13564	NEDD8-activating enzyme E1 regulatory subunit OS=Homo sapiens OX=9606 GN=NAE1 PE=1 SV=1	16780.8	18548	20080.5	17411.9	18500.2	18483.2	0.985162	0.708039	16509.9	17799.1	18486.7
P40938	Replication factor C subunit 3 OS=Homo sapiens OX=9606 GN=RFC3 PE=1 SV=2	15680.4	15414.6	18978.9	14044.8	14074.7	18615.3	0.92987	0.114168	14092.1	13668.4	18182.5
Q15555	Microtubule-associated protein RP/EB family member 2 OS=Homo sapiens OX=9606 GN=MAPRE2 PE=1 SV=1	23584.8	19247.7	22158.9	26614.1	19934.9	23366.5	1.07288	0.123509	24837.2	18074.8	22646.3
Q7Z478	ATP-dependent RNA helicase DHX29 OS=Homo sapiens OX=9606 GN=DHX29 PE=1 SV=2	21084.2	22784.6	12856.6	19770	23697.6	13136.8	0.999845	0.996518	19611.3	23036.3	12944.4
P63151	Serine/threonine-protein phosphatase 2A 55 kDa regulatory subunit B alpha isoform OS=Homo sapiens OX=9606 GN=PPP2R2A PE=1 SV=1	28059.7	30573.2	29961.3	24789.6	32015.6	30672.4	0.984791	0.794109	28107.7	33164.1	30877.8
P23284	Peptidyl-prolyl cis-trans isomerase B OS=Homo sapiens OX=9606 GN=PPIB PE=1 SV=2	53170.4	53470.2	53433.4	51755.3	55874.5	52119.6	0.997921	0.937645	53778.8	53766.8	51877.3
Q96C36	Pyrroline-5-carboxylate reductase 2 OS=Homo sapiens OX=9606 GN=PYCR2 PE=1 SV=1	25628.4	29181.1	27417	26098.5	34598.9	29626.4	1.09486	0.1915	26055.2	33578.2	28740.9
Q9Y5J1	U3 small nucleolar RNA-associated protein 18 homolog OS=Homo sapiens OX=9606 GN=UTP18 PE=1 SV=3	12539.7	11890.1	14638.8	12289.4	10969	13991.5	0.952784	0.105307	11918.9	11280.6	14100.8
Q9NQR4	Omega-amidase NIT2 OS=Homo sapiens OX=9606 GN=NIT2 PE=1 SV=1	28879.8	21702.2	30509.9	29993.4	21242.1	30413.8	1.00474	0.814041	31499.9	21115.9	30944.2
P08758	Annexin A5 OS=Homo sapiens OX=9606 GN=ANXA5 PE=1 SV=2	31464.9	25048.1	29463.4	30565.1	24459.3	29024.1	0.977662	0.0305144	28414.1	23958.5	27750.3
O60749	Sorting nexin-2 OS=Homo sapiens OX=9606 GN=SNX2 PE=1 SV=2	33893.1	32357	31266.8	33181.9	32210.1	32018.5	0.999506	0.973452	33608.3	31805	31556.8
P34896	Serine hydroxymethyltransferase, cytosolic OS=Homo sapiens OX=9606 GN=SHMT1 PE=1 SV=1	15513.8	13108	15695.2	14826	12426	15422.2	0.962081	0.0688552	14440.3	12082.2	14783.4
P51570	Galactokinase OS=Homo sapiens OX=9606 GN=GALK1 PE=1 SV=1	15483.5	16838.8	14927.8	14480.9	16309.7	14146.4	0.950493	0.0364967	14241.2	16693.2	14421.1
P57740	Nuclear pore complex protein Nup107 OS=Homo sapiens OX=9606 GN=NUP107 PE=1 SV=1	16595.2	13817.3	16959.7	14926.4	12701.2	15613.3	0.913092	0.00613297	14900.1	12448.2	15531.7
Q8WYP5	Protein ELYS OS=Homo sapiens OX=9606 GN=AHCTF1 PE=1 SV=3	14091.6	14829	14489.2	12538.8	14761.5	14607.3	0.964469	0.4435	18761.1	14733.8	18974.6
P22059	Oxysterol-binding protein 1 OS=Homo sapiens OX=9606 GN=OSBP PE=1 SV=1	25576.6	22555.7	21500.3	25690.4	23074.1	21956.8	1.01622	0.110987	25124.9	22666.5	21125.5
Q9NTZ6	RNA-binding protein 12 OS=Homo sapiens OX=9606 GN=RBM12 PE=1 SV=1	23191.4	29351.9	33608.7	22478	28306.7	32600.3	0.967875	0.00297399	21794.1	28320	32266.5
Q9UBQ7	Glyoxylate reductase/hydroxypyruvate reductase OS=Homo sapiens OX=9606 GN=GRHPR PE=1 SV=1	14647.7	17483	15428	14342.7	16517.9	14489.9	0.95439	0.0675737	14390.3	16590	14700.9
Q9NR45	Sialic acid synthase OS=Homo sapiens OX=9606 GN=NANS PE=1 SV=2	30011	30195.6	25227.5	28508	29969.2	24462.4	0.970698	0.140165	28081.8	28970.9	24091.3
Q9UI10	Translation initiation factor eIF-2B subunit delta OS=Homo sapiens OX=9606 GN=EIF2B4 PE=1 SV=2	11807.2	10714.2	12349.7	11199.7	10583.3	12482.4	0.982359	0.433766	11285.8	10798.9	13347.4
Q9BQ67	Glutamate-rich WD repeat-containing protein 1 OS=Homo sapiens OX=9606 GN=GRWD1 PE=1 SV=1	20106.1	14388.8	15518.7	19945.6	13566.5	14753.1	0.961845	0.1295	19158.3	13964.7	14711
Q86UP2	Kinectin OS=Homo sapiens OX=9606 GN=KTN1 PE=1 SV=1	15504.9	12290.3	12683.4	11190.9	13345.2	15590	1.01225	0.942718	15426	14791	18386.1
Q9UQR0	Sex comb on midleg-like protein 2 OS=Homo sapiens OX=9606 GN=SCML2 PE=1 SV=1	10319.5	10548.6	14701.6	9686.1	8204.3	14555.6	0.902151	0.265596	10001.8	8424.4	14506.2
Q9BXW7	Haloacid dehalogenase-like hydrolase domain-containing 5 OS=Homo sapiens OX=9606 GN=HDHD5 PE=1 SV=1	18467	16575.3	14046.9	18057.6	16150.1	13946.7	0.981682	0.08424	18005.1	16361.3	13839.3
Q9BZJ0	Crooked neck-like protein 1 OS=Homo sapiens OX=9606 GN=CRNKL1 PE=1 SV=4	27419.1	29632.8	20686.1	25602.6	29301.7	20730.7	0.974911	0.353532	25170	29230.8	20845.8
Q9NUB1	Acetyl-coenzyme A synthetase 2-like, mitochondrial OS=Homo sapiens OX=9606 GN=ACSS1 PE=1 SV=2	18756	24323.4	22497	18214.7	24047.5	22682.8	0.989352	0.425275	17964.6	23979.1	22033
Q9BZZ5	Apoptosis inhibitor 5 OS=Homo sapiens OX=9606 GN=API5 PE=1 SV=3	22129.1	17177.3	22077.3	23136.1	17216.6	21618.3	1.009	0.688709	22728.8	17160.5	21415.8
Q9UNZ2	NSFL1 cofactor p47 OS=Homo sapiens OX=9606 GN=NSFL1C PE=1 SV=2	27626.4	20410.9	38397.9	27586.1	20696.1	38308.1	1.00339	0.587505	26706.1	20426.1	37586
P28074	Proteasome subunit beta type-5 OS=Homo sapiens OX=9606 GN=PSMB5 PE=1 SV=3	28700.2	15822.1	23935.2	26763.4	15615.4	23614.2	0.96868	0.225402	26915	15401.4	23234.4
P61163	Alpha-centractin OS=Homo sapiens OX=9606 GN=ACTR1A PE=1 SV=1	33064.3	32348.6	28493.2	33423.7	32164.6	29933.7	1.01858	0.381427	33172.4	32863	28624.7
Q96RP9	Elongation factor G, mitochondrial OS=Homo sapiens OX=9606 GN=GFM1 PE=1 SV=2	22334.5	24026.6	23556.3	21457.6	22900	23509.4	0.970619	0.16833	21057.6	21983.8	22857.2
O75937	DnaJ homolog subfamily C member 8 OS=Homo sapiens OX=9606 GN=DNAJC8 PE=1 SV=2	38924.4	51011.1	43102.3	40725.9	51394.7	42727.8	1.01504	0.453812	37521.8	50315.6	41885
Q8NFC6	Biorientation of chromosomes in cell division protein 1-like 1 OS=Homo sapiens OX=9606 GN=BOD1L1 PE=1 SV=2	18654	14094.2	17832.2	20109.9	14271.3	18370.3	1.04026	0.175838	19399.9	15205.5	18554.2
O95466	Formin-like protein 1 OS=Homo sapiens OX=9606 GN=FMNL1 PE=1 SV=3	26809.2	32575.4	34914.7	26624.2	32776.1	33401.4	0.985306	0.425733	25338.7	31606.1	33236.1
O00299	Chloride intracellular channel protein 1 OS=Homo sapiens OX=9606 GN=CLIC1 PE=1 SV=4	36444.2	41983.6	39477.1	38848.4	42675.4	38641.3	1.02043	0.503238	37436.8	41951.5	37871.3
O00487	26S proteasome non-ATPase regulatory subunit 14 OS=Homo sapiens OX=9606 GN=PSMD14 PE=1 SV=1	24972.5	31447.2	24922	22625.6	30266.1	24681.1	0.952932	0.198127	22505.7	30621.9	24183.3
Q9NSY1	BMP-2-inducible protein kinase OS=Homo sapiens OX=9606 GN=BMP2K PE=1 SV=2	11653.3	9741.4	12670.2	11069.8	9371.8	12647.5	0.970065	0.17502	10851.8	9343.5	12337.1
P15121	Aldo-keto reductase family 1 member B1 OS=Homo sapiens OX=9606 GN=AKR1B1 PE=1 SV=3	21699.1	37978.7	26012.1	21848.8	38338.4	26188.6	1.00772	0.0126641	21903.9	37268.1	25409.7
Q9Y4G6	Talin-2 OS=Homo sapiens OX=9606 GN=TLN2 PE=1 SV=4	6577.7	7886.9	5632.8	6117	6982.3	5533.5	0.932545	0.138012	6042.3	6931.6	5468.6
P13693	Translationally-controlled tumor protein OS=Homo sapiens OX=9606 GN=TPT1 PE=1 SV=1	62085.1	52441.7	46852.1	63556.1	47752.5	42985	0.950579	0.309535	58527	46598.8	42187.6
Q5QJE6	Deoxynucleotidyltransferase terminal-interacting protein 2 OS=Homo sapiens OX=9606 GN=DNTTIP2 PE=1 SV=2	19803.5	19620.5	17490.4	21062.9	21735.6	17493.6	1.05719	0.208533	20753.4	20685.8	17380
Q15008	26S proteasome non-ATPase regulatory subunit 6 OS=Homo sapiens OX=9606 GN=PSMD6 PE=1 SV=1	30224.8	32551.3	30895.6	31694.5	34262.8	32045.5	1.04614	0.00981292	30780.2	33382.9	31184.3
Q5T6F2	Ubiquitin-associated protein 2 OS=Homo sapiens OX=9606 GN=UBAP2 PE=1 SV=1	14130.4	15639.4	17493.3	14856.4	15763.5	16729.6	1.00522	0.866844	14825.5	16023.2	16921.4
P54132	Bloom syndrome protein OS=Homo sapiens OX=9606 GN=BLM PE=1 SV=1	12850.3	14091.3	15738.6	12916.5	13476.8	15877.9	0.990131	0.618415	12547.2	13320.7	17349.2
O75116	Rho-associated protein kinase 2 OS=Homo sapiens OX=9606 GN=ROCK2 PE=1 SV=4	17138.8	15097.1	15020.1	17558.6	15259.4	14972.5	1.01069	0.312504	16899.1	15425.6	14866.4
P30084	Enoyl-CoA hydratase, mitochondrial OS=Homo sapiens OX=9606 GN=ECHS1 PE=1 SV=4	31083.6	31492.6	19219	31991.6	30523.2	18414.6	0.985525	0.579369	31587.1	30360.1	18531.4
Q5T1M5	FK506-binding protein 15 OS=Homo sapiens OX=9606 GN=FKBP15 PE=1 SV=2	16849.7	18370	20865.7	16624.1	16293.8	20153.5	0.946486	0.219915	16226.1	16413.8	19997.3
P35250	Replication factor C subunit 2 OS=Homo sapiens OX=9606 GN=RFC2 PE=1 SV=3	21833.2	23935.4	21602.8	19953.8	23644	21378.9	0.963794	0.28373	20298.8	23397.9	21156.4
A2RRP1	Neuroblastoma-amplified sequence OS=Homo sapiens OX=9606 GN=NBAS PE=1 SV=2	17587.2	13402.2	15343.5	16225.2	13453.1	14487.2	0.956849	0.217646	16787.7	13103	14246.3
P07339	Cathepsin D OS=Homo sapiens OX=9606 GN=CTSD PE=1 SV=1	25981.8	19047.6	27294.6	26016.4	19272.6	26862.4	0.999103	0.92155	25748	19729.6	27167.8
P33316	Deoxyuridine 5'-triphosphate nucleotidohydrolase, mitochondrial OS=Homo sapiens OX=9606 GN=DUT PE=1 SV=4	50369.8	38999.6	33120.8	45476.3	36436	31013.5	0.924497	0.0200002	44175.1	35832	30464.6
A3KN83	Protein strawberry notch homolog 1 OS=Homo sapiens OX=9606 GN=SBNO1 PE=1 SV=1	19318	10971.2	15705.8	19078.5	10856.2	15367.7	0.985198	0.0491228	18722.3	10866	15171.8
Q9NYB0	Telomeric repeat-binding factor 2-interacting protein 1 OS=Homo sapiens OX=9606 GN=TERF2IP PE=1 SV=1	18164.8	20292.5	22556.2	19206.7	20204.4	21143.1	0.99679	0.93462	18877.6	20507.6	21304.2
P08559	Pyruvate dehydrogenase E1 component subunit alpha, somatic form, mitochondrial OS=Homo sapiens OX=9606 GN=PDHA1 PE=1 SV=3	24565.4	32065	27119.7	23622.7	30925.8	26797.2	0.971402	0.0764011	22478.6	30805.9	26295.2
Q99623	Prohibitin-2 OS=Homo sapiens OX=9606 GN=PHB2 PE=1 SV=2	44784.2	38693.4	33800.3	37071.2	34672	33760.9	0.90756	0.20405	41569.2	36150.9	36334.6
Q9UNN5	FAS-associated factor 1 OS=Homo sapiens OX=9606 GN=FAF1 PE=1 SV=2	24245.4	22546.9	21872.4	22562.1	22599.3	21497.3	0.971916	0.320166	21953.8	22729.4	21515.7
O95235	Kinesin-like protein KIF20A OS=Homo sapiens OX=9606 GN=KIF20A PE=1 SV=1	16439.2	13191	13030.6	13474.6	13795.3	14711	0.998144	0.985801	17108.5	15397.6	15650.2
Q5VT25	Serine/threonine-protein kinase MRCK alpha OS=Homo sapiens OX=9606 GN=CDC42BPA PE=1 SV=1	22022.8	17007.4	15047.6	21116.7	16320	14314.1	0.956564	0.00373811	20092.4	16538.7	14330.9
Q15269	Periodic tryptophan protein 2 homolog OS=Homo sapiens OX=9606 GN=PWP2 PE=2 SV=2	1177.6	356.5	500.2	829.3	358.4	460	0.876397	0.301606	934.1	372.2	454.9
Q9H4A4	Aminopeptidase B OS=Homo sapiens OX=9606 GN=RNPEP PE=1 SV=2	27741.3	13537.6	17218.4	25389.9	12846.2	16358.6	0.938077	0.0323911	24314.5	12564.9	16121
P43487	Ran-specific GTPase-activating protein OS=Homo sapiens OX=9606 GN=RANBP1 PE=1 SV=1	41076.2	39323	52321.9	36880.7	46114.6	62113.5	1.08591	0.457715	52661.1	50010.7	71343.7
Q9NZ63	Telomere length and silencing protein 1 homolog OS=Homo sapiens OX=9606 GN=C9orf78 PE=1 SV=1	38126.3	35113.1	33555.6	39182.8	33965.2	37104.4	1.03359	0.490114	43193	37598.1	44932.2
P22695	Cytochrome b-c1 complex subunit 2, mitochondrial OS=Homo sapiens OX=9606 GN=UQCRC2 PE=1 SV=3	21044	18224.6	20824	18441.1	16373.7	19783.9	0.908268	0.0523106	18375.2	16975.7	19380.6
P50579	Methionine aminopeptidase 2 OS=Homo sapiens OX=9606 GN=METAP2 PE=1 SV=1	14802.6	18087.1	22475.8	13559.3	15646.4	20490.4	0.897577	0.0244255	13505.2	16176.7	20292.7
P39687	Acidic leucine-rich nuclear phosphoprotein 32 family member A OS=Homo sapiens OX=9606 GN=ANP32A PE=1 SV=1	28768.1	28486.6	28885	29150.1	27861.3	29287.6	1.00176	0.895867	29015.3	27583.1	28935
Q13094	Lymphocyte cytosolic protein 2 OS=Homo sapiens OX=9606 GN=LCP2 PE=1 SV=1	22768.9	31335.4	35581.3	23265.8	30560.6	36025.7	1.0032	0.84304	21203.3	28961.2	35484.9
P52294	Importin subunit alpha-5 OS=Homo sapiens OX=9606 GN=KPNA1 PE=1 SV=3	22992.9	18866.1	22360.4	22081	18803.5	21403	0.971402	0.152645	21346.2	18529	21174.3
P62910	60S ribosomal protein L32 OS=Homo sapiens OX=9606 GN=RPL32 PE=1 SV=2	31283.8	32341.3	34590.8	31958.4	33970.2	35374.3	1.03153	0.0789324	32338.7	33733.2	34556.9
P14550	Aldo-keto reductase family 1 member A1 OS=Homo sapiens OX=9606 GN=AKR1A1 PE=1 SV=3	42880.3	27224.1	35441.4	43186.5	27537.7	35483.4	1.00662	0.157823	42194.2	27012	34398
Q9HCD5	Nuclear receptor coactivator 5 OS=Homo sapiens OX=9606 GN=NCOA5 PE=1 SV=2	15425.4	21089.5	16859	16710.9	19913.1	16105.2	0.994281	0.909785	16097.2	19963.8	15975.5
Q9P289	Serine/threonine-protein kinase 26 OS=Homo sapiens OX=9606 GN=STK26 PE=1 SV=2	14624.5	13104.8	14200	16091.7	13871.4	14475.7	1.05941	0.126033	15650.1	14075.9	14292.4
P04899	Guanine nucleotide-binding protein G(i) subunit alpha-2 OS=Homo sapiens OX=9606 GN=GNAI2 PE=1 SV=3	28688.7	17305.4	18547.8	22542.2	17163.8	20021.6	0.952343	0.639	27551.9	17949.6	20500
Q96I25	Splicing factor 45 OS=Homo sapiens OX=9606 GN=RBM17 PE=1 SV=1	29912.3	35680.7	30503.4	30595.2	34484.6	30448.7	0.995838	0.822441	29429.3	33911.1	30239.7
O60256	Phosphoribosyl pyrophosphate synthase-associated protein 2 OS=Homo sapiens OX=9606 GN=PRPSAP2 PE=1 SV=1	25510.4	15115	19285.8	23770	15228.4	18723.2	0.970036	0.30408	25121.3	15461.6	18707.3
O60885	Bromodomain-containing protein 4 OS=Homo sapiens OX=9606 GN=BRD4 PE=1 SV=2	26315.8	27643.2	29434.2	27078.8	28234.1	28592.8	1.00726	0.726503	26437.9	32052.1	28111
P13807	Glycogen [starch] synthase, muscle OS=Homo sapiens OX=9606 GN=GYS1 PE=1 SV=2	13253.2	11856.8	12578.9	13839.2	11484.6	11938.6	0.987307	0.704407	13667.7	11343.1	11899.4
P62906	60S ribosomal protein L10a OS=Homo sapiens OX=9606 GN=RPL10A PE=1 SV=2	49804.9	42729	44806.9	50627.6	44834.6	44173.1	1.01722	0.446361	51650.4	44032.9	43386.8
Q92576	PHD finger protein 3 OS=Homo sapiens OX=9606 GN=PHF3 PE=1 SV=3	14654	16748.9	8389.7	15112.8	16853	8695.2	1.02465	0.118443	14391.6	16831.5	8787.4
Q9UKG1	DCC-interacting protein 13-alpha OS=Homo sapiens OX=9606 GN=APPL1 PE=1 SV=1	11599.7	15031	8112.3	10477.1	14850.8	7618.8	0.943467	0.148064	10503.5	14585.1	7760.1
Q14847	LIM and SH3 domain protein 1 OS=Homo sapiens OX=9606 GN=LASP1 PE=1 SV=2	34148.2	42444.1	46130.1	35454.2	44931.5	51907.8	1.07403	0.106251	35926.2	47514.5	52186
Q9BQ04	RNA-binding protein 4B OS=Homo sapiens OX=9606 GN=RBM4B PE=1 SV=1	1209.5	632.9	1894.1	936.9	700.8	1820.6	0.947699	0.641394	956.4	785	1822.4
P48047	ATP synthase subunit O, mitochondrial OS=Homo sapiens OX=9606 GN=ATP5PO PE=1 SV=1	23837.6	23455.8	22377.4	26032.1	23106.6	21857.3	1.01798	0.676026	24976.7	22864.2	21740.3
P11171	Protein 4.1 OS=Homo sapiens OX=9606 GN=EPB41 PE=1 SV=4	22949.1	28803.2	25885	23586.8	28401.9	24549.6	0.987422	0.638291	22664.9	28051.1	24390.4
P42224	Signal transducer and activator of transcription 1-alpha/beta OS=Homo sapiens OX=9606 GN=STAT1 PE=1 SV=2	21027.3	13022	15752.7	21013.7	13127	15598.4	0.999207	0.891895	21113.4	13349.4	15586.8
Q8TDD1	ATP-dependent RNA helicase DDX54 OS=Homo sapiens OX=9606 GN=DDX54 PE=1 SV=2	18073.3	14879.3	15287.8	16905.7	14510.5	15040.1	0.964803	0.142164	17179.4	14401.5	14531
Q9H0C8	Integrin-linked kinase-associated serine/threonine phosphatase 2C OS=Homo sapiens OX=9606 GN=ILKAP PE=1 SV=1	31629.2	33206.3	36346.1	32448.9	32655	34707.1	0.988073	0.621624	30856.2	31790.3	34620.2
O14744	Protein arginine N-methyltransferase 5 OS=Homo sapiens OX=9606 GN=PRMT5 PE=1 SV=4	28940.5	27401.3	29323.7	30176.6	27185.7	28151.8	0.998293	0.949907	29389.3	26403.6	27763.3
Q7L576	Cytoplasmic FMR1-interacting protein 1 OS=Homo sapiens OX=9606 GN=CYFIP1 PE=1 SV=1	19765.9	21610.3	21509.4	20616.9	23679.5	22219.4	1.05727	0.0986383	19696.4	22383.7	21659.5
O43818	U3 small nucleolar RNA-interacting protein 2 OS=Homo sapiens OX=9606 GN=RRP9 PE=1 SV=1	15674.6	18552.5	18339.5	14662.4	17585.8	17582.8	0.947352	0.0159784	14295.5	17086	17660.2
Q9NVM9	Integrator complex subunit 13 OS=Homo sapiens OX=9606 GN=INTS13 PE=1 SV=2	22272.9	28927.2	23006.6	21304.2	27410.7	21529.6	0.946628	0.012388	21492.3	27859.2	21903.1
Q13303	Voltage-gated potassium channel subunit beta-2 OS=Homo sapiens OX=9606 GN=KCNAB2 PE=1 SV=2	16907.9	18415.3	21015.9	17409.2	18851.5	20368	1.0075	0.734233	17544.3	18382.8	20033.6
Q16401	26S proteasome non-ATPase regulatory subunit 5 OS=Homo sapiens OX=9606 GN=PSMD5 PE=1 SV=3	23159.8	20168.2	20592.1	22341.4	21090.1	24611.3	1.06852	0.416973	26479.9	22307.6	27063.9
P49959	Double-strand break repair protein MRE11 OS=Homo sapiens OX=9606 GN=MRE11 PE=1 SV=3	21560.7	23455.8	22731.4	22329.2	23468.9	22858.3	1.01393	0.331409	23425.5	23702.9	23150.4
O15381	Nuclear valosin-containing protein-like OS=Homo sapiens OX=9606 GN=NVL PE=1 SV=1	13819.5	11705.1	17435.5	13517.9	11196.1	17356.2	0.976714	0.174645	13524.9	11517.6	17331.4
Q6PJT7	Zinc finger CCCH domain-containing protein 14 OS=Homo sapiens OX=9606 GN=ZC3H14 PE=1 SV=1	14344.6	18508.5	21150.6	13677.9	18977.5	20314.7	0.97978	0.469869	13648.3	18965.4	20208.9
Q15436	Protein transport protein Sec23A OS=Homo sapiens OX=9606 GN=SEC23A PE=1 SV=2	11128.2	13310.5	13354.7	10516.5	12573.1	13758.6	0.973292	0.447302	10844.8	12797.2	13788.4
O60488	Long-chain-fatty-acid--CoA ligase 4 OS=Homo sapiens OX=9606 GN=ACSL4 PE=1 SV=2	16213	12912.3	14317.9	16580	12713.2	14420.2	1.00479	0.707064	16176.2	12589.4	13915.8
Q9NUL3	Double-stranded RNA-binding protein Staufen homolog 2 OS=Homo sapiens OX=9606 GN=STAU2 PE=1 SV=2	12742.8	14614.7	13732.8	11708.4	15806	13589	0.996622	0.949356	12281	15322.4	13633.9
P55196	Afadin OS=Homo sapiens OX=9606 GN=AFDN PE=1 SV=3	17415.1	20223.7	19062.1	17179.7	18425	18634.8	0.958376	0.222371	17098.3	18939.9	18510.8
Q06203	Amidophosphoribosyltransferase OS=Homo sapiens OX=9606 GN=PPAT PE=1 SV=1	21021.4	18635.7	19720.8	20757.2	17307	19119.1	0.961874	0.159467	20258.8	16734.3	18749.4
O75367	Core histone macro-H2A.1 OS=Homo sapiens OX=9606 GN=MACROH2A1 PE=1 SV=4	38313	30482.5	33804.6	34918.8	37051.8	38027.7	1.08395	0.450034	45213.4	42047	41156.3
Q9Y6E2	Basic leucine zipper and W2 domain-containing protein 2 OS=Homo sapiens OX=9606 GN=BZW2 PE=1 SV=1	42289.7	43746	37297.5	46378	44802.2	37362	1.04085	0.290047	43661.2	44252.9	36489.4
O75592	E3 ubiquitin-protein ligase MYCBP2 OS=Homo sapiens OX=9606 GN=MYCBP2 PE=1 SV=4	13009.5	18246.4	19371.5	13370.5	17728.1	19769.4	1.00663	0.743223	13068.1	17564.9	19586.7
Q9UPT8	Zinc finger CCCH domain-containing protein 4 OS=Homo sapiens OX=9606 GN=ZC3H4 PE=1 SV=3	7991.4	8750.8	10538.1	7943.6	8968.5	10548.8	1.00664	0.551057	7893.2	9299.6	11791.8
Q6PJG6	BRCA1-associated ATM activator 1 OS=Homo sapiens OX=9606 GN=BRAT1 PE=1 SV=2	14911	14445.7	14161.9	12093.8	11130.9	10847.2	0.782514	0.00431766	8987.9	9833.5	9746.6
P51531	Probable global transcription activator SNF2L2 OS=Homo sapiens OX=9606 GN=SMARCA2 PE=1 SV=2	1952	1005.3	733.6	2146.3	1028.1	751.8	1.04901	0.192028	2048.4	1032.6	725.6
Q14258	E3 ubiquitin/ISG15 ligase TRIM25 OS=Homo sapiens OX=9606 GN=TRIM25 PE=1 SV=2	19803.8	20656.8	19715.8	19713.9	19027.2	19695.9	0.971854	0.383111	19570.6	18628.5	19909.8
Q9UN86	Ras GTPase-activating protein-binding protein 2 OS=Homo sapiens OX=9606 GN=G3BP2 PE=1 SV=2	17574.7	18950.8	25664.9	16901.5	18046.1	26436	0.981333	0.52582	16394.3	18210.2	26088.1
P29692	Elongation factor 1-delta OS=Homo sapiens OX=9606 GN=EEF1D PE=1 SV=5	65352.3	50329.9	47514.9	67840.6	47730.9	47093.3	0.992521	0.799997	63203.6	45767	46995.6
P54652	Heat shock-related 70 kDa protein 2 OS=Homo sapiens OX=9606 GN=HSPA2 PE=1 SV=1	611	560.1	169.3	533.3	932	1041.2	2.89562	0.367892	552.3	2929.1	3359.8
P21127	Cyclin-dependent kinase 11B OS=Homo sapiens OX=9606 GN=CDK11B PE=1 SV=4	32510.3	37641.2	27465.4	32486.6	36571.2	26726.1	0.981309	0.173199	31427.4	35900.1	26537.7
Q06323	Proteasome activator complex subunit 1 OS=Homo sapiens OX=9606 GN=PSME1 PE=1 SV=1	39678.3	32688.1	37971	38355.2	36439	39232.7	1.03821	0.466399	38373.5	36072.3	38679
P05771	Protein kinase C beta type OS=Homo sapiens OX=9606 GN=PRKCB PE=1 SV=4	12472.2	9221.9	12357.5	12246.7	8857.3	12828.1	0.993489	0.804859	11931.6	8693.9	12461.6
P35269	General transcription factor IIF subunit 1 OS=Homo sapiens OX=9606 GN=GTF2F1 PE=1 SV=2	15061	15572.7	15319	16682.6	16168.4	17120.5	1.08784	0.0721112	16888.9	16423.7	17261.2
P15927	Replication protein A 32 kDa subunit OS=Homo sapiens OX=9606 GN=RPA2 PE=1 SV=1	20778.5	24067.7	19645.3	21741.3	25316.8	19594	1.03187	0.207037	21764.1	24420.4	19639.1
Q9BTE6	Alanyl-tRNA editing protein Aarsd1 OS=Homo sapiens OX=9606 GN=AARSD1 PE=1 SV=2	21470	25691.3	22626.6	21245	25909.2	21933.4	0.989122	0.437086	20740.2	27568	21704.8
Q92696	Geranylgeranyl transferase type-2 subunit alpha OS=Homo sapiens OX=9606 GN=RABGGTA PE=1 SV=2	25701.4	23590.8	24136.1	25436.3	22790.3	22935.8	0.968674	0.111709	24050.3	22343.5	22691.2
Q8TED0	U3 small nucleolar RNA-associated protein 15 homolog OS=Homo sapiens OX=9606 GN=UTP15 PE=1 SV=3	18824.6	22481.6	26561.5	18855.5	21529.2	25741.6	0.976137	0.211848	18682	21204.5	25825.3
A0A0B4J2E5	Periodic tryptophan protein 2 homolog OS=Homo sapiens OX=9606 GN=LOC102724159 PE=1 SV=1	15893.2	22526.2	15956.6	14779.3	24220.6	15875.5	1.00002	0.99972	14409.8	23724.8	15774
Q92688	Acidic leucine-rich nuclear phosphoprotein 32 family member B OS=Homo sapiens OX=9606 GN=ANP32B PE=1 SV=1	52472	60354.7	79028.4	56702.4	60578.9	75562.1	1.01349	0.745597	53249.1	58017.9	73840
Q02750	Dual specificity mitogen-activated protein kinase kinase 1 OS=Homo sapiens OX=9606 GN=MAP2K1 PE=1 SV=2	9352.4	15698.1	13621	9100.3	15937.7	13480.7	0.992669	0.611033	8754.8	15633.7	13341.6
P67775	Serine/threonine-protein phosphatase 2A catalytic subunit alpha isoform OS=Homo sapiens OX=9606 GN=PPP2CA PE=1 SV=1	26922.5	21372.6	23159.7	28758.8	20884.9	22365.3	1.0037	0.919669	27085.9	20962.1	22305.6
Q7L1Q6	Basic leucine zipper and W2 domain-containing protein 1 OS=Homo sapiens OX=9606 GN=BZW1 PE=1 SV=1	38470.7	43092.9	43631.2	36789.8	40268.1	39824.8	0.934505	0.0349224	35704.1	39021.6	39551.9
Q99729	Heterogeneous nuclear ribonucleoprotein A/B OS=Homo sapiens OX=9606 GN=HNRNPAB PE=1 SV=2	32648	34621.8	44237.6	36251.5	35451.5	43438	1.03875	0.413157	34230.3	34320.6	43552.8
Q9NZW5	Protein PALS2 OS=Homo sapiens OX=9606 GN=PALS2 PE=1 SV=2	15480.2	23560.5	22278.7	17441.2	21949.6	21456.1	1.00713	0.916932	14811	22545.5	21681.8
Q6P1J9	Parafibromin OS=Homo sapiens OX=9606 GN=CDC73 PE=1 SV=1	28929.9	26695.8	29910.4	30343.9	27848.6	28549.6	1.01552	0.661931	28695.4	27565.2	29201.2
P30622	CAP-Gly domain-containing linker protein 1 OS=Homo sapiens OX=9606 GN=CLIP1 PE=1 SV=2	20297.3	18433.6	13403.3	19002.9	18399.2	12861.1	0.964636	0.189184	18428.2	18820.8	12713.2
P09110	3-ketoacyl-CoA thiolase, peroxisomal OS=Homo sapiens OX=9606 GN=ACAA1 PE=1 SV=2	8375.7	14015.2	8312.6	7699.9	13307.3	8098.6	0.947687	0.0811491	8081.8	13529	8382
Q9UBU9	Nuclear RNA export factor 1 OS=Homo sapiens OX=9606 GN=NXF1 PE=1 SV=1	18618.2	17300.6	14283.6	16748.4	18009.8	16174.4	1.02431	0.753937	21062.8	22510	19152
P52788	Spermine synthase OS=Homo sapiens OX=9606 GN=SMS PE=1 SV=2	18471.3	24656.8	14551.2	17625.6	23290.3	14432.1	0.963537	0.127083	17104.8	23374.1	14221.9
Q12996	Cleavage stimulation factor subunit 3 OS=Homo sapiens OX=9606 GN=CSTF3 PE=1 SV=1	18465.7	16902.5	16844.2	19398.8	17405.7	16277	1.01554	0.601925	18683.8	16578.4	15966.6
O95319	CUGBP Elav-like family member 2 OS=Homo sapiens OX=9606 GN=CELF2 PE=1 SV=1	39574.1	44782.8	38901.8	39066.2	45390.3	43799.7	1.04221	0.42558	41917.6	45648.7	43841.8
E9PAV3	Nascent polypeptide-associated complex subunit alpha, muscle-specific form OS=Homo sapiens OX=9606 GN=NACA PE=1 SV=1	24181.3	22925.8	26365.4	25820.3	22256.4	26417.8	1.01352	0.682746	24827.4	22608.5	25912.7
Q52LJ0	Protein FAM98B OS=Homo sapiens OX=9606 GN=FAM98B PE=1 SV=2	23689.9	24206.5	33232.6	25632.8	24571.9	33035.6	1.03039	0.370308	24471.6	23890.4	31857.7
O60216	Double-strand-break repair protein rad21 homolog OS=Homo sapiens OX=9606 GN=RAD21 PE=1 SV=2	11091.8	13975.8	19500.5	11319.8	15060.8	19508.2	1.03286	0.291276	11777.2	15071.6	19900.9
Q8TCG1	Protein CIP2A OS=Homo sapiens OX=9606 GN=CIP2A PE=1 SV=2	21435.7	24914.3	22579.5	20191.2	22809.7	20735.2	0.925263	0.0123365	18957.5	22922.6	20689.2
Q9UKF6	Cleavage and polyadenylation specificity factor subunit 3 OS=Homo sapiens OX=9606 GN=CPSF3 PE=1 SV=1	22046.1	17912.6	20159.6	23109.8	17756.6	19697	1.00553	0.823028	21310	16955	18879.6
Q9UPU5	Ubiquitin carboxyl-terminal hydrolase 24 OS=Homo sapiens OX=9606 GN=USP24 PE=1 SV=3	19646.4	21036.8	16230.7	18353.6	19931.4	15729.5	0.950257	0.0394116	18365.2	19806.2	15373.9
Q9NQW6	Anillin OS=Homo sapiens OX=9606 GN=ANLN PE=1 SV=2	25141.5	19409.9	27160.8	25561.3	18858.3	25307.3	0.973346	0.390822	26264.1	19015.4	25284.3
Q15276	Rab GTPase-binding effector protein 1 OS=Homo sapiens OX=9606 GN=RABEP1 PE=1 SV=2	22640.5	20496.4	25624	23110.9	19182.1	26036	0.990911	0.772816	22375.3	19718.2	26391.8
Q86WJ1	Chromodomain-helicase-DNA-binding protein 1-like OS=Homo sapiens OX=9606 GN=CHD1L PE=1 SV=3	14114.6	14312	17106.2	13596.3	12498.7	15735.1	0.91881	0.0889399	13804.5	12716.1	15585.7
Q8WXI9	Transcriptional repressor p66-beta OS=Homo sapiens OX=9606 GN=GATAD2B PE=1 SV=1	10223.7	16350.4	15922.1	10480.8	16842.8	16555.1	1.03167	0.0178433	10393.6	16871.5	16580.6
Q9Y2K7	Lysine-specific demethylase 2A OS=Homo sapiens OX=9606 GN=KDM2A PE=1 SV=3	15682.3	10934.6	16936	15258.7	10645.1	16936.7	0.982185	0.184176	15708	10407.9	16694.8
P82650	28S ribosomal protein S22, mitochondrial OS=Homo sapiens OX=9606 GN=MRPS22 PE=1 SV=1	17345.1	16178.7	18393	16404.1	16005.8	18162.9	0.974184	0.21126	15471.4	15679.6	17968.4
Q6ZNJ1	Neurobeachin-like protein 2 OS=Homo sapiens OX=9606 GN=NBEAL2 PE=1 SV=2	5228.8	8806.1	9292.4	5039.3	8484.5	8875.6	0.960795	0.00515381	4934.4	8375.6	8668.9
Q9H0L4	Cleavage stimulation factor subunit 2 tau variant OS=Homo sapiens OX=9606 GN=CSTF2T PE=1 SV=1	4557.8	7133.1	5941.7	3731.9	6095	4958.3	0.835918	0.00393445	3834.1	6248.6	4774.2
Q6F5E8	Capping protein, Arp2/3 and myosin-I linker protein 2 OS=Homo sapiens OX=9606 GN=CARMIL2 PE=1 SV=2	11703.5	12122.2	12843.6	10832.3	11114.9	12067	0.927333	0.0081301	10801.8	11433.2	12116.1
Q9UNY4	Transcription termination factor 2 OS=Homo sapiens OX=9606 GN=TTF2 PE=1 SV=2	14813.5	19583.8	21032.8	13176	18478.2	19265	0.916318	0.033098	12666.3	18353.9	18708.4
Q14155	Rho guanine nucleotide exchange factor 7 OS=Homo sapiens OX=9606 GN=ARHGEF7 PE=1 SV=2	9859.7	12095.8	5739.6	9031.8	11999.8	5918	0.979726	0.609335	9417.6	11736.7	5768.2
P09884	DNA polymerase alpha catalytic subunit OS=Homo sapiens OX=9606 GN=POLA1 PE=1 SV=2	13880.4	14781.4	10916.4	13902	14335.4	10336.7	0.97276	0.227761	13599.4	14127.9	11577.4
P28370	Probable global transcription activator SNF2L1 OS=Homo sapiens OX=9606 GN=SMARCA1 PE=1 SV=2	2556.9	2387.1	912.8	2379.3	2341.2	996.6	1.00104	0.984577	2481.3	2416.9	887.3
Q9UHV9	Prefoldin subunit 2 OS=Homo sapiens OX=9606 GN=PFDN2 PE=1 SV=1	28842.6	33632.6	37184.2	27880	32589.7	36974.2	0.976657	0.119223	28208.7	32625.8	36803.6
Q96GM5	SWI/SNF-related matrix-associated actin-dependent regulator of chromatin subfamily D member 1 OS=Homo sapiens OX=9606 GN=SMARCD1 PE=1 SV=2	14284.5	23228	13618.7	13911.3	23067.4	13066.8	0.975478	0.128044	14045.1	23019	13049.4
P51665	26S proteasome non-ATPase regulatory subunit 7 OS=Homo sapiens OX=9606 GN=PSMD7 PE=1 SV=2	21388.8	18887.9	15649.5	23439	19061.5	15178.3	1.02498	0.571182	22253.7	18094.6	21676
O60711	Leupaxin OS=Homo sapiens OX=9606 GN=LPXN PE=1 SV=1	11722.9	10987.5	16015.5	11841.4	10501	16204.4	0.992542	0.724704	12274	10856.9	16181.4
Q9UKD2	mRNA turnover protein 4 homolog OS=Homo sapiens OX=9606 GN=MRTO4 PE=1 SV=2	39697	25701	30513.7	38375.2	25570.3	28445.8	0.964616	0.190169	37796.3	24682	28796.3
Q9UPN7	Serine/threonine-protein phosphatase 6 regulatory subunit 1 OS=Homo sapiens OX=9606 GN=PPP6R1 PE=1 SV=5	15105.2	12597.6	12118.8	14946.9	12307.7	11426	0.96978	0.162657	14701.9	12404.5	11334.5
Q13823	Nucleolar GTP-binding protein 2 OS=Homo sapiens OX=9606 GN=GNL2 PE=1 SV=1	19395.3	24481.4	17205.9	18990.1	24040.1	17566.2	0.994008	0.700369	20034.9	23564.1	18417.4
Q16204	Coiled-coil domain-containing protein 6 OS=Homo sapiens OX=9606 GN=CCDC6 PE=1 SV=2	28385.3	29413.3	26256.8	30493.2	29496	26063.7	1.02324	0.460988	28368.5	29182.6	25817.9
Q9Y4B6	DDB1- and CUL4-associated factor 1 OS=Homo sapiens OX=9606 GN=DCAF1 PE=1 SV=3	14507	22220.2	16454.6	13429.7	21247.7	16265.6	0.956829	0.14013	13253.6	21174.2	16054.8
Q13442	28 kDa heat- and acid-stable phosphoprotein OS=Homo sapiens OX=9606 GN=PDAP1 PE=1 SV=1	25716.9	26274.3	32769.7	29117.7	28713	32185.2	1.06907	0.263961	26863.9	27346	34108.7
P36507	Dual specificity mitogen-activated protein kinase kinase 2 OS=Homo sapiens OX=9606 GN=MAP2K2 PE=1 SV=1	19072	19273	33766	20201.2	19323.6	33391.6	1.01691	0.514089	19153.8	18858.4	32631.2
P24534	Elongation factor 1-beta OS=Homo sapiens OX=9606 GN=EEF1B2 PE=1 SV=3	53054.7	52174.2	51361.1	58231.7	52952.1	50195.1	1.02993	0.488211	53428.6	50774.5	47618.5
O75351	Vacuolar protein sorting-associated protein 4B OS=Homo sapiens OX=9606 GN=VPS4B PE=1 SV=2	17844.3	26961.8	22797.9	19288	27512.2	22836.2	1.03433	0.287465	18506.9	26351.2	21949.5
O95801	Tetratricopeptide repeat protein 4 OS=Homo sapiens OX=9606 GN=TTC4 PE=1 SV=3	21487.2	24218.9	15956.3	21312.2	23373.1	15533	0.976801	0.0992005	20441.2	23129.2	15129.1
Q96HC4	PDZ and LIM domain protein 5 OS=Homo sapiens OX=9606 GN=PDLIM5 PE=1 SV=5	17150.6	22258.7	18145	16580.8	20020.8	17874.8	0.950448	0.197359	16353.1	20039.7	17616.4
P30048	Thioredoxin-dependent peroxide reductase, mitochondrial OS=Homo sapiens OX=9606 GN=PRDX3 PE=1 SV=3	29884	27071.2	25045.7	29250.4	26601.6	26494.2	1.00643	0.826008	31000.9	26956.9	25811.9
Q9NRL2	Bromodomain adjacent to zinc finger domain protein 1A OS=Homo sapiens OX=9606 GN=BAZ1A PE=1 SV=2	14206.3	19124.5	14382.1	12992.7	18316	14120.9	0.951379	0.132077	12951.4	18623.4	14611.4
O76031	ATP-dependent Clp protease ATP-binding subunit clpX-like, mitochondrial OS=Homo sapiens OX=9606 GN=CLPX PE=1 SV=2	25093.2	17806.8	22374.6	26090.1	18271.3	22720.8	1.0271	0.0610428	26226.8	19264.3	23313.4
O43837	Isocitrate dehydrogenase [NAD] subunit beta, mitochondrial OS=Homo sapiens OX=9606 GN=IDH3B PE=1 SV=2	28763.4	24997.5	25730	27516.8	23833	24974.4	0.960236	0.0171933	27401.9	23381.7	24311.4
Q96CW5	Gamma-tubulin complex component 3 OS=Homo sapiens OX=9606 GN=TUBGCP3 PE=1 SV=2	8127.8	8389	9689.7	7926	7689.7	10098	0.977983	0.605433	7506.6	7561.8	9831.2
Q86UK7	E3 ubiquitin-protein ligase ZNF598 OS=Homo sapiens OX=9606 GN=ZNF598 PE=1 SV=1	18423.6	16950.6	18514.9	16460.1	16509.5	17797.3	0.942881	0.14971	16222.4	16715.5	17585.5
O95248	Myotubularin-related protein 5 OS=Homo sapiens OX=9606 GN=SBF1 PE=1 SV=4	10639.1	12853.9	12213.6	10391.4	12118.2	11895.4	0.964476	0.0824522	10487.5	12176.2	11746.6
Q96EY7	Pentatricopeptide repeat domain-containing protein 3, mitochondrial OS=Homo sapiens OX=9606 GN=PTCD3 PE=1 SV=3	17792	15614.2	14819	17305.4	16774.8	14581.3	1.01031	0.778946	17821.7	18029.3	14500.7
Q99733	Nucleosome assembly protein 1-like 4 OS=Homo sapiens OX=9606 GN=NAP1L4 PE=1 SV=1	40369.2	37242.5	39271.6	44485.9	38921	40149.8	1.05647	0.139867	42688.3	39685.7	40057.7
P30044	Peroxiredoxin-5, mitochondrial OS=Homo sapiens OX=9606 GN=PRDX5 PE=1 SV=4	26453.5	18929.6	21632.3	28488	19286.2	23047.6	1.05372	0.0940644	27813.8	19602	22792.4
Q9UNH7	Sorting nexin-6 OS=Homo sapiens OX=9606 GN=SNX6 PE=1 SV=1	28475.1	27038	31934.7	32345.9	28426.9	31452.5	1.0574	0.319492	30021.6	27930.3	30981.6
P19525	Interferon-induced, double-stranded RNA-activated protein kinase OS=Homo sapiens OX=9606 GN=EIF2AK2 PE=1 SV=2	13051.7	15351	15158.3	12800.6	16622.7	16025.4	1.04027	0.3195	12820.5	16188.9	16046.8
Q969S3	Zinc finger protein 622 OS=Homo sapiens OX=9606 GN=ZNF622 PE=1 SV=1	22897.4	22710.8	19917.9	22596.9	20972.4	19543.7	0.963848	0.216327	23153.4	20588.4	19297.6
P10412	Histone H1.4 OS=Homo sapiens OX=9606 GN=H1-4 PE=1 SV=2	8719.2	11476.6	10610.2	8957.7	12073	11964.9	1.069	0.149613	11337.7	15883.4	15639.3
Q15061	WD repeat-containing protein 43 OS=Homo sapiens OX=9606 GN=WDR43 PE=1 SV=3	29043.1	32286.1	24261.7	27894.6	31867.2	24699.3	0.988506	0.56109	29962.1	35827.4	27464.6
P62495	Eukaryotic peptide chain release factor subunit 1 OS=Homo sapiens OX=9606 GN=ETF1 PE=1 SV=3	23602.5	24544.3	23807.2	24244.2	25526.8	24029.9	1.02552	0.103006	23226.5	24966.5	23431.9
Q9Y696	Chloride intracellular channel protein 4 OS=Homo sapiens OX=9606 GN=CLIC4 PE=1 SV=4	17325.1	16089.2	17090.5	19504.7	16913	17509.1	1.06717	0.157084	19579.7	17043.5	17649.6
Q9H089	Large subunit GTPase 1 homolog OS=Homo sapiens OX=9606 GN=LSG1 PE=1 SV=2	16139.4	15942	12218.2	16133.2	14976.7	12330.1	0.982741	0.511874	15610.7	15078.4	12514.8
Q93008	Probable ubiquitin carboxyl-terminal hydrolase FAF-X OS=Homo sapiens OX=9606 GN=USP9X PE=1 SV=4	14843.7	11562.4	12639.1	13033.7	10298.3	12595	0.921748	0.172602	13380.5	10571.8	12615.9
P04818	Thymidylate synthase OS=Homo sapiens OX=9606 GN=TYMS PE=1 SV=3	25508.9	18810.8	17808.5	22052.1	16445.3	15475.3	0.869239	0.000465013	22178.3	16783.2	14984.1
Q9P2R3	Rabankyrin-5 OS=Homo sapiens OX=9606 GN=ANKFY1 PE=1 SV=2	14415.8	10977.3	15837.4	14182	11647.8	15726.6	1.01262	0.656166	13670.2	11376.4	15273.8
Q53EZ4	Centrosomal protein of 55 kDa OS=Homo sapiens OX=9606 GN=CEP55 PE=1 SV=3	12644.9	10585.5	17068.3	13621.2	11044.9	17394.7	1.04658	0.109671	12388.3	10649.6	16823.9
O00159	Unconventional myosin-Ic OS=Homo sapiens OX=9606 GN=MYO1C PE=1 SV=4	14670.1	9411.8	8053.9	14047.6	8879.7	7988.5	0.964304	0.13106	13774	8879.6	7873.5
Q8TDZ2	[F-actin]-monooxygenase MICAL1 OS=Homo sapiens OX=9606 GN=MICAL1 PE=1 SV=2	14410.3	11359.1	15418.6	13433.7	10979.5	14843.3	0.953833	0.0511303	13016.1	11059.7	14836.4
Q53GS9	U4/U6.U5 tri-snRNP-associated protein 2 OS=Homo sapiens OX=9606 GN=USP39 PE=1 SV=2	15767.2	19411.9	19772.8	14636.8	20260.6	19675.3	0.989032	0.774162	15046.7	19868.1	19363.7
Q5TDH0	Protein DDI1 homolog 2 OS=Homo sapiens OX=9606 GN=DDI2 PE=1 SV=1	22307.6	21831	16825.4	19831.7	21662.6	16062.4	0.945316	0.211654	20203.1	21702.7	16072.7
Q6P1N0	Coiled-coil and C2 domain-containing protein 1A OS=Homo sapiens OX=9606 GN=CC2D1A PE=1 SV=1	21503.8	20931.3	26744.2	19567.7	21546	26344.1	0.974791	0.54459	19503.1	21752.8	25466.7
Q9Y223	Bifunctional UDP-N-acetylglucosamine 2-epimerase/N-acetylmannosamine kinase OS=Homo sapiens OX=9606 GN=GNE PE=1 SV=1	13262.7	16859.1	9090.3	12029.5	16641.1	8998.4	0.961326	0.290555	12652.8	16589.6	9028.1
P16403	Histone H1.2 OS=Homo sapiens OX=9606 GN=H1-2 PE=1 SV=2	15507.1	14153	26007.3	12675.3	21530.4	30396.9	1.16914	0.492732	17123.8	23744.8	30399
P10155	60 kDa SS-A/Ro ribonucleoprotein OS=Homo sapiens OX=9606 GN=RO60 PE=1 SV=2	27937.5	20247.2	24815.4	26784.4	18381.6	24465.6	0.95083	0.164569	26934.6	18632.4	23690.6
Q92541	RNA polymerase-associated protein RTF1 homolog OS=Homo sapiens OX=9606 GN=RTF1 PE=1 SV=4	27153.7	25246.1	22435.4	28532.8	25281.8	21871.7	1.00903	0.724194	27916.2	24927.6	21701.8
Q99996	A-kinase anchor protein 9 OS=Homo sapiens OX=9606 GN=AKAP9 PE=1 SV=4	11299.8	12525.5	7523.9	9860.5	11365.8	6661.6	0.888477	0.00819749	10410.2	11853.4	6932.7
P55145	Mesencephalic astrocyte-derived neurotrophic factor OS=Homo sapiens OX=9606 GN=MANF PE=1 SV=3	36954.5	32971.7	42229.3	38363.5	33519.9	41420.4	1.01187	0.551179	39387.4	33444.7	41003.8
Q5JPE7	Nodal modulator 2 OS=Homo sapiens OX=9606 GN=NOMO2 PE=1 SV=1	15815.7	8123	9378.6	10720.3	7963.7	9946.1	0.906242	0.505489	14866.6	9035	11567.5
Q9NUQ3	Gamma-taxilin OS=Homo sapiens OX=9606 GN=TXLNG PE=1 SV=2	17573.6	15339.1	18488.6	18093.4	14611	17882.7	0.983113	0.54879	17809.8	14569.7	18043.1
P20042	Eukaryotic translation initiation factor 2 subunit 2 OS=Homo sapiens OX=9606 GN=EIF2S2 PE=1 SV=2	32711.2	25252.4	36582.7	36082.5	28187.5	37932.3	1.08539	0.0736242	35904.9	27533.8	37780.7
Q9H6R4	Nucleolar protein 6 OS=Homo sapiens OX=9606 GN=NOL6 PE=1 SV=2	18792.3	21404.4	16668.9	17129.1	20490.1	16409.6	0.951075	0.148304	17252.5	20192.2	16579.1
P30041	Peroxiredoxin-6 OS=Homo sapiens OX=9606 GN=PRDX6 PE=1 SV=3	32171.6	26098.5	29312.5	31739.4	25616.5	28567.9	0.980898	0.0314399	31309.6	25149.4	28217.4
P61289	Proteasome activator complex subunit 3 OS=Homo sapiens OX=9606 GN=PSME3 PE=1 SV=1	42145.3	35377.7	40928.9	42852.7	35564.2	40194	1.00137	0.905813	41894.8	35548.4	39613.2
O95232	Luc7-like protein 3 OS=Homo sapiens OX=9606 GN=LUC7L3 PE=1 SV=2	27599.8	30300.8	41545.1	31188.6	32102.4	43075.3	1.07544	0.115012	29126.7	32435.4	42260.5
O95613	Pericentrin OS=Homo sapiens OX=9606 GN=PCNT PE=1 SV=4	10399.5	11983.8	9138.4	9573.1	10831.6	8915.6	0.933336	0.0915054	9615.8	11360	9362
P62263	40S ribosomal protein S14 OS=Homo sapiens OX=9606 GN=RPS14 PE=1 SV=3	20522.9	14464.5	21692.6	20337.6	13349	21317.1	0.965514	0.249152	20434	13535.5	21858.6
O60343	TBC1 domain family member 4 OS=Homo sapiens OX=9606 GN=TBC1D4 PE=1 SV=2	8203.7	8328.9	7896.9	7666.6	8550.6	7508.6	0.970659	0.409732	7646.9	8998.5	7659.5
Q9P2N5	RNA-binding protein 27 OS=Homo sapiens OX=9606 GN=RBM27 PE=1 SV=2	19108.4	15712.8	15215.2	19320.6	15602.2	15435.4	1.00618	0.452601	19050.9	15786.6	15144.9
Q13085	Acetyl-CoA carboxylase 1 OS=Homo sapiens OX=9606 GN=ACACA PE=1 SV=2	12372.8	12717.6	10841.1	11689.6	12405.4	9922.6	0.94517	0.0874219	11456.7	12406	10070.8
P51784	Ubiquitin carboxyl-terminal hydrolase 11 OS=Homo sapiens OX=9606 GN=USP11 PE=1 SV=3	13425.5	14181.2	19382.6	12276.8	14169.5	17817.5	0.944289	0.179817	18415.8	15142.7	19445.5
Q92615	La-related protein 4B OS=Homo sapiens OX=9606 GN=LARP4B PE=1 SV=3	24690.1	24618.8	26330.2	25449.6	24531.9	25704.7	1.00116	0.948584	24033.2	23776.6	25067.8
Q92785	Zinc finger protein ubi-d4 OS=Homo sapiens OX=9606 GN=DPF2 PE=1 SV=2	16991.4	20592.9	14761.6	17459.2	19820.3	15108.7	1.00451	0.850206	18569.2	19488	14685.2
Q9NZL4	Hsp70-binding protein 1 OS=Homo sapiens OX=9606 GN=HSPBP1 PE=1 SV=2	20706.9	13345.9	15522	18794.3	12137.7	14401.8	0.914979	0.00570278	17941.9	12136.7	14211.3
Q9BSC4	Nucleolar protein 10 OS=Homo sapiens OX=9606 GN=NOL10 PE=1 SV=1	17146.1	16035.9	20357.2	17440.4	17233.6	19846.7	1.02226	0.521877	16712.6	16913.9	19681.9
Q13451	Peptidyl-prolyl cis-trans isomerase FKBP5 OS=Homo sapiens OX=9606 GN=FKBP5 PE=1 SV=2	21522.2	27083.2	21199.1	20944.3	23854.5	21161.6	0.950722	0.301613	20444	23657.4	20580.8
O43314	Inositol hexakisphosphate and diphosphoinositol-pentakisphosphate kinase 2 OS=Homo sapiens OX=9606 GN=PPIP5K2 PE=1 SV=3	14140.7	10959	14076.6	13266.3	10413.1	14300.3	0.968081	0.317284	13299.7	10606.3	16231.7
Q9UMX0	Ubiquilin-1 OS=Homo sapiens OX=9606 GN=UBQLN1 PE=1 SV=2	11904.6	16979.8	13648.4	11518.7	15236.7	11530.1	0.903241	0.112733	11393.5	15667.3	11832.8
Q9H2K8	Serine/threonine-protein kinase TAO3 OS=Homo sapiens OX=9606 GN=TAOK3 PE=1 SV=2	7381.6	12358.6	19368.8	7505.4	12216.4	18958.4	0.994692	0.686987	7351.8	12574.1	19031.5
Q96T51	RUN and FYVE domain-containing protein 1 OS=Homo sapiens OX=9606 GN=RUFY1 PE=1 SV=2	11840.6	12651.4	17796.4	11496.5	12743	17619.5	0.989413	0.418898	11753.2	13055.1	17698.6
Q92538	Golgi-specific brefeldin A-resistance guanine nucleotide exchange factor 1 OS=Homo sapiens OX=9606 GN=GBF1 PE=1 SV=2	9341	7880.3	9860.2	8288.6	7825	9946.1	0.96301	0.434115	8452.5	7705.4	9960.5
Q9BV73	Centrosome-associated protein CEP250 OS=Homo sapiens OX=9606 GN=CEP250 PE=1 SV=2	10443.1	12051.7	7303.2	9719.2	10622.7	6948.3	0.921171	0.0628455	9298.5	11041	6767.1
Q5TFE4	5'-nucleotidase domain-containing protein 1 OS=Homo sapiens OX=9606 GN=NT5DC1 PE=1 SV=1	17530.2	15380.3	25052.3	17712.3	15459.8	24653	0.999873	0.988815	17551.1	15137.5	24479.4
P11177	Pyruvate dehydrogenase E1 component subunit beta, mitochondrial OS=Homo sapiens OX=9606 GN=PDHB PE=1 SV=3	27205	24507	21612	27828.6	23462.5	20591.4	0.977693	0.428582	25232.7	22002.4	20261
Q7L0Y3	tRNA methyltransferase 10 homolog C OS=Homo sapiens OX=9606 GN=TRMT10C PE=1 SV=2	15831.3	20066.4	17868.3	15918.2	19619.8	18025.3	0.99734	0.812315	16172.9	20515.9	17631
Q86YV0	RAS protein activator like-3 OS=Homo sapiens OX=9606 GN=RASAL3 PE=1 SV=2	11755.6	10575.8	13520.6	10555	9563.1	12946.5	0.919884	0.0514854	10055.3	9742	12810.9
Q9NW64	Pre-mRNA-splicing factor RBM22 OS=Homo sapiens OX=9606 GN=RBM22 PE=1 SV=1	25453.9	23275.2	24321.5	28021.2	23352.1	24882.5	1.04241	0.290393	26521.6	23175.8	24660.6
P35659	Protein DEK OS=Homo sapiens OX=9606 GN=DEK PE=1 SV=1	29852.7	34760.6	33346.8	32611.6	37578.4	32374.8	1.04811	0.340429	32099.4	36387.1	31907.2
Q9BWU0	Kanadaptin OS=Homo sapiens OX=9606 GN=SLC4A1AP PE=1 SV=1	14355.3	16821.2	14776.3	14559.7	16874.8	15763.5	1.02808	0.288829	14501.5	16974.3	15829.1
Q9NUQ8	ATP-binding cassette sub-family F member 3 OS=Homo sapiens OX=9606 GN=ABCF3 PE=1 SV=2	16902.4	16436.6	20057	16275.1	15391.5	18808.7	0.945689	0.0242114	15789.4	15320.4	18511.4
O43865	S-adenosylhomocysteine hydrolase-like protein 1 OS=Homo sapiens OX=9606 GN=AHCYL1 PE=1 SV=2	21793.7	19040.2	23689.2	20776.2	18197.7	22903.1	0.958627	0.00993482	20641.6	17403.3	22052.6
Q9UHI6	Probable ATP-dependent RNA helicase DDX20 OS=Homo sapiens OX=9606 GN=DDX20 PE=1 SV=2	16542.2	21518.9	13755.1	15751	20439.2	13283.4	0.955901	0.0123642	15060.3	20327.2	13099.3
P13995	Bifunctional methylenetetrahydrofolate dehydrogenase/cyclohydrolase, mitochondrial OS=Homo sapiens OX=9606 GN=MTHFD2 PE=1 SV=2	33594.4	33576.2	31377	33490.3	34545	32453	1.02002	0.228277	37976.5	35453.8	33190.5
Q9H583	HEAT repeat-containing protein 1 OS=Homo sapiens OX=9606 GN=HEATR1 PE=1 SV=3	13699.3	13781.5	13214.1	11763.3	13640.4	13449.7	0.955423	0.459354	12220.9	13547.7	13253.9
P42345	Serine/threonine-protein kinase mTOR OS=Homo sapiens OX=9606 GN=MTOR PE=1 SV=1	6278	10692.2	6990.4	5324.2	9325.8	6480.1	0.882426	0.0372525	5122.1	9353	6666.3
Q9NYL9	Tropomodulin-3 OS=Homo sapiens OX=9606 GN=TMOD3 PE=1 SV=1	19878.9	21756	20352.7	19935.7	21556.8	20015.3	0.992375	0.31039	20169.7	21539.4	19901.5
Q9NUQ9	CYFIP-related Rac1 interactor B OS=Homo sapiens OX=9606 GN=CYRIB PE=1 SV=1	28278.5	20916.3	24215	24873.6	20228.2	23466	0.938588	0.172842	26881.2	20820.4	24269.8
O14841	5-oxoprolinase OS=Homo sapiens OX=9606 GN=OPLAH PE=1 SV=3	8976.5	10892.2	7480.6	7907.2	10079.3	7031.9	0.915422	0.0414719	7992.1	10401.1	6941
P53350	Serine/threonine-protein kinase PLK1 OS=Homo sapiens OX=9606 GN=PLK1 PE=1 SV=1	22727.9	17305.2	21942.6	21531.9	17708.1	20790.3	0.972715	0.393365	21346.6	17821.5	20831.8
P05387	60S acidic ribosomal protein P2 OS=Homo sapiens OX=9606 GN=RPLP2 PE=1 SV=1	51212.9	52924.8	38256.1	54211.1	52109.2	38439.1	1.01597	0.544439	53584	54002.6	37899.6
P04439	HLA class I histocompatibility antigen, A alpha chain OS=Homo sapiens OX=9606 GN=HLA-A PE=1 SV=2	15490.4	16111.5	15719.9	13780.2	15861	16752.1	0.979903	0.730985	15423.9	16904	17731.4
P78316	Nucleolar protein 14 OS=Homo sapiens OX=9606 GN=NOP14 PE=1 SV=3	28165.9	24362	27698.9	29148.7	27206.9	27270.8	1.0454	0.359864	28113.6	25571.4	27127.9
P31483	Nucleolysin TIA-1 isoform p40 OS=Homo sapiens OX=9606 GN=TIA1 PE=1 SV=3	15359.5	20756.2	22036.2	16335.4	21875.7	22184.2	1.0414	0.142471	16066.4	21925.5	22276.6
P07741	Adenine phosphoribosyltransferase OS=Homo sapiens OX=9606 GN=APRT PE=1 SV=2	25007.5	32350.1	23466.4	24565.7	30591.6	22444.6	0.961477	0.0713998	24341.5	30313.7	22048.6
Q6XQN6	Nicotinate phosphoribosyltransferase OS=Homo sapiens OX=9606 GN=NAPRT PE=1 SV=2	10825.2	11862	12369.8	9921.3	10774	11639	0.9219	0.0153892	9873.4	10707.2	11679.8
P25788	Proteasome subunit alpha type-3 OS=Homo sapiens OX=9606 GN=PSMA3 PE=1 SV=2	36862.8	43004.4	54489.3	39548.2	44818.4	56730.9	1.05206	0.0376762	36854.1	43625.9	54743.5
Q07955	Serine/arginine-rich splicing factor 1 OS=Homo sapiens OX=9606 GN=SRSF1 PE=1 SV=2	60736.9	61120.6	58182.7	62425.8	63589.3	57575.2	1.01925	0.334901	60255.9	61994	56974.9
Q13616	Cullin-1 OS=Homo sapiens OX=9606 GN=CUL1 PE=1 SV=2	21944.2	19012.9	17122.7	22104.5	18335.8	16396.3	0.976423	0.269067	21156.2	18093.3	16456.7
Q9BVQ7	Spermatogenesis-associated protein 5-like protein 1 OS=Homo sapiens OX=9606 GN=SPATA5L1 PE=1 SV=2	10770.6	9187.6	10014.7	10251.6	8350.9	8903.3	0.916589	0.0459567	9674.4	8309.7	8852.4
P62829	60S ribosomal protein L23 OS=Homo sapiens OX=9606 GN=RPL23 PE=1 SV=1	36435.2	35581.2	31816.3	35340.3	35156.4	30630.8	0.973583	0.0725616	36325.9	35277.6	30759
Q96QC0	Serine/threonine-protein phosphatase 1 regulatory subunit 10 OS=Homo sapiens OX=9606 GN=PPP1R10 PE=1 SV=1	24201.5	25695.1	26311	26161.7	27820.6	26121.4	1.05217	0.220993	25536.9	27091.4	26116.1
Q16539	Mitogen-activated protein kinase 14 OS=Homo sapiens OX=9606 GN=MAPK14 PE=1 SV=3	15452.5	16103.3	20573.4	15646.8	15517.1	19020.4	0.966895	0.323375	14765.5	15046.4	18870.6
P51858	Hepatoma-derived growth factor OS=Homo sapiens OX=9606 GN=HDGF PE=1 SV=1	33519.7	36354.8	42111.8	36345.2	38504.9	44124.9	1.06375	0.027438	34980.7	39565.3	42602.6
O00203	AP-3 complex subunit beta-1 OS=Homo sapiens OX=9606 GN=AP3B1 PE=1 SV=3	14662.8	14498.7	17065.7	13756.2	15358.8	16507.1	0.988253	0.778189	14160.5	15164.8	16535.5
Q96G46	tRNA-dihydrouridine(47) synthase [NAD(P)(+)]-like OS=Homo sapiens OX=9606 GN=DUS3L PE=1 SV=2	14866.7	18813.1	14856.5	12507.9	16406.2	13769	0.880066	0.0407896	11986.4	16953.6	13872.7
P0DP25	Calmodulin-3 OS=Homo sapiens OX=9606 GN=CALM3 PE=1 SV=1	42762.7	38305.8	47194.1	45030.8	38685.8	47156.4	1.02072	0.334967	46382.3	39531.1	46668.2
Q8NBS9	Thioredoxin domain-containing protein 5 OS=Homo sapiens OX=9606 GN=TXNDC5 PE=1 SV=2	38879.5	32743.4	30942.6	32082.6	29298.1	27709.4	0.871823	0.0315487	35603.1	29487.9	29415.4
P26373	60S ribosomal protein L13 OS=Homo sapiens OX=9606 GN=RPL13 PE=1 SV=4	56000.9	51972.7	56905.1	61247	54884.5	57963.4	1.0561	0.122443	58924.2	53677.1	56855.3
P82933	28S ribosomal protein S9, mitochondrial OS=Homo sapiens OX=9606 GN=MRPS9 PE=1 SV=2	18803.5	22372.4	22720.3	19757.2	22501.3	23581.4	1.03146	0.142918	18265.8	22239.6	23072.2
Q92879	CUGBP Elav-like family member 1 OS=Homo sapiens OX=9606 GN=CELF1 PE=1 SV=2	18736.7	24833.6	24091.3	19966.9	24461.6	24078.8	1.01672	0.569997	18853.3	24104.1	23347.7
Q9UKW4	Guanine nucleotide exchange factor VAV3 OS=Homo sapiens OX=9606 GN=VAV3 PE=1 SV=1	17526.4	14502.9	14563.6	16800.6	14301.6	13931.3	0.967097	0.0746087	16509	14112.2	14110.8
Q12824	SWI/SNF-related matrix-associated actin-dependent regulator of chromatin subfamily B member 1 OS=Homo sapiens OX=9606 GN=SMARCB1 PE=1 SV=2	19251	11552.6	14210.5	19643.1	11253.4	13873.1	0.990242	0.583831	19227.8	11082.5	14069.4
O75410	Transforming acidic coiled-coil-containing protein 1 OS=Homo sapiens OX=9606 GN=TACC1 PE=1 SV=2	16640.2	19409.9	18055.8	17119.2	19359.6	18125.7	1.01002	0.404725	15847	19341.9	18316.9
Q9P2K5	Myelin expression factor 2 OS=Homo sapiens OX=9606 GN=MYEF2 PE=1 SV=3	18754.7	19525.3	19333.2	19840.2	20736.1	19957.6	1.05073	0.0319587	19876.3	21017.5	19590.2
O75146	Huntingtin-interacting protein 1-related protein OS=Homo sapiens OX=9606 GN=HIP1R PE=1 SV=2	14029.8	18069.6	17391	13442.5	18093.4	16581.4	0.970968	0.196975	13328	17730	16342.8
Q15643	Thyroid receptor-interacting protein 11 OS=Homo sapiens OX=9606 GN=TRIP11 PE=1 SV=3	10299.8	8431.4	8091.1	9424.5	7781.2	7099	0.905095	0.0211935	9614.7	7982.7	7307.9
O43719	HIV Tat-specific factor 1 OS=Homo sapiens OX=9606 GN=HTATSF1 PE=1 SV=1	31389.8	26258.5	32414.3	31780.8	26089	32907.7	1.00707	0.40809	30923.4	25476.3	31901.1
O43148	mRNA cap guanine-N7 methyltransferase OS=Homo sapiens OX=9606 GN=RNMT PE=1 SV=1	12628.9	18326.1	21528.6	12739.1	18262.7	23010	1.02469	0.384166	12441.5	18412.1	25179
Q9Y2W2	WW domain-binding protein 11 OS=Homo sapiens OX=9606 GN=WBP11 PE=1 SV=1	35886.9	27921.5	35655.3	35770.2	26876	35088.8	0.981139	0.199396	34755.4	25758.5	34254
Q14527	Helicase-like transcription factor OS=Homo sapiens OX=9606 GN=HLTF PE=1 SV=2	7882.3	14456.6	9635.1	7028.8	13227.4	9311.9	0.924383	0.0757169	6822.3	13862.5	9479.1
Q8WVB6	Chromosome transmission fidelity protein 18 homolog OS=Homo sapiens OX=9606 GN=CHTF18 PE=1 SV=1	13545.8	14051.9	14843.8	12864.4	13642.5	14002.6	0.954631	0.0320432	12980.8	13373.4	13952.9
Q96I99	Succinate--CoA ligase [GDP-forming] subunit beta, mitochondrial OS=Homo sapiens OX=9606 GN=SUCLG2 PE=1 SV=2	28072.7	26523.1	21289.7	27763.6	25966.6	21335.9	0.990059	0.276389	26576.9	25414	20748.3
P83916	Chromobox protein homolog 1 OS=Homo sapiens OX=9606 GN=CBX1 PE=1 SV=1	26768.1	23464.6	33014.5	23302.3	20549.4	27870.8	0.863495	0.00507939	29318.8	20753.3	27509.4
P53602	Diphosphomevalonate decarboxylase OS=Homo sapiens OX=9606 GN=MVD PE=1 SV=1	11705.9	14608.6	13310	11230.1	14413.9	12643.9	0.965327	0.0877894	11237.3	15304.3	12804.6
Q15648	Mediator of RNA polymerase II transcription subunit 1 OS=Homo sapiens OX=9606 GN=MED1 PE=1 SV=4	10771.7	11308.5	10480.8	10678.6	11312.5	10917.2	1.01112	0.547256	10469.3	11570.5	10925
Q5QNW6	Histone H2B type 2-F OS=Homo sapiens OX=9606 GN=H2BC18 PE=1 SV=3	290752	295129	273641	268968	297524	253928	0.953718	0.23108	289191	296047	263949
Q03701	CCAAT/enhancer-binding protein zeta OS=Homo sapiens OX=9606 GN=CEBPZ PE=1 SV=3	7758.5	12061.2	15865.8	7610.1	12835.3	16578.5	1.02999	0.355826	7430.3	12688.8	15610.2
P57737	Coronin-7 OS=Homo sapiens OX=9606 GN=CORO7 PE=1 SV=2	13368.8	14195.8	12402.2	13235.7	14135.8	11549.9	0.972365	0.311967	12617.9	14223.2	11393.2
P62316	Small nuclear ribonucleoprotein Sm D2 OS=Homo sapiens OX=9606 GN=SNRPD2 PE=1 SV=1	33996.1	31643.5	37294.4	37300.9	33697.4	39595.5	1.07461	0.0223328	43544.6	37869.3	43443.2
Q9UJX3	Anaphase-promoting complex subunit 7 OS=Homo sapiens OX=9606 GN=ANAPC7 PE=1 SV=4	12595.5	18102.8	19720.6	12488.1	17194.7	18962.2	0.967617	0.120616	12244.6	17309	19034.1
P11498	Pyruvate carboxylase, mitochondrial OS=Homo sapiens OX=9606 GN=PC PE=1 SV=2	13697.3	11994.9	10860.6	12632.8	11394	10317.8	0.940736	0.0233896	12552.6	11907.2	10549.7
Q9H4E7	Differentially expressed in FDCP 6 homolog OS=Homo sapiens OX=9606 GN=DEF6 PE=1 SV=1	20502.4	30907	24321	20129.4	32634.1	25125.1	1.02358	0.394221	20621.1	32976.4	25671.7
Q9Y314	Nitric oxide synthase-interacting protein OS=Homo sapiens OX=9606 GN=NOSIP PE=1 SV=1	17531.4	21671.5	21526.1	18455.4	21130.9	20999.6	1.0011	0.969855	18668.3	20632.5	21248.2
P08195	4F2 cell-surface antigen heavy chain OS=Homo sapiens OX=9606 GN=SLC3A2 PE=1 SV=3	18943.2	15487.2	12998.2	14582.8	14386.5	15489.7	0.963475	0.794507	18353.9	15656.1	16383.6
P09543	2',3'-cyclic-nucleotide 3'-phosphodiesterase OS=Homo sapiens OX=9606 GN=CNP PE=1 SV=2	19819.9	25223.8	20311.3	17832.1	26001.1	20561.5	0.980947	0.687616	18390.9	25902.7	20661.4
Q9BXB4	Oxysterol-binding protein-related protein 11 OS=Homo sapiens OX=9606 GN=OSBPL11 PE=1 SV=2	10476.8	13432.9	10655.4	10413.4	13553	10615	0.999699	0.954476	10472.8	13507.8	10592.4
P43897	Elongation factor Ts, mitochondrial OS=Homo sapiens OX=9606 GN=TSFM PE=1 SV=2	16176.3	19139.3	21398.7	15964.3	18850.9	22197.8	1.00306	0.87499	16308.1	18435.1	21891.3
P16989	Y-box-binding protein 3 OS=Homo sapiens OX=9606 GN=YBX3 PE=1 SV=4	6244.5	3604.8	3790.9	5882.5	3230.2	4110.4	0.974131	0.692721	5912.4	3409.6	4153.9
P14678	Small nuclear ribonucleoprotein-associated proteins B and B' OS=Homo sapiens OX=9606 GN=SNRPB PE=1 SV=2	4173.9	4029.8	1750.3	3454.3	5249.8	2543	1.19441	0.410686	9537.7	12096.2	3722.5
P20839	Inosine-5'-monophosphate dehydrogenase 1 OS=Homo sapiens OX=9606 GN=IMPDH1 PE=1 SV=2	13942.8	7246.4	9440.3	13970	7116.9	9184.9	0.985675	0.236164	14188.4	7170.5	9470.4
P45973	Chromobox protein homolog 5 OS=Homo sapiens OX=9606 GN=CBX5 PE=1 SV=1	35063.4	29544.6	30504.2	34132.2	34754.2	38343.5	1.13559	0.24921	36378.2	33797.4	36389.2
Q9NVA2	Septin-11 OS=Homo sapiens OX=9606 GN=SEPTIN11 PE=1 SV=3	7307.2	8884.1	8902.7	7424	8662.2	8461.8	0.980494	0.414711	7392.9	8396.2	8347.2
Q96SB4	SRSF protein kinase 1 OS=Homo sapiens OX=9606 GN=SRPK1 PE=1 SV=2	25565.8	24078.3	22730.4	24698.1	22570.6	22517.4	0.964691	0.148669	25688.5	21644.6	22650.2
P61604	10 kDa heat shock protein, mitochondrial OS=Homo sapiens OX=9606 GN=HSPE1 PE=1 SV=2	112830	136084	98471.8	120442	138281	97463.5	1.02445	0.39594	116630	135100	97896.2
P30040	Endoplasmic reticulum resident protein 29 OS=Homo sapiens OX=9606 GN=ERP29 PE=1 SV=4	30031.2	22806.5	25835.7	29487.7	24493.6	27784.6	1.04377	0.292741	31028.7	24450.3	27348.5
Q13427	Peptidyl-prolyl cis-trans isomerase G OS=Homo sapiens OX=9606 GN=PPIG PE=1 SV=2	26833.2	34745.6	35697	29953.4	38546.4	37627.1	1.09325	0.0418105	28860.2	37262	36880.5
Q14232	Translation initiation factor eIF-2B subunit alpha OS=Homo sapiens OX=9606 GN=EIF2B1 PE=1 SV=1	20466.7	18801.1	16791.6	22080.2	20446.3	16556.9	1.05079	0.25833	21053.7	18834.8	15656.7
P18887	DNA repair protein XRCC1 OS=Homo sapiens OX=9606 GN=XRCC1 PE=1 SV=2	25628.4	18157.4	22717.4	26200.1	17664.4	22010.1	0.988007	0.557551	24438	16941.5	21154.9
O75131	Copine-3 OS=Homo sapiens OX=9606 GN=CPNE3 PE=1 SV=1	24645.5	24429.5	20358.1	24112.7	24307.2	22450.4	1.02538	0.581854	25847.8	25950.6	22081
Q00013	55 kDa erythrocyte membrane protein OS=Homo sapiens OX=9606 GN=MPP1 PE=1 SV=2	13004.9	11895.2	9862.7	13623.2	11184.3	9755.3	0.992297	0.827039	13737.1	11839	9684.2
P30050	60S ribosomal protein L12 OS=Homo sapiens OX=9606 GN=RPL12 PE=1 SV=1	48531.7	49231.6	44374.7	49983.6	47760.7	42242.4	0.983996	0.566907	48404.4	46486.4	42174.8
Q8N8A6	ATP-dependent RNA helicase DDX51 OS=Homo sapiens OX=9606 GN=DDX51 PE=1 SV=3	12750.1	16444.4	17950.1	12451	16384.6	17477	0.982183	0.129986	11871.9	16299.4	17112
Q7Z4V5	Hepatoma-derived growth factor-related protein 2 OS=Homo sapiens OX=9606 GN=HDGFL2 PE=1 SV=1	20965.4	27203.5	34377.8	23176.2	27708	34137.3	1.039	0.370439	22369.3	27585	33395
P14324	Farnesyl pyrophosphate synthase OS=Homo sapiens OX=9606 GN=FDPS PE=1 SV=4	32559.8	33778.3	38380.5	33881.1	33062.6	36159.8	0.987177	0.698981	31311.1	30327.7	35587.1
Q96BP3	Peptidylprolyl isomerase domain and WD repeat-containing protein 1 OS=Homo sapiens OX=9606 GN=PPWD1 PE=1 SV=1	12091	16698.2	16615.7	11529.1	17163.8	16042.2	0.982298	0.522825	11108.9	16396.3	15899.3
Q99549	M-phase phosphoprotein 8 OS=Homo sapiens OX=9606 GN=MPHOSPH8 PE=1 SV=2	18154.1	18319.4	18825.8	18734.4	18425.9	19463	1.02388	0.118587	18049.7	18032.1	19674.4
Q9Y6D9	Mitotic spindle assembly checkpoint protein MAD1 OS=Homo sapiens OX=9606 GN=MAD1L1 PE=1 SV=2	11262.3	16538.4	13266	9521.9	13689.2	12805.4	0.87949	0.108069	9294.8	13714.2	12629.4
Q99700	Ataxin-2 OS=Homo sapiens OX=9606 GN=ATXN2 PE=1 SV=2	9414.2	12279.5	12132.3	9183	11786.3	12447.9	0.987097	0.584484	9139.1	12503.8	13566.8
Q15404	Ras suppressor protein 1 OS=Homo sapiens OX=9606 GN=RSU1 PE=1 SV=3	16198.2	20548.1	18633.9	15650.3	20863.8	18864.2	0.997966	0.910025	15039.5	20468.9	18600
P62841	40S ribosomal protein S15 OS=Homo sapiens OX=9606 GN=RPS15 PE=1 SV=2	26954	22876.4	32845.5	28518.1	25355.5	35005.3	1.07738	0.0385597	28674.2	26284.8	34848.5
P62633	Cellular nucleic acid-binding protein OS=Homo sapiens OX=9606 GN=CNBP PE=1 SV=1	42064.9	39947.3	30005	48791.6	47202.6	29353.9	1.10661	0.23997	46193.1	37389.1	29006.8
Q8IZ83	Aldehyde dehydrogenase family 16 member A1 OS=Homo sapiens OX=9606 GN=ALDH16A1 PE=1 SV=2	21335.1	20453.3	19290.9	19643.4	18185.7	18198.2	0.917733	0.0346429	19074.5	18501.9	18059.6
P31350	Ribonucleoside-diphosphate reductase subunit M2 OS=Homo sapiens OX=9606 GN=RRM2 PE=1 SV=1	25895	22202.1	26260.2	25549	21611	23857.1	0.956168	0.211123	21978.5	20081.9	22751
P28070	Proteasome subunit beta type-4 OS=Homo sapiens OX=9606 GN=PSMB4 PE=1 SV=4	26559.5	21675.4	20681	27623.4	22373.9	20447.5	1.02033	0.330992	26634.8	22022.8	20095.3
Q99848	Probable rRNA-processing protein EBP2 OS=Homo sapiens OX=9606 GN=EBNA1BP2 PE=1 SV=2	35476.6	40525.8	37298.7	35765.2	40313.9	37361	1.00153	0.730759	34995.1	38656.9	36559.4
O60547	GDP-mannose 4,6 dehydratase OS=Homo sapiens OX=9606 GN=GMDS PE=1 SV=1	26022.6	22335	17729.1	26514	22267.8	17368.5	0.998512	0.907667	25742.2	21323.7	17461.9
Q66K74	Microtubule-associated protein 1S OS=Homo sapiens OX=9606 GN=MAP1S PE=1 SV=2	10138.9	12099.2	11463.1	9717.8	11513.4	10865.9	0.952651	0.00424834	9058.5	11162.3	10888.8
Q14160	Protein scribble homolog OS=Homo sapiens OX=9606 GN=SCRIB PE=1 SV=4	14687.2	10887.8	8706.5	12004.3	10028	8633.9	0.910008	0.217445	11968.5	10941.7	9904.5
Q86Y56	Dynein axonemal assembly factor 5 OS=Homo sapiens OX=9606 GN=DNAAF5 PE=1 SV=4	15562.9	17820.1	10204.8	13591.3	16179.3	9170.9	0.893308	0.00927358	13568.1	18424.2	9067.8
P10644	cAMP-dependent protein kinase type I-alpha regulatory subunit OS=Homo sapiens OX=9606 GN=PRKAR1A PE=1 SV=1	34607.9	31097.5	33488.3	38067.4	33895.9	34969.5	1.07806	0.0450742	36092.7	33265	34342.8
P62249	40S ribosomal protein S16 OS=Homo sapiens OX=9606 GN=RPS16 PE=1 SV=2	43497.7	50442.1	44883.5	43925.8	51710	43573.9	1.00193	0.915758	44132.8	49187	42579.5
Q14019	Coactosin-like protein OS=Homo sapiens OX=9606 GN=COTL1 PE=1 SV=3	45436.4	41922.8	55100.4	47817	41140.3	54035.8	1.0048	0.858724	45700	39768.5	52155.2
O00505	Importin subunit alpha-4 OS=Homo sapiens OX=9606 GN=KPNA3 PE=1 SV=2	17225.5	24700.6	15663.3	16919.5	25895.3	15410.4	1.00482	0.845423	15955.9	25898.3	14930.6
Q9BZE4	GTP-binding protein 4 OS=Homo sapiens OX=9606 GN=GTPBP4 PE=1 SV=3	19661.3	25744.3	25089.3	20074.7	26451.3	24562.5	1.00916	0.607723	20157.8	27111	24016.8
O75312	Zinc finger protein ZPR1 OS=Homo sapiens OX=9606 GN=ZPR1 PE=1 SV=1	28103.7	27641.2	25777.1	27545	25009.8	26062.6	0.965332	0.386539	27147.2	24579.5	25627.4
O60313	Dynamin-like 120 kDa protein, mitochondrial OS=Homo sapiens OX=9606 GN=OPA1 PE=1 SV=3	17294.5	19718.5	7715.5	13979.3	17794.4	8311.8	0.929339	0.464525	15088.3	18811.1	9067.5
Q9UIA9	Exportin-7 OS=Homo sapiens OX=9606 GN=XPO7 PE=1 SV=3	15711.1	17465.1	16354.5	14750.1	17104.2	15877.7	0.963005	0.0954697	14493.5	16610	15937
O60869	Endothelial differentiation-related factor 1 OS=Homo sapiens OX=9606 GN=EDF1 PE=1 SV=1	37219.6	30796.2	35651.6	41117.5	32434.8	36403.6	1.05968	0.13394	39638.1	31270.4	34618.5
Q6L8Q7	2',5'-phosphodiesterase 12 OS=Homo sapiens OX=9606 GN=PDE12 PE=1 SV=2	10989.4	11192	15303	10209.5	10641.3	14344.1	0.939055	0.0106525	10199.9	10645.4	14222.6
Q9NVN8	Guanine nucleotide-binding protein-like 3-like protein OS=Homo sapiens OX=9606 GN=GNL3L PE=1 SV=1	16875.6	22017.5	22761.4	16955.5	22052.7	21753.7	0.987354	0.508365	16424.1	22302.6	21385.6
Q9ULC4	Malignant T-cell-amplified sequence 1 OS=Homo sapiens OX=9606 GN=MCTS1 PE=1 SV=1	25546.2	21071.6	24172.2	26255.7	23178.9	25015.1	1.05422	0.142351	26015.6	23429.6	24519.6
Q9Y4C8	Probable RNA-binding protein 19 OS=Homo sapiens OX=9606 GN=RBM19 PE=1 SV=3	20223	15765.1	23369.3	19794.6	16352.4	23200.5	1.00295	0.88248	19821	16365.6	25172.9
P16401	Histone H1.5 OS=Homo sapiens OX=9606 GN=H1-5 PE=1 SV=3	24271.7	27859.4	38216.7	22614.3	28541.9	38375.7	0.986791	0.685155	23500.1	27792	38109.1
Q15287	RNA-binding protein with serine-rich domain 1 OS=Homo sapiens OX=9606 GN=RNPS1 PE=1 SV=1	29797	36359.9	29790.6	30877.4	36245.4	30036.2	1.01378	0.360198	30563.1	35133.5	29557.9
O94855	Protein transport protein Sec24D OS=Homo sapiens OX=9606 GN=SEC24D PE=1 SV=2	17009.8	11277.5	10346.5	14674.5	11873.7	10276.8	0.969613	0.64262	15500.8	12750.2	10227
Q9H4L7	SWI/SNF-related matrix-associated actin-dependent regulator of chromatin subfamily A containing DEAD/H box 1 OS=Homo sapiens OX=9606 GN=SMARCAD1 PE=1 SV=2	17813.5	17589.6	16302.8	17942.4	18491.8	16005.8	1.01344	0.576159	17463.5	18080.1	15774.1
Q4LE39	AT-rich interactive domain-containing protein 4B OS=Homo sapiens OX=9606 GN=ARID4B PE=1 SV=2	16727.3	14502	20846.4	17537.7	14674.5	20647.1	1.01693	0.422788	17270.8	14491.8	20195.3
P62714	Serine/threonine-protein phosphatase 2A catalytic subunit beta isoform OS=Homo sapiens OX=9606 GN=PPP2CB PE=1 SV=1	1317.3	802.6	1093.8	1347.3	867.1	1275	1.0896	0.163516	1140	850.5	1236.4
P68036	Ubiquitin-conjugating enzyme E2 L3 OS=Homo sapiens OX=9606 GN=UBE2L3 PE=1 SV=1	16960	13915.1	17209.2	19829.8	16129.9	16173.4	1.0894	0.354778	18050.4	14957.1	15997.3
Q96T76	MMS19 nucleotide excision repair protein homolog OS=Homo sapiens OX=9606 GN=MMS19 PE=1 SV=2	10054.5	9201.3	6458.4	9613.1	8214.5	5825.9	0.916973	0.0521788	8697.2	7910.2	5791.9
Q96KB5	Lymphokine-activated killer T-cell-originated protein kinase OS=Homo sapiens OX=9606 GN=PBK PE=1 SV=3	34062.7	36274.5	30096.9	33229.7	33718	29216	0.9586	0.105174	33452.9	33371	28976
Q9NQG5	Regulation of nuclear pre-mRNA domain-containing protein 1B OS=Homo sapiens OX=9606 GN=RPRD1B PE=1 SV=1	23522.5	21333.5	19402.8	25389.8	22682.5	19096.5	1.04228	0.287066	24406.9	22839.6	18854.5
P23743	Diacylglycerol kinase alpha OS=Homo sapiens OX=9606 GN=DGKA PE=1 SV=3	16313.1	22177.3	21659.1	16203.9	21928.5	21010.1	0.984041	0.154384	15484.1	20938.6	20948.7
P46926	Glucosamine-6-phosphate isomerase 1 OS=Homo sapiens OX=9606 GN=GNPDA1 PE=1 SV=1	17280.1	20316	20407.6	16388.9	19343	19000.5	0.943861	0.0131143	15828.1	19685	18890.7
Q15102	Platelet-activating factor acetylhydrolase IB subunit alpha1 OS=Homo sapiens OX=9606 GN=PAFAH1B3 PE=1 SV=1	20883.2	21633.9	15853.1	19631.3	20989.7	15441.5	0.961437	0.0696735	19239.2	20560.1	15450.5
Q9H9B4	Sideroflexin-1 OS=Homo sapiens OX=9606 GN=SFXN1 PE=1 SV=4	19418.1	20549.4	17460.4	16834.5	20098.1	19124	0.980089	0.791129	19384.5	21111.1	20189.5
P55209	Nucleosome assembly protein 1-like 1 OS=Homo sapiens OX=9606 GN=NAP1L1 PE=1 SV=1	36704.7	38352.9	33955.3	41527.4	39813.5	33645.8	1.05345	0.324712	39760.5	39007.3	33482.4
P13929	Beta-enolase OS=Homo sapiens OX=9606 GN=ENO3 PE=1 SV=5	10546.4	7600.7	2971.4	3316.5	749.5	2896	0.462567	0.178223	5802.6	1138.2	2997.3
P49841	Glycogen synthase kinase-3 beta OS=Homo sapiens OX=9606 GN=GSK3B PE=1 SV=2	14859.2	17500.2	21331.1	14167.8	17251	20595.1	0.968242	0.0778765	14072.3	17116.6	19956.2
Q13242	Serine/arginine-rich splicing factor 9 OS=Homo sapiens OX=9606 GN=SRSF9 PE=1 SV=1	35805.1	35319.2	32276.5	36661.8	33234.1	32638.1	0.992031	0.786603	37164.3	32961.9	31862.7
P54819	Adenylate kinase 2, mitochondrial OS=Homo sapiens OX=9606 GN=AK2 PE=1 SV=2	16185.5	15878.1	14711.5	15148	15661.8	14742.2	0.974788	0.333967	16396.6	16713.3	15307
P07384	Calpain-1 catalytic subunit OS=Homo sapiens OX=9606 GN=CAPN1 PE=1 SV=1	15982.7	18824	19500.1	16290.9	19881.3	18910.6	1.01507	0.608208	16284.8	19246.2	18600
Q13043	Serine/threonine-protein kinase 4 OS=Homo sapiens OX=9606 GN=STK4 PE=1 SV=2	15278.6	16965.8	15804.7	13476	15572.4	14693.2	0.909854	0.0243463	13151.8	15623.6	14565.1
P49821	NADH dehydrogenase [ubiquinone] flavoprotein 1, mitochondrial OS=Homo sapiens OX=9606 GN=NDUFV1 PE=1 SV=4	16614.3	19027.9	23399.3	15656.8	18541	22723	0.962626	0.0667624	15257.1	18001.8	22353.6
P47755	F-actin-capping protein subunit alpha-2 OS=Homo sapiens OX=9606 GN=CAPZA2 PE=1 SV=3	12025.1	13467.1	8270.9	12150.9	13112.9	8609.6	1.00837	0.708767	12098.8	13406.4	8437.3
Q9ULA0	Aspartyl aminopeptidase OS=Homo sapiens OX=9606 GN=DNPEP PE=1 SV=2	11354.6	7813.4	9923.7	11163.3	7178.5	9874.8	0.965656	0.284438	11258.3	7515.3	10432.8
Q15631	Translin OS=Homo sapiens OX=9606 GN=TSN PE=1 SV=1	26909.5	34467	39540.8	26900.6	35149.9	38711.5	0.999503	0.970169	26611.1	33145.1	38085.3
Q9Y6Y8	SEC23-interacting protein OS=Homo sapiens OX=9606 GN=SEC23IP PE=1 SV=1	14930.2	26414.9	15195.2	14503.7	22737.7	15001.1	0.939817	0.269428	14277.5	22836.8	15195.4
Q6NXE6	Armadillo repeat-containing protein 6 OS=Homo sapiens OX=9606 GN=ARMC6 PE=1 SV=2	13598	16297.8	21018	12631	15212	19562.9	0.931011	0.000356014	11808.4	15114.3	19261.3
O43488	Aflatoxin B1 aldehyde reductase member 2 OS=Homo sapiens OX=9606 GN=AKR7A2 PE=1 SV=3	20503.6	23705.3	20985	20777.4	25537.2	21483.5	1.03813	0.19405	21281.2	25841.7	21370.5
P04632	Calpain small subunit 1 OS=Homo sapiens OX=9606 GN=CAPNS1 PE=1 SV=1	11723.3	8885	9902.7	12099.9	9908.3	9997.6	1.05229	0.244909	11273.1	9332	9565.9
P62993	Growth factor receptor-bound protein 2 OS=Homo sapiens OX=9606 GN=GRB2 PE=1 SV=1	30551.7	35462.5	29515.3	32288	34903.5	29195.4	1.01008	0.708941	29140.4	33709.4	28480.9
Q16698	2,4-dienoyl-CoA reductase [(3E)-enoyl-CoA-producing], mitochondrial OS=Homo sapiens OX=9606 GN=DECR1 PE=1 SV=1	19050.7	14429.3	18864.6	18780	14399.2	19187.2	1.00027	0.979179	18789.7	14777.5	19197.9
Q9GZS3	WD repeat-containing protein 61 OS=Homo sapiens OX=9606 GN=WDR61 PE=1 SV=1	17484.9	19984.2	14150.2	18182	19937.2	14117.9	1.01174	0.491479	18161.6	19583.4	14131.6
Q15022	Polycomb protein SUZ12 OS=Homo sapiens OX=9606 GN=SUZ12 PE=1 SV=3	10874.1	6838.6	9523.1	10618.8	7126.8	8696.5	0.977289	0.603873	10603	7023.7	8868.7
Q7Z2Z2	Elongation factor-like GTPase 1 OS=Homo sapiens OX=9606 GN=EFL1 PE=1 SV=2	13112	15407.9	15957.2	13023	14521.8	15782.5	0.974918	0.262862	13165.5	14238	15562.1
Q14671	Pumilio homolog 1 OS=Homo sapiens OX=9606 GN=PUM1 PE=1 SV=3	16085.4	12816.2	24462.6	15746.4	12188.4	23201	0.959456	0.0533855	14649.5	11745.1	22694.7
P48449	Lanosterol synthase OS=Homo sapiens OX=9606 GN=LSS PE=1 SV=1	16857.3	17126.1	15627.4	15977	15351.7	15390	0.942993	0.156186	15266.4	17587.9	15283.3
O75822	Eukaryotic translation initiation factor 3 subunit J OS=Homo sapiens OX=9606 GN=EIF3J PE=1 SV=2	26652.4	16954	17363.5	28826.4	16735.2	17049.1	1.01685	0.654756	27337.4	16746	16691.5
Q9UJA5	tRNA (adenine(58)-N(1))-methyltransferase non-catalytic subunit TRM6 OS=Homo sapiens OX=9606 GN=TRMT6 PE=1 SV=1	19858.8	22874.9	21801.5	19878.9	22721.6	21171	0.988463	0.327293	18762.8	22334.2	21123.1
P51649	Succinate-semialdehyde dehydrogenase, mitochondrial OS=Homo sapiens OX=9606 GN=ALDH5A1 PE=1 SV=2	20039.2	20653.6	11671.7	18566.5	20814.9	11736.4	0.979954	0.531514	18358.9	18557.6	11581.7
P36542	ATP synthase subunit gamma, mitochondrial OS=Homo sapiens OX=9606 GN=ATP5F1C PE=1 SV=1	28643.5	26617.8	28088.6	32096.9	30741.8	32135	1.13985	0.00521784	32479.8	31739.5	31312.9
Q76FK4	Nucleolar protein 8 OS=Homo sapiens OX=9606 GN=NOL8 PE=1 SV=1	14458.7	16452.8	13053.2	13995.2	17700.3	13906	1.03637	0.400659	13812.7	17395.1	13655
Q8NBX0	Saccharopine dehydrogenase-like oxidoreductase OS=Homo sapiens OX=9606 GN=SCCPDH PE=1 SV=1	7775.5	10423.7	10234.5	6934.5	9783.1	10226.4	0.943197	0.209143	7279.6	9920.7	9894.6
Q8N806	Putative E3 ubiquitin-protein ligase UBR7 OS=Homo sapiens OX=9606 GN=UBR7 PE=1 SV=2	19822.9	20950.8	19764.6	21088.9	21114.8	19782.3	1.0242	0.348727	20634.5	20733.6	19449.9
Q9NRZ9	Lymphoid-specific helicase OS=Homo sapiens OX=9606 GN=HELLS PE=1 SV=1	21839.4	20242.5	22944.3	21151.5	20493.3	22709	0.990212	0.520649	20852.5	19706.8	21397.8
O43809	Cleavage and polyadenylation specificity factor subunit 5 OS=Homo sapiens OX=9606 GN=NUDT21 PE=1 SV=1	31005.9	31609.7	24960.6	31081.6	30527.8	25322.7	0.99424	0.732226	29495.6	28942.8	24661.9
Q9NR31	GTP-binding protein SAR1a OS=Homo sapiens OX=9606 GN=SAR1A PE=1 SV=1	11603.8	10411.1	12473.3	12106.5	11698.7	12594.3	1.0589	0.22363	12521.9	11235.8	12534.4
P41567	Eukaryotic translation initiation factor 1 OS=Homo sapiens OX=9606 GN=EIF1 PE=1 SV=1	15169.7	16923.1	18984.7	17936.1	19492.2	18905.9	1.11001	0.197117	16405.5	18341.6	19073.3
Q9Y5P4	Ceramide transfer protein OS=Homo sapiens OX=9606 GN=CERT1 PE=1 SV=1	15913	16034.8	15307.7	15258.5	16906.6	15503.2	1.00867	0.783487	16178.3	17856.8	15365.8
Q12986	Transcriptional repressor NF-X1 OS=Homo sapiens OX=9606 GN=NFX1 PE=1 SV=2	7698.1	5961.8	5442	7480	5620.3	5333.3	0.964804	0.0895084	7535.3	5645.1	5282.4
Q8WUX9	Charged multivesicular body protein 7 OS=Homo sapiens OX=9606 GN=CHMP7 PE=1 SV=1	12307.8	7792.7	8483.6	11542	7216.9	8305.6	0.947636	0.0824775	12014.8	7050.1	8347.8
Q8N7H5	RNA polymerase II-associated factor 1 homolog OS=Homo sapiens OX=9606 GN=PAF1 PE=1 SV=2	19895.3	19793.1	22546.8	20249.6	19277.3	21801.6	0.986232	0.47822	19967.8	18911.7	21676.8
Q96S59	Ran-binding protein 9 OS=Homo sapiens OX=9606 GN=RANBP9 PE=1 SV=1	11721.9	11100.6	7554.3	11177.9	10767.2	7056.8	0.952567	0.0444898	11207.7	11034.4	7110.4
P62280	40S ribosomal protein S11 OS=Homo sapiens OX=9606 GN=RPS11 PE=1 SV=3	33157.3	33973.8	42843.5	32931.6	35930.5	42864.2	1.01709	0.489612	33542.4	35385.1	41641.6
O95453	Poly(A)-specific ribonuclease PARN OS=Homo sapiens OX=9606 GN=PARN PE=1 SV=1	22996.8	23295.4	29552.5	23303.2	20706.7	29385	0.96551	0.466931	23057.7	20667.3	28867.5
P63162	Small nuclear ribonucleoprotein-associated protein N OS=Homo sapiens OX=9606 GN=SNRPN PE=1 SV=1	45512	49509.7	37376.2	44585.5	47552.2	38055.8	0.986096	0.498742	44821.1	46166.3	37779.3
O95456	Proteasome assembly chaperone 1 OS=Homo sapiens OX=9606 GN=PSMG1 PE=1 SV=1	16809.8	17049.8	16703.9	17676.5	16556.6	16303.9	0.999562	0.988103	17592.5	16691.2	16341.7
Q99575	Ribonucleases P/MRP protein subunit POP1 OS=Homo sapiens OX=9606 GN=POP1 PE=1 SV=2	15658.3	12193.6	13941.6	14206.2	11126.7	13979	0.940816	0.196174	14511.9	11342.7	14238.2
Q13131	5'-AMP-activated protein kinase catalytic subunit alpha-1 OS=Homo sapiens OX=9606 GN=PRKAA1 PE=1 SV=4	12313.4	14158.5	10923.2	11283.9	14317	11445.2	0.991792	0.853354	12345.3	14987.2	11822.6
Q8TD19	Serine/threonine-protein kinase Nek9 OS=Homo sapiens OX=9606 GN=NEK9 PE=1 SV=2	14601.8	15199.7	13592	13729.3	15194.6	12948.2	0.964182	0.186376	14176.3	15855.6	13401.2
Q9HB07	MYG1 exonuclease OS=Homo sapiens OX=9606 GN=MYG1 PE=1 SV=3	15630.8	16398.9	18944.7	15762.6	16981.1	20420	1.0406	0.182248	17391.3	16899.9	19443.7
Q16778	Histone H2B type 2-E OS=Homo sapiens OX=9606 GN=H2BC21 PE=1 SV=3	15118.9	18344.3	23300.9	15695.1	19671.5	19525	0.982804	0.835908	15743.7	18380.8	18792.3
Q9Y5L0	Transportin-3 OS=Homo sapiens OX=9606 GN=TNPO3 PE=1 SV=3	14492.5	13995.7	9169.1	14283.4	13455.1	9090	0.97944	0.154634	14039.2	12885.3	8857
P49005	DNA polymerase delta subunit 2 OS=Homo sapiens OX=9606 GN=POLD2 PE=1 SV=1	7983	11493	10910.8	7547.7	10904.3	10417.5	0.949679	0.00292368	7597	11354.6	10506.1
P13984	General transcription factor IIF subunit 2 OS=Homo sapiens OX=9606 GN=GTF2F2 PE=1 SV=2	23908	22893.5	20929.5	25326.3	24981.5	20646	1.04566	0.278671	24267.6	23889.2	20377.1
P32455	Guanylate-binding protein 1 OS=Homo sapiens OX=9606 GN=GBP1 PE=1 SV=2	13816.6	14471.5	16493.6	13472.1	14768.9	16484	0.998345	0.911297	13942	14412.6	17149
Q96CW1	AP-2 complex subunit mu OS=Homo sapiens OX=9606 GN=AP2M1 PE=1 SV=2	25077.5	26245.3	26610.5	26056.8	28701.9	26645.2	1.04465	0.237501	26749	27760.9	25666.2
Q02241	Kinesin-like protein KIF23 OS=Homo sapiens OX=9606 GN=KIF23 PE=1 SV=3	13503.5	15002.9	16718.3	12407	14164.8	15658.9	0.93319	0.0124154	12215.3	14632.8	15205.1
P40937	Replication factor C subunit 5 OS=Homo sapiens OX=9606 GN=RFC5 PE=1 SV=1	23161.7	18301.3	22483.7	24039	18299.9	23129.2	1.02217	0.192064	22807.4	18014.1	22377.3
Q4G176	Malonate--CoA ligase ACSF3, mitochondrial OS=Homo sapiens OX=9606 GN=ACSF3 PE=1 SV=3	20426	24969.4	26434.8	20929.8	24685.3	26241.8	1.002	0.877132	20187.7	24152.1	25786.2
Q6JBY9	CapZ-interacting protein OS=Homo sapiens OX=9606 GN=RCSD1 PE=1 SV=1	23680.3	22613.7	18831.4	24472.6	21883.5	18778.3	0.999449	0.979529	23226.1	21289.2	18038.8
Q8TDX7	Serine/threonine-protein kinase Nek7 OS=Homo sapiens OX=9606 GN=NEK7 PE=1 SV=1	19454.6	21684.6	22956.7	17643.6	18437.2	20568.6	0.884376	0.0217979	19326	20884.4	23029
Q49A26	Putative oxidoreductase GLYR1 OS=Homo sapiens OX=9606 GN=GLYR1 PE=1 SV=4	7739.6	10373.4	13680.3	7000.2	11634.3	13417.7	1.00227	0.974721	7326.9	12013.3	13528
P78417	Glutathione S-transferase omega-1 OS=Homo sapiens OX=9606 GN=GSTO1 PE=1 SV=2	44331.6	49444.4	44070.7	46919.4	51512.7	45673.1	1.04552	0.0204849	44245.4	50090.1	44302.6
P22061	Protein-L-isoaspartate(D-aspartate) O-methyltransferase OS=Homo sapiens OX=9606 GN=PCMT1 PE=1 SV=4	20204	19267.7	21219.4	19928.4	18504.4	21009.6	0.978952	0.153153	19837.3	19520.8	21060.4
Q9HAV7	GrpE protein homolog 1, mitochondrial OS=Homo sapiens OX=9606 GN=GRPEL1 PE=1 SV=2	35105.4	28396.7	35703.3	37583.1	28654.4	35122.7	1.02113	0.498599	35599.6	28283.5	34608.4
Q9UNF1	Melanoma-associated antigen D2 OS=Homo sapiens OX=9606 GN=MAGED2 PE=1 SV=2	15134.2	20174	22997.4	14347.8	19013.7	21734.7	0.945206	0.00085576	14557.6	19698.9	22249.9
O95816	BAG family molecular chaperone regulator 2 OS=Homo sapiens OX=9606 GN=BAG2 PE=1 SV=1	26977.9	27968.6	24296.5	29442	30342.1	25880	1.08046	0.00942635	29741.4	29625.7	25974.8
P25490	Transcriptional repressor protein YY1 OS=Homo sapiens OX=9606 GN=YY1 PE=1 SV=2	16320.8	23124.9	24997.2	17328.4	25118.5	24953.4	1.04873	0.204099	17082.1	22849.3	24292.9
P35232	Prohibitin OS=Homo sapiens OX=9606 GN=PHB PE=1 SV=1	30022.3	28145.4	31471.8	32605.9	26249.5	32958.9	1.02198	0.680214	28401.3	27522	35006
Q96CN7	Isochorismatase domain-containing protein 1 OS=Homo sapiens OX=9606 GN=ISOC1 PE=1 SV=3	14714.9	18209.7	14374	13982	17272.5	13762.3	0.952057	0.00324072	13726.4	17261.5	13730.6
P24666	Low molecular weight phosphotyrosine protein phosphatase OS=Homo sapiens OX=9606 GN=ACP1 PE=1 SV=3	21589.1	22724	24504.4	21284.4	22011.9	24744.4	0.988115	0.42395	21350	22467.3	24534.1
P62244	40S ribosomal protein S15a OS=Homo sapiens OX=9606 GN=RPS15A PE=1 SV=2	37921.4	35717.4	40113.6	43057.7	43513.1	41353.6	1.12821	0.141717	45237.5	40896.5	40251.4
Q96BY6	Dedicator of cytokinesis protein 10 OS=Homo sapiens OX=9606 GN=DOCK10 PE=1 SV=3	10727.7	14477.2	18607.7	10447.6	13243	18341.5	0.958111	0.196527	10297.5	13699.3	18320.9
Q96S55	ATPase WRNIP1 OS=Homo sapiens OX=9606 GN=WRNIP1 PE=1 SV=2	16080.2	19396	17478.3	15413.5	17070.5	16389.7	0.925453	0.0863821	15864.6	18238.6	16796.5
Q9UL46	Proteasome activator complex subunit 2 OS=Homo sapiens OX=9606 GN=PSME2 PE=1 SV=4	43733.7	34466.6	34808.9	41981.5	33186.5	35232.8	0.978324	0.329248	42651.5	33795.8	34980.3
Q9HCC0	Methylcrotonoyl-CoA carboxylase beta chain, mitochondrial OS=Homo sapiens OX=9606 GN=MCCC2 PE=1 SV=1	14938.9	20572.6	15376.7	14794.9	19901.9	15437.8	0.987244	0.354519	14809.1	19699.9	14996.9
P61106	Ras-related protein Rab-14 OS=Homo sapiens OX=9606 GN=RAB14 PE=1 SV=4	12464	17681.5	11045.8	11361.5	18037.5	12320.9	1.01571	0.814716	13333.4	18583	12899.9
P52756	RNA-binding protein 5 OS=Homo sapiens OX=9606 GN=RBM5 PE=1 SV=2	15995.7	15490.9	10871.1	16366.5	15595.3	10549.7	1.00012	0.994614	16190.1	15465.2	10460.9
Q9NQ48	Leucine zipper transcription factor-like protein 1 OS=Homo sapiens OX=9606 GN=LZTFL1 PE=1 SV=1	20277	16956.8	23055	21647.3	17240.7	22677.4	1.02265	0.451543	21060.1	17237.3	22867.9
Q01085	Nucleolysin TIAR OS=Homo sapiens OX=9606 GN=TIAL1 PE=1 SV=1	12086.5	15786.1	13747.4	11164.9	15856.4	14124	0.985199	0.684069	11532.3	15730.9	14070.1
O00629	Importin subunit alpha-3 OS=Homo sapiens OX=9606 GN=KPNA4 PE=1 SV=1	4818	4442.2	2855	4787.9	4602.1	2831.4	1.00716	0.668885	4456.5	4714.3	2891.2
Q12834	Cell division cycle protein 20 homolog OS=Homo sapiens OX=9606 GN=CDC20 PE=1 SV=2	9656.8	8235.3	7312.6	9184.5	7451	6830.4	0.929971	0.0353556	9062.1	7770.4	6934.5
O75489	NADH dehydrogenase [ubiquinone] iron-sulfur protein 3, mitochondrial OS=Homo sapiens OX=9606 GN=NDUFS3 PE=1 SV=1	20771.4	12487.3	21260.7	20755.7	12142.7	20868.9	0.984407	0.186295	19900.2	12573.6	21857.6
Q9Y5A9	YTH domain-containing family protein 2 OS=Homo sapiens OX=9606 GN=YTHDF2 PE=1 SV=2	12361.6	18766.1	19720.5	13215.1	18741.9	20054.1	1.02822	0.312431	13075.8	18339.2	19808.5
P55036	26S proteasome non-ATPase regulatory subunit 4 OS=Homo sapiens OX=9606 GN=PSMD4 PE=1 SV=1	20635.7	22868.9	19089.3	23448.4	23968.2	20155.5	1.08008	0.104894	22404.1	23922.9	19804.6
Q86VS8	Protein Hook homolog 3 OS=Homo sapiens OX=9606 GN=HOOK3 PE=1 SV=2	9665.1	10232	11359.3	9586.9	10250.8	11078.6	0.989678	0.314167	9278	10621.7	10983.7
Q15042	Rab3 GTPase-activating protein catalytic subunit OS=Homo sapiens OX=9606 GN=RAB3GAP1 PE=1 SV=3	13124.7	13679.8	10671.4	12799.1	13827	10305.6	0.983891	0.360952	13054.5	13696.4	10829.3
P61758	Prefoldin subunit 3 OS=Homo sapiens OX=9606 GN=VBP1 PE=1 SV=4	30714.8	27298.9	22216.4	33228.6	27080.8	21888.3	1.0197	0.591695	32146.6	26735.4	21657.2
P53004	Biliverdin reductase A OS=Homo sapiens OX=9606 GN=BLVRA PE=1 SV=2	18474.5	14713.5	20415.7	20029.1	15096.9	20772.6	1.04256	0.179136	19103.5	14681.4	20463.5
Q9NP81	Serine--tRNA ligase, mitochondrial OS=Homo sapiens OX=9606 GN=SARS2 PE=1 SV=1	11628	10319.3	12756.7	11734.8	10111.5	11961.5	0.975571	0.360334	10863.5	10122	11961.9
Q99614	Tetratricopeptide repeat protein 1 OS=Homo sapiens OX=9606 GN=TTC1 PE=1 SV=1	18155.9	22707.1	26688.5	18647.1	21948.7	25574.4	0.98397	0.536621	18308	21711.4	25226.5
Q9NY93	Probable ATP-dependent RNA helicase DDX56 OS=Homo sapiens OX=9606 GN=DDX56 PE=1 SV=1	16626.6	14328.4	21485.6	15328.4	13576.5	20058.9	0.934347	0.0124693	14533.9	13172.5	19833.3
P39880	Homeobox protein cut-like 1 OS=Homo sapiens OX=9606 GN=CUX1 PE=1 SV=3	8688.8	9872.4	11723.3	7713.3	10354.6	11938	0.984962	0.789604	8013.5	10243.6	11722
Q9C0B1	Alpha-ketoglutarate-dependent dioxygenase FTO OS=Homo sapiens OX=9606 GN=FTO PE=1 SV=3	13941	14734.8	8371.1	13938	14406.9	8121.4	0.982568	0.188681	13301.2	13924.1	8152.2
Q8TD16	Protein bicaudal D homolog 2 OS=Homo sapiens OX=9606 GN=BICD2 PE=1 SV=1	11067.9	9856.2	11261.2	11173.2	9247	12600.2	1.0222	0.713749	10653.5	9485.5	13076.8
Q99081	Transcription factor 12 OS=Homo sapiens OX=9606 GN=TCF12 PE=1 SV=1	11404.8	6366.1	11628.4	9979.8	7694.2	14349.3	1.10589	0.456536	13019.6	10658.2	15310.9
P30419	Glycylpeptide N-tetradecanoyltransferase 1 OS=Homo sapiens OX=9606 GN=NMT1 PE=1 SV=2	24369.9	23134.8	27946.5	24806.2	26755.7	29433.2	1.07587	0.209657	24825.8	26487.5	29718.9
Q8TB72	Pumilio homolog 2 OS=Homo sapiens OX=9606 GN=PUM2 PE=1 SV=2	4432.4	6258.7	5974.9	4407.2	6706	5863.2	1.0157	0.633071	4349.7	6645.6	5745.3
Q08257	Quinone oxidoreductase OS=Homo sapiens OX=9606 GN=CRYZ PE=1 SV=1	18700.4	21400.6	17793.5	18766.1	20774.7	17700.9	0.989687	0.402878	17934.1	20325.5	17281.3
Q96F86	Enhancer of mRNA-decapping protein 3 OS=Homo sapiens OX=9606 GN=EDC3 PE=1 SV=1	14160.2	12946.8	16267.1	13588.2	13045.4	16242.9	0.988578	0.519031	13168.4	12904.2	16263.3
P36915	Guanine nucleotide-binding protein-like 1 OS=Homo sapiens OX=9606 GN=GNL1 PE=1 SV=2	20606.8	18808.7	19547.9	20921.5	18537.1	18576.1	0.983706	0.477116	20862.3	18382.3	18367.9
Q01196	Runt-related transcription factor 1 OS=Homo sapiens OX=9606 GN=RUNX1 PE=1 SV=3	21337.3	19474.5	15165.6	21530.3	20635.2	15689.9	1.03441	0.142464	21019.9	21168.9	15958.2
P50851	Lipopolysaccharide-responsive and beige-like anchor protein OS=Homo sapiens OX=9606 GN=LRBA PE=1 SV=4	17681.6	7207.1	17967.3	15373.7	6650.6	15997.5	0.894209	0.0208218	15537.4	6556.4	15857.8
P63208	S-phase kinase-associated protein 1 OS=Homo sapiens OX=9606 GN=SKP1 PE=1 SV=2	31706.2	38266.2	41397.5	35047.7	38849	40328.6	1.0316	0.500481	33171.4	37699	39446.8
Q9Y5K5	Ubiquitin carboxyl-terminal hydrolase isozyme L5 OS=Homo sapiens OX=9606 GN=UCHL5 PE=1 SV=3	19242.5	19979.7	21164.2	20005.6	20505	21009.9	1.01955	0.296448	19392.6	20799.7	21040.8
P30038	Delta-1-pyrroline-5-carboxylate dehydrogenase, mitochondrial OS=Homo sapiens OX=9606 GN=ALDH4A1 PE=1 SV=3	21685.8	26443	16143	21395	26797.8	16052.5	0.998134	0.8366	20848.5	26005.4	15492.4
Q9BRS2	Serine/threonine-protein kinase RIO1 OS=Homo sapiens OX=9606 GN=RIOK1 PE=1 SV=2	11675.6	21019.6	20340.9	11478.8	21197.4	20384.1	0.997909	0.809162	12168.8	21266.6	20653.2
Q96KG9	N-terminal kinase-like protein OS=Homo sapiens OX=9606 GN=SCYL1 PE=1 SV=1	13710.8	11342	14075	13708	10544.9	13757.3	0.968982	0.272162	13625.1	10842.5	13760.1
Q9NQX3	Gephyrin OS=Homo sapiens OX=9606 GN=GPHN PE=1 SV=1	14502.5	11105.7	12294.2	14260.2	10444.3	12224.4	0.972687	0.23837	14041.9	10491.7	12384
Q9NP61	ADP-ribosylation factor GTPase-activating protein 3 OS=Homo sapiens OX=9606 GN=ARFGAP3 PE=1 SV=1	15367.6	15774.2	12729.3	15491	15092.3	12871.6	0.991993	0.694317	14469.9	15229.9	12628.4
Q9UNF0	Protein kinase C and casein kinase substrate in neurons protein 2 OS=Homo sapiens OX=9606 GN=PACSIN2 PE=1 SV=2	33648.6	33995.8	37851.2	33814.3	31341.9	36531.2	0.963995	0.271831	32550.8	30202.7	35680.7
Q13136	Liprin-alpha-1 OS=Homo sapiens OX=9606 GN=PPFIA1 PE=1 SV=1	14904.1	9055.9	12127.4	13974.4	8953.7	13036	1.00042	0.992605	14195.5	8959	13041
Q13148	TAR DNA-binding protein 43 OS=Homo sapiens OX=9606 GN=TARDBP PE=1 SV=1	14496.3	9255.8	17162.5	15075.1	9361.3	17868.8	1.03083	0.0866981	15024.5	9685.8	17489.2
Q92804	TATA-binding protein-associated factor 2N OS=Homo sapiens OX=9606 GN=TAF15 PE=1 SV=1	23963.9	24968.7	16484.3	25057.8	25211	17310.6	1.03516	0.110818	24029.4	23962.8	17021.5
Q9H0U4	Ras-related protein Rab-1B OS=Homo sapiens OX=9606 GN=RAB1B PE=1 SV=1	27674.7	21974.8	25810.7	23618.2	23106.2	27649.2	0.992046	0.919393	27752.1	23457.2	28864.6
P51812	Ribosomal protein S6 kinase alpha-3 OS=Homo sapiens OX=9606 GN=RPS6KA3 PE=1 SV=1	5639.7	9891.8	4178.7	4916.4	11215.9	4031.8	0.990151	0.909589	5135.4	12035	4042.9
P53999	Activated RNA polymerase II transcriptional coactivator p15 OS=Homo sapiens OX=9606 GN=SUB1 PE=1 SV=3	62736.3	65946.5	60962.9	62126.1	63307.9	63661.2	0.998175	0.947699	62231.2	63017.6	63058.9
Q9UPT5	Exocyst complex component 7 OS=Homo sapiens OX=9606 GN=EXOC7 PE=1 SV=3	10425.5	7928.5	15789.3	10448.6	7758.8	15338.1	0.984079	0.229096	10281	7353.8	15080.5
Q9Y315	Deoxyribose-phosphate aldolase OS=Homo sapiens OX=9606 GN=DERA PE=1 SV=2	13974	8358.7	9793.8	13840.9	7453.4	9346.9	0.945513	0.199614	13085.4	7541.7	9259
Q01433	AMP deaminase 2 OS=Homo sapiens OX=9606 GN=AMPD2 PE=1 SV=2	15579.5	16803.8	23159.5	15208.2	16298.8	22160.1	0.967654	0.0296176	14572.7	16613.5	22023.2
P49848	Transcription initiation factor TFIID subunit 6 OS=Homo sapiens OX=9606 GN=TAF6 PE=1 SV=1	8723.7	7419.2	8625	7946.8	7588.1	8812.3	0.985142	0.727524	7967.2	8050.4	8838.4
P23786	Carnitine O-palmitoyltransferase 2, mitochondrial OS=Homo sapiens OX=9606 GN=CPT2 PE=1 SV=2	20387.8	19186.5	21022.3	19700.9	20196.5	20939.6	1.00501	0.861566	19700	19901.5	20737.1
Q8N3U4	Cohesin subunit SA-2 OS=Homo sapiens OX=9606 GN=STAG2 PE=1 SV=3	19728.2	24484.6	17168.9	19050.7	25190.1	16960	0.994102	0.780062	18616.9	24788.8	16748.9
Q641Q2	WASH complex subunit 2A OS=Homo sapiens OX=9606 GN=WASHC2A PE=1 SV=3	9939.6	13347.2	16253.5	10150.6	13558.7	15543.6	0.997799	0.925376	10035	13295	15550.1
P78346	Ribonuclease P protein subunit p30 OS=Homo sapiens OX=9606 GN=RPP30 PE=1 SV=1	11459.3	8094.4	8495.7	11114	8204.3	8761.9	1.00493	0.812656	10828.2	8307.3	8548.6
Q15645	Pachytene checkpoint protein 2 homolog OS=Homo sapiens OX=9606 GN=TRIP13 PE=1 SV=2	25584.2	22185.9	17857.3	26718.9	22055.5	17662.3	1.00918	0.654562	24944.3	21066.1	17059.6
Q9Y4R8	Telomere length regulation protein TEL2 homolog OS=Homo sapiens OX=9606 GN=TELO2 PE=1 SV=2	10707.7	6518.4	6048.8	9647.6	5894.1	5671.2	0.914265	0.0180939	9435.7	5994.3	5458.4
P12694	2-oxoisovalerate dehydrogenase subunit alpha, mitochondrial OS=Homo sapiens OX=9606 GN=BCKDHA PE=1 SV=2	9970.5	13748.8	13659.1	9785.1	12300.3	12669.9	0.934543	0.122423	9518.5	12486.3	12429.9
O60684	Importin subunit alpha-7 OS=Homo sapiens OX=9606 GN=KPNA6 PE=1 SV=1	6513.3	7280.1	6381.5	6749.5	7190.1	6018.3	0.988996	0.722195	6686.2	7330.5	6268.5
Q02543	60S ribosomal protein L18a OS=Homo sapiens OX=9606 GN=RPL18A PE=1 SV=2	41559.3	44616.2	43032.6	41916.6	44906.1	43154.5	1.00598	0.0710829	43670.1	44054.8	42781.4
Q9UKY7	Protein CDV3 homolog OS=Homo sapiens OX=9606 GN=CDV3 PE=1 SV=1	22326.7	19944.3	21213.8	22263.3	19494.8	21597.2	0.997565	0.854725	21664.8	19399	21060
P60981	Destrin OS=Homo sapiens OX=9606 GN=DSTN PE=1 SV=3	22708.7	30545.8	27722.8	25039.5	32797.1	27960.2	1.06163	0.157086	24943	31925.4	27282.3
Q9NPI6	mRNA-decapping enzyme 1A OS=Homo sapiens OX=9606 GN=DCP1A PE=1 SV=3	11072.1	13374.1	13682.3	10360.5	12531.9	12783.4	0.935687	0.000149749	10288.4	12375.3	13084.5
O43747	AP-1 complex subunit gamma-1 OS=Homo sapiens OX=9606 GN=AP1G1 PE=1 SV=5	22394.1	18695.1	20977.9	22248.8	18406.5	20488.7	0.984918	0.0901037	21697.5	18722.8	19979.3
P50552	Vasodilator-stimulated phosphoprotein OS=Homo sapiens OX=9606 GN=VASP PE=1 SV=3	19238.4	19428.6	23014.3	19623.5	19916.9	23152.1	1.01705	0.0966554	19433.8	20248.7	23166.6
O95817	BAG family molecular chaperone regulator 3 OS=Homo sapiens OX=9606 GN=BAG3 PE=1 SV=3	7238.2	10841.3	9705	8039.8	11586.5	11555.2	1.12338	0.0746933	8528.4	11649.6	11905.4
Q9UBD5	Origin recognition complex subunit 3 OS=Homo sapiens OX=9606 GN=ORC3 PE=1 SV=1	9157.5	12841.4	12626.1	8806.8	13278.2	12339.5	0.991006	0.721963	8600.9	13500	12400.5
O95373	Importin-7 OS=Homo sapiens OX=9606 GN=IPO7 PE=1 SV=1	10866.3	10621.6	12108.6	9474.2	9764	11370.9	0.910075	0.0457803	8967.5	10051.9	11368.3
P61964	WD repeat-containing protein 5 OS=Homo sapiens OX=9606 GN=WDR5 PE=1 SV=1	21961.2	14646	16285.2	22442.3	14072.9	16351.3	0.995612	0.831207	22356.4	14106.4	16078
Q96Q11	CCA tRNA nucleotidyltransferase 1, mitochondrial OS=Homo sapiens OX=9606 GN=TRNT1 PE=1 SV=2	20616.5	25407.4	21498.7	21064.6	27363.9	21886.7	1.03893	0.177954	20620.1	26977.9	21258.7
Q6UXN9	WD repeat-containing protein 82 OS=Homo sapiens OX=9606 GN=WDR82 PE=1 SV=1	19120.7	21365.3	22833.1	19999.4	21127.9	22845.4	1.01179	0.567957	19469.2	20633	22218.7
P40692	DNA mismatch repair protein Mlh1 OS=Homo sapiens OX=9606 GN=MLH1 PE=1 SV=1	14506.5	18901.5	15493.2	12951.4	18227.9	14262.3	0.925905	0.0707534	12486.8	18201	14216.9
P83731	60S ribosomal protein L24 OS=Homo sapiens OX=9606 GN=RPL24 PE=1 SV=1	34628	43917.2	52923.1	38671.7	50725.8	56299.2	1.11187	0.0516249	40882.4	50586.8	55784.5
P62241	40S ribosomal protein S8 OS=Homo sapiens OX=9606 GN=RPS8 PE=1 SV=2	46993.5	51392.5	45847.1	47836.4	50298.3	44276.8	0.987465	0.508099	46775.9	49397.8	43564.7
Q9Y2D5	A-kinase anchor protein 2 OS=Homo sapiens OX=9606 GN=AKAP2 PE=1 SV=3	12923.8	17695.7	25846.6	12115	17723.3	25390.5	0.973777	0.301681	12296.2	17621.6	25210.2
Q9H223	EH domain-containing protein 4 OS=Homo sapiens OX=9606 GN=EHD4 PE=1 SV=1	12715.2	9418.1	12029.5	12047.3	9562.8	11580.6	0.975173	0.350828	11699.9	9313.7	11507
P43405	Tyrosine-protein kinase SYK OS=Homo sapiens OX=9606 GN=SYK PE=1 SV=1	13659.7	14593.5	12673.5	12502.8	15477.3	12982.1	1.00007	0.998829	13508.8	15688.1	12704.1
Q14558	Phosphoribosyl pyrophosphate synthase-associated protein 1 OS=Homo sapiens OX=9606 GN=PRPSAP1 PE=1 SV=2	7998.1	6696.6	7196	7836.4	6578.4	7387.1	0.996229	0.827028	7619.8	6339.9	7197.8
Q96MU7	YTH domain-containing protein 1 OS=Homo sapiens OX=9606 GN=YTHDC1 PE=1 SV=3	24571.2	22750.4	20048	25534.5	22675.3	19910.5	1.00968	0.580107	25899.9	22519.3	19556.4
Q13951	Core-binding factor subunit beta OS=Homo sapiens OX=9606 GN=CBFB PE=1 SV=2	23799.6	25073	19057	24086	24916.6	18384.5	0.990169	0.549561	23443.5	24881.2	18287.9
Q8N6T3	ADP-ribosylation factor GTPase-activating protein 1 OS=Homo sapiens OX=9606 GN=ARFGAP1 PE=1 SV=2	12713.8	15418.2	16925.7	12351.1	16752.4	16891.7	1.01867	0.645261	12069.9	16157.8	16914.7
O15084	Serine/threonine-protein phosphatase 6 regulatory ankyrin repeat subunit A OS=Homo sapiens OX=9606 GN=ANKRD28 PE=1 SV=5	9671	8166.3	9427.7	7951.8	7737.5	9480.1	0.925094	0.300376	8947.7	8468.9	9294.9
Q99567	Nuclear pore complex protein Nup88 OS=Homo sapiens OX=9606 GN=NUP88 PE=1 SV=2	15400.2	17558.2	16989.4	15715.4	18645.6	17021.5	1.0281	0.254231	15389.5	19536	17158.1
Q9Y5X1	Sorting nexin-9 OS=Homo sapiens OX=9606 GN=SNX9 PE=1 SV=1	12911.3	16894.6	12910.7	13828.3	18272.1	13806.5	1.07398	0.00263703	13435.4	17408.3	13695.6
P30085	UMP-CMP kinase OS=Homo sapiens OX=9606 GN=CMPK1 PE=1 SV=3	17107.4	19556.6	22063.3	17965.9	19585.5	21856.1	1.01409	0.522191	17296.6	19452.8	21526.2
P22830	Ferrochelatase, mitochondrial OS=Homo sapiens OX=9606 GN=FECH PE=1 SV=2	17652.7	16974.6	16410.4	17650.5	16847.5	16527.6	0.999843	0.973751	17959.3	16412.1	16169
P39019	40S ribosomal protein S19 OS=Homo sapiens OX=9606 GN=RPS19 PE=1 SV=2	55156.2	66325.3	60566.8	58956.4	66302.8	60253.3	1.02113	0.470365	55761	64209.1	58905.6
Q96P70	Importin-9 OS=Homo sapiens OX=9606 GN=IPO9 PE=1 SV=3	14401.6	16229.6	16271	12423.3	14481.7	13628.4	0.864174	0.0132848	13839.5	15567.2	15307.6
Q15056	Eukaryotic translation initiation factor 4H OS=Homo sapiens OX=9606 GN=EIF4H PE=1 SV=5	19298.6	33336.9	20791.7	17806.2	33373.4	20775.2	0.974323	0.424987	18333.9	32260.4	20269.3
Q9UBB9	Tuftelin-interacting protein 11 OS=Homo sapiens OX=9606 GN=TFIP11 PE=1 SV=1	16960.2	21215	14189.2	16274	20416.7	13680.9	0.96203	0.00126031	15812.4	19817.1	13302
O95487	Protein transport protein Sec24B OS=Homo sapiens OX=9606 GN=SEC24B PE=1 SV=2	8265.1	10532.1	7255.4	7585.3	9622.9	6832.2	0.924365	0.0130699	7625.9	10194	6998.2
Q9NR46	Endophilin-B2 OS=Homo sapiens OX=9606 GN=SH3GLB2 PE=1 SV=1	20152.4	16980.7	15878.1	20535.8	17287	15239.5	0.998948	0.962049	19198.4	17033.3	15060.4
P62888	60S ribosomal protein L30 OS=Homo sapiens OX=9606 GN=RPL30 PE=1 SV=2	49040.6	46197.3	54057.1	49003.6	46297.3	52569.3	0.991296	0.454121	48834.1	45491.7	51080.2
Q562R1	Beta-actin-like protein 2 OS=Homo sapiens OX=9606 GN=ACTBL2 PE=1 SV=2	1583.2	1350.4	808.3	1449.7	1150.1	750.2	0.89849	0.0503544	1309.5	1128.3	790.4
Q13112	Chromatin assembly factor 1 subunit B OS=Homo sapiens OX=9606 GN=CHAF1B PE=1 SV=1	9408.2	13681.5	11501.6	9601.3	13778.3	11306.3	1.00354	0.777545	9342.6	13554.9	11058.3
P38117	Electron transfer flavoprotein subunit beta OS=Homo sapiens OX=9606 GN=ETFB PE=1 SV=3	31183.7	32066.2	36054.8	31264.2	34034.9	36974	1.02982	0.223544	29735.9	34133.2	36770.9
Q7L5N1	COP9 signalosome complex subunit 6 OS=Homo sapiens OX=9606 GN=COPS6 PE=1 SV=1	19144	22454.7	19309.6	19328.7	20893.6	18166.9	0.960316	0.251308	18195.8	20404.7	17523.9
Q69YN2	CWF19-like protein 1 OS=Homo sapiens OX=9606 GN=CWF19L1 PE=1 SV=2	22659	12420.4	20006.6	21661.9	11170.5	18421.5	0.925378	0.0456196	23690	12739.4	20386.8
P82979	SAP domain-containing ribonucleoprotein OS=Homo sapiens OX=9606 GN=SARNP PE=1 SV=3	32740.9	25156	34513.2	39218.8	26463.2	34365	1.08184	0.3072	35420.4	26277.3	33704.8
Q12972	Nuclear inhibitor of protein phosphatase 1 OS=Homo sapiens OX=9606 GN=PPP1R8 PE=1 SV=2	14463.6	14146.7	11592.8	14961.8	13824.5	11617.6	1.0046	0.807192	14436.2	14123.1	11676.9
A6NDG6	Glycerol-3-phosphate phosphatase OS=Homo sapiens OX=9606 GN=PGP PE=1 SV=1	23382.8	21172	13576.7	23949.2	20333.8	13312.5	0.988391	0.600466	23402.8	20317.2	13599.3
Q9H3P2	Negative elongation factor A OS=Homo sapiens OX=9606 GN=NELFA PE=1 SV=3	9790.2	7140.7	9465.3	8999.2	6880.3	9210.4	0.951936	0.101406	9945	6968.8	10553.9
Q9GZZ9	Ubiquitin-like modifier-activating enzyme 5 OS=Homo sapiens OX=9606 GN=UBA5 PE=1 SV=1	14785.4	13331.3	16094.1	14823	12870.8	15933.8	0.986013	0.327813	15133.4	13188.1	16043.6
Q969G3	SWI/SNF-related matrix-associated actin-dependent regulator of chromatin subfamily E member 1 OS=Homo sapiens OX=9606 GN=SMARCE1 PE=1 SV=2	22007.2	19190.8	25277.6	21889.9	18630.8	24857	0.98295	0.131723	21145.7	18465.3	24795.1
Q9Y2R9	28S ribosomal protein S7, mitochondrial OS=Homo sapiens OX=9606 GN=MRPS7 PE=1 SV=2	17194.9	19542.3	17493.1	18429.3	19311.2	16984.4	1.01029	0.772434	16828	18567.8	16422
O60508	Pre-mRNA-processing factor 17 OS=Homo sapiens OX=9606 GN=CDC40 PE=1 SV=1	7978.9	8819.5	10982.9	8171.1	8858.1	10502.5	0.994908	0.824058	8020.1	8741.4	10456.3
Q5H9R7	Serine/threonine-protein phosphatase 6 regulatory subunit 3 OS=Homo sapiens OX=9606 GN=PPP6R3 PE=1 SV=2	13396.3	11682.5	13956.5	12770.8	11866.4	14355.3	0.999208	0.975917	12632.9	12245.6	14434.7
P54727	UV excision repair protein RAD23 homolog B OS=Homo sapiens OX=9606 GN=RAD23B PE=1 SV=1	16020.4	26256.4	24606.4	18851.7	29744.3	22391.3	1.07318	0.468999	15267.6	26229.7	22006.1
Q13422	DNA-binding protein Ikaros OS=Homo sapiens OX=9606 GN=IKZF1 PE=1 SV=1	20827.4	28890.2	23663	17470.4	24730.1	21240.8	0.864153	0.0161242	20264.3	29603.5	25082.3
Q8NFW8	N-acylneuraminate cytidylyltransferase OS=Homo sapiens OX=9606 GN=CMAS PE=1 SV=2	15557.2	11060.5	10127.3	15044	11172	9804	0.981723	0.32645	15271.7	11240.2	9958.3
Q2NKX8	DNA excision repair protein ERCC-6-like OS=Homo sapiens OX=9606 GN=ERCC6L PE=1 SV=1	6825	7304.1	12244.2	5779.8	6801.6	10696.1	0.883875	0.0429938	6107.7	7863.7	11465.2
Q8IZ69	tRNA (uracil-5-)-methyltransferase homolog A OS=Homo sapiens OX=9606 GN=TRMT2A PE=1 SV=2	10827.4	9208.5	9686.9	9621.6	8518.3	9184.9	0.92062	0.0445072	9743.1	8480.9	9051.4
O75663	TIP41-like protein OS=Homo sapiens OX=9606 GN=TIPRL PE=1 SV=2	28731.1	28664.2	23566.5	27744.4	28112.1	23522.1	0.981504	0.187325	28029	28088.1	23761
Q68EM7	Rho GTPase-activating protein 17 OS=Homo sapiens OX=9606 GN=ARHGAP17 PE=1 SV=1	13290.1	14167.9	11947	13147.4	13181.5	11603.6	0.963632	0.172087	12325.1	13289.4	11482.4
Q9BW71	HIRA-interacting protein 3 OS=Homo sapiens OX=9606 GN=HIRIP3 PE=1 SV=3	23891.3	25262.7	29031.5	23716.1	24239.7	28595.5	0.979051	0.171744	23055.2	24479.2	28390.5
Q96D46	60S ribosomal export protein NMD3 OS=Homo sapiens OX=9606 GN=NMD3 PE=1 SV=1	10266.5	8215.4	13145.6	9771.5	8212.1	12513.6	0.967769	0.180112	10212.9	8247.7	12553.4
Q9NY61	Protein AATF OS=Homo sapiens OX=9606 GN=AATF PE=1 SV=1	12441.7	12540.9	14386.8	13613.9	12034.7	14001.8	1.00903	0.852352	11903.9	12395.7	13833.1
Q96CT7	Coiled-coil domain-containing protein 124 OS=Homo sapiens OX=9606 GN=CCDC124 PE=1 SV=1	27194.6	28339.6	30431.5	27290.3	27141.7	29353.3	0.975273	0.225061	25431.3	26950.3	29045.9
Q9Y570	Protein phosphatase methylesterase 1 OS=Homo sapiens OX=9606 GN=PPME1 PE=1 SV=3	17076.4	14643.2	21272.3	18025.2	14063.2	20212.8	0.988716	0.768638	17193.5	13553.5	20103.6
Q6UX04	Spliceosome-associated protein CWC27 homolog OS=Homo sapiens OX=9606 GN=CWC27 PE=1 SV=1	24499.3	18598.3	26785.6	24252.6	22229	28482.7	1.08284	0.301785	24488.5	21986	27915
Q8IYI6	Exocyst complex component 8 OS=Homo sapiens OX=9606 GN=EXOC8 PE=1 SV=2	17394.6	16938.9	12138	16847.2	16338.9	11617.8	0.963417	0.00822414	16353.6	16159.7	11440.5
O14964	Hepatocyte growth factor-regulated tyrosine kinase substrate OS=Homo sapiens OX=9606 GN=HGS PE=1 SV=1	23999.8	32941.1	29034.1	25528.2	32027.5	28239.7	1.00286	0.93358	23958	31506.6	27561.1
Q96F07	Cytoplasmic FMR1-interacting protein 2 OS=Homo sapiens OX=9606 GN=CYFIP2 PE=1 SV=2	3639.3	2515.5	2995.5	3419.1	2534.8	3053.5	0.988843	0.698006	3656.2	2457	3019.3
P52565	Rho GDP-dissociation inhibitor 1 OS=Homo sapiens OX=9606 GN=ARHGDIA PE=1 SV=3	48661.7	48746.6	57041.8	52091.3	49774.1	55903.3	1.02387	0.45768	50052.9	48200.5	54351
P78318	Immunoglobulin-binding protein 1 OS=Homo sapiens OX=9606 GN=IGBP1 PE=1 SV=1	14235.5	15546.9	8874.5	13084	14955.8	8142.8	0.93288	0.043957	13170.6	14889.4	8241.3
Q6XZF7	Dynamin-binding protein OS=Homo sapiens OX=9606 GN=DNMBP PE=1 SV=1	9249.4	3644.2	7099	7527.8	4535.5	7470.4	1.03692	0.794878	7559.1	4119	7678.6
Q9H4A3	Serine/threonine-protein kinase WNK1 OS=Homo sapiens OX=9606 GN=WNK1 PE=1 SV=2	17409.2	13275.7	16831.3	17754.5	12896.5	17346	1.00728	0.727571	18723	13436.1	17517.2
Q16658	Fascin OS=Homo sapiens OX=9606 GN=FSCN1 PE=1 SV=3	11658.3	12239.1	16135.5	11705.2	11798.2	15941.1	0.985317	0.334207	11922.5	12224.1	16079
Q9NV06	DDB1- and CUL4-associated factor 13 OS=Homo sapiens OX=9606 GN=DCAF13 PE=1 SV=2	17471.5	19736.1	13492.8	18119.2	19727.4	13146.8	1.00366	0.859274	18393.7	19725.1	13104.2
Q14562	ATP-dependent RNA helicase DHX8 OS=Homo sapiens OX=9606 GN=DHX8 PE=1 SV=1	14689.6	15833.5	16296.7	14941.6	18270.6	16520.9	1.06161	0.313667	14558.8	18865.9	16576.9
P49366	Deoxyhypusine synthase OS=Homo sapiens OX=9606 GN=DHPS PE=1 SV=1	12022.4	9403.3	10113.5	12255.4	8992.3	9523.1	0.972432	0.367202	11971.2	8958.4	9883.4
Q6UN15	Pre-mRNA 3'-end-processing factor FIP1 OS=Homo sapiens OX=9606 GN=FIP1L1 PE=1 SV=1	16502.3	15680.6	19122.6	18019.5	18588.6	20793.8	1.12159	0.0626455	19496.2	21290.6	20781.3
Q04837	Single-stranded DNA-binding protein, mitochondrial OS=Homo sapiens OX=9606 GN=SSBP1 PE=1 SV=1	24645.2	27557.9	30565.2	27578.9	29121.8	31383.5	1.06752	0.130907	27261.7	29340.7	30566.8
Q14320	Protein FAM50A OS=Homo sapiens OX=9606 GN=FAM50A PE=1 SV=2	23312.1	17054.9	23151.2	23096	16924.4	24371.4	1.01193	0.617826	24583.2	16651.4	24276.2
P84098	60S ribosomal protein L19 OS=Homo sapiens OX=9606 GN=RPL19 PE=1 SV=1	47999.5	45935.7	51268.6	50939.4	48320.1	52772.6	1.0475	0.0375489	52949.7	46240.4	52134.7
P61764	Syntaxin-binding protein 1 OS=Homo sapiens OX=9606 GN=STXBP1 PE=1 SV=1	15023	15874.2	10030.7	14912.9	15549.1	9486.6	0.972649	0.189408	14300.2	14954.8	9503.2
Q00534	Cyclin-dependent kinase 6 OS=Homo sapiens OX=9606 GN=CDK6 PE=1 SV=1	35040	24264.1	23807	35049.2	23005.1	22774.1	0.96833	0.188982	32059.4	22047.9	22553.8
Q13155	Aminoacyl tRNA synthase complex-interacting multifunctional protein 2 OS=Homo sapiens OX=9606 GN=AIMP2 PE=1 SV=2	30220.8	36332	28713.3	32233	37376.5	29481.1	1.04069	0.0882152	31753.6	37375.9	29779.9
P41227	N-alpha-acetyltransferase 10 OS=Homo sapiens OX=9606 GN=NAA10 PE=1 SV=1	24904.5	24038.4	21834.6	24508.5	22377.7	21557.6	0.967443	0.216983	23601.6	22039.6	20905.8
P29218	Inositol monophosphatase 1 OS=Homo sapiens OX=9606 GN=IMPA1 PE=1 SV=1	20825.3	19922.1	22494.7	22076.8	19737.5	20870.2	0.992871	0.8692	22406.4	19712.1	20938.8
P49721	Proteasome subunit beta type-2 OS=Homo sapiens OX=9606 GN=PSMB2 PE=1 SV=1	24117.5	29337	37591	24806.5	31831.3	39871.2	1.05808	0.0708949	25742.9	31835	39021.2
Q9Y6N5	Sulfide:quinone oxidoreductase, mitochondrial OS=Homo sapiens OX=9606 GN=SQOR PE=1 SV=1	11557.5	14397.3	12292.4	10254.8	15660.1	12187.3	0.988815	0.864602	10910	15517.5	12375.7
A0A0B4J2D5	Glutamine amidotransferase-like class 1 domain-containing protein 3B, mitochondrial OS=Homo sapiens OX=9606 GN=GATD3B PE=1 SV=1	14608.8	14477.5	25651.4	15994.5	17262.2	27290.6	1.11703	0.0941619	16401.8	17032.3	26619.4
Q9P2R7	Succinate--CoA ligase [ADP-forming] subunit beta, mitochondrial OS=Homo sapiens OX=9606 GN=SUCLA2 PE=1 SV=3	24874.8	21591.9	21768.7	24622.6	21297.7	22322.4	1.00056	0.96845	23648.7	21566.3	21839.6
Q9H078	Caseinolytic peptidase B protein homolog OS=Homo sapiens OX=9606 GN=CLPB PE=1 SV=1	8167.2	8902	7461.4	7101.7	8254.7	7434.2	0.93106	0.200757	7832.1	8496.5	7962.8
Q86X55	Histone-arginine methyltransferase CARM1 OS=Homo sapiens OX=9606 GN=CARM1 PE=1 SV=3	24126.9	17433.3	17560.6	23481.1	17119.2	17613.2	0.98607	0.255453	23212.1	16944	17122.1
O43399	Tumor protein D54 OS=Homo sapiens OX=9606 GN=TPD52L2 PE=1 SV=2	25701.1	25455.9	26791.6	29120.1	29023	28275.2	1.10951	0.0563038	27710.8	27864.1	27814.5
P51398	28S ribosomal protein S29, mitochondrial OS=Homo sapiens OX=9606 GN=DAP3 PE=1 SV=1	15295.3	7718.6	12724	15166.3	7693.6	12481.9	0.989767	0.158496	13976.4	7485.3	11772.5
Q9H0S4	Probable ATP-dependent RNA helicase DDX47 OS=Homo sapiens OX=9606 GN=DDX47 PE=1 SV=1	13648	15677.6	15369	13357.8	14780.3	14857.4	0.962738	0.071927	13533.9	14585.8	14796.2
Q9BTY7	Protein HGH1 homolog OS=Homo sapiens OX=9606 GN=HGH1 PE=1 SV=1	14248.1	12697.5	10297.8	12998.2	11747.6	9840.6	0.931023	0.0329613	12340.5	11634.4	9774.3
Q09472	Histone acetyltransferase p300 OS=Homo sapiens OX=9606 GN=EP300 PE=1 SV=2	15322.8	9999.6	12457.3	14110.2	10077.1	12779.3	0.984821	0.68555	16028.1	10333.8	13077.9
O00442	RNA 3'-terminal phosphate cyclase OS=Homo sapiens OX=9606 GN=RTCA PE=1 SV=1	8786.9	12416.9	10901.7	8492.6	11733.7	11538.7	0.989972	0.800285	8676.9	11265.8	11080.2
O43823	A-kinase anchor protein 8 OS=Homo sapiens OX=9606 GN=AKAP8 PE=1 SV=1	11007.1	13470.7	11509.8	10783.1	13470.1	10608	0.967085	0.295731	10720.2	13086.9	10789
P49247	Ribose-5-phosphate isomerase OS=Homo sapiens OX=9606 GN=RPIA PE=1 SV=3	18727.6	21268.3	18238.2	19654	20522.5	15215.9	0.949563	0.504924	22539.7	19795.2	15099.2
Q8N543	Prolyl 3-hydroxylase OGFOD1 OS=Homo sapiens OX=9606 GN=OGFOD1 PE=1 SV=1	13785.4	12858.4	6094.4	10674.5	12780	5912.9	0.912818	0.336847	11993	12889.2	6122.2
Q8TC07	TBC1 domain family member 15 OS=Homo sapiens OX=9606 GN=TBC1D15 PE=1 SV=2	19364.7	21943	17985.1	19391.7	21077.6	17001.4	0.969087	0.206128	18809.3	21094.7	17040.5
Q92925	SWI/SNF-related matrix-associated actin-dependent regulator of chromatin subfamily D member 2 OS=Homo sapiens OX=9606 GN=SMARCD2 PE=1 SV=3	17787.5	13932.8	14092.7	16684.1	13773.3	13121.6	0.952537	0.120023	16288.2	13288	13027.8
Q9UPN9	E3 ubiquitin-protein ligase TRIM33 OS=Homo sapiens OX=9606 GN=TRIM33 PE=1 SV=3	16441.7	20822.4	12775.8	16512.8	18937.5	12520	0.964593	0.339235	15871.9	18667.7	12442.8
P55039	Developmentally-regulated GTP-binding protein 2 OS=Homo sapiens OX=9606 GN=DRG2 PE=1 SV=1	12222.5	13659.8	14617.3	11731	13566.6	14074.4	0.971941	0.119002	11416.9	13430.6	13513.9
Q7Z7K6	Centromere protein V OS=Homo sapiens OX=9606 GN=CENPV PE=1 SV=1	34313.8	23573.6	24448.3	33087	24659.6	27669	1.04735	0.430719	35163.2	25058.9	26650.1
Q9Y6E0	Serine/threonine-protein kinase 24 OS=Homo sapiens OX=9606 GN=STK24 PE=1 SV=1	18845.6	17364	16951.4	18382.3	16969.7	16615.6	0.977633	0.00383284	18080.4	16784	16515.5
P53634	Dipeptidyl peptidase 1 OS=Homo sapiens OX=9606 GN=CTSC PE=1 SV=2	15760.9	11251.2	9767.4	14963.5	11663.9	9971.3	1.00232	0.938988	15224.3	12237.9	10206.4
Q96PE3	Inositol polyphosphate-4-phosphatase type I A OS=Homo sapiens OX=9606 GN=INPP4A PE=1 SV=1	11179.3	6902.7	5852.9	10551.1	6628.4	5527.6	0.949496	0.0111814	10586.2	6891.9	5743.4
Q86TB9	Protein PAT1 homolog 1 OS=Homo sapiens OX=9606 GN=PATL1 PE=1 SV=2	16698.3	14011.6	17541.1	17205.9	14234.9	22448.2	1.10869	0.332031	15831.9	13926.4	18959.3
Q9BXS5	AP-1 complex subunit mu-1 OS=Homo sapiens OX=9606 GN=AP1M1 PE=1 SV=3	19327.9	16858.6	18148.8	19161.1	15776.2	17741	0.968232	0.197529	18532.6	15303.6	17124.1
P42575	Caspase-2 OS=Homo sapiens OX=9606 GN=CASP2 PE=1 SV=2	13646	11137.9	7274.7	12287.2	8982.5	6164.3	0.851422	0.031908	13128.4	9795.4	6711.4
Q02952	A-kinase anchor protein 12 OS=Homo sapiens OX=9606 GN=AKAP12 PE=1 SV=4	15302	12365.5	15129.1	15604.6	12512.3	15825	1.02588	0.128816	16074	13230.7	15959.4
P61204	ADP-ribosylation factor 3 OS=Homo sapiens OX=9606 GN=ARF3 PE=1 SV=2	16251.2	16954.2	14428.7	15454	19342.8	15606	1.05781	0.411148	17247.8	19843.2	16165.2
Q12769	Nuclear pore complex protein Nup160 OS=Homo sapiens OX=9606 GN=NUP160 PE=1 SV=3	15544	13002.7	17177	15881.2	12299.5	16003.8	0.966437	0.352496	15063.2	12405	15942.8
Q3KQU3	MAP7 domain-containing protein 1 OS=Homo sapiens OX=9606 GN=MAP7D1 PE=1 SV=1	12489.9	16766.2	15342.8	12632.9	15776.3	15592.5	0.989561	0.709794	12052.2	15560.3	15772.5
P09525	Annexin A4 OS=Homo sapiens OX=9606 GN=ANXA4 PE=1 SV=4	24199.1	22517.7	12352.7	21684.6	21033.2	12573.1	0.949336	0.294277	21199.8	20815.9	12301.6
P17706	Tyrosine-protein phosphatase non-receptor type 2 OS=Homo sapiens OX=9606 GN=PTPN2 PE=1 SV=2	15800.6	14656.5	16467.3	15555.4	15448.7	16799.1	1.01956	0.432834	15564.7	15643.5	16749.2
Q16851	UTP--glucose-1-phosphate uridylyltransferase OS=Homo sapiens OX=9606 GN=UGP2 PE=1 SV=5	20965.5	25824	15979.1	21223.8	24330.1	16193.3	0.989292	0.694183	20945.1	23962.7	15748.2
P25440	Bromodomain-containing protein 2 OS=Homo sapiens OX=9606 GN=BRD2 PE=1 SV=2	12172.5	10453.4	12968.9	9739.6	9597	11707.2	0.87364	0.0761594	9530	9200.9	11592
P17612	cAMP-dependent protein kinase catalytic subunit alpha OS=Homo sapiens OX=9606 GN=PRKACA PE=1 SV=2	25227	24662.8	19458.6	25241.1	24779.5	19409.1	1.00092	0.706381	25338.6	24259.6	18840.6
Q9BZQ8	Protein Niban 1 OS=Homo sapiens OX=9606 GN=NIBAN1 PE=1 SV=1	14066.7	17420.9	24456	13833.2	17302.1	23910.8	0.984763	0.0778116	13685.9	16470.7	23503
O95336	6-phosphogluconolactonase OS=Homo sapiens OX=9606 GN=PGLS PE=1 SV=2	15915.8	12310.4	18475.8	15808.4	11643.2	18044.3	0.9719	0.180626	15028.1	11619.3	17805.8
Q69YH5	Cell division cycle-associated protein 2 OS=Homo sapiens OX=9606 GN=CDCA2 PE=1 SV=2	7633.1	12621.8	14694.1	7245.2	11524.8	14018	0.938752	0.0416572	7005.8	11712	13864
P05204	Non-histone chromosomal protein HMG-17 OS=Homo sapiens OX=9606 GN=HMGN2 PE=1 SV=3	34655.2	33088.2	37683	37221.1	36693.3	45095.9	1.12657	0.0740163	58657.1	55154.9	61901.7
Q13642	Four and a half LIM domains protein 1 OS=Homo sapiens OX=9606 GN=FHL1 PE=1 SV=4	16631.8	13870.1	17201	15973.2	12395.7	16643.1	0.940555	0.12732	17720	12102.4	17320.5
Q9HAV0	Guanine nucleotide-binding protein subunit beta-4 OS=Homo sapiens OX=9606 GN=GNB4 PE=1 SV=3	3632.7	3479.3	1701.6	3294.5	3526	1710.1	0.975106	0.54225	3287	3574.9	1742.4
P61313	60S ribosomal protein L15 OS=Homo sapiens OX=9606 GN=RPL15 PE=1 SV=2	47686.1	43140.4	44604.1	43754.2	43215.3	43089.2	0.961773	0.257654	49346	39860.1	42592.4
Q9NR56	Muscleblind-like protein 1 OS=Homo sapiens OX=9606 GN=MBNL1 PE=1 SV=2	16057.7	15336.2	13813.5	16969.3	16465.9	14077.8	1.04986	0.0905321	17940.7	16545.6	14150.5
P63167	Dynein light chain 1, cytoplasmic OS=Homo sapiens OX=9606 GN=DYNLL1 PE=1 SV=1	12841.3	17945.4	18634.3	14144	19926.6	18170.2	1.06231	0.289868	14280.6	19105.2	17903.1
Q9H2M9	Rab3 GTPase-activating protein non-catalytic subunit OS=Homo sapiens OX=9606 GN=RAB3GAP2 PE=1 SV=1	14155.1	11320.5	14634.1	14002.4	11163.1	14110.5	0.979843	0.124397	12970.4	11123.5	13926.5
P23919	Thymidylate kinase OS=Homo sapiens OX=9606 GN=DTYMK PE=1 SV=4	18580.9	25849.8	25297.7	19239.9	26934.1	27297.2	1.05215	0.061556	18967.5	25844.5	26427
Q9NRY5	Protein FAM114A2 OS=Homo sapiens OX=9606 GN=FAM114A2 PE=1 SV=4	12389.5	10590.1	14529.4	12889.2	11083.7	14768.4	1.03446	0.0642917	12502.6	10981.1	14549.4
O75306	NADH dehydrogenase [ubiquinone] iron-sulfur protein 2, mitochondrial OS=Homo sapiens OX=9606 GN=NDUFS2 PE=1 SV=2	6681.1	9280.6	9501.1	6621.8	8390.3	9450.7	0.963296	0.341123	6399.9	8541.4	9420.3
P28482	Mitogen-activated protein kinase 1 OS=Homo sapiens OX=9606 GN=MAPK1 PE=1 SV=3	20706.3	23090.7	29088.8	20906.5	22447.3	27624.7	0.977157	0.321796	20216.3	22277.5	27680.6
O15347	High mobility group protein B3 OS=Homo sapiens OX=9606 GN=HMGB3 PE=1 SV=4	13582.3	14392	26231.2	14954.8	14861	25787.2	1.0389	0.373269	14739.2	14491.2	25674
Q9BV20	Methylthioribose-1-phosphate isomerase OS=Homo sapiens OX=9606 GN=MRI1 PE=1 SV=1	7798.5	9935	6973.9	7391.7	9828.6	7252.9	0.992378	0.801782	7604	9976.3	7112.8
Q14191	Werner syndrome ATP-dependent helicase OS=Homo sapiens OX=9606 GN=WRN PE=1 SV=2	10458.4	12104.7	11173.7	9705.6	11153.8	10197	0.920684	0.00316173	9483.8	11020.4	10228.7
Q13907	Isopentenyl-diphosphate Delta-isomerase 1 OS=Homo sapiens OX=9606 GN=IDI1 PE=1 SV=2	16493.8	18204.3	12170.9	16412.6	18888.4	11437.9	0.99081	0.776312	15908.9	18074.8	11971.9
P50454	Serpin H1 OS=Homo sapiens OX=9606 GN=SERPINH1 PE=1 SV=2	9095.5	7155.5	9144.6	7396.6	8393.8	10075	1.02934	0.814683	9204	8914.5	11098.5
Q15417	Calponin-3 OS=Homo sapiens OX=9606 GN=CNN3 PE=1 SV=1	16897.8	18314.3	19414.4	16555.1	16932.7	18572.3	0.953635	0.101232	15748.5	17513.1	18785.6
Q53EL6	Programmed cell death protein 4 OS=Homo sapiens OX=9606 GN=PDCD4 PE=1 SV=2	13055.9	14491.1	14208.7	12555.9	14596	15109.5	1.01078	0.749107	13225.4	15110.1	15094.1
P04843	Dolichyl-diphosphooligosaccharide--protein glycosyltransferase subunit 1 OS=Homo sapiens OX=9606 GN=RPN1 PE=1 SV=1	25345	20740	14005.5	13585.2	20398.8	18959.7	0.957764	0.874666	22660	25885.3	24338
Q8N684	Cleavage and polyadenylation specificity factor subunit 7 OS=Homo sapiens OX=9606 GN=CPSF7 PE=1 SV=1	20905.9	19306.8	18659	20242.1	18224.8	18217	0.962839	0.0621515	20156.5	18276.1	17751.8
P45880	Voltage-dependent anion-selective channel protein 2 OS=Homo sapiens OX=9606 GN=VDAC2 PE=1 SV=2	35263.3	17070	12513.7	15985.4	14014.6	17852.6	0.900323	0.758937	31914.3	18428.6	25275.6
P20073	Annexin A7 OS=Homo sapiens OX=9606 GN=ANXA7 PE=1 SV=3	26132.2	26170.9	21525	24773.5	26246.5	21791.8	0.987763	0.604053	25091.1	26383.2	21644.5
Q14376	UDP-glucose 4-epimerase OS=Homo sapiens OX=9606 GN=GALE PE=1 SV=2	14454.3	10511.9	11860.2	13739.1	10213.5	11669	0.968671	0.084597	13802.3	10294.7	11374.6
Q8WU39	Marginal zone B- and B1-cell-specific protein OS=Homo sapiens OX=9606 GN=MZB1 PE=1 SV=1	27815.4	21229.3	18586.7	25732.3	19914.1	18477.5	0.952428	0.153773	25710.7	19971.7	18756
Q13363	C-terminal-binding protein 1 OS=Homo sapiens OX=9606 GN=CTBP1 PE=1 SV=2	19945.2	16243	17786	19728.1	15515.8	17154.8	0.969619	0.0951839	19434	15585.3	16744.2
Q9NY27	Serine/threonine-protein phosphatase 4 regulatory subunit 2 OS=Homo sapiens OX=9606 GN=PPP4R2 PE=1 SV=3	15980.3	14002.2	13848.7	16636.9	15047.3	13843	1.03844	0.218592	16346.5	14516	13681.5
P18615	Negative elongation factor E OS=Homo sapiens OX=9606 GN=NELFE PE=1 SV=3	9955.5	11037	7245.2	10867.4	10929.4	7259.5	1.02794	0.474746	10960	11467.8	7389.2
P16333	Cytoplasmic protein NCK1 OS=Homo sapiens OX=9606 GN=NCK1 PE=1 SV=1	10246.9	10032.2	15924.7	10729.5	10311.1	18956.2	1.08842	0.226772	10313.4	10391.5	19032
P61326	Protein mago nashi homolog OS=Homo sapiens OX=9606 GN=MAGOH PE=1 SV=1	42865.3	36966.2	38575.3	45316.5	39500.4	39283	1.04803	0.0872485	44695.1	38125.3	38217.6
P35611	Alpha-adducin OS=Homo sapiens OX=9606 GN=ADD1 PE=1 SV=2	10440.8	10887.9	12102.9	10062.2	11267.9	11615.8	0.986131	0.627234	9963.8	11356.8	11655.1
P31937	3-hydroxyisobutyrate dehydrogenase, mitochondrial OS=Homo sapiens OX=9606 GN=HIBADH PE=1 SV=2	8893.6	8696.1	10065.5	9278.5	8684.7	10002.5	1.0119	0.528752	9144	8680.8	9986
Q9NW82	WD repeat-containing protein 70 OS=Homo sapiens OX=9606 GN=WDR70 PE=1 SV=1	14092.7	16900.6	15878.1	14413.9	16124.6	15661.8	0.987751	0.600014	13774.3	16397.9	15902
O75791	GRB2-related adapter protein 2 OS=Homo sapiens OX=9606 GN=GRAP2 PE=1 SV=1	11516.4	9519.4	6248	12798.2	10297.8	6718.9	1.08948	0.0149533	11755.6	10588.2	6403.2
Q9Y221	60S ribosome subunit biogenesis protein NIP7 homolog OS=Homo sapiens OX=9606 GN=NIP7 PE=1 SV=1	12431.3	12769.9	10617.5	11365	11573.5	10060.5	0.922692	0.0256757	11786.5	11579.3	9927.6
O95865	N(G),N(G)-dimethylarginine dimethylaminohydrolase 2 OS=Homo sapiens OX=9606 GN=DDAH2 PE=1 SV=1	18951.5	16378.6	20460.6	17385.4	14169.7	19157.4	0.906268	0.0478772	16740.3	14028.7	19091.9
Q9NXH9	tRNA (guanine(26)-N(2))-dimethyltransferase OS=Homo sapiens OX=9606 GN=TRMT1 PE=1 SV=1	11706.6	17445	15371.6	11742.8	16829.6	15042.4	0.982133	0.252221	11433.2	17066.2	15287
Q9UKN8	General transcription factor 3C polypeptide 4 OS=Homo sapiens OX=9606 GN=GTF3C4 PE=1 SV=2	12616.3	13561.7	11340.8	12739.6	14086.1	10255.9	0.984259	0.736947	12116.6	13891.2	10645.1
Q15428	Splicing factor 3A subunit 2 OS=Homo sapiens OX=9606 GN=SF3A2 PE=1 SV=2	27984.6	35909.1	35812.3	30743.5	36883.1	36580.6	1.04905	0.18675	29543.4	34814.9	35343.6
O60879	Protein diaphanous homolog 2 OS=Homo sapiens OX=9606 GN=DIAPH2 PE=1 SV=1	7161.3	6903.8	10969.5	8053.5	6932.2	10936	1.04188	0.41823	7514.7	6856.2	10839.5
Q92896	Golgi apparatus protein 1 OS=Homo sapiens OX=9606 GN=GLG1 PE=1 SV=2	17232.5	11860.2	17519	11693.7	9577.9	15030.6	0.78137	0.0548227	15603.7	11166.8	19321.3
Q9Y2I7	1-phosphatidylinositol 3-phosphate 5-kinase OS=Homo sapiens OX=9606 GN=PIKFYVE PE=1 SV=3	11913.4	7658.3	11305.3	11675.9	7895	11003.1	0.994747	0.799892	11493.4	8053	11262.2
Q13206	Probable ATP-dependent RNA helicase DDX10 OS=Homo sapiens OX=9606 GN=DDX10 PE=1 SV=2	15085.2	15809.3	14226.3	14896.2	16550.1	12898.8	0.980339	0.676189	14574.1	17042.1	12565.9
O14787	Transportin-2 OS=Homo sapiens OX=9606 GN=TNPO2 PE=1 SV=3	4166.9	4088.9	4095.1	4245	3870	4085.4	0.987613	0.622079	4468.5	3915	4002.2
Q6P6C2	RNA demethylase ALKBH5 OS=Homo sapiens OX=9606 GN=ALKBH5 PE=1 SV=2	13350	14917.2	12834.3	13763.9	15689.4	13112.1	1.0348	0.0596067	13146.2	15114.1	12449.9
Q13769	THO complex subunit 5 homolog OS=Homo sapiens OX=9606 GN=THOC5 PE=1 SV=2	22110.2	15819.1	23988.7	22554.8	16425.5	23421	1.01159	0.593015	22179.6	16024.7	23435.1
O43663	Protein regulator of cytokinesis 1 OS=Homo sapiens OX=9606 GN=PRC1 PE=1 SV=2	10413.4	14742.8	9426.5	10055.6	13192.2	8923.6	0.935705	0.0934099	9512.4	12976.7	8519.5
Q08379	Golgin subfamily A member 2 OS=Homo sapiens OX=9606 GN=GOLGA2 PE=1 SV=3	9963.8	10194.1	9369	9488.8	9054.7	9123	0.9381	0.137577	9446.3	9401.7	8942.1
Q9H2U2	Inorganic pyrophosphatase 2, mitochondrial OS=Homo sapiens OX=9606 GN=PPA2 PE=1 SV=2	15721.5	12780.5	13836	15629.7	12831.6	14818.5	1.02306	0.440389	15488.9	12430.4	14973.5
Q96EE3	Nucleoporin SEH1 OS=Homo sapiens OX=9606 GN=SEH1L PE=1 SV=3	8787.3	14192	9412	7595.8	14566.7	9345.7	0.961255	0.514829	8033.2	14207.2	9422.9
Q10471	Polypeptide N-acetylgalactosaminyltransferase 2 OS=Homo sapiens OX=9606 GN=GALNT2 PE=1 SV=1	12373.1	9796.6	12477.7	9721.7	10185.1	13933.1	0.98067	0.864547	13029.3	12197.7	17457.8
P35270	Sepiapterin reductase OS=Homo sapiens OX=9606 GN=SPR PE=1 SV=1	12461.7	14467.7	17389.7	13660.4	14526.6	17092.4	1.02772	0.508957	12440.4	14355.1	17021.1
Q15024	Exosome complex component RRP42 OS=Homo sapiens OX=9606 GN=EXOSC7 PE=1 SV=3	13935.4	10912.4	6791.1	13274.7	10723.6	6682.7	0.973108	0.120075	12948.3	10520.5	6701.4
Q5TBB1	Ribonuclease H2 subunit B OS=Homo sapiens OX=9606 GN=RNASEH2B PE=1 SV=1	27487.8	29204	24587.8	28725.6	29589.8	24466.4	1.01777	0.347815	27626.2	29144.1	24505
Q15057	Arf-GAP with coiled-coil, ANK repeat and PH domain-containing protein 2 OS=Homo sapiens OX=9606 GN=ACAP2 PE=1 SV=3	19867.3	19300.1	16046.7	18302.5	16780.7	14481.5	0.89772	0.0211976	17212.7	16349	14266.6
Q8NFD5	AT-rich interactive domain-containing protein 1B OS=Homo sapiens OX=9606 GN=ARID1B PE=1 SV=2	11096.8	9646.6	5835.2	10211.8	9040.4	5535.1	0.935326	0.015801	10131.8	9059.6	5618.7
Q13423	NAD(P) transhydrogenase, mitochondrial OS=Homo sapiens OX=9606 GN=NNT PE=1 SV=3	11144.7	7160.4	10066.8	6978.4	7012.5	12084.1	0.9353	0.736109	9905.9	7754.7	14042.7
Q9NZT2	Opioid growth factor receptor OS=Homo sapiens OX=9606 GN=OGFR PE=1 SV=3	15868.5	17430.5	17450.6	15657.1	16363.3	17240.3	0.971134	0.216417	15610.5	16852.5	17355.7
P41214	Eukaryotic translation initiation factor 2D OS=Homo sapiens OX=9606 GN=EIF2D PE=1 SV=3	13982.3	11580.8	6214	13730.7	10756.1	6073.5	0.962728	0.159977	13246.9	10749.3	6178.7
Q96P11	28S rRNA (cytosine-C(5))-methyltransferase OS=Homo sapiens OX=9606 GN=NSUN5 PE=1 SV=2	9291.5	8218	9399	8386.3	8260.2	8333.4	0.931446	0.206133	8809.3	8371.9	8475.9
Q68E01	Integrator complex subunit 3 OS=Homo sapiens OX=9606 GN=INTS3 PE=1 SV=1	6539	7264.9	5512.5	6520.7	6790.3	5294.4	0.964103	0.186461	6328.1	6552.5	5276.9
Q6YN16	Hydroxysteroid dehydrogenase-like protein 2 OS=Homo sapiens OX=9606 GN=HSDL2 PE=1 SV=1	18463.5	14032.8	20605.2	18551.7	14441.2	20143.4	1.00382	0.821249	17873	14236.9	19724.9
Q8ND56	Protein LSM14 homolog A OS=Homo sapiens OX=9606 GN=LSM14A PE=1 SV=3	19904.8	19308.4	15547	20261.5	18932.1	15085.5	0.989582	0.546361	19039.1	18334.6	14897.5
Q9GZZ1	N-alpha-acetyltransferase 50 OS=Homo sapiens OX=9606 GN=NAA50 PE=1 SV=1	18186.4	17363.5	11226.9	19824.8	15536.9	11328.2	0.997972	0.974686	23977.3	23724	16240
Q8IY37	Probable ATP-dependent RNA helicase DHX37 OS=Homo sapiens OX=9606 GN=DHX37 PE=1 SV=1	10119.6	11880.8	17016.2	9379	11170.9	16148.8	0.938696	0.0109167	9665.8	11359.7	15603.2
Q8N6H7	ADP-ribosylation factor GTPase-activating protein 2 OS=Homo sapiens OX=9606 GN=ARFGAP2 PE=1 SV=1	11093.4	26583.1	15564.3	10808.6	26757.6	15452.7	0.99124	0.447319	10750.4	25753.7	15009.2
Q9UN37	Vacuolar protein sorting-associated protein 4A OS=Homo sapiens OX=9606 GN=VPS4A PE=1 SV=1	5929.8	12760.9	10285.4	5658.5	12897.7	10226.5	0.986414	0.502906	5537.7	12710.8	10089.6
Q5JSZ5	Protein PRRC2B OS=Homo sapiens OX=9606 GN=PRRC2B PE=1 SV=2	8571.9	6904.7	6567.5	8221.1	6548	6014.4	0.941066	0.0454769	7683	6722.6	6007.9
Q9NV70	Exocyst complex component 1 OS=Homo sapiens OX=9606 GN=EXOC1 PE=1 SV=4	15923.6	12066.8	17133.4	14630.2	11769.1	16336	0.949188	0.0909079	14392.7	11503.6	15985.8
Q27J81	Inverted formin-2 OS=Homo sapiens OX=9606 GN=INF2 PE=1 SV=2	7854.8	7053.4	10157.2	7887.6	7426.5	9509.4	0.997765	0.953339	7680.1	7072.3	9390.2
Q08170	Serine/arginine-rich splicing factor 4 OS=Homo sapiens OX=9606 GN=SRSF4 PE=1 SV=2	32317.4	33499	35934.4	33311.6	33125.2	35797	1.00526	0.723456	30783	31070.3	34626.7
Q8WU90	Zinc finger CCCH domain-containing protein 15 OS=Homo sapiens OX=9606 GN=ZC3H15 PE=1 SV=1	20428.9	27337.5	28955.8	21065.5	29486.6	29289.4	1.04043	0.179449	19853.2	27159.9	28159.9
Q9UL15	BAG family molecular chaperone regulator 5 OS=Homo sapiens OX=9606 GN=BAG5 PE=1 SV=1	7587.1	8082.4	6078	7409.3	8102	5632.9	0.968586	0.292714	7211	7940.1	5718.5
Q5ST30	Valine--tRNA ligase, mitochondrial OS=Homo sapiens OX=9606 GN=VARS2 PE=1 SV=2	8981.4	8538.1	13500.3	8892.3	8207.4	12651.7	0.96283	0.135788	9130	8370.6	12592.5
Q4G0J3	La-related protein 7 OS=Homo sapiens OX=9606 GN=LARP7 PE=1 SV=1	17574	16236.3	14770.5	17474.6	15539.6	14636.4	0.980785	0.247422	18035.9	15765.1	14801.6
Q96C19	EF-hand domain-containing protein D2 OS=Homo sapiens OX=9606 GN=EFHD2 PE=1 SV=1	16923.1	14316.7	17239.9	18161.1	13884.6	16329.1	0.996714	0.940184	17268.8	13761.7	15850
Q7Z6I6	Rho GTPase-activating protein 30 OS=Homo sapiens OX=9606 GN=ARHGAP30 PE=1 SV=3	7652.2	7987.3	10612.1	7715.1	7754.1	9950.5	0.972227	0.306151	7273.4	7434.7	9833.9
Q15007	Pre-mRNA-splicing regulator WTAP OS=Homo sapiens OX=9606 GN=WTAP PE=1 SV=2	13097	12446.6	9980.7	13253.7	12172.4	9497.1	0.980494	0.380696	12674.1	12044.7	9129.5
Q9H9A6	Leucine-rich repeat-containing protein 40 OS=Homo sapiens OX=9606 GN=LRRC40 PE=1 SV=1	18284.6	16899.2	14063	18135.1	16034.4	13236.7	0.960631	0.129634	17956.1	15959.2	13667.3
P21912	Succinate dehydrogenase [ubiquinone] iron-sulfur subunit, mitochondrial OS=Homo sapiens OX=9606 GN=SDHB PE=1 SV=3	28049.7	29972	23943.1	29057.4	29579.5	24437.3	1.01449	0.422418	27951	28122	23444.7
P54278	Mismatch repair endonuclease PMS2 OS=Homo sapiens OX=9606 GN=PMS2 PE=1 SV=2	10466.4	5518.3	9170.3	9065.6	4967.6	9180.7	0.9225	0.195976	9335.2	5081.7	9370.2
Q8IWI9	MAX gene-associated protein OS=Homo sapiens OX=9606 GN=MGA PE=1 SV=4	7201.6	7365.6	11142.8	7243.4	7032.6	11467.7	0.996584	0.890653	7425.6	7189.6	11607
O14617	AP-3 complex subunit delta-1 OS=Homo sapiens OX=9606 GN=AP3D1 PE=1 SV=1	9515.7	8761.7	6186.6	9323.3	8842	6068.1	0.98993	0.405164	9270.2	8669.9	5948.3
P49770	Translation initiation factor eIF-2B subunit beta OS=Homo sapiens OX=9606 GN=EIF2B2 PE=1 SV=3	10532.6	14505.3	11443.5	9661.4	13840.1	11067.1	0.946178	0.0690168	10105.8	13582	10351.4
P09493	Tropomyosin alpha-1 chain OS=Homo sapiens OX=9606 GN=TPM1 PE=1 SV=2	1617.8	4099.3	4964.3	1617.4	4304.6	4999.3	1.01896	0.350633	1574.6	4083.6	4730.1
P00492	Hypoxanthine-guanine phosphoribosyltransferase OS=Homo sapiens OX=9606 GN=HPRT1 PE=1 SV=2	21702.4	14478.3	15884.8	22209.4	15120.1	15900.8	1.0229	0.208616	22101	15714.5	15944.8
Q9UBC2	Epidermal growth factor receptor substrate 15-like 1 OS=Homo sapiens OX=9606 GN=EPS15L1 PE=1 SV=1	16725.7	12530.3	12651.1	16303.6	12808.1	12547.2	0.99624	0.81169	15747.9	12616.8	12406.3
Q9NYZ3	G2 and S phase-expressed protein 1 OS=Homo sapiens OX=9606 GN=GTSE1 PE=1 SV=3	8892.1	12585.1	10539.5	8705.9	12422.4	10110.1	0.97513	0.0949936	8573.3	12039.4	9671.4
P62995	Transformer-2 protein homolog beta OS=Homo sapiens OX=9606 GN=TRA2B PE=1 SV=1	42339.1	46002.3	38145.7	42159.9	44402.9	36922	0.976307	0.135959	39049.6	42987.6	36994.7
Q12840	Kinesin heavy chain isoform 5A OS=Homo sapiens OX=9606 GN=KIF5A PE=1 SV=2	260.1	2244.4	320.8	235.3	2048.6	306.1	0.923863	0.0382623	249.6	2013.4	269.3
Q3V6T2	Girdin OS=Homo sapiens OX=9606 GN=CCDC88A PE=1 SV=2	7486.8	7376.2	11163	7669.1	7200.7	10339.8	0.975604	0.47977	7427.1	7505.4	10668.7
O43683	Mitotic checkpoint serine/threonine-protein kinase BUB1 OS=Homo sapiens OX=9606 GN=BUB1 PE=1 SV=1	14115.8	11065.2	11122.1	13140.8	11222.4	10800.5	0.972073	0.365345	13750.2	12201	11288.8
Q9UFC0	Leucine-rich repeat and WD repeat-containing protein 1 OS=Homo sapiens OX=9606 GN=LRWD1 PE=1 SV=2	10697.1	11184.7	9702.6	10548	10581.5	9275.3	0.962697	0.0901091	10549.2	10970.7	9368.6
Q8N9T8	Protein KRI1 homolog OS=Homo sapiens OX=9606 GN=KRI1 PE=1 SV=3	16638.4	18074.4	17502.1	17221.9	17187.5	17261.9	0.990759	0.741226	16019.6	16612.1	16592.8
Q7Z739	YTH domain-containing family protein 3 OS=Homo sapiens OX=9606 GN=YTHDF3 PE=1 SV=1	21827.1	21946.9	30239.6	21960.3	20682.8	28309.3	0.961557	0.2275	20230.9	20380.3	27225.6
Q99471	Prefoldin subunit 5 OS=Homo sapiens OX=9606 GN=PFDN5 PE=1 SV=2	25125.3	28020.7	28373.8	27754.2	28197.4	28145	1.03429	0.435046	27033.1	26956	27522.5
Q96GK7	Fumarylacetoacetate hydrolase domain-containing protein 2A OS=Homo sapiens OX=9606 GN=FAHD2A PE=1 SV=1	9404.4	13775.2	12637.4	9394.5	12847.1	12506.8	0.973746	0.332953	9171.8	12850.8	12424.7
Q9Y2S7	Polymerase delta-interacting protein 2 OS=Homo sapiens OX=9606 GN=POLDIP2 PE=1 SV=1	12066.3	14123.4	12930.2	12909.7	13352.9	12403	0.991523	0.849555	11549.4	13532.6	12138.3
Q9H0B6	Kinesin light chain 2 OS=Homo sapiens OX=9606 GN=KLC2 PE=1 SV=1	4166.2	1607.3	1231.9	3991.8	1574.5	1084.4	0.939333	0.182087	3972.5	1591	1105.6
Q05655	Protein kinase C delta type OS=Homo sapiens OX=9606 GN=PRKCD PE=1 SV=2	8750.2	10250.4	10418.7	9923.2	10146.9	10296.1	1.0374	0.520017	8560.6	10204.4	10272.5
O96017	Serine/threonine-protein kinase Chk2 OS=Homo sapiens OX=9606 GN=CHEK2 PE=1 SV=1	8628.9	10283.5	10265.9	8598.6	9348.5	9425.8	0.941244	0.1684	8331.9	9546.9	9398.3
Q14677	Clathrin interactor 1 OS=Homo sapiens OX=9606 GN=CLINT1 PE=1 SV=1	22846.3	19449.8	22278.6	26439.1	21719.5	24348.6	1.12229	0.022791	26383.4	21427.1	23794.6
Q69YN4	Protein virilizer homolog OS=Homo sapiens OX=9606 GN=VIRMA PE=1 SV=2	8656.4	6609.4	13209.4	8413.3	6381.9	12880.4	0.970863	0.00908687	8605.4	6272.3	12945
Q8N335	Glycerol-3-phosphate dehydrogenase 1-like protein OS=Homo sapiens OX=9606 GN=GPD1L PE=1 SV=1	14815.3	11469.8	14403.9	14194.5	11413.8	13830.4	0.971133	0.138072	14368.3	11545.5	13296
P07686	Beta-hexosaminidase subunit beta OS=Homo sapiens OX=9606 GN=HEXB PE=1 SV=3	22225.4	15688.8	19110.6	20387.3	14001.6	18719.3	0.92976	0.11328	20382.2	14109	18972.6
Q8N0Z6	Tetratricopeptide repeat protein 5 OS=Homo sapiens OX=9606 GN=TTC5 PE=1 SV=2	10986.3	9613.6	11047.9	10548.8	9224	10634	0.960729	0.000555406	10686.6	9483	10615.5
Q05193	Dynamin-1 OS=Homo sapiens OX=9606 GN=DNM1 PE=1 SV=2	3965.2	1855.1	3662.6	3765.8	1900.4	3430.3	0.970236	0.390224	3534.3	2003.3	3448
P13637	Sodium/potassium-transporting ATPase subunit alpha-3 OS=Homo sapiens OX=9606 GN=ATP1A3 PE=1 SV=3	728.4	1196.8	185.3	552	1182.8	192.2	0.927788	0.490115	657.1	1211	211.3
Q13395	Probable methyltransferase TARBP1 OS=Homo sapiens OX=9606 GN=TARBP1 PE=1 SV=1	8800.3	13488	9953.7	7528.4	12109.4	8878.5	0.881747	0.0123136	7436.5	12749.4	8937.9
P48506	Glutamate--cysteine ligase catalytic subunit OS=Homo sapiens OX=9606 GN=GCLC PE=1 SV=2	9859.7	11149.4	14575.1	9527.4	10660.6	14749.1	0.978131	0.33046	9880.9	11545.4	14863.2
Q92890	Ubiquitin recognition factor in ER-associated degradation protein 1 OS=Homo sapiens OX=9606 GN=UFD1 PE=1 SV=3	17955.2	18680.3	14133.8	17850.2	18956.2	14715.7	1.0167	0.344629	18084	18999	14706.8
Q9Y613	FH1/FH2 domain-containing protein 1 OS=Homo sapiens OX=9606 GN=FHOD1 PE=1 SV=3	6035.9	6906.2	5939.2	5471.5	6112.4	5878.6	0.927116	0.150041	5347.8	6377.7	5870.4
Q9UEW8	STE20/SPS1-related proline-alanine-rich protein kinase OS=Homo sapiens OX=9606 GN=STK39 PE=1 SV=3	15866.8	12188.9	16955	16071.3	11862.9	17358	1.0033	0.849532	15424.2	12038	17129.2
Q07021	Complement component 1 Q subcomponent-binding protein, mitochondrial OS=Homo sapiens OX=9606 GN=C1QBP PE=1 SV=1	24465	30104.4	20743.2	26060.9	33012.6	24069.5	1.1074	0.0616845	39483.1	46693.1	28527.5
A5A3E0	POTE ankyrin domain family member F OS=Homo sapiens OX=9606 GN=POTEF PE=1 SV=2	4263.2	1827	2280.2	3466.2	1181.1	1602.4	0.720755	0.0293506	4273.7	1226.1	1750.7
O14802	DNA-directed RNA polymerase III subunit RPC1 OS=Homo sapiens OX=9606 GN=POLR3A PE=1 SV=2	8110.5	8442	9735.9	7445.2	7839.7	8816.3	0.91739	0.00646998	7435.4	8037.8	9140.8
Q9UQ16	Dynamin-3 OS=Homo sapiens OX=9606 GN=DNM3 PE=1 SV=4	570.3	579.5	1218.5	596.6	401.4	1227.4	0.915362	0.528415	661.1	426	1230.3
Q07020	60S ribosomal protein L18 OS=Homo sapiens OX=9606 GN=RPL18 PE=1 SV=2	27480.7	31110.4	35285.9	27282.2	31972.3	32292	0.978545	0.585007	28571.2	32336.7	33384.9
Q15050	Ribosome biogenesis regulatory protein homolog OS=Homo sapiens OX=9606 GN=RRS1 PE=1 SV=2	10001.8	15038.5	17406.7	9381.9	16197.9	17413.5	1.00517	0.909492	9149.7	17105.3	17466
Q96HA7	Tonsoku-like protein OS=Homo sapiens OX=9606 GN=TONSL PE=1 SV=2	7894.9	9252.8	3906.4	7141.5	12044.7	3759.8	1.05626	0.694228	6592.8	14487.4	3549.6
Q9NYV4	Cyclin-dependent kinase 12 OS=Homo sapiens OX=9606 GN=CDK12 PE=1 SV=2	8380	5953	9311.1	8090.7	6142.2	9369.1	1.00116	0.957449	8450.3	6243.6	9330.1
P05141	ADP/ATP translocase 2 OS=Homo sapiens OX=9606 GN=SLC25A5 PE=1 SV=7	32607.5	19680.5	19701.6	23360.4	19348.3	23042.9	0.956376	0.771629	28350.8	19278.3	24120.8
Q13627	Dual specificity tyrosine-phosphorylation-regulated kinase 1A OS=Homo sapiens OX=9606 GN=DYRK1A PE=1 SV=2	15235.1	5645.5	8882.7	14579.3	6895	10678.9	1.12683	0.27467	16034.9	6983.7	10443
O00471	Exocyst complex component 5 OS=Homo sapiens OX=9606 GN=EXOC5 PE=1 SV=1	12839.3	18067.3	5693.5	12347.1	18762.8	5679.5	0.999234	0.975589	12505	18990.8	5662.3
Q9Y2I1	Nischarin OS=Homo sapiens OX=9606 GN=NISCH PE=1 SV=3	8456.8	14712.8	7338.4	8067.5	13836.6	7291.2	0.96266	0.143901	8295.6	13764.8	7230.5
P46778	60S ribosomal protein L21 OS=Homo sapiens OX=9606 GN=RPL21 PE=1 SV=2	43122.4	34633.6	39861.8	41969.9	32325.1	43248.2	0.997191	0.956259	66776.7	51819.7	66212.5
O75155	Cullin-associated NEDD8-dissociated protein 2 OS=Homo sapiens OX=9606 GN=CAND2 PE=1 SV=3	10571.6	6586.6	6756.2	9030.1	5952.5	5914.4	0.877772	0.0135071	8373.5	5596.3	5624.4
O00178	GTP-binding protein 1 OS=Homo sapiens OX=9606 GN=GTPBP1 PE=1 SV=3	11564.9	10523.5	15020.6	11693.7	10319.9	14350.4	0.98239	0.388662	13068.5	9792.1	14565.3
P30260	Cell division cycle protein 27 homolog OS=Homo sapiens OX=9606 GN=CDC27 PE=1 SV=2	14649.2	19531.7	12851	14444.1	18382.3	12391.6	0.963801	0.107674	14040.9	18168.5	12417.6
Q9NXV6	CDKN2A-interacting protein OS=Homo sapiens OX=9606 GN=CDKN2AIP PE=1 SV=3	10882.4	10298.3	9402.1	10508.6	10617.5	9449.4	1.00056	0.979194	10744.7	10659.6	9450.7
Q9P2T1	GMP reductase 2 OS=Homo sapiens OX=9606 GN=GMPR2 PE=1 SV=1	11625	15418	12999.6	11802.8	15597.6	12646.3	0.999922	0.995935	11431.1	15725	12179.7
Q9BW27	Nuclear pore complex protein Nup85 OS=Homo sapiens OX=9606 GN=NUP85 PE=1 SV=1	15227.1	15233.8	17208.9	14010.1	14584.3	15854	0.932903	0.0316823	13304.8	14309.2	15725
Q15058	Kinesin-like protein KIF14 OS=Homo sapiens OX=9606 GN=KIF14 PE=1 SV=1	9039.7	8722	11871	8124.4	8398.5	10773.9	0.923079	0.0618757	8132.5	8869.1	10837
P24941	Cyclin-dependent kinase 2 OS=Homo sapiens OX=9606 GN=CDK2 PE=1 SV=2	11418.2	14462.7	13774.6	11768.9	14158.2	13560.4	0.998037	0.915725	11445.8	13846.4	13292.4
Q04726	Transducin-like enhancer protein 3 OS=Homo sapiens OX=9606 GN=TLE3 PE=1 SV=2	13631.7	10148.3	13422.3	14547.7	10771.6	13438.2	1.04327	0.176883	13880.9	10292.7	13377.3
Q9NVC6	Mediator of RNA polymerase II transcription subunit 17 OS=Homo sapiens OX=9606 GN=MED17 PE=1 SV=2	16136.7	13295.7	8053.1	14963.8	12611.7	7812.7	0.948673	0.0534271	14427.3	12536.5	7625.4
Q9Y2Z4	Tyrosine--tRNA ligase, mitochondrial OS=Homo sapiens OX=9606 GN=YARS2 PE=1 SV=2	10276.6	11157.3	10456.7	9076.8	10904.9	9991.3	0.938707	0.163924	9510.5	11073.8	10141
P35612	Beta-adducin OS=Homo sapiens OX=9606 GN=ADD2 PE=1 SV=3	11973.2	18181.9	12999.8	12656.5	18733.1	13177.5	1.03368	0.116691	12532	18337.3	13039.9
Q7Z2T5	TRMT1-like protein OS=Homo sapiens OX=9606 GN=TRMT1L PE=1 SV=2	8200.2	9624.8	6945.2	8302.2	10469.3	7176	1.04447	0.186165	8124	10535.2	7039.5
O43396	Thioredoxin-like protein 1 OS=Homo sapiens OX=9606 GN=TXNL1 PE=1 SV=3	13665.2	15224.7	12774.8	13573.6	14668.2	11696.3	0.95744	0.200835	13727.6	14766.7	11762.3
Q9Y3P9	Rab GTPase-activating protein 1 OS=Homo sapiens OX=9606 GN=RABGAP1 PE=1 SV=3	16560.7	14232.7	13583.1	16595.1	14016.6	12559.9	0.970522	0.335804	16304.8	14232.2	12397.4
Q9HAF1	Chromatin modification-related protein MEAF6 OS=Homo sapiens OX=9606 GN=MEAF6 PE=1 SV=1	16890.1	8914.9	13405.6	14875.3	8444.1	12635	0.923472	0.070213	15933.1	8378.5	12280.7
Q9BYW2	Histone-lysine N-methyltransferase SETD2 OS=Homo sapiens OX=9606 GN=SETD2 PE=1 SV=3	9823.6	15394.9	14824.4	9236.7	15602	15176.6	0.992489	0.801945	9660.8	15942.1	15161
Q14692	Ribosome biogenesis protein BMS1 homolog OS=Homo sapiens OX=9606 GN=BMS1 PE=1 SV=1	11876.9	8426.6	9418.8	11316.2	8595.9	8706.3	0.965745	0.350893	11202.3	8506	8816.5
P48426	Phosphatidylinositol 5-phosphate 4-kinase type-2 alpha OS=Homo sapiens OX=9606 GN=PIP4K2A PE=1 SV=2	15743.3	17029.1	15512	17179	17689.5	15148.3	1.03551	0.396031	16716	17094.9	14847.9
P48739	Phosphatidylinositol transfer protein beta isoform OS=Homo sapiens OX=9606 GN=PITPNB PE=1 SV=2	20112	17228.7	18708.2	22367.4	17151.2	18720.1	1.03609	0.442991	21032.9	16757.1	18141.5
P55081	Microfibrillar-associated protein 1 OS=Homo sapiens OX=9606 GN=MFAP1 PE=1 SV=2	25180.9	27037.8	22871.7	25619.7	26442.9	22849.8	0.998155	0.886228	24357.6	26383.2	23222.1
P28062	Proteasome subunit beta type-8 OS=Homo sapiens OX=9606 GN=PSMB8 PE=1 SV=3	16575.8	15015.8	11003.3	13928	13426.7	9970.8	0.880199	0.0274461	14575.5	13452.3	9923.7
Q9UPN4	Centrosomal protein of 131 kDa OS=Homo sapiens OX=9606 GN=CEP131 PE=1 SV=3	9858.5	10417.3	3911.6	8326.8	9392.6	3600.4	0.888903	0.0396033	8315.9	10567.7	3496.5
Q9H0H5	Rac GTPase-activating protein 1 OS=Homo sapiens OX=9606 GN=RACGAP1 PE=1 SV=1	14797.5	14901.7	15693	15993.8	14983.5	14527	1.00401	0.936806	15846	14671.6	14509.2
P61254	60S ribosomal protein L26 OS=Homo sapiens OX=9606 GN=RPL26 PE=1 SV=1	47293.4	41822.2	48488.4	49080.5	40419.6	48323.1	1.00028	0.990409	48736.7	38706.7	47024
P51149	Ras-related protein Rab-7a OS=Homo sapiens OX=9606 GN=RAB7A PE=1 SV=1	18485.8	21005.6	17770.7	13341.5	19645.2	19702.6	0.921888	0.557436	16460.8	20254.1	21310.8
Q8NHQ9	ATP-dependent RNA helicase DDX55 OS=Homo sapiens OX=9606 GN=DDX55 PE=1 SV=3	11523.8	7909.6	7766.6	10844.5	8803.1	6910.1	0.981246	0.807235	11762.4	8655.2	7028.7
Q9H7D7	WD repeat-containing protein 26 OS=Homo sapiens OX=9606 GN=WDR26 PE=1 SV=3	10519	9865	12937.9	10181.4	9923.9	12994.8	0.992758	0.619204	9843.4	9982.2	12625.1
Q7Z5R6	Amyloid beta A4 precursor protein-binding family B member 1-interacting protein OS=Homo sapiens OX=9606 GN=APBB1IP PE=1 SV=1	17693.5	19265.9	24238.5	18408.9	18790.7	23082.3	0.989356	0.725727	16933.7	18367.1	22334.6
P85037	Forkhead box protein K1 OS=Homo sapiens OX=9606 GN=FOXK1 PE=1 SV=1	12466.8	17857.2	22969.4	12873.6	18441.3	23410.5	1.02818	0.0244447	12275.6	18375.9	23132.3
P55160	Nck-associated protein 1-like OS=Homo sapiens OX=9606 GN=NCKAP1L PE=1 SV=3	14605	13748.5	14244.3	14621.2	14331.5	13467	0.996315	0.907652	14405.7	13941	13433.9
Q8N6R0	eEF1A lysine and N-terminal methyltransferase OS=Homo sapiens OX=9606 GN=EEF1AKNMT PE=1 SV=1	12234.1	10620.9	9020.9	11168.1	9334.3	8331.2	0.905091	0.0195595	11239.6	10132.6	8197.2
O75821	Eukaryotic translation initiation factor 3 subunit G OS=Homo sapiens OX=9606 GN=EIF3G PE=1 SV=2	26338.7	22512	34076.3	30662.4	21551.5	34751.6	1.0471	0.522241	27821.8	21540.6	33698.6
Q8ND24	RING finger protein 214 OS=Homo sapiens OX=9606 GN=RNF214 PE=1 SV=2	12314.1	11508.4	12750.9	11813	10348.5	12313.3	0.9414	0.109524	11494.4	10715.3	12301.9
Q9NR50	Translation initiation factor eIF-2B subunit gamma OS=Homo sapiens OX=9606 GN=EIF2B3 PE=1 SV=1	16258.8	16736.1	16125.8	15444.5	15825.2	15252	0.947101	0.000709156	15320.1	16124.2	15227.1
P54687	Branched-chain-amino-acid aminotransferase, cytosolic OS=Homo sapiens OX=9606 GN=BCAT1 PE=1 SV=3	28333.2	24635.6	19424.5	28148.7	23344.8	19239.8	0.977195	0.26372	27503	24137.4	19492.5
Q07960	Rho GTPase-activating protein 1 OS=Homo sapiens OX=9606 GN=ARHGAP1 PE=1 SV=1	8391.4	12845.3	19915.3	8906.4	12593.1	18303.2	0.98693	0.781203	8302.7	12113.1	17877.7
Q9H267	Vacuolar protein sorting-associated protein 33B OS=Homo sapiens OX=9606 GN=VPS33B PE=1 SV=2	13925.7	13078.6	10871.4	13903.4	12632.5	10362	0.972478	0.177801	13148.8	12209.2	10267.6
Q5JVF3	PCI domain-containing protein 2 OS=Homo sapiens OX=9606 GN=PCID2 PE=1 SV=2	14016.9	13114.2	16027.4	13223.8	11359.5	14793.9	0.910885	0.0611224	13185.9	11026.8	14711.6
Q96AX1	Vacuolar protein sorting-associated protein 33A OS=Homo sapiens OX=9606 GN=VPS33A PE=1 SV=1	7934.9	8454.4	13835.1	7959.3	7819.6	12934.2	0.954291	0.203803	7194.1	7697.6	12688
P61201	COP9 signalosome complex subunit 2 OS=Homo sapiens OX=9606 GN=COPS2 PE=1 SV=1	12822.5	16381	13715.2	12814.3	16636.6	13073.9	0.989402	0.627636	12176	16416.5	12916.6
Q96C57	Protein CUSTOS OS=Homo sapiens OX=9606 GN=CUSTOS PE=1 SV=2	6498.2	7414	5168.6	6149.9	6421.2	5004.2	0.926895	0.142726	5721.7	6654.4	4903.8
Q7Z7L1	Schlafen family member 11 OS=Homo sapiens OX=9606 GN=SLFN11 PE=1 SV=2	14565.2	11723.5	10961.6	13078.5	10923.9	10357.3	0.924865	0.032953	12464.3	10222.2	9906.9
Q9UNS1	Protein timeless homolog OS=Homo sapiens OX=9606 GN=TIMELESS PE=1 SV=2	12821.5	11844.4	9679.9	11770	10374.4	8230.1	0.881369	0.0266212	10439.9	9824.6	7924.4
Q96JM3	Chromosome alignment-maintaining phosphoprotein 1 OS=Homo sapiens OX=9606 GN=CHAMP1 PE=1 SV=2	14839.6	16555.9	13517.3	14146.3	15725	14118.7	0.982528	0.62976	13745.3	16834.3	13829.5
Q13895	Bystin OS=Homo sapiens OX=9606 GN=BYSL PE=1 SV=3	15325.8	13585.9	15594	12977.6	14870.9	16323.9	0.996057	0.963292	15028.7	16361.1	16097.1
P49354	Protein farnesyltransferase/geranylgeranyltransferase type-1 subunit alpha OS=Homo sapiens OX=9606 GN=FNTA PE=1 SV=1	11231.3	10399.5	10244	10317.8	9114	10055.8	0.92556	0.135296	9663.1	9129.1	9818.2
Q13057	Bifunctional coenzyme A synthase OS=Homo sapiens OX=9606 GN=COASY PE=1 SV=4	10985.1	12530.6	9781.2	10246.8	13552.1	11340.1	1.0579	0.475573	10150.9	13092.3	11316.7
Q9UKV8	Protein argonaute-2 OS=Homo sapiens OX=9606 GN=AGO2 PE=1 SV=3	7109.3	6245.7	9591.9	6555.8	5851.1	8752.9	0.923832	0.00848823	6666.8	6310.7	8581.9
P62847	40S ribosomal protein S24 OS=Homo sapiens OX=9606 GN=RPS24 PE=1 SV=1	27977.2	31748.6	34189.3	30588.8	38707.8	38916.9	1.15027	0.0551221	33250.8	37827.9	38523.4
Q9NQT5	Exosome complex component RRP40 OS=Homo sapiens OX=9606 GN=EXOSC3 PE=1 SV=3	5802.2	7420.1	7528.3	5778.6	7112	7128.7	0.96711	0.156218	5790.6	6946.5	7163.4
Q9H4A6	Golgi phosphoprotein 3 OS=Homo sapiens OX=9606 GN=GOLPH3 PE=1 SV=1	12124.3	7666	7790.4	11423.5	6761.7	8026	0.951493	0.376725	11207.3	6775.4	7762.6
Q9H8H0	Nucleolar protein 11 OS=Homo sapiens OX=9606 GN=NOL11 PE=1 SV=1	12280	6699.7	7953.6	12459.5	6873	7808	1.00739	0.63309	12432.8	6713.4	7901
Q9UPT9	Ubiquitin carboxyl-terminal hydrolase 22 OS=Homo sapiens OX=9606 GN=USP22 PE=1 SV=2	13547.1	13837.9	8702.1	12190.5	12541.2	7722.7	0.897869	0.00291831	11336.4	12379	7569.7
O95721	Synaptosomal-associated protein 29 OS=Homo sapiens OX=9606 GN=SNAP29 PE=1 SV=1	11086.7	14305.1	13240.6	12009.3	13985.2	13054.7	1.0156	0.690419	11320.5	13700.5	12953.9
Q9Y4W2	Ribosomal biogenesis protein LAS1L OS=Homo sapiens OX=9606 GN=LAS1L PE=1 SV=2	14763.6	9151.5	11054.1	12760.4	7648.7	9674.6	0.858435	0.00682184	12026	7694.1	9499.1
Q9BXW9	Fanconi anemia group D2 protein OS=Homo sapiens OX=9606 GN=FANCD2 PE=1 SV=2	10454.2	6913.6	12403.8	10091	6320.7	11394.8	0.932718	0.0541041	8826.1	5979.3	10325.1
Q9NT62	Ubiquitin-like-conjugating enzyme ATG3 OS=Homo sapiens OX=9606 GN=ATG3 PE=1 SV=1	18942.4	21155.5	18414.7	19816.7	21525.5	18221.2	1.01771	0.392069	19199.7	21078.6	17936.5
Q9NPQ8	Synembryn-A OS=Homo sapiens OX=9606 GN=RIC8A PE=1 SV=3	23175.6	12525.4	13157.6	21479.3	12031.6	12464.7	0.944907	0.030356	21399.8	11651.6	12495.5
P22681	E3 ubiquitin-protein ligase CBL OS=Homo sapiens OX=9606 GN=CBL PE=1 SV=2	15994.9	10672.1	14108.4	15703.9	10040.3	14069	0.973271	0.253248	15520.1	9991.9	13728.2
P35236	Tyrosine-protein phosphatase non-receptor type 7 OS=Homo sapiens OX=9606 GN=PTPN7 PE=1 SV=3	9989.2	14392.3	12097.9	8858.2	13885.5	11164.8	0.924812	0.0793239	8732.7	13995.1	10856.8
Q5SRE5	Nucleoporin NUP188 OS=Homo sapiens OX=9606 GN=NUP188 PE=1 SV=1	9724.4	10144.6	7531.8	9484.7	10053.8	7154.4	0.972098	0.14546	8703.1	10235.4	7089.6
Q8IV38	Ankyrin repeat and MYND domain-containing protein 2 OS=Homo sapiens OX=9606 GN=ANKMY2 PE=1 SV=1	10525.6	7727.2	14253.3	10645.5	7552.4	14443.5	1.0007	0.957363	10594.7	7624.8	14632.6
O14965	Aurora kinase A OS=Homo sapiens OX=9606 GN=AURKA PE=1 SV=2	10866.7	9561.4	11083.3	9819.3	7805	10348.7	0.884546	0.0817646	9811.3	7728.9	10343
Q14318	Peptidyl-prolyl cis-trans isomerase FKBP8 OS=Homo sapiens OX=9606 GN=FKBP8 PE=1 SV=2	15495	14231.8	13261.9	12694.6	13160.8	12263.9	0.889588	0.0881905	13766.6	13147.3	12255.1
Q9H7N4	Splicing factor, arginine/serine-rich 19 OS=Homo sapiens OX=9606 GN=SCAF1 PE=1 SV=3	7342.1	13685.6	12744.4	7157.7	11830.1	11994.9	0.926831	0.154585	6942.4	11354.3	11790.5
P37268	Squalene synthase OS=Homo sapiens OX=9606 GN=FDFT1 PE=1 SV=1	10099.8	10424.7	8905.9	8185.4	10137.8	8309.4	0.905317	0.191781	9589.5	11377.8	9293.6
P62318	Small nuclear ribonucleoprotein Sm D3 OS=Homo sapiens OX=9606 GN=SNRPD3 PE=1 SV=1	18556.6	17371.5	14523.9	17403.6	15252.1	14487	0.937774	0.212937	18673.7	15577.9	14226
O75175	CCR4-NOT transcription complex subunit 3 OS=Homo sapiens OX=9606 GN=CNOT3 PE=1 SV=1	13356	14314.5	25129.1	13571.1	14647.8	25149.9	1.01341	0.180206	12945	14274.5	24811.4
O75368	SH3 domain-binding glutamic acid-rich-like protein OS=Homo sapiens OX=9606 GN=SH3BGRL PE=1 SV=1	14562.8	12523.3	22045.6	15307.9	12138.9	21189.9	0.993885	0.8512	14141.2	11918.6	20579.4
Q8IZP0	Abl interactor 1 OS=Homo sapiens OX=9606 GN=ABI1 PE=1 SV=4	16145.8	12864.7	13114.2	15957.8	12013.6	13108.5	0.973921	0.327591	15186.3	11438.7	12999.7
Q92620	Pre-mRNA-splicing factor ATP-dependent RNA helicase PRP16 OS=Homo sapiens OX=9606 GN=DHX38 PE=1 SV=2	9683.3	7415.3	9031.5	8983	8492.2	10821.9	1.09038	0.388883	9273.4	9029.1	11103.6
Q9UJU2	Lymphoid enhancer-binding factor 1 OS=Homo sapiens OX=9606 GN=LEF1 PE=1 SV=1	14062.2	15102.8	13169.7	12563.9	16727.5	15496.6	1.05924	0.55905	15723.9	17682.6	16687.9
P30405	Peptidyl-prolyl cis-trans isomerase F, mitochondrial OS=Homo sapiens OX=9606 GN=PPIF PE=1 SV=1	18153.7	23960.9	20841.2	18690.5	23679.6	20996.3	1.00842	0.553445	18437.3	23366.3	20490.5
Q05048	Cleavage stimulation factor subunit 1 OS=Homo sapiens OX=9606 GN=CSTF1 PE=1 SV=1	14718	15270.7	12003	14693.1	14454.5	11690.3	0.972936	0.211947	14492.4	14275.6	11507.8
P62987	Ubiquitin-60S ribosomal protein L40 OS=Homo sapiens OX=9606 GN=UBA52 PE=1 SV=2	2422.4	1231.2	3208.1	1859	1601.9	2899.3	0.990751	0.959179	3090.4	1244.9	2900.6
Q86TU7	Actin-histidine N-methyltransferase OS=Homo sapiens OX=9606 GN=SETD3 PE=1 SV=1	8575.6	9381.9	11667.6	8645.7	9170.6	11751	0.9976	0.83375	8177.5	9271.4	11637.7
Q96P16	Regulation of nuclear pre-mRNA domain-containing protein 1A OS=Homo sapiens OX=9606 GN=RPRD1A PE=1 SV=1	7133.2	9836	11402.1	6901.6	9521.4	10782.9	0.960414	0.0328827	6740.8	9716.6	10932
Q15185	Prostaglandin E synthase 3 OS=Homo sapiens OX=9606 GN=PTGES3 PE=1 SV=1	21919.2	21773.9	18515.4	25210.6	24688.5	19334.9	1.10943	0.0798241	24993.2	25543.1	19095
Q9H1A4	Anaphase-promoting complex subunit 1 OS=Homo sapiens OX=9606 GN=ANAPC1 PE=1 SV=1	12461.4	9809.9	8701.5	11135.2	9462	8610.8	0.949229	0.219452	11168.5	9464.9	8420.7
Q01105	Protein SET OS=Homo sapiens OX=9606 GN=SET PE=1 SV=3	37838.4	30298.7	50093.7	42181.2	31700.4	47796.6	1.03839	0.496103	38420.3	30397.2	47905.9
P40818	Ubiquitin carboxyl-terminal hydrolase 8 OS=Homo sapiens OX=9606 GN=USP8 PE=1 SV=1	10319.5	11808.6	12029.9	9735.9	11151.4	10893.7	0.931115	0.0327588	9975.6	11395.8	11291.3
Q9NX58	Cell growth-regulating nucleolar protein OS=Homo sapiens OX=9606 GN=LYAR PE=1 SV=2	19801.8	29581.9	25339.4	22493.2	32372.3	25771.4	1.08243	0.141557	21916.2	31197.3	25310.7
P61353	60S ribosomal protein L27 OS=Homo sapiens OX=9606 GN=RPL27 PE=1 SV=2	36285.8	38233.7	29396.1	36867.8	40386.5	29309	1.02313	0.316661	36373.6	39107.5	28704.4
Q9UKK9	ADP-sugar pyrophosphatase OS=Homo sapiens OX=9606 GN=NUDT5 PE=1 SV=1	30419.5	29476	25450.8	33872.1	30092.1	27482.9	1.07142	0.11858	32616.5	29701.5	26338.1
Q9UBL3	Set1/Ash2 histone methyltransferase complex subunit ASH2 OS=Homo sapiens OX=9606 GN=ASH2L PE=1 SV=1	8564.5	5927.9	11119.5	8274.3	7309.9	11869	1.08888	0.371715	8996.9	8169.8	11838.4
Q9P265	Disco-interacting protein 2 homolog B OS=Homo sapiens OX=9606 GN=DIP2B PE=1 SV=3	8583.6	13289	10398.8	7822.3	11894.8	10555.8	0.940497	0.254294	7571	11951.8	10310.9
Q99426	Tubulin-folding cofactor B OS=Homo sapiens OX=9606 GN=TBCB PE=1 SV=2	13015.1	25537.5	25890.5	13898.7	26472.4	26543	1.04323	0.0771647	14140.2	26498.3	25962.1
P51692	Signal transducer and activator of transcription 5B OS=Homo sapiens OX=9606 GN=STAT5B PE=1 SV=2	13684.7	11833.1	11916.1	13057.3	11516.8	11701.3	0.969799	0.0666976	12874.3	11430.3	11338.5
Q9Y2Q3	Glutathione S-transferase kappa 1 OS=Homo sapiens OX=9606 GN=GSTK1 PE=1 SV=3	15603.9	10945.8	19134.2	14491.1	11881	19820.7	1.01667	0.753116	15256.5	11829.5	19391.7
Q96PZ0	Pseudouridylate synthase 7 homolog OS=Homo sapiens OX=9606 GN=PUS7 PE=1 SV=2	14467.8	13440.8	12823.8	15221.5	13439.8	12390.6	1.00608	0.830394	15228.7	13613.4	12421.1
Q9NWY4	Histone PARylation factor 1 OS=Homo sapiens OX=9606 GN=HPF1 PE=1 SV=2	12084.5	10083.1	11380.4	12208.4	10049.9	11056.2	0.992824	0.591894	12112.9	10452.1	11332.4
O75223	Gamma-glutamylcyclotransferase OS=Homo sapiens OX=9606 GN=GGCT PE=1 SV=1	16139.5	8005.1	12582.4	15821.3	11121.5	14046	1.16197	0.310354	16759.8	12221.1	13856.3
P07602	Prosaposin OS=Homo sapiens OX=9606 GN=PSAP PE=1 SV=2	23413.6	27862.4	20506.5	21648.7	27247.4	24106	1.02603	0.765586	25324.6	31207.6	24444.2
Q9NVX2	Notchless protein homolog 1 OS=Homo sapiens OX=9606 GN=NLE1 PE=1 SV=4	9250.4	13497.3	12555.1	9383	11934	11270.2	0.932057	0.241858	9199.9	11695.2	11469.1
P82675	28S ribosomal protein S5, mitochondrial OS=Homo sapiens OX=9606 GN=MRPS5 PE=1 SV=2	11465.3	15309.8	9772	9417.1	14408.3	9588.5	0.914565	0.217183	10222.2	15084	9587.4
Q9UBW7	Zinc finger MYM-type protein 2 OS=Homo sapiens OX=9606 GN=ZMYM2 PE=1 SV=1	8380.7	11412.1	10506.1	7661	11442.2	11134.9	0.992204	0.871044	8186.3	11552.4	11357.3
Q96J01	THO complex subunit 3 OS=Homo sapiens OX=9606 GN=THOC3 PE=1 SV=1	19495.3	19578.4	27967.3	20486.2	18406.3	27930.8	0.996552	0.923962	19932.7	18522.9	27223.9
O60563	Cyclin-T1 OS=Homo sapiens OX=9606 GN=CCNT1 PE=1 SV=1	13047.6	15170.6	14470.7	12690.3	14720	14191.2	0.974533	0.0149385	12014.4	14187	13741
Q9BSJ2	Gamma-tubulin complex component 2 OS=Homo sapiens OX=9606 GN=TUBGCP2 PE=1 SV=2	13733.7	15588.1	13370.6	13190.3	14024.8	12615.7	0.934562	0.0686757	12407.6	13958.1	12543.9
Q9NX63	MICOS complex subunit MIC19 OS=Homo sapiens OX=9606 GN=CHCHD3 PE=1 SV=1	21299	27850.7	23843.7	18051.8	25361.3	26141.8	0.951513	0.582809	21376.6	26904.2	29423
Q96D71	RalBP1-associated Eps domain-containing protein 1 OS=Homo sapiens OX=9606 GN=REPS1 PE=1 SV=3	10853.9	10930.1	8380.9	11596.9	11541.8	8986.5	1.06556	0.00558837	11719.2	11272.4	8734.4
Q13630	GDP-L-fucose synthase OS=Homo sapiens OX=9606 GN=GFUS PE=1 SV=1	15036.1	10051.4	8687.5	15944.9	11059.3	8722.9	1.05493	0.187881	14998.5	10851.3	8452.2
Q9BUK6	Protein misato homolog 1 OS=Homo sapiens OX=9606 GN=MSTO1 PE=1 SV=1	11691	10609.7	12792.9	10675.4	8349.2	11047.8	0.854553	0.0581882	10892.3	8281.6	12716.3
P46781	40S ribosomal protein S9 OS=Homo sapiens OX=9606 GN=RPS9 PE=1 SV=3	47759.2	42900.4	40585.8	46324.1	45802.5	39640.9	1.00477	0.893473	49618.6	45838.3	39531.3
Q969Z0	FAST kinase domain-containing protein 4 OS=Homo sapiens OX=9606 GN=TBRG4 PE=1 SV=1	16940	20074.8	14932.6	16580.4	18573.7	14202.5	0.951701	0.0890003	15140.5	17836.8	13292.9
O75691	Small subunit processome component 20 homolog OS=Homo sapiens OX=9606 GN=UTP20 PE=1 SV=3	13358	14131.4	14903.1	11938.8	13409.3	14009.1	0.927557	0.0514206	11825.8	13106.6	13880.7
P0CG39	POTE ankyrin domain family member J OS=Homo sapiens OX=9606 GN=POTEJ PE=3 SV=1	1656.4	1517.9	2067.4	1912.3	1522.9	1481.4	0.958113	0.775268	1464.4	1425.1	1524.1
Q9BTE3	Mini-chromosome maintenance complex-binding protein OS=Homo sapiens OX=9606 GN=MCMBP PE=1 SV=2	11074.9	12124.9	9362.2	11197	11658.2	9114.6	0.982029	0.351323	10285.8	11486.9	8896.1
P46100	Transcriptional regulator ATRX OS=Homo sapiens OX=9606 GN=ATRX PE=1 SV=5	12022.1	11508.1	11860.9	10698.7	11067	11532.3	0.941295	0.151324	10525.2	11043.2	11782
Q9Y5Y2	Cytosolic Fe-S cluster assembly factor NUBP2 OS=Homo sapiens OX=9606 GN=NUBP2 PE=1 SV=1	8652.3	10489.8	10875.8	8282.5	10385	9353.6	0.935769	0.241553	8251	10274.9	9727.4
Q15031	Probable leucine--tRNA ligase, mitochondrial OS=Homo sapiens OX=9606 GN=LARS2 PE=1 SV=2	14091.8	11864.1	10980.6	11833.6	11275.8	11012	0.931008	0.287729	11560.6	11291.2	10602.6
O94966	Ubiquitin carboxyl-terminal hydrolase 19 OS=Homo sapiens OX=9606 GN=USP19 PE=1 SV=2	4471.8	5316.9	5443.4	4640.9	4917.1	5412	0.985617	0.704717	4619	4905.6	5197.2
O43765	Small glutamine-rich tetratricopeptide repeat-containing protein alpha OS=Homo sapiens OX=9606 GN=SGTA PE=1 SV=1	17428.4	11669.8	20956	17079.3	11951.8	20831.7	0.999401	0.967519	16912.1	11617.5	20637.1
Q6P2H3	Centrosomal protein of 85 kDa OS=Homo sapiens OX=9606 GN=CEP85 PE=1 SV=1	8368.8	9034	7992	8459.5	8398	7275	0.950241	0.247639	7903	8502.1	7277.1
Q6IN85	Serine/threonine-protein phosphatase 4 regulatory subunit 3A OS=Homo sapiens OX=9606 GN=PPP4R3A PE=1 SV=1	14668.4	14526.6	19104.4	15100.3	13670.2	18735.5	0.983727	0.589538	14394.4	13393.4	18303.5
P22033	Methylmalonyl-CoA mutase, mitochondrial OS=Homo sapiens OX=9606 GN=MMUT PE=1 SV=4	14921.7	14902.9	11176.3	15065	14335.3	11423.9	0.99789	0.91897	14655.8	14482.2	11429
O94880	PHD finger protein 14 OS=Homo sapiens OX=9606 GN=PHF14 PE=1 SV=2	8089.9	11455.4	6383.8	7996.3	12097.1	6132.5	1.00169	0.957744	7861.7	11954.9	6295.4
Q7Z5K2	Wings apart-like protein homolog OS=Homo sapiens OX=9606 GN=WAPL PE=1 SV=1	8370.5	6941.4	11692.8	8164.8	6867.6	9931.8	0.938063	0.298683	8036.4	6890.8	10257.3
Q6PCB5	Lysine-specific demethylase RSBN1L OS=Homo sapiens OX=9606 GN=RSBN1L PE=1 SV=2	9328.9	11278.8	10785.6	9408.1	11924.3	10894.7	1.02528	0.254549	8971.8	11878.7	10994.2
Q9BYT8	Neurolysin, mitochondrial OS=Homo sapiens OX=9606 GN=NLN PE=1 SV=1	16999.8	6380.2	14741.5	17514.7	6359.1	14352.5	1.0002	0.9915	17988.9	6293.4	14415.2
Q9H3S7	Tyrosine-protein phosphatase non-receptor type 23 OS=Homo sapiens OX=9606 GN=PTPN23 PE=1 SV=1	11344.2	6565	11069.9	11277.1	6259.7	10751.7	0.972945	0.147844	10993.1	6072	10592.4
Q9H3P7	Golgi resident protein GCP60 OS=Homo sapiens OX=9606 GN=ACBD3 PE=1 SV=4	8516.5	7371.2	8832.8	8865.6	9057.3	9797.1	1.1263	0.147968	8920.7	9219.3	9500.2
P17066	Heat shock 70 kDa protein 6 OS=Homo sapiens OX=9606 GN=HSPA6 PE=1 SV=2	1928.2	525.1	1182	660.6	580.2	1509.2	0.908117	0.779265	931.6	564.3	1553.7
Q8IXT5	RNA-binding protein 12B OS=Homo sapiens OX=9606 GN=RBM12B PE=1 SV=2	12915.5	16322.6	13264	12546.9	16054.9	13597.3	0.993396	0.723788	12666.1	16656.4	13419.8
P53814	Smoothelin OS=Homo sapiens OX=9606 GN=SMTN PE=1 SV=7	9470.1	8789.8	11557.4	8860.4	8893.7	11279.8	0.974473	0.365889	8845.6	9117.8	11362.9
Q9H5N1	Rab GTPase-binding effector protein 2 OS=Homo sapiens OX=9606 GN=RABEP2 PE=1 SV=2	8001.9	10188	10282.5	7550	9007.2	9949	0.93173	0.11056	7894.2	8972.9	9686.2
Q9UPR0	Inactive phospholipase C-like protein 2 OS=Homo sapiens OX=9606 GN=PLCL2 PE=1 SV=2	10206.8	8584.1	13727.6	10110.2	8096.6	13321.5	0.968054	0.145182	9874.8	8066.1	12936.1
O95251	Histone acetyltransferase KAT7 OS=Homo sapiens OX=9606 GN=KAT7 PE=1 SV=1	5767.1	9578.4	6776.2	5471.5	9186.8	7050.1	0.98276	0.612323	5543.3	9586.7	7027.9
O75569	Interferon-inducible double-stranded RNA-dependent protein kinase activator A OS=Homo sapiens OX=9606 GN=PRKRA PE=1 SV=1	15755.3	12621.1	10238.8	15617.8	11589.5	9786.2	0.955111	0.166953	15251.5	11623.3	9573.1
Q5BKZ1	DBIRD complex subunit ZNF326 OS=Homo sapiens OX=9606 GN=ZNF326 PE=1 SV=2	22011.8	14675	11479.9	23148.1	15404.8	11438.5	1.03258	0.213687	23689.9	15311.5	11899.2
Q92905	COP9 signalosome complex subunit 5 OS=Homo sapiens OX=9606 GN=COPS5 PE=1 SV=4	4862.8	7609.5	10046.3	5207.1	8324.2	10067	1.0556	0.18144	4868	7825.7	10234.4
Q9BRX2	Protein pelota homolog OS=Homo sapiens OX=9606 GN=PELO PE=1 SV=2	10309	13649.5	9200.3	9526.1	12733.7	8556.9	0.92901	0.00134767	9197.3	12731.7	8466.2
O43815	Striatin OS=Homo sapiens OX=9606 GN=STRN PE=1 SV=4	5452	9210.9	7984.2	5585.6	9359.7	8050.9	1.01634	0.0726955	5323.4	9461.8	8109.7
Q96HE7	ERO1-like protein alpha OS=Homo sapiens OX=9606 GN=ERO1A PE=1 SV=2	10723.2	8179.3	10566.6	8372.8	7707.8	10133.6	0.894063	0.203319	9713.5	8208.1	10702.1
Q9Y5B0	RNA polymerase II subunit A C-terminal domain phosphatase OS=Homo sapiens OX=9606 GN=CTDP1 PE=1 SV=3	17613.4	8304.8	11144.4	14541.3	8602.8	11226.2	0.956268	0.574993	15209.1	9359.1	10990.8
Q86VP1	Tax1-binding protein 1 OS=Homo sapiens OX=9606 GN=TAX1BP1 PE=1 SV=2	11702.4	17283.7	11762	11846.7	18171.3	12070.6	1.02997	0.119642	11393.4	18176.3	11507.2
Q14192	Four and a half LIM domains protein 2 OS=Homo sapiens OX=9606 GN=FHL2 PE=1 SV=3	10071.2	15535.5	10374.9	10651.7	15094.1	10288.2	1.00696	0.814057	10979.1	14689.8	10761.8
Q15291	Retinoblastoma-binding protein 5 OS=Homo sapiens OX=9606 GN=RBBP5 PE=1 SV=2	16010	18381.8	15228.2	15998.9	18437	15266.7	1.00161	0.29931	15307.6	18563.9	14877.4
Q8NDT2	Putative RNA-binding protein 15B OS=Homo sapiens OX=9606 GN=RBM15B PE=1 SV=3	6159.1	5090.5	4783	5801.3	4895.6	4611.1	0.955893	0.0244479	5757	5000	4646.4
Q8WVV9	Heterogeneous nuclear ribonucleoprotein L-like OS=Homo sapiens OX=9606 GN=HNRNPLL PE=1 SV=1	9714.5	9538.4	6813.4	10063.6	8933.5	6825.7	0.991441	0.79669	9947.3	9090.4	6960.2
P32121	Beta-arrestin-2 OS=Homo sapiens OX=9606 GN=ARRB2 PE=1 SV=2	12546.9	14272.1	12369.3	12260.6	13595.8	11725.5	0.959249	0.0461056	12092.4	13648	11615.9
O95571	Persulfide dioxygenase ETHE1, mitochondrial OS=Homo sapiens OX=9606 GN=ETHE1 PE=1 SV=2	11723	6971.7	7874.4	11093	6550.8	7977.7	0.966335	0.287904	11431.1	6541.5	7952.4
Q6NYC8	Phostensin OS=Homo sapiens OX=9606 GN=PPP1R18 PE=1 SV=1	16650	20166	19928.7	16252.1	18816.7	19135.9	0.95647	0.074086	15291.5	18753.9	18829.6
Q9NZN8	CCR4-NOT transcription complex subunit 2 OS=Homo sapiens OX=9606 GN=CNOT2 PE=1 SV=1	13911.1	10726.7	14012.7	14265.8	10767.4	13540.6	0.998534	0.940131	13416	10783.8	13090.2
Q14353	Guanidinoacetate N-methyltransferase OS=Homo sapiens OX=9606 GN=GAMT PE=1 SV=1	7670.4	4819.6	5292.1	8126.2	4884.2	5322.3	1.02618	0.258921	7994.8	4901.2	5272.5
P57772	Selenocysteine-specific elongation factor OS=Homo sapiens OX=9606 GN=EEFSEC PE=1 SV=4	13753	6926	9169.8	12586.7	6606.1	9228.9	0.958484	0.257011	13450.8	6325.6	9204.5
Q9BVI4	Nucleolar complex protein 4 homolog OS=Homo sapiens OX=9606 GN=NOC4L PE=1 SV=1	10290.8	8682.8	10254.6	10144.6	8131.3	9407.2	0.946547	0.119843	9711.6	7905	9248
Q9Y606	tRNA pseudouridine synthase A OS=Homo sapiens OX=9606 GN=PUS1 PE=1 SV=3	9951.8	11215.7	9287.5	9489.1	12337.6	10101.3	1.04705	0.421483	9284.1	12294.1	9933.1
Q8IYB3	Serine/arginine repetitive matrix protein 1 OS=Homo sapiens OX=9606 GN=SRRM1 PE=1 SV=2	8589.8	11999.4	14337.6	9380	13489.2	17832.7	1.15331	0.079986	8990.8	13469	17196.9
Q71RC2	La-related protein 4 OS=Homo sapiens OX=9606 GN=LARP4 PE=1 SV=3	10943.3	10405.9	13899.1	9644.8	9658.4	12947.5	0.913681	0.0334582	9318	9199.8	12887.3
Q6UWE0	E3 ubiquitin-protein ligase LRSAM1 OS=Homo sapiens OX=9606 GN=LRSAM1 PE=1 SV=1	7842.8	12816.3	6872.6	7328.7	12201.4	6530.8	0.945579	0.0103794	7963.9	12711.7	6793
Q9H845	Complex I assembly factor ACAD9, mitochondrial OS=Homo sapiens OX=9606 GN=ACAD9 PE=1 SV=1	10669.7	9602.9	14115.1	11222.2	10120.3	14180.6	1.03677	0.149451	10585.8	9984	13612.1
Q9H6S0	3'-5' RNA helicase YTHDC2 OS=Homo sapiens OX=9606 GN=YTHDC2 PE=1 SV=2	8149.4	11286.9	11991.6	8278.5	11623.4	12409	1.02682	0.0419823	8335.3	11781.8	12510
Q16777	Histone H2A type 2-C OS=Homo sapiens OX=9606 GN=H2AC20 PE=1 SV=4	33621.4	45732.1	46910.8	44460.8	60375.3	47363.6	1.21741	0.171431	46329.3	60982.2	50696.1
P15374	Ubiquitin carboxyl-terminal hydrolase isozyme L3 OS=Homo sapiens OX=9606 GN=UCHL3 PE=1 SV=1	16985.5	12957.2	17957.7	16466.1	13461	18187.5	1.00703	0.761581	16764.9	13479.6	17134.8
P62277	40S ribosomal protein S13 OS=Homo sapiens OX=9606 GN=RPS13 PE=1 SV=2	44043	43780.3	32766.7	43341.3	42733.3	32609.8	0.985122	0.115401	44399.9	41847	32587.6
P67870	Casein kinase II subunit beta OS=Homo sapiens OX=9606 GN=CSNK2B PE=1 SV=1	24630.2	21415.8	21592.7	23052.8	20871.1	21626.8	0.9707	0.263741	22464.5	20986.5	21970.6
Q96HW7	Integrator complex subunit 4 OS=Homo sapiens OX=9606 GN=INTS4 PE=1 SV=2	8726.5	7487.1	8327.3	7987.2	6270.5	7517	0.885161	0.0413365	8147.8	6351.2	7741.9
Q9BY42	Replication termination factor 2 OS=Homo sapiens OX=9606 GN=RTF2 PE=1 SV=3	14743.1	9274.8	13218.8	15117.8	9246.1	13377.4	1.01144	0.299233	14624.2	8776	13161.4
Q9UJ70	N-acetyl-D-glucosamine kinase OS=Homo sapiens OX=9606 GN=NAGK PE=1 SV=4	11059.7	10638.6	12457.7	10482	9809.7	12306.3	0.952566	0.131406	10135.1	10198.3	12324
P57678	Gem-associated protein 4 OS=Homo sapiens OX=9606 GN=GEMIN4 PE=1 SV=2	12060.4	10739.2	11510.8	11009.7	9457.5	10002.7	0.887505	0.0133444	10520.6	9483.9	10005.6
O75832	26S proteasome non-ATPase regulatory subunit 10 OS=Homo sapiens OX=9606 GN=PSMD10 PE=1 SV=1	16693.4	12365.8	12955.6	16093.7	11645.6	12301	0.951769	0.0179151	15727.6	11709.5	12216.9
O00764	Pyridoxal kinase OS=Homo sapiens OX=9606 GN=PDXK PE=1 SV=1	9803.7	7723.6	5951.8	9307.4	6649.3	5790.9	0.92775	0.168319	9360.2	6501.1	5860.4
Q8WTT2	Nucleolar complex protein 3 homolog OS=Homo sapiens OX=9606 GN=NOC3L PE=1 SV=1	10120.6	8026.3	15956.1	10357.2	8730.8	15502.4	1.02757	0.498246	10437.7	8456.3	15191.9
Q9P275	Ubiquitin carboxyl-terminal hydrolase 36 OS=Homo sapiens OX=9606 GN=USP36 PE=1 SV=4	17713.3	21532.1	13686.5	16289.7	21908.3	12910.2	0.960127	0.308752	15856.4	21702.8	13182.6
O15511	Actin-related protein 2/3 complex subunit 5 OS=Homo sapiens OX=9606 GN=ARPC5 PE=1 SV=3	17730.7	14197.9	14371.6	18098.9	14772.5	14817.2	1.03075	0.0325776	18005.8	14726.8	14703.6
Q7Z4H3	5'-deoxynucleotidase HDDC2 OS=Homo sapiens OX=9606 GN=HDDC2 PE=1 SV=1	8082.9	7205.5	8000.3	7863.6	6984.6	7586.6	0.9635	0.0414661	7900.3	7077.7	7910.3
Q16775	Hydroxyacylglutathione hydrolase, mitochondrial OS=Homo sapiens OX=9606 GN=HAGH PE=1 SV=2	20266.5	13424	12163	16658.2	13038.6	11625.8	0.91636	0.219763	16889.4	12678.5	11330.6
P83881	60S ribosomal protein L36a OS=Homo sapiens OX=9606 GN=RPL36A PE=1 SV=2	25157	27841.8	29574	26335.6	28517.5	29564.8	1.0236	0.225204	25446	26339.7	29025.1
Q9BZE1	39S ribosomal protein L37, mitochondrial OS=Homo sapiens OX=9606 GN=MRPL37 PE=1 SV=2	16997.4	10377.6	14081.6	17126.4	10737.9	14122.9	1.01508	0.267517	17015.4	10654.2	14247.4
O75794	Cell division cycle protein 123 homolog OS=Homo sapiens OX=9606 GN=CDC123 PE=1 SV=1	15134.9	11358.5	12214.9	14866.4	10874.1	11539.8	0.961448	0.07295	15124.8	10874.2	11889.3
Q7Z3B4	Nucleoporin p54 OS=Homo sapiens OX=9606 GN=NUP54 PE=1 SV=2	19065.4	16801.2	16396.8	19743.2	18314.9	16180.5	1.03748	0.335796	19699.6	18664	16265
Q16186	Proteasomal ubiquitin receptor ADRM1 OS=Homo sapiens OX=9606 GN=ADRM1 PE=1 SV=2	17449	19112.1	14268.6	17515.7	20234.7	14680.4	1.03047	0.194865	16899.2	20257	14395.3
Q9UEE9	Craniofacial development protein 1 OS=Homo sapiens OX=9606 GN=CFDP1 PE=1 SV=1	24310.1	13074.2	17280.7	25748.8	13881.2	17303.8	1.04075	0.17476	23192.8	13342.8	16809.8
Q13868	Exosome complex component RRP4 OS=Homo sapiens OX=9606 GN=EXOSC2 PE=1 SV=2	13049.2	14258.7	13527.8	13525.7	14011	13347.6	1.00194	0.921034	12578.3	14200.8	12928.9
Q15554	Telomeric repeat-binding factor 2 OS=Homo sapiens OX=9606 GN=TERF2 PE=1 SV=3	13468.7	11057.2	7974.7	13970.2	11749.9	8976.2	1.07516	0.103482	13813.8	11486.3	8206.1
P08754	Guanine nucleotide-binding protein G(i) subunit alpha-3 OS=Homo sapiens OX=9606 GN=GNAI3 PE=1 SV=3	3255.7	3639.8	3507.1	2874.5	3712.2	3269.8	0.945047	0.303655	3063.4	3717.9	3421.9
P62805	Histone H4 OS=Homo sapiens OX=9606 GN=H4-16 PE=1 SV=2	21496.6	12560.8	20565.3	18992.1	14471	22198.7	1.03833	0.679864	25433.9	14967.4	21238.9
Q9UNX3	60S ribosomal protein L26-like 1 OS=Homo sapiens OX=9606 GN=RPL26L1 PE=1 SV=1	4079.4	6818.7	5616.6	4131.5	7224.5	5884.8	1.04001	0.104192	4073.6	6665.1	5749.5
P57721	Poly(rC)-binding protein 3 OS=Homo sapiens OX=9606 GN=PCBP3 PE=1 SV=2	6429.5	5058.2	4058.6	5945.9	4982.3	3934.5	0.959734	0.155332	5405	5011.3	3951.4
Q9NYK5	39S ribosomal protein L39, mitochondrial OS=Homo sapiens OX=9606 GN=MRPL39 PE=1 SV=3	14097.6	16265.3	17712.9	14883.4	16280.2	17724.4	1.0191	0.406557	14246.9	16031	17075.5
P16615	Sarcoplasmic/endoplasmic reticulum calcium ATPase 2 OS=Homo sapiens OX=9606 GN=ATP2A2 PE=1 SV=1	15185	6871.3	4695.1	7966.5	6614.5	6623.3	0.96598	0.906367	13161.6	7948	8373.7
P46779	60S ribosomal protein L28 OS=Homo sapiens OX=9606 GN=RPL28 PE=1 SV=3	26610.9	29096.7	28286	27917.9	29736.9	30282.1	1.04723	0.0782671	28247.9	29282.5	29727.9
O00273	DNA fragmentation factor subunit alpha OS=Homo sapiens OX=9606 GN=DFFA PE=1 SV=1	14013.4	14261.4	18127.3	14401.7	14963.5	17864.1	1.02081	0.382153	14064.8	14682.2	17328.7
A0FGR8	Extended synaptotagmin-2 OS=Homo sapiens OX=9606 GN=ESYT2 PE=1 SV=1	8256.8	8469.6	4715.6	5307.7	7890.2	6564.3	0.988819	0.963785	7719.6	9295.8	8377.9
Q15654	Thyroid receptor-interacting protein 6 OS=Homo sapiens OX=9606 GN=TRIP6 PE=1 SV=3	6094.1	2736.4	5859.3	5444.2	2146.8	5357.8	0.8641	0.0776211	5351.6	2264.1	5511.7
O94888	UBX domain-containing protein 7 OS=Homo sapiens OX=9606 GN=UBXN7 PE=1 SV=2	11315.8	11027.5	10606.9	10804.7	10355.7	9950.6	0.944013	0.00923269	10780.1	10918.7	9885.3
P42574	Caspase-3 OS=Homo sapiens OX=9606 GN=CASP3 PE=1 SV=2	13826.7	16050.2	12900.6	12862.1	16153.7	12765.9	0.975415	0.398836	12996.5	15517.3	12583
O60884	DnaJ homolog subfamily A member 2 OS=Homo sapiens OX=9606 GN=DNAJA2 PE=1 SV=1	19839.1	20660.5	23299.1	18006.3	18294.2	22238.5	0.915854	0.0537775	18465.6	18173	22168.1
Q9NVT9	Armadillo repeat-containing protein 1 OS=Homo sapiens OX=9606 GN=ARMC1 PE=1 SV=1	9970.5	9711.1	10934.9	10643.7	10234.5	11178.9	1.04791	0.0699938	10387.4	10363.5	10921.2
Q8WWK9	Cytoskeleton-associated protein 2 OS=Homo sapiens OX=9606 GN=CKAP2 PE=1 SV=1	17664.1	21258.5	20583.3	18010.1	23373.6	21475.8	1.05415	0.149606	18516.3	24766.5	22272.6
Q99590	Protein SCAF11 OS=Homo sapiens OX=9606 GN=SCAF11 PE=1 SV=2	11876.1	12524.9	13136.6	11810.5	13423.7	14412.3	1.05445	0.219777	14342	15982.8	16729.9
Q12959	Disks large homolog 1 OS=Homo sapiens OX=9606 GN=DLG1 PE=1 SV=2	7609	6801.4	9067.9	6926.1	6733.9	8643.3	0.951167	0.168454	6633.8	6734.4	8894.6
P09012	U1 small nuclear ribonucleoprotein A OS=Homo sapiens OX=9606 GN=SNRPA PE=1 SV=3	17945.6	21720.4	22556	18998.4	22076.9	21327.9	1.00688	0.854203	16414.6	20080.3	21122.4
Q9NXG2	THUMP domain-containing protein 1 OS=Homo sapiens OX=9606 GN=THUMPD1 PE=1 SV=2	19472	16485.9	15504.1	19715.9	16978.4	15132.8	1.00615	0.735564	19563	16349.4	15197.6
Q96GD4	Aurora kinase B OS=Homo sapiens OX=9606 GN=AURKB PE=1 SV=3	9549.1	13050.8	9689.3	9156.3	10744.8	8652.3	0.891715	0.109577	9442.2	10745.7	8949.1
P25325	3-mercaptopyruvate sulfurtransferase OS=Homo sapiens OX=9606 GN=MPST PE=1 SV=3	11866.4	12794.2	16098.4	11578.3	11669.2	15439.7	0.948958	0.115723	11165.7	11716.1	15486.2
P16885	1-phosphatidylinositol 4,5-bisphosphate phosphodiesterase gamma-2 OS=Homo sapiens OX=9606 GN=PLCG2 PE=1 SV=4	12454.6	5604.3	8530.3	11160.3	5422.2	8017.4	0.934486	0.0876991	11377.6	5380.6	8086.5
P40429	60S ribosomal protein L13a OS=Homo sapiens OX=9606 GN=RPL13A PE=1 SV=2	33696	31697.8	43394.9	34244.7	33712.3	42006.8	1.01595	0.621506	36117.9	32327.8	42591.2
Q8NCD3	Holliday junction recognition protein OS=Homo sapiens OX=9606 GN=HJURP PE=1 SV=2	7444.1	6901.1	11891	7556	6934	12525.6	1.02439	0.240902	7615	6829.2	12629.2
P62266	40S ribosomal protein S23 OS=Homo sapiens OX=9606 GN=RPS23 PE=1 SV=3	21396.4	30898.6	23514.8	20348	29871.5	23260.5	0.968982	0.107407	20126	28687.6	22645.7
Q01081	Splicing factor U2AF 35 kDa subunit OS=Homo sapiens OX=9606 GN=U2AF1 PE=1 SV=3	22403.7	16093.9	15251	21797.9	16417	17940.7	1.05647	0.455291	22489.9	16758.6	18105.7
Q53HL2	Borealin OS=Homo sapiens OX=9606 GN=CDCA8 PE=1 SV=2	8783.5	9991.4	7801.8	8634	10322.4	7877.1	1.00859	0.613459	8940.9	10522	7716.5
P09382	Galectin-1 OS=Homo sapiens OX=9606 GN=LGALS1 PE=1 SV=2	18876.8	21144.1	19237	20271.2	22037.6	19051.9	1.0355	0.282024	19734.6	21515	18847.2
P42025	Beta-centractin OS=Homo sapiens OX=9606 GN=ACTR1B PE=1 SV=1	1104.2	595.3	716.3	1087.3	594.5	667.3	0.971648	0.299582	1147.9	618	696.7
Q9H2J4	Phosducin-like protein 3 OS=Homo sapiens OX=9606 GN=PDCL3 PE=1 SV=1	10964.5	13728.2	18918.1	11624.8	13994.8	18452.3	1.01834	0.532151	10951.4	13810.3	17878.5
Q6PI48	Aspartate--tRNA ligase, mitochondrial OS=Homo sapiens OX=9606 GN=DARS2 PE=1 SV=1	15375.1	15802.4	8151.4	14654.2	15067.9	7903.2	0.958728	0.0167698	14796.8	14807.6	7893.2
O95671	Probable bifunctional dTTP/UTP pyrophosphatase/methyltransferase protein OS=Homo sapiens OX=9606 GN=ASMTL PE=1 SV=3	9533.2	6732.6	10635.4	9523.4	6485.9	10464.5	0.982087	0.224808	9445.3	6578.6	10165.8
Q92979	Ribosomal RNA small subunit methyltransferase NEP1 OS=Homo sapiens OX=9606 GN=EMG1 PE=1 SV=4	14661.4	13156.2	22193.7	15335.3	13742.3	23237.1	1.04584	0.000242432	19361.5	21168.5	29794.9
Q5VW32	BRO1 domain-containing protein BROX OS=Homo sapiens OX=9606 GN=BROX PE=1 SV=1	9460.5	13332	15055.8	10572.1	13575.5	13760.9	1.01659	0.804251	9170.1	12544	13721.6
Q6RFH5	WD repeat-containing protein 74 OS=Homo sapiens OX=9606 GN=WDR74 PE=1 SV=1	6392.2	6489.6	7355.7	5772.5	6210.5	6971.7	0.935947	0.0614767	5765.2	6336.4	6878.5
Q9UHY7	Enolase-phosphatase E1 OS=Homo sapiens OX=9606 GN=ENOPH1 PE=1 SV=1	11806.1	12660.8	15810.3	11609.9	10745.2	15462.9	0.936702	0.28711	12543.3	11303.9	15335.1
Q9H9J2	39S ribosomal protein L44, mitochondrial OS=Homo sapiens OX=9606 GN=MRPL44 PE=1 SV=1	9239.7	9116.8	9143.5	9387.2	9034.7	8724.6	0.987048	0.545372	8936.9	8932.8	8553.5
P62820	Ras-related protein Rab-1A OS=Homo sapiens OX=9606 GN=RAB1A PE=1 SV=3	6145.9	9051	3733.3	5749.9	10088.4	4283.9	1.06589	0.422411	7207.7	10521.9	4628.4
Q9NRN7	L-aminoadipate-semialdehyde dehydrogenase-phosphopantetheinyl transferase OS=Homo sapiens OX=9606 GN=AASDHPPT PE=1 SV=2	20099	18795.1	16597.1	21397.9	26718.4	15974.7	1.14956	0.394932	20177.3	24468.3	16022
Q9BQ61	Telomerase RNA component interacting RNase OS=Homo sapiens OX=9606 GN=TRIR PE=1 SV=1	37308.8	22299.9	25265.4	40118.4	22926.3	25409.8	1.03637	0.218201	39253.3	21418.2	25163.4
Q8NCN5	Pyruvate dehydrogenase phosphatase regulatory subunit, mitochondrial OS=Homo sapiens OX=9606 GN=PDPR PE=1 SV=2	13185	11648.6	9270.6	13998.5	11879.8	8222.9	0.989511	0.860552	13032.3	11481.1	8322
Q8WW12	PEST proteolytic signal-containing nuclear protein OS=Homo sapiens OX=9606 GN=PCNP PE=1 SV=2	38247.2	23957.5	26165	41147.9	25381.6	26304.8	1.04688	0.158715	40126.1	24160.9	28023.5
Q9P287	BRCA2 and CDKN1A-interacting protein OS=Homo sapiens OX=9606 GN=BCCIP PE=1 SV=1	14643.5	11567.4	15951.8	14967	12060	16307.7	1.029	0.0507695	15494.2	16728.7	18860.9
P05166	Propionyl-CoA carboxylase beta chain, mitochondrial OS=Homo sapiens OX=9606 GN=PCCB PE=1 SV=3	6281.3	6542.9	6734.1	5930.3	5099.4	6896	0.915847	0.363099	6038.9	5074.6	6945.6
Q15370	Elongin-B OS=Homo sapiens OX=9606 GN=ELOB PE=1 SV=1	23808	18568	20955.5	26685.4	20408	20796.4	1.07079	0.216442	24364.7	19833.4	20064.9
P78332	RNA-binding protein 6 OS=Homo sapiens OX=9606 GN=RBM6 PE=1 SV=5	11463.8	14251.7	10772	11287.1	15117.5	11526.9	1.03847	0.291244	11303.1	15352.2	11349.9
P06746	DNA polymerase beta OS=Homo sapiens OX=9606 GN=POLB PE=1 SV=3	8462.8	10018	13956.3	8580.3	9887.5	13926	0.999562	0.960429	8601.1	9878.5	13832.7
Q86W42	THO complex subunit 6 homolog OS=Homo sapiens OX=9606 GN=THOC6 PE=1 SV=1	10396	9057.7	7954.4	10248.8	9071.9	7615.5	0.981601	0.290624	9701.4	9221.1	7608.2
P60660	Myosin light polypeptide 6 OS=Homo sapiens OX=9606 GN=MYL6 PE=1 SV=2	47755	58966.7	42493	51873.6	64160.9	43504.2	1.06604	0.0889198	51076.5	62676.4	42117.7
P28072	Proteasome subunit beta type-6 OS=Homo sapiens OX=9606 GN=PSMB6 PE=1 SV=4	19498.4	27973.7	16242.8	19286.9	27809.1	16159.2	0.992707	0.0552898	19222.1	28052.9	16022.2
P46734	Dual specificity mitogen-activated protein kinase kinase 3 OS=Homo sapiens OX=9606 GN=MAP2K3 PE=1 SV=2	14235.1	16986.4	13775.9	14301.7	18030.7	13916.8	1.02546	0.294372	13870.6	17408.9	13557.2
Q8WX92	Negative elongation factor B OS=Homo sapiens OX=9606 GN=NELFB PE=1 SV=1	11274.1	19323.2	10559.7	9964.3	17848.2	9271.8	0.895175	0.0182132	9552	17533.5	9393.2
P47985	Cytochrome b-c1 complex subunit Rieske, mitochondrial OS=Homo sapiens OX=9606 GN=UQCRFS1 PE=1 SV=2	13053.4	17188.7	14034.9	10947.2	14888.7	14383.9	0.909902	0.260709	11807.5	15911.7	14827.6
Q9NR09	Baculoviral IAP repeat-containing protein 6 OS=Homo sapiens OX=9606 GN=BIRC6 PE=1 SV=2	5099	6864.4	6858.7	4964.3	6346.4	6396.4	0.943573	0.0653908	4771.3	6300.9	6301.9
Q9NVI7	ATPase family AAA domain-containing protein 3A OS=Homo sapiens OX=9606 GN=ATAD3A PE=1 SV=2	16987.4	17184.2	14176.9	10673.1	16551.6	17659.9	0.945721	0.789715	15115.9	18797.8	20902.8
Q8IUI8	Cytokine receptor-like factor 3 OS=Homo sapiens OX=9606 GN=CRLF3 PE=1 SV=2	10626.5	8981	6779.7	10461.9	9905.4	6846.9	1.03245	0.462448	10432.3	9728.2	6938.2
Q8N6M0	Deubiquitinase OTUD6B OS=Homo sapiens OX=9606 GN=OTUD6B PE=1 SV=1	8587.8	7034.7	3907.9	7999.5	6548.8	3759.1	0.941449	0.0292426	8028.4	7020.9	3764.7
Q9Y5K8	V-type proton ATPase subunit D OS=Homo sapiens OX=9606 GN=ATP6V1D PE=1 SV=1	12014.3	18334.6	17196	12181.2	19362.8	16991.8	1.01937	0.43132	11730	18626.6	16526.3
O43432	Eukaryotic translation initiation factor 4 gamma 3 OS=Homo sapiens OX=9606 GN=EIF4G3 PE=1 SV=2	7025.6	2102	2696	5494.1	1831.6	2429.1	0.851458	0.0533646	5206.1	1778.2	2476.4
Q8IWA0	WD repeat-containing protein 75 OS=Homo sapiens OX=9606 GN=WDR75 PE=1 SV=1	9579.5	10130.1	8819.4	9599.6	9413	7909.6	0.942717	0.207078	9724	9839.2	8191.1
P49593	Protein phosphatase 1F OS=Homo sapiens OX=9606 GN=PPM1F PE=1 SV=3	8471.9	8921	7559.6	7735.6	7985.1	7070.6	0.914498	0.0180122	7920.4	8043.7	7130.5
Q8TAF3	WD repeat-containing protein 48 OS=Homo sapiens OX=9606 GN=WDR48 PE=1 SV=1	8708	6544.1	10481	8406.7	7411.4	10793.2	1.04257	0.473956	8305.7	7790.9	10812.2
Q9Y3B7	39S ribosomal protein L11, mitochondrial OS=Homo sapiens OX=9606 GN=MRPL11 PE=1 SV=1	13048.1	15723.1	17682.1	12745.8	14875.7	17028.4	0.961989	0.0505369	12377.3	15133.5	17003.4
P86790	Vacuolar fusion protein CCZ1 homolog B OS=Homo sapiens OX=9606 GN=CCZ1B PE=1 SV=1	7653.9	5818.5	10462.7	7946.1	5492.3	10987.4	1.01075	0.779173	7543.3	5480.9	10899.3
Q15477	Helicase SKI2W OS=Homo sapiens OX=9606 GN=SKIV2L PE=1 SV=3	7629.9	6719.3	6657	7396.3	5966.2	6304.7	0.934794	0.115384	7412.2	6332.6	6953.1
Q9BPW8	Protein NipSnap homolog 1 OS=Homo sapiens OX=9606 GN=NIPSNAP1 PE=1 SV=1	22016.2	13511.9	20447.3	21579.7	13373.7	21164	1.00167	0.930566	22079.1	13142.6	20442.8
Q9H910	Jupiter microtubule associated homolog 2 OS=Homo sapiens OX=9606 GN=JPT2 PE=1 SV=1	25691.7	20837.7	21620.7	27051.7	20075.1	22176.4	1.01401	0.64974	25196	19380	21442
O14757	Serine/threonine-protein kinase Chk1 OS=Homo sapiens OX=9606 GN=CHEK1 PE=1 SV=2	13401	15541.5	15272.9	11098	12113.2	11982.3	0.797368	0.0057714	12957.3	14096.7	14567.1
Q99747	Gamma-soluble NSF attachment protein OS=Homo sapiens OX=9606 GN=NAPG PE=1 SV=1	14742.9	17037.2	14745.5	13769.2	16867.2	15405.9	0.989588	0.775744	13786.1	16768.7	14679.7
Q6IA86	Elongator complex protein 2 OS=Homo sapiens OX=9606 GN=ELP2 PE=1 SV=2	9235	9240.9	10529.8	9235.1	9100	10420.3	0.991455	0.198053	8697.7	9058.1	10242.7
Q86VM9	Zinc finger CCCH domain-containing protein 18 OS=Homo sapiens OX=9606 GN=ZC3H18 PE=1 SV=2	18544	14854.9	18872	17116.5	14548.2	18697.2	0.964371	0.230874	16585.9	14013.2	18221.4
A0A3B3IRV3	Malignant T-cell-amplified sequence OS=Homo sapiens OX=9606 GN=MCTS2P PE=1 SV=1	123.5	253.5	318.5	140.8	246.6	322.4	1.0417	0.495686	138.2	250	342.5
Q96M27	Protein PRRC1 OS=Homo sapiens OX=9606 GN=PRRC1 PE=1 SV=1	17150.3	13133.8	17480.9	17122.3	12366.3	17651.8	0.983236	0.510106	16218.4	12172.8	17386.8
P35813	Protein phosphatase 1A OS=Homo sapiens OX=9606 GN=PPM1A PE=1 SV=1	7202.7	8725.9	9305.2	6980.9	8789.6	8695.9	0.970342	0.29367	7686	8799.7	8928.2
Q13526	Peptidyl-prolyl cis-trans isomerase NIMA-interacting 1 OS=Homo sapiens OX=9606 GN=PIN1 PE=1 SV=1	13299.5	15833.2	21164.2	13934.9	15440.5	21472.1	1.01251	0.611501	14015.4	15977.7	21266.7
Q9BTA9	WW domain-containing adapter protein with coiled-coil OS=Homo sapiens OX=9606 GN=WAC PE=1 SV=3	6196	9671.4	8515.6	6188.6	9866.5	8452.2	1.00384	0.690806	6259.1	9828.5	8451.8
O14639	Actin-binding LIM protein 1 OS=Homo sapiens OX=9606 GN=ABLIM1 PE=1 SV=3	8540.1	12682	11229.3	8960.2	13071.2	10993.3	1.01962	0.448927	8992.3	12612.4	10946.5
Q9H0G5	Nuclear speckle splicing regulatory protein 1 OS=Homo sapiens OX=9606 GN=NSRP1 PE=1 SV=1	10157.4	13649.8	12000	10790.5	14285.4	11320	1.01741	0.686723	9726.4	16086	11615.8
P47813	Eukaryotic translation initiation factor 1A, X-chromosomal OS=Homo sapiens OX=9606 GN=EIF1AX PE=1 SV=2	10999.4	11501.8	26831.8	11530.1	11457.4	26414.6	1.00961	0.672486	11159.1	11230.7	25679.6
P27361	Mitogen-activated protein kinase 3 OS=Homo sapiens OX=9606 GN=MAPK3 PE=1 SV=4	8517.1	6424.3	9668.1	7985.1	6334.9	9131	0.956023	0.101156	7848.3	6610.1	9412.1
O43447	Peptidyl-prolyl cis-trans isomerase H OS=Homo sapiens OX=9606 GN=PPIH PE=1 SV=1	22293.7	18045.8	24376.1	23192.9	18118.9	24797.5	1.02056	0.192034	22498.7	18515.2	24768.2
Q9UKL0	REST corepressor 1 OS=Homo sapiens OX=9606 GN=RCOR1 PE=1 SV=2	15585.2	14698	13597.4	15982.4	14269.7	12459.5	0.970887	0.453119	15676	14542.3	12741.5
P20810	Calpastatin OS=Homo sapiens OX=9606 GN=CAST PE=1 SV=4	15822.9	11255.7	13875.3	17294.7	12737.1	14155.4	1.08161	0.129779	16676.1	13126.2	13823.9
O00268	Transcription initiation factor TFIID subunit 4 OS=Homo sapiens OX=9606 GN=TAF4 PE=1 SV=2	6672.7	6967.2	7179.1	7177.2	7408.6	6581.8	1.01859	0.750523	6443.8	7524.5	6605.6
Q9Y3A5	Ribosome maturation protein SBDS OS=Homo sapiens OX=9606 GN=SBDS PE=1 SV=4	15262.6	13577.1	18243.3	15384.9	13454.5	17744.3	0.990544	0.452174	14324.5	12621	17211.6
Q05519	Serine/arginine-rich splicing factor 11 OS=Homo sapiens OX=9606 GN=SRSF11 PE=1 SV=1	22242.5	18849.7	18736.7	27470.1	19033.8	18202.5	1.07209	0.47301	23199.6	19459.1	17878.5
O15212	Prefoldin subunit 6 OS=Homo sapiens OX=9606 GN=PFDN6 PE=1 SV=1	13597.3	20231	21971.4	14323.2	20135	21340.8	1.00665	0.810648	13779.3	20177.4	21085.5
Q5TZA2	Rootletin OS=Homo sapiens OX=9606 GN=CROCC PE=1 SV=1	7310.6	11911.3	6860.7	6956.6	10685.1	6154	0.915209	0.0430448	7360.6	11087.8	6523.5
P42696	RNA-binding protein 34 OS=Homo sapiens OX=9606 GN=RBM34 PE=1 SV=2	11721.3	10522.2	12243.8	12326.1	10723.7	12774.9	1.03804	0.0597339	12354.2	10825.4	12886
Q06787	Synaptic functional regulator FMR1 OS=Homo sapiens OX=9606 GN=FMR1 PE=1 SV=1	7748.8	14129.9	10579.3	8098.2	14693.7	10717	1.03267	0.0814306	7723	14273.1	10350.2
Q96A65	Exocyst complex component 4 OS=Homo sapiens OX=9606 GN=EXOC4 PE=1 SV=1	11456	8091.4	9021.5	11553	7864.5	8798.8	0.985247	0.332922	11378.2	7799.6	8657.5
Q86UE8	Serine/threonine-protein kinase tousled-like 2 OS=Homo sapiens OX=9606 GN=TLK2 PE=1 SV=2	14017.6	10202.2	8678.6	13424.1	10141.9	8844.3	0.990281	0.640455	13104.3	9903.5	8953.5
O00499	Myc box-dependent-interacting protein 1 OS=Homo sapiens OX=9606 GN=BIN1 PE=1 SV=1	9813.7	12344.8	12154.7	9839.8	11553.3	11848.6	0.97112	0.274373	9371.7	11010.7	11747.3
Q96EB6	NAD-dependent protein deacetylase sirtuin-1 OS=Homo sapiens OX=9606 GN=SIRT1 PE=1 SV=2	7803.3	9657	13130.8	7354.7	9236.2	12365.9	0.946895	0.00797284	7116.3	9352.8	12355.7
Q00577	Transcriptional activator protein Pur-alpha OS=Homo sapiens OX=9606 GN=PURA PE=1 SV=2	15998.5	11275.6	18294.8	16786.3	11495.4	18402	1.02487	0.191726	15274.2	10683.3	16838.8
O60870	DNA/RNA-binding protein KIN17 OS=Homo sapiens OX=9606 GN=KIN PE=1 SV=2	8987.1	10324.3	9745.6	8915.6	12701.9	14803.2	1.2471	0.24626	10508.4	14643.2	15304.3
O00422	Histone deacetylase complex subunit SAP18 OS=Homo sapiens OX=9606 GN=SAP18 PE=1 SV=1	20048.2	19347.7	21017.9	21525.7	19518.1	21773.7	1.03949	0.170704	21117.9	20676.4	21457.5
O14828	Secretory carrier-associated membrane protein 3 OS=Homo sapiens OX=9606 GN=SCAMP3 PE=1 SV=3	12190.9	14486.3	15831.6	11333.7	14626	16780.2	0.999749	0.995319	13098.1	14566.9	16985.3
Q7L266	Isoaspartyl peptidase/L-asparaginase OS=Homo sapiens OX=9606 GN=ASRGL1 PE=1 SV=2	9454.5	8191.1	9341.5	9885.3	7664.8	9648.6	1.00473	0.904032	9722.5	7642.2	9537.4
Q9HC35	Echinoderm microtubule-associated protein-like 4 OS=Homo sapiens OX=9606 GN=EML4 PE=1 SV=3	14005.3	7170.2	9026.3	13478.3	6893.1	11297.7	1.05846	0.606585	13371.8	7014.1	11480.7
Q9UPY3	Endoribonuclease Dicer OS=Homo sapiens OX=9606 GN=DICER1 PE=1 SV=3	4763.9	3248.1	8043.3	3867.3	3043.7	7663.6	0.900552	0.155589	3834.6	3239.9	7796.9
Q9Y4E8	Ubiquitin carboxyl-terminal hydrolase 15 OS=Homo sapiens OX=9606 GN=USP15 PE=1 SV=3	10881.4	7124.7	6138	11596.9	7584.3	5996.6	1.03574	0.348011	11357.9	8362.8	5881.5
O43665	Regulator of G-protein signaling 10 OS=Homo sapiens OX=9606 GN=RGS10 PE=1 SV=3	11101.9	8352.3	8151.5	10670.6	7556.6	7996.8	0.948969	0.155138	10445.4	7791.8	7790.8
P78362	SRSF protein kinase 2 OS=Homo sapiens OX=9606 GN=SRPK2 PE=1 SV=3	4878.8	8076.4	5425.9	4915.5	8861.8	5439.4	1.03575	0.365321	4881.5	8896.7	5561.5
Q9BZD4	Kinetochore protein Nuf2 OS=Homo sapiens OX=9606 GN=NUF2 PE=1 SV=2	11946.6	22706.5	22504.9	12564.7	22359.4	22678.2	1.01472	0.532233	12292.8	22189.5	22406.6
Q5W0V3	FHF complex subunit HOOK interacting protein 2A OS=Homo sapiens OX=9606 GN=FHIP2A PE=1 SV=1	10440.9	6022.2	7073.6	7433.9	5183.8	6736.4	0.841703	0.152249	7196.6	4905	6831.8
O00506	Serine/threonine-protein kinase 25 OS=Homo sapiens OX=9606 GN=STK25 PE=1 SV=1	2560.9	417.4	2731.8	2509	473.9	2607	1.02314	0.72227	2437.8	526.7	2584.4
P40855	Peroxisomal biogenesis factor 19 OS=Homo sapiens OX=9606 GN=PEX19 PE=1 SV=1	9034.3	9961.7	12145.3	9512.1	9500.6	12097.2	1.00088	0.97835	9279.4	9526.5	12011.3
P49720	Proteasome subunit beta type-3 OS=Homo sapiens OX=9606 GN=PSMB3 PE=1 SV=2	21507.9	14248.2	16279.8	22796.2	14117.3	16067.6	1.01256	0.649063	21804.8	14447.8	15988.6
P61086	Ubiquitin-conjugating enzyme E2 K OS=Homo sapiens OX=9606 GN=UBE2K PE=1 SV=3	9726	10948.1	11969.9	9885.8	11582	11470.2	1.01086	0.743164	9502.3	11429.4	11299.6
Q86V81	THO complex subunit 4 OS=Homo sapiens OX=9606 GN=ALYREF PE=1 SV=3	29957	27149.3	20501.7	30306.4	25573.3	20449.9	0.983696	0.523488	29449.7	24558.3	20285.6
Q8WVJ2	NudC domain-containing protein 2 OS=Homo sapiens OX=9606 GN=NUDCD2 PE=1 SV=1	17413.4	15351	14648.7	16992.2	15240.3	14568.5	0.987709	0.175699	16773.5	14977.2	14760.4
P37198	Nuclear pore glycoprotein p62 OS=Homo sapiens OX=9606 GN=NUP62 PE=1 SV=3	11101.8	10996.7	18289.5	10958.2	10478.2	17597.4	0.967358	0.0855295	10811	11386.8	19019.4
Q7L7L0	Histone H2A type 3 OS=Homo sapiens OX=9606 GN=H2AW PE=1 SV=3	81526.2	107022	78385.8	85365.9	118037	75349.7	1.0371	0.462908	106089	147156	88604
Q96EY1	DnaJ homolog subfamily A member 3, mitochondrial OS=Homo sapiens OX=9606 GN=DNAJA3 PE=1 SV=2	9338.3	9117.7	5795.8	9850.9	9163.7	5778.6	1.01899	0.404177	8257.4	8930.9	5759.8
P18077	60S ribosomal protein L35a OS=Homo sapiens OX=9606 GN=RPL35A PE=1 SV=2	26743.2	34527.9	27626.5	26154.7	36447.6	30582.2	1.04686	0.337778	28080	36022.2	29794
Q9BQA1	Methylosome protein 50 OS=Homo sapiens OX=9606 GN=WDR77 PE=1 SV=1	7536.6	8551.6	6530.1	6912	8020.9	5914.7	0.920275	0.013683	6926	7873.2	5858.7
Q9H6E5	Speckle targeted PIP5K1A-regulated poly(A) polymerase OS=Homo sapiens OX=9606 GN=TUT1 PE=1 SV=2	3742.3	6188.2	5938.2	3713.9	5589.4	6127.1	0.975819	0.589957	3392	5760.5	7485.7
Q9NPF4	Probable tRNA N6-adenosine threonylcarbamoyltransferase OS=Homo sapiens OX=9606 GN=OSGEP PE=1 SV=1	5640.3	5915.8	6422.8	5633	5781.8	6002	0.970179	0.25504	5628.8	5835.2	5957
O75530	Polycomb protein EED OS=Homo sapiens OX=9606 GN=EED PE=1 SV=2	11156.9	9334.2	8148.4	11122.5	10039.5	8409.1	1.03482	0.265444	11134.1	9734.7	8424.5
Q9UPQ9	Trinucleotide repeat-containing gene 6B protein OS=Homo sapiens OX=9606 GN=TNRC6B PE=1 SV=4	6780.7	6765.9	6149.6	6298.5	6274.7	6002	0.944095	0.0727019	6858.5	7872.4	6323
Q9BSD7	Cancer-related nucleoside-triphosphatase OS=Homo sapiens OX=9606 GN=NTPCR PE=1 SV=1	10823.6	9028.8	13188.8	10947	9003.5	12954.2	0.996937	0.751079	10905.4	9144.5	13026.2
P62269	40S ribosomal protein S18 OS=Homo sapiens OX=9606 GN=RPS18 PE=1 SV=3	28892.1	38065.4	29788.4	27389.9	38530.4	28574.5	0.973157	0.307934	30713	39285.3	28724.7
Q9NV88	Integrator complex subunit 9 OS=Homo sapiens OX=9606 GN=INTS9 PE=1 SV=2	9610.7	12309.1	10946.7	10035.3	11521.1	10390.2	0.976442	0.560878	9211.4	11225.9	10308
O95104	SR-related and CTD-associated factor 4 OS=Homo sapiens OX=9606 GN=SCAF4 PE=1 SV=3	14637.4	19119.1	16061.2	13788.4	20376.6	15684.4	0.99477	0.900208	13369.1	19465.1	15461.1
Q86VN1	Vacuolar protein-sorting-associated protein 36 OS=Homo sapiens OX=9606 GN=VPS36 PE=1 SV=1	8830.8	10749.4	4867.1	8337.9	9519.8	4501.3	0.918213	0.0416299	8056.7	9890.8	4605.5
P48059	LIM and senescent cell antigen-like-containing domain protein 1 OS=Homo sapiens OX=9606 GN=LIMS1 PE=1 SV=4	15028.1	15458.3	13395.3	15462	13013.8	13695.9	0.964393	0.620021	14862.8	13104.6	13509.3
Q9BV57	1,2-dihydroxy-3-keto-5-methylthiopentene dioxygenase OS=Homo sapiens OX=9606 GN=ADI1 PE=1 SV=1	13834.8	15322.4	11043.6	14937.1	15471.9	9798.6	0.992233	0.902788	12766.6	14133.4	9758.4
Q9Y3T9	Nucleolar complex protein 2 homolog OS=Homo sapiens OX=9606 GN=NOC2L PE=1 SV=4	11652.9	17241.5	21021.7	11562.1	17739.3	20562.4	0.999744	0.988017	11571.1	16833.6	19922.5
P13861	cAMP-dependent protein kinase type II-alpha regulatory subunit OS=Homo sapiens OX=9606 GN=PRKAR2A PE=1 SV=2	11513.6	7224.1	8391.4	11003	6718.2	7986.9	0.945806	0.0210823	10752.7	6670.1	7942.1
Q5T200	Zinc finger CCCH domain-containing protein 13 OS=Homo sapiens OX=9606 GN=ZC3H13 PE=1 SV=1	9930.1	14412.1	11141.2	9371.8	13189.8	11175.4	0.954012	0.217551	9032.3	12710.8	11135.2
Q8IUD2	ELKS/Rab6-interacting/CAST family member 1 OS=Homo sapiens OX=9606 GN=ERC1 PE=1 SV=1	7486.4	8355.9	6573.2	7122	7077.8	6429.6	0.925507	0.203524	7603.9	7570.6	6461.1
Q9UI12	V-type proton ATPase subunit H OS=Homo sapiens OX=9606 GN=ATP6V1H PE=1 SV=1	8663	8278.3	7094.4	8395.9	8204	6797.9	0.9728	0.106122	8155.9	8124.7	6738.6
Q12899	Tripartite motif-containing protein 26 OS=Homo sapiens OX=9606 GN=TRIM26 PE=1 SV=1	8093.7	9043.4	9746.1	7398.9	9546.7	9778.3	0.991038	0.848348	7575.8	9193.6	9691.4
P46782	40S ribosomal protein S5 OS=Homo sapiens OX=9606 GN=RPS5 PE=1 SV=4	30718	40294.5	38104.7	31260.1	43656.8	37860.7	1.03156	0.360827	30680	42042.4	37992.6
Q5C9Z4	Nucleolar MIF4G domain-containing protein 1 OS=Homo sapiens OX=9606 GN=NOM1 PE=1 SV=1	6454.2	7237.4	7677.4	5417.3	6913.2	7629.2	0.929424	0.267583	5590.8	7023.8	7543.4
Q9GZU8	PSME3-interacting protein OS=Homo sapiens OX=9606 GN=PSME3IP1 PE=1 SV=1	20073.9	22394.7	30928.7	21250.7	23395.5	32155.9	1.04766	0.0138461	21082	24362.6	31660.9
Q9H974	Queuine tRNA-ribosyltransferase accessory subunit 2 OS=Homo sapiens OX=9606 GN=QTRT2 PE=1 SV=1	10408.9	7563.3	10142.8	10166	7337.9	10183.3	0.983618	0.254524	10011.9	7313.2	9916.6
O60333	Kinesin-like protein KIF1B OS=Homo sapiens OX=9606 GN=KIF1B PE=1 SV=5	10025.4	8876.8	6251.1	9407.4	8121	5980.5	0.936642	0.0346607	9400.5	8260.7	6202.2
Q9NQ88	Fructose-2,6-bisphosphatase TIGAR OS=Homo sapiens OX=9606 GN=TIGAR PE=1 SV=1	9503.8	9654.4	11317.2	9267.2	9481.9	10767.9	0.969567	0.0816867	8970.1	9659.1	10742.1
P51148	Ras-related protein Rab-5C OS=Homo sapiens OX=9606 GN=RAB5C PE=1 SV=2	17347	11436.2	12863.6	13664.2	10853.8	13832.4	0.937362	0.530232	15143	11593.8	14356.3
Q15126	Phosphomevalonate kinase OS=Homo sapiens OX=9606 GN=PMVK PE=1 SV=3	14611.9	16990	18930.9	15249.2	16635	18551.8	1.0009	0.970274	14488	17085.8	18298.6
O94903	Pyridoxal phosphate homeostasis protein OS=Homo sapiens OX=9606 GN=PLPBP PE=1 SV=1	14751.2	23104.2	23417.6	16020	25037.6	23852.7	1.06276	0.104856	15347.2	24249	23572.2
O00743	Serine/threonine-protein phosphatase 6 catalytic subunit OS=Homo sapiens OX=9606 GN=PPP6C PE=1 SV=1	15826.5	11923.8	15116.1	16210	12520.2	14896.3	1.0199	0.399942	15767.2	11949.8	14480
O95299	NADH dehydrogenase [ubiquinone] 1 alpha subcomplex subunit 10, mitochondrial OS=Homo sapiens OX=9606 GN=NDUFA10 PE=1 SV=1	7226.1	12347	8791.6	7980.5	12616.9	8698.3	1.03855	0.377101	7709.4	12084.7	8491.1
P21266	Glutathione S-transferase Mu 3 OS=Homo sapiens OX=9606 GN=GSTM3 PE=1 SV=3	19260.9	12372.1	24899.5	20170.6	13550.2	24712.3	1.04498	0.268898	19589.1	13023.6	24231.8
Q9Y6D6	Brefeldin A-inhibited guanine nucleotide-exchange protein 1 OS=Homo sapiens OX=9606 GN=ARFGEF1 PE=1 SV=2	13048.2	14157	7433	12313.3	14286.8	7180.9	0.972977	0.294903	12010.9	13810.8	7116.8
Q8NCN4	E3 ubiquitin-protein ligase RNF169 OS=Homo sapiens OX=9606 GN=RNF169 PE=1 SV=2	5729.9	4954.1	6635.9	5569.6	4755.5	6144.7	0.952638	0.0752327	5559	5413.1	6372.3
O95202	Mitochondrial proton/calcium exchanger protein OS=Homo sapiens OX=9606 GN=LETM1 PE=1 SV=1	12974.6	7561	11292.8	8457.8	6526.4	14317.5	0.927628	0.72753	11626.4	7495.8	16755.2
Q96BW5	Phosphotriesterase-related protein OS=Homo sapiens OX=9606 GN=PTER PE=1 SV=1	10951	9104.9	10961.4	10924.5	8731.6	10555.6	0.973186	0.160077	10449.9	8769.8	10031.1
Q96CS2	HAUS augmin-like complex subunit 1 OS=Homo sapiens OX=9606 GN=HAUS1 PE=1 SV=1	12915.9	9896.3	12643.6	11350.2	8851.3	11706.7	0.899694	0.0185566	11040.8	9008.7	11379.2
Q9H0R4	Haloacid dehalogenase-like hydrolase domain-containing protein 2 OS=Homo sapiens OX=9606 GN=HDHD2 PE=1 SV=1	11285.3	6068	6790.7	11278	6376	6639.3	1.00927	0.710338	10808.5	6250.9	6586.5
Q7Z4H7	HAUS augmin-like complex subunit 6 OS=Homo sapiens OX=9606 GN=HAUS6 PE=1 SV=2	10123.8	10051	9604.2	9677.1	10946	8504.9	0.976821	0.735141	9735.3	10292.2	8575.9
Q15942	Zyxin OS=Homo sapiens OX=9606 GN=ZYX PE=1 SV=1	15125.6	9520.8	16418.6	16289.7	9905.3	16412.1	1.03898	0.22313	15368.2	9908.8	16689.5
Q14181	DNA polymerase alpha subunit B OS=Homo sapiens OX=9606 GN=POLA2 PE=1 SV=2	12045.5	6599.7	9337.9	11853.6	6012.1	8836.2	0.947102	0.129094	11627.4	5914.2	8915.4
Q9NW13	RNA-binding protein 28 OS=Homo sapiens OX=9606 GN=RBM28 PE=1 SV=3	11929.5	8902.8	11885.2	12526	8384.1	12520.8	1.01507	0.720984	12646	8318.3	12609.3
Q9Y697	Cysteine desulfurase, mitochondrial OS=Homo sapiens OX=9606 GN=NFS1 PE=1 SV=3	6051.7	10547.1	6135.1	5809	10331	5843.8	0.963975	0.0465273	5730.9	10632.8	5804.8
Q9H410	Kinetochore-associated protein DSN1 homolog OS=Homo sapiens OX=9606 GN=DSN1 PE=1 SV=2	9608.4	10809.7	11283.3	9038.4	9696.3	10465.4	0.92173	0.0262437	8608.3	9794.4	10407
P19387	DNA-directed RNA polymerase II subunit RPB3 OS=Homo sapiens OX=9606 GN=POLR2C PE=1 SV=2	10864.7	14028.8	8112.3	10644.2	12805.9	7305.3	0.931019	0.107134	9983.9	12854	7418.4
O60701	UDP-glucose 6-dehydrogenase OS=Homo sapiens OX=9606 GN=UGDH PE=1 SV=1	5893.4	5475.7	7515.7	5453.6	5118.1	7235.9	0.940946	0.0343661	5489.1	5335.3	7252.5
Q9Y371	Endophilin-B1 OS=Homo sapiens OX=9606 GN=SH3GLB1 PE=1 SV=1	12025.1	14617.2	16232.3	12238.7	13441.1	14958.6	0.952945	0.283709	11033	13574.8	14996.2
P61081	NEDD8-conjugating enzyme Ubc12 OS=Homo sapiens OX=9606 GN=UBE2M PE=1 SV=1	23781.5	18110.1	24460.5	24906.4	18702.5	25122.7	1.03569	0.0273477	23447.4	18386.3	25831.7
[truncated: 3,624 more rows]

## Sheet: ZH-011
Accession	Description	Abundances: DMSO-1	Abundances: DMSO-2	Abundances: DMSO-3	Abundances: ZH011-1	Abundances: ZH011-2	Abundances: ZH011-3	Average	P-value	Abundances: Celastrol-1	Abundances: Celastrol-2	Abundances: Celastrol-3
Q13813	Spectrin alpha chain, non-erythrocytic 1	1313	1290.2	1212.6	1390.1	1340.7	1358.2	1.07264	0.0965764	1249.4	1171.2	1166.4
A0A0D9SF54	Spectrin alpha chain, non-erythrocytic 1	284.2	251.7	263.5	320.3	297.5	311.3	1.16346	0.012198	267.1	255	267.9
P78527	DNA-dependent protein kinase catalytic subunit	48028.4	49767.3	48257.4	47192	44845.9	42144.3	0.919007	0.132146	41375.6	42833.7	41477.6
Q14204	Cytoplasmic dynein 1 heavy chain 1	33451.6	30691.7	32671.9	29281.4	30798.1	30743.2	0.939924	0.245854	31008.4	31488.9	31081.9
Q9Y490	Talin-1	23059	22510.3	23454.6	23249.4	24509.7	24567.6	1.04818	0.174141	23716.1	24504.3	24338
B2ZZ89	Spectrin beta chain	34919.4	34813.7	33686.7	37086.5	35739.5	37744.1	1.0697	0.125694	36046.3	34417	34351.1
P21333	Filamin-A	27725.7	27730.9	28323.9	26791.7	28408	29897	1.01542	0.61505	28946.5	29536.9	28606.8
A0A8I5KWT8	Myosin-9	36943.2	35390.7	37198.3	35129.1	37096.7	38085.7	1.00765	0.818021	38601	37966.9	37714.8
O75369	Filamin-B	821.2	809.4	845	649.5	644.9	590.6	0.762205	0.0172894	717.8	792.6	746.8
A0A804HK76	Filamin-B	100.8	81.6	91.1	88.1	94	98.2	1.03464	0.717332	87.7	102.8	92.7
A0A087WVQ6	Clathrin heavy chain	27398.1	26660.8	26721.4	25334.6	26500.2	26239.9	0.96688	0.261478	23612.9	25926.8	25551.1
O75643	U5 small nuclear ribonucleoprotein 200 kDa helicase	26562.9	25672	25208.9	24854.9	24501.6	24297.9	0.951324	0.0277038	23713.8	23885.1	24101.4
P10809	60 kDa heat shock protein, mitochondrial	8476.6	8126.9	7759.5	7519.6	7627.5	8017.7	0.952975	0.38657	6978.1	7171.2	7813.3
P27708	CAD protein	17336.1	16311.4	16754.5	15287.5	16100.4	16186.3	0.944994	0.229293	15414.2	16302.7	15958.7
A0A024RD80	Heat shock protein 90kDa alpha (Cytosolic), class B member 1, isoform CRA_a	11854.8	11128.8	11594	11030	12054.3	12377.3	1.02705	0.633273	12835.5	11790	11848
Q6P2Q9	Pre-mRNA-processing-splicing factor 8	24481.6	23837.7	23791.3	23983.4	23357.7	23120.6	0.977108	0.0131369	22644	22673.6	22484.1
A0A024RC65	HCG1991735, isoform CRA_a	15268.8	14965.7	15062.8	15504.8	15059.2	14750.3	1.00032	0.979229	14289.2	14841.5	14440.2
K9JA46	Epididymis luminal secretory protein 52	25451	24310.9	25310.3	25271.1	27362.9	29047.4	1.08871	0.207748	26495.3	26727.2	28111
P13639	Elongation factor 2	34515.1	33534.2	33645.3	31522.6	33181.7	34085.9	0.971961	0.450075	31968.1	33924.5	33652.9
B7Z4F6	60 kDa heat shock protein, mitochondrial	103.5	103.7	110.4	104	107.9	193.7	1.26662	0.388855	140.5	116.3	178.7
A0A0A0MTC1	E3 ubiquitin-protein ligase RNF213	18418.6	17123.8	17660.1	16355.9	17017.9	17003.5	0.948215	0.240928	17351.8	17312.8	17354.3
V9HW31	ATP synthase subunit beta	13823.1	14894.5	13492.5	16092.9	14775.7	14460.1	1.07598	0.266261	13384.6	13601.3	13391
P07814	Bifunctional glutamate/proline--tRNA ligase	17084.7	16135.6	17092.6	15855.4	17014.1	16986.6	0.992097	0.848646	16854.8	17778	17349.2
P13796	Plastin-2	30282.9	29559.1	30024.1	26529.2	27897.4	28442.1	0.922379	0.0788418	28300.8	29140.7	29836.9
Q08211	ATP-dependent RNA helicase A	18779.7	19217.5	18577.1	20227.5	19299.4	18983.4	1.03441	0.257341	17347.7	18763	18396.1
P49327	Fatty acid synthase	18352.5	17650.4	18372.9	15981.3	16999	17324.6	0.925611	0.117397	17292.2	17888.6	17643.8
P35580	Myosin-10	11848.9	11357.7	11794.2	12064.9	12266.8	12634.6	1.05651	0.0995993	12710.7	12721.4	12792.8
Q14980	Nuclear mitotic apparatus protein 1	349.3	328	355.7	329.9	326.7	325.6	0.951958	0.178554	361.4	352.3	363.1
A0A024R5M9	Nuclear mitotic apparatus protein 1, isoform CRA_a	344.1	321.7	359.1	319.3	335.8	313.3	0.948072	0.411809	334.4	340.8	336
P13010	X-ray repair cross-complementing protein 5	19167.8	19861.9	19255.6	20450.8	20554.5	19805.1	1.04345	0.0673579	19501.7	19352.8	19229.2
Q5T4S7	E3 ubiquitin-protein ligase UBR4	7043.4	6601.8	7072.8	6293.1	6768.5	6632.9	0.952176	0.342132	6265.1	6842.1	6625.7
O75533	Splicing factor 3B subunit 1	19418.1	18558.4	19145.8	17980.2	18748.2	19412.2	0.983364	0.621044	18737.5	18958.8	18843.5
P11388	DNA topoisomerase 2-alpha	17114.5	18564.2	17566.1	19558.5	17415	16048.3	0.998165	0.982142	16923.3	16477.8	16569.5
Q9BU08	T-complex protein 1 subunit epsilon (Fragment)	24550.7	23323.1	24403.7	22539.6	23986.7	23832.2	0.974373	0.50583	23479.5	24213.7	23990.4
A0A024RDY0	RAN binding protein 5, isoform CRA_d	13370.6	12813.4	13057.7	12307.8	12790.4	12891.2	0.968655	0.325785	11609.6	12971.9	12598.4
P55072	Transitional endoplasmic reticulum ATPase	19747.3	18881.5	19424.7	19609.4	20318.9	20608.7	1.04337	0.231769	19427.3	20041.8	20068.8
Q71U36	Tubulin alpha-1A chain	553.2	553.1	528.8	584.2	544.8	547.3	1.02534	0.352157	394.5	603.7	482.7
P34932	Heat shock 70 kDa protein 4	17440.2	16559.1	17749.2	17345.5	18167.5	18468	1.04407	0.275686	18889.8	19145.9	19340.9
A0A024R9W5	HECT-type E3 ubiquitin transferase	13275	12665.2	13539.1	12144.3	12863.3	12547.2	0.952401	0.273191	14192.9	13075.9	12929.6
V9HWB8	Pyruvate kinase	2545	2460.1	2411.8	2452.2	2626.7	2539.8	1.02811	0.478982	2527.7	2605.2	2731
P09874	Poly [ADP-ribose] polymerase 1	23608.8	24057.1	23197.1	25650	23848.2	23471.5	1.02987	0.410081	23422.8	22242.2	23079.8
V9HW96	T-complex protein 1 subunit beta	21131.5	21054.3	20906.2	20232.1	21807.1	22433.6	1.02208	0.583333	22378.5	22221.1	21600.1
B7Z4V2	Stress-70 protein, mitochondrial	21069.2	20614.3	20820.3	23684.9	22904.9	23055.7	1.11421	0.00197672	22433.1	22282.5	22908.3
A0A2U3TZM0	DNA helicase	11510.4	11167.4	11253.1	10997.9	10948.4	10800.4	0.965212	0.0455449	11075.7	11185.4	10920
A0A804HKI2	Leucine-rich PPR motif-containing protein, mitochondrial	17835.1	17975.3	17800.3	18751.7	18132.1	18017.4	1.0241	0.220155	17522.7	17573.6	17570.8
P22314	Ubiquitin-like modifier-activating enzyme 1	14443.9	14227.3	14574.8	13612.4	14730.5	15038.4	1.0032	0.925707	14404	15145	14982.5
Q99832	T-complex protein 1 subunit eta	20479.8	19063.3	19503	18512.1	19860.1	20018.9	0.990723	0.851315	19479.3	19710.1	20240.5
P17987	T-complex protein 1 subunit alpha	18423.7	17166	17641.3	17225.7	18622.9	18903.6	1.03047	0.589825	17973.6	18865.6	18427.3
O60610	Protein diaphanous homolog 1	14628.2	13802.2	14577.4	12930	13549.5	13758.7	0.936479	0.155345	13461.2	14051.8	13914.6
Q02880	DNA topoisomerase 2-beta	10803.7	11718.6	11041.4	11543	10733	10075.2	0.965606	0.572449	9885.1	10112.3	10189.7
A0A0S2Z2Z6	Annexin (Fragment)	489	507.3	494.8	484.6	513.9	543.1	1.03388	0.40666	484.7	477.6	485.8
P12956	X-ray repair cross-complementing protein 6	23776.8	23990.6	23383.7	25435.8	24913.8	23668.6	1.04015	0.137362	23090.2	23727.6	23636.9
I3L4N8	Actin, cytoplasmic 2	115.8	125	102.5	88.5	88.9	94.1	0.797832	0.0826353	96.3	108.5	105.6
F5H5D3	Tubulin alpha chain	1174.3	1111.6	1148	1177.2	1183.4	1174.3	1.02999	0.242554	998.1	1172.4	1187.8
Q9Y5B9	FACT complex subunit SPT16	18402	20034.3	18578.3	21912.1	19583.7	18988.8	1.06345	0.431561	19176	18760.8	19043
A0A384NYT8	Tubulin beta chain (Fragment)	7614.1	7359.4	7132.2	7467.2	7802.4	7606.2	1.03579	0.324191	6585.7	7300.3	7296
P49792	E3 SUMO-protein ligase RanBP2	10702.7	10442.8	10648.9	10138.6	10785.9	11112.3	1.00789	0.819834	10765.1	11159.9	11068.6
P22102	Trifunctional purine biosynthetic protein adenosine-3	215.9	186.7	185.8	169.5	185.6	204.9	0.960664	0.714102	193.7	191.8	274.2
A0A024R1T9	ATP-citrate synthase	16774.4	15851.7	16711.4	14500.5	15728.4	15966.1	0.937355	0.240793	15388.7	16389.8	16097.8
A0A024R7U6	DNA replication licensing factor MCM4	13001.3	12661.5	13082.7	12317.5	13105.6	13419.4	1.00274	0.9305	12864.8	13715	13246.7
A0A0S2Z377	Annexin (Fragment)	506	473.6	502.8	466	494.6	517.1	0.99791	0.961896	517.8	506.7	483.9
P46013	Proliferation marker protein Ki-67	13870.1	14486.8	14672.9	13612.1	14464.9	15018.4	1.00114	0.934014	15863.6	15330.4	14732.1
A0A0S2Z3L2	P-type Ca(2+) transporter (Fragment)	7649.7	8149.4	7694.3	8451.1	7707.8	7493	1.00814	0.883339	7410.1	7115.7	7350.1
A0A024RDS1	Heat shock protein 105 kDa	12321.9	11949.6	12497	13604.4	14270.8	14703.8	1.15831	0.0290508	14017.9	14234.8	14362.6
P06733	Alpha-enolase	18410.2	18170.3	18432	18605.8	19673.3	20387.9	1.06649	0.146765	19266.6	20064.8	21031.2
O95347	Structural maintenance of chromosomes protein 2	18167.7	17669.5	17657.3	17787.8	17724	17512.7	0.991328	0.337386	18163.1	17164.4	17450.4
Q12906	Interleukin enhancer-binding factor 3	777.8	856.8	838.3	991.6	944.7	934.6	1.16411	0.0978488	1031.4	934.6	895.5
Q3B7A7	Trifunctional purine biosynthetic protein adenosine-3	94.3	97.2	94.2	86.6	92.6	89.9	0.941791	0.0383075	88.9	86	90.9
V9HWF4	Phosphoglycerate kinase	9633	9569.7	9519.6	8953.2	9540.4	10139.4	0.997159	0.948772	9058.9	9880	10130.2
Q8TEM1	Nuclear pore membrane glycoprotein 210	11735.6	12594.9	11711.2	13991.1	12688.6	12372.7	1.08537	0.262349	11732.4	11888.6	11833.2
Q92616	eIF-2-alpha kinase activator GCN1	11564.5	11171.5	11444.6	10968.1	11333.7	11306.1	0.983615	0.48332	10521.7	11109.6	11134.9
A0A024R5Z9	Pyruvate kinase	652.7	533.2	651.5	616.8	624.1	568.2	0.995873	0.967521	626.4	586.4	637.1
P53621	Coatomer subunit alpha	14704.6	14442.4	14575.2	13908.9	14310.8	14701.4	0.981811	0.43291	13249.6	14389.1	14162
Q16531	DNA damage-binding protein 1	14872.1	14595.1	14498.8	14147.7	14241.7	13976.1	0.963675	0.0358808	13518.2	14180.1	13769.8
Q9NU22	Midasin	10541.4	10122.9	10295.9	9445	9439.3	9145	0.90556	0.0202321	9135.6	9252.3	9254.4
B2RWN5	HEAT repeat-containing protein 1	1306.3	1293.8	1278.1	1167.9	1134.3	1079	0.871665	0.012705	1013.2	1043	1027.1
Q15393	Splicing factor 3B subunit 3	12148.6	11735.9	11861.9	11368.8	11687.8	12043.1	0.98233	0.537032	11406.4	11974.8	11748.8
Q14008	Cytoskeleton-associated protein 5	12964.8	12836.4	12742.7	13567	12939.2	12446.7	1.01041	0.656886	13131	12874	12996.7
F4ZW66	NF110b	562	619.5	580.8	649.5	565.2	550.3	1.00518	0.951857	634	590.6	566.9
Q8IWP6	Tubulin beta chain	1172.7	1246.2	1149.5	1149.1	1354.9	1559.6	1.14129	0.334684	1718	1190.1	1169.6
P11717	Cation-independent mannose-6-phosphate receptor	309.9	312.2	328.7	386.7	314.1	307.4	1.06304	0.573888	295.6	340.3	313.4
A0A384P5T6	Epididymis secretory sperm binding protein	10330.9	10703.8	10707.4	11423.7	10593	10545.2	1.02676	0.568275	9606.2	10010.3	10160.2
P04406	Glyceraldehyde-3-phosphate dehydrogenase	30504.9	29689.6	29018	28903.9	31044.3	32418.4	1.03678	0.532545	28702.7	31735.5	31985.3
A0A2R8Y793	Actin, cytoplasmic 1 (Fragment)	140.7	132.4	153.9	132.8	141.6	131.9	0.956796	0.556081	193.9	120.2	133
E9PGC8	Microtubule-associated protein 1A	11478	11508.9	11902.8	12360.1	12446.1	12729.1	1.0759	0.00211951	13121.1	12794.4	12805.6
Q92608	Dedicator of cytokinesis protein 2	16539.3	15848.4	15869.5	14946.3	15113.8	14608.3	0.925953	0.0371118	14413.2	15366.8	14916.5
B4E1Q1	cDNA FLJ55485, highly similar to Heat shock cognate 71 kDa protein	5597.2	5452.1	5422.8	5556.5	5949.1	6097.4	1.06943	0.22113	5256.5	5765	5452.3
Q86VP6	Cullin-associated NEDD8-dissociated protein 1	14096.7	13784.9	14034.1	13380.4	13955.7	14319.1	0.993962	0.813589	12920.2	14541.8	13746.9
P50990	T-complex protein 1 subunit theta	22863.4	22013.1	22928.5	22141.9	23658.1	24255.5	1.03368	0.414545	24077.7	24390.4	23995.5
Q59EZ3	Insulin-like growth factor 2 receptor variant (Fragment)	92	96.2	104.6	198.8	179	163.9	1.86283	0.0372942	84.2	138.4	135.4
P68366	Tubulin alpha-4A chain	2629.9	2609.1	2359.1	2294.4	2683.4	2505.6	0.987669	0.852407	2154.3	2176.2	2089.8
V9HWB4	78 kDa glucose-regulated protein	21776.5	22673.6	21859.6	24490.2	22723.4	22603.3	1.05361	0.281262	22015.1	21863.2	22236
Q15029	116 kDa U5 small nuclear ribonucleoprotein component	325.5	286.7	278.7	277.9	276.8	283.4	0.945366	0.374149	259.9	280.2	297.5
A0A024R3R7	HEAT repeat-containing protein 1	548	548.6	547.4	524.3	466.7	423.5	0.860373	0.119203	429.3	437.5	425.8
Q9NTJ3	Structural maintenance of chromosomes protein 4	13620	13329.2	13361.7	13887.3	13779.5	13375.5	1.01815	0.19578	13907.3	13424.2	13298.2
B3KX11	T-complex protein 1 subunit gamma	18840.6	18141.6	18445.2	17737.2	18722	19203.6	1.00485	0.892872	19434.3	19327.3	19109
O60841	Eukaryotic translation initiation factor 5B	12508	12258.2	12107.5	12332.5	12435.1	12450.8	1.00958	0.522565	12578.9	12140.6	12366.5
P52272	Heterogeneous nuclear ribonucleoprotein M	11694.2	11867	11540.6	12507.8	12321.8	12255.6	1.05662	0.0265132	12283.5	12155	11996.1
Q00839	Heterogeneous nuclear ribonucleoprotein U	18862.8	19908.2	18884.7	20147.6	19540.4	18863.6	1.01617	0.603112	21066.6	19111.6	19161.1
P12270	Nucleoprotein TPR	12117.9	12019.3	12498.5	12140.9	12692.3	12985.1	1.03227	0.180628	13592.4	12801.2	13030.6
P25705	ATP synthase subunit alpha, mitochondrial	9510.2	10200.6	9591.5	11866.1	10508.2	10119.1	1.11096	0.247908	9838.1	9663.2	9812.9
Q14974	Importin subunit beta-1	9776.7	9567.8	9955.9	9327.6	9792.9	9899.4	0.990639	0.687714	9303.5	10243.6	10258.2
A0A0S2Z3G9	Actinin alpha 4 isoform 1 (Fragment)	7001.2	7043.8	6866.4	7928.9	7273.8	7436.7	1.08274	0.10297	7118.3	7017.2	6953.1
Q9NR30	Nucleolar RNA helicase 2	14403.7	14879.6	13966.3	14850.7	14455.1	14258.1	1.0078	0.712873	13850.3	14187.1	14129.5
Q92621	Nuclear pore complex protein Nup205	8275.7	8452.7	8199	8058.7	7894	7939.4	0.958673	0.0804038	7621.1	7898.5	7716.8
P26358	DNA (cytosine-5)-methyltransferase 1	1178.4	1230.2	1224.4	1098.8	1104.3	1135.6	0.919195	0.017598	1184.4	1264	1218.4
B3KMS0	Condensin complex subunit 1	463.4	453	434	446	426.4	422.5	0.959078	0.0494412	422.9	455	417.8
P49588	Alanine--tRNA ligase, cytoplasmic	14086.4	13806.9	14394.5	14307.2	14782	14691.3	1.03564	0.179394	14725.4	15087.3	15006.4
B4DW52	cDNA FLJ55253, highly similar to Actin, cytoplasmic 1	196.7	201.5	181.4	212.3	178.6	199.7	1.02218	0.775873	202.2	200.4	211
P33993	DNA replication licensing factor MCM7	12136.7	11678.3	12262.9	11049.6	11707.3	12124.7	0.967214	0.371212	11973.7	12599.4	12335.8
P04350	Tubulin beta-4A chain	242.1	204.6	228.1	223.3	221.1	209.5	0.973816	0.672556	227.5	211.3	220.1
Q15021	Condensin complex subunit 1	10	10.9	11	42.6	38.7	44.4	3.94894	0.00500625	43	42.8	46.7
P26038	Moesin	8413.4	8050.3	8341.5	8100	8506.3	8482.8	1.01211	0.699809	8164.7	8608.5	8627.2
A0A6I8PIV1	Leucine--tRNA ligase	12094.6	11266.5	11864.4	10684.2	11653	11354.8	0.958246	0.43904	11405.4	12206.3	11846.9
A0A090N8Y2	Protein disulfide-isomerase A4	789.8	804.7	762.7	804.7	819.7	831.6	1.04261	0.216033	887.9	718.7	717.5
P29401	Transketolase	8263.2	7825.3	8405.2	7801.1	8018.3	8356.6	0.987653	0.651657	8220.5	10010.4	6617.5
Q8IUB0	CTCL tumor antigen HD-CL-08	1780.4	1610.4	1599.7	1351.1	1469.9	1466.7	0.862829	0.118633	1467.6	1344.2	1430.2
P31939	Bifunctional purine biosynthesis protein ATIC	1144.4	1070.5	1158.9	1090.3	1148.6	1126.6	0.999271	0.98616	1065.6	1184.7	1177.2
Q5JPE7	Nodal modulator 2	26.7	28.6	24.6	30.8	31.6	26.2	1.10783	0.0519859	20	28.9	32.1
V9HWP2	Epididymis luminal protein 35	14207.7	14390.2	14049.8	15525.6	14663	14560.7	1.04936	0.157028	13996.6	13715.4	14041
J3KN36	Nodal modulator 3	17.9	16.5	15.5	20.4	17	19.9	1.15128	0.175549	14.4	20.7	21.7
A0A0S2Z4T1	DNA replication licensing factor MCM3 (Fragment)	12820.8	12521.1	12637.2	10946.1	11815.9	12152.1	0.91969	0.137774	11779.2	12066.1	11711.6
F5H2F4	C-1-tetrahydrofolate synthase, cytoplasmic	14533.9	13979.4	14647.8	13574.6	14306.4	14418	0.980566	0.530951	14202.3	14828.7	15011
E7ETK5	Inosine-5-monophosphate dehydrogenase	10725.1	9768.8	10396.4	9222	10142.3	10289.7	0.962608	0.555279	9753.7	10441.5	10668.9
A0A024R7L5	UPF1	11551.4	11655.7	11776.1	11679.7	11787.6	11978.9	1.01321	0.0222361	12286.5	11950.6	12358.4
O43143	ATP-dependent RNA helicase DHX15	13692.9	13404.5	13582.7	13068.7	13177.5	13053	0.966161	0.0597352	12995	13655.5	13179.5
P49321	Nuclear autoantigenic sperm protein	11847	11210.3	11886.8	10596.6	11325.8	11363.1	0.953567	0.299649	11535.6	11639.1	11569.8
Q04637	Eukaryotic translation initiation factor 4 gamma 1	179.7	165	188.6	170.3	173.2	178.5	0.981278	0.639121	215.1	192.4	195.1
E7EX73	Eukaryotic translation initiation factor 4 gamma 1	62	65	67.2	73.9	72	62.7	1.07755	0.41608	95.1	57	64.1
P41252	Isoleucine--tRNA ligase, cytoplasmic	13341.8	12778.5	13365	12320.5	13326	13147.7	0.983346	0.676681	13338.1	13705.5	13388
Q709C8	Intermembrane lipid transfer protein VPS13C	10051.6	9527.8	9956.3	9339.1	9638.7	10088.1	0.984664	0.636352	9954.9	9956.2	9726.3
P50991	T-complex protein 1 subunit delta	15031.4	14276.2	14487.6	13832.8	14826.4	14796.1	0.993365	0.873829	14682.2	15160	15029
A0A140VJK6	GMP synthase (glutamine-hydrolyzing)	10043.7	9712.3	9775.3	9657.5	10201.5	10680.3	1.03483	0.46224	10282.2	10689	10699.1
B1AHB0	DNA replication licensing factor MCM5	12065.5	11629.5	12286.8	11177.8	11718	12190.1	0.975389	0.426917	11497.9	12074	11932.3
A0A499FI48	Protein disulfide-isomerase	135.3	111.8	162.6	80.3	76.6	89.9	0.610513	0.0099366	92.2	80.5	79.6
P20700	Lamin-B1	18019	17885.6	17537.6	19689.3	18418.8	19163.5	1.07174	0.0758105	19770.9	18195.2	18680.7
I6L9H2	DNA (cytosine-5)-methyltransferase	28.9	29.2	32.1	34.2	33.5	33.1	1.1206	0.119553	37.1	35.9	42.2
Q16891	MICOS complex subunit MIC60	22.2	26.3	21	27	24.4	25.7	1.12259	0.335333	20.1	32.6	26.5
O60264	SWI/SNF-related matrix-associated actin-dependent regulator of chromatin subfamily A member 5	8937.9	9795.4	9429.3	10043.5	9285.6	8913.5	1.00565	0.932468	9518.8	9227	9268.7
A0A0G2JN29	Nodal modulator 1	183.4	188.2	202.1	225.9	240.5	226.7	1.21045	0.04519	229.9	208.8	209.4
P49736	DNA replication licensing factor MCM2	12540.1	12238.1	12593.6	12434.4	13131.7	13223.8	1.03821	0.255716	12526	12998.5	12899.1
Q9NYU2	UDP-glucose:glycoprotein glucosyltransferase 1	9585.6	9706.3	9637.2	10615.7	9872.1	9843.9	1.04866	0.239995	9102.6	9431.9	9418.3
D3DUZ3	Interferon, gamma-inducible protein 16, isoform CRA_a	13377	14016	13025.9	14023.1	13830	13799.3	1.03147	0.29836	14026.9	13534.6	13283.3
Q9BVA1	Tubulin beta-2B chain	317	330.4	339.9	292.3	315.3	333.8	0.952811	0.112534	312.1	332.1	333.2
B2R659	cDNA, FLJ92803, highly similar to Homo sapiens hydroxysteroid (17-beta) dehydrogenase 4 (HSD17B4), mRNA	9781.7	10374.6	9932.6	11092.1	10316.1	10310	1.05544	0.310964	10287.6	9794.8	9973.8
A0A384NKW7	Exportin-2	13429.1	13031.4	13393.4	11608.4	12160.3	12224.8	0.903441	0.0417749	11730	12607.2	12065.2
Q24JU4	Eukaryotic translation initiation factor 3 subunit A	14958	14210.5	14992.7	13530.8	14612.5	14882.5	0.975175	0.569114	14753.6	15003.4	15055.8
A8K690	Stress-induced-phosphoprotein 1	22939.1	21611.3	22687.3	22804	24197.1	24556	1.06538	0.221111	25462.1	24063.9	24155.4
Q13200	26S proteasome non-ATPase regulatory subunit 2	10431.5	9891.4	10411.9	9651	10242.2	10178.1	0.979396	0.584031	10160.8	10179.8	10011.9
A5YKK6	CCR4-NOT transcription complex subunit 1	9536.4	9177	9505.2	9245.1	9392.4	9439.3	0.995331	0.793385	9874.9	9698.5	9532.5
P60842	Eukaryotic initiation factor 4A-I	7650.2	7502.2	7566.3	6601.8	7224.6	7526	0.94021	0.27096	6733.4	7282.1	7094.8
B0I1T2	Unconventional myosin-Ig	1578.4	1696.7	1645.7	1435.4	1326.9	1477.5	0.863081	0.077992	1306	1382.8	1469.1
P05023	Sodium/potassium-transporting ATPase subunit alpha-1	1641	1691.1	1584.7	1563.1	1394.1	1388.9	0.884449	0.0899333	1447.7	1428.5	1444
Q14566	DNA replication licensing factor MCM6	265.9	251.8	235.6	277	344.3	436.1	1.42004	0.215906	342.8	368.5	302.7
P33176	Kinesin-1 heavy chain	9016.3	8570.3	9066.2	8613.4	8978.3	9044.2	1.00016	0.995635	9422.7	9305.2	9193.9
P55265	Double-stranded RNA-specific adenosine deaminase	170.6	144.7	174.5	129.4	152.9	142.5	0.877262	0.310864	147	128.3	153
B2R6L0	Tubulin beta chain	461.2	455.9	451.2	463.9	452.3	439.9	0.990971	0.418741	380.9	444.5	407.5
A0A3B3ITJ4	Heterogeneous nuclear ribonucleoprotein L (Fragment)	240.5	239.2	256	271.2	262.8	231.9	1.04406	0.591473	244	241.5	255.6
Q9H0A0	RNA cytidine acetyltransferase	6538.1	6898.3	6469.9	6414.1	6152.7	6030.4	0.935007	0.127754	6307.5	5906.7	5905.6
A0A384N6C7	Epididymis secretory sperm binding protein	171.9	210.6	223.2	214.5	179.6	176.3	0.963498	0.822755	196.3	192.5	185.8
B4DP06	Bifunctional purine biosynthesis protein ATIC	197	193.2	187.9	211.6	229.5	196.8	1.10312	0.139036	161.3	227.6	216.8
A6NHR9	Structural maintenance of chromosomes flexible hinge domain-containing protein 1	8939.8	9001.7	9164.5	10213.5	9632.4	9450.3	1.08124	0.130341	9630	9073.6	9356.2
A0A804CDA6	Dynactin subunit 1	8803.2	8384	8741.6	8243.2	8903.9	8877.5	1.00465	0.910734	9165.7	8857.9	8847.9
Q99460	26S proteasome non-ATPase regulatory subunit 1	9482.5	8971.2	9649.8	9259.1	9814.9	9902.9	1.03224	0.444044	9573.3	10120.2	10078.3
O14980	Exportin-1	11631.4	10960.9	11493.2	10145.3	10775.1	10703.3	0.928852	0.156318	9848	10724.7	10413.7
A0A024R694	Actinin, alpha 1, isoform CRA_a	6457.8	6526.6	6277.8	7228.1	6928.5	6792.7	1.08763	0.0352095	7142.9	6437.6	6283.5
P07195	L-lactate dehydrogenase B chain	23335.2	22920.7	22726.6	20247.5	21960.2	23435.5	0.952323	0.419509	21845.7	23494.9	22672.3
P08575	Receptor-type tyrosine-protein phosphatase C	12334.8	12865.6	12329.4	14006.4	12770.2	12045.7	1.03503	0.559228	12512.1	11951.2	12016.2
Q92614	Unconventional myosin-XVIIIa	2622.6	2421.8	2498.8	2426.6	2463.9	2496	0.980509	0.56008	2443.6	2368.7	2367.8
Q9Y678	Coatomer subunit gamma-1	7192	6940.1	7082.6	6763.8	7221	7509.8	1.01375	0.746408	6875.8	7466.2	7183.5
A8K6Q8	Transferrin receptor protein 1	421.7	467.1	420.9	472.3	453.6	402.2	1.01555	0.794631	438.3	411.8	425.7
A0A024R0E2	Cold shock domain containing E1, RNA-binding, isoform CRA_a	11661.5	11798.4	11826.6	11869.7	12036.6	11684.6	1.00868	0.490524	11932.3	11858.8	11755.9
A0A590UJG2	Microtubule-actin cross-linking factor 1, isoforms 6/7	6642.7	6572.8	6845.3	6324	6600.3	6708.7	0.97875	0.293971	7033.3	6884.9	6895.7
O43390	Heterogeneous nuclear ribonucleoprotein R	1215.5	1267.3	1215.5	1326.6	1220.5	1157.4	1.00222	0.964826	1188.6	1230.2	1251.7
P51610	Host cell factor 1	69	70.3	72.9	74.6	72.3	72.1	1.03288	0.343162	70.4	81.3	89.7
P02786	Transferrin receptor protein 1	287.1	325.6	305.2	297.3	348.2	290.8	1.01925	0.634123	287	226.6	229.1
O60506	Heterogeneous nuclear ribonucleoprotein Q	5823.3	6362.9	5986.8	6623.1	6346.1	5994.5	1.04533	0.428473	6245	6186.3	6218.3
Q92945	Far upstream element-binding protein 2	10680.9	11131.9	10954	12197.8	11462.7	11023.4	1.05936	0.292108	11520.4	10881.7	10998.3
Q93009	Ubiquitin carboxyl-terminal hydrolase 7	11404.2	11090.7	11521.3	10220.6	10606	10975.7	0.935052	0.0791589	10977.9	10857.4	10790.7
A0A7P0TA35	Protein disulfide-isomerase	18166.3	18616.7	18714.7	19369.7	18231.9	18809.3	1.01688	0.579884	18100.1	17826.2	18727.9
Q58EY4	SWI/SNF related, matrix associated, actin dependent regulator of chromatin, subfamily c, member 1	7608.9	7284.3	7468.9	7372.7	7516.9	7471.8	1.00043	0.98344	7722	7620.7	7495.3
A6NEM2	Host cell factor 1	121.4	99.7	128.6	110.2	104.9	106	0.928054	0.392778	120.8	115	121.7
A8K7B7	Protein phosphatase 2 (Formerly 2A), regulatory subunit A (PR 65), alpha isoform	8713.8	8539.1	8640.5	8335.5	8827.2	9099	1.01446	0.672165	8784.7	9020.8	9165.6
Q86VX4	Structural maintenance of chromosomes protein	11748.3	11502.8	11607.8	11429.6	11173.4	10984.3	0.963507	0.0515406	11249.4	10818.2	10949.5
B2R9K8	cDNA, FLJ94440, highly similar to Homo sapiens chaperonin containing TCP1, subunit 6A (zeta 1)(CCT6A), mRNA	12165.1	11533.6	11537.4	11113.3	12207.7	12194.4	1.00964	0.859501	11555.6	12014.1	11981.7
H0YFD6	Enoyl-CoA hydratase	10001.7	9904.8	9705.2	11106	10746.2	10609.6	1.09618	0.00602774	10138.4	10184.4	10341.2
O00567	Nucleolar protein 56	9959.7	10307.5	10011.7	10527	10324.5	10552.7	1.03755	0.171841	10238.8	9898.2	10126
B4DLV7	Rab GDP dissociation inhibitor	6531.9	6423.3	6529.7	6483.5	6805.4	6918.7	1.03722	0.237267	6546.1	7009.2	6980.3
V9HWG7	Epididymis secretory protein Li 52	170.4	183.5	181.3	227.8	214.9	190.9	1.18697	0.151157	217	195.3	197.7
A0A5H1ZRQ2	RNA helicase	8476.3	8620	8449.6	9075.3	8800.7	8675.7	1.03946	0.128363	8819.7	8671.6	8670.8
Q53GN4	WD repeat domain 1, isoform CRA_a (Fragment)	19.5	25.6	28	28.1	34.2	42.8	1.43518	0.0159823	34.9	36.2	26.2
Q9BQG0	Myb-binding protein 1A	7945.3	7873.3	7749.4	8266.6	8216.4	8170.9	1.04614	0.00828593	7666.6	8027.1	7749.5
B4E299	Staphylococcal nuclease domain-containing protein	3350.2	3206.3	3223.6	3150.2	3212.2	3195.9	0.97785	0.364194	3293.5	3271.8	3268.7
J3KTA4	Probable ATP-dependent RNA helicase DDX5	11846.3	12221.3	11953.5	13278.4	12590.5	12410.1	1.0631	0.161433	13079.7	12622.6	13053.5
D3DVA5	Rho guanine nucleotide exchange factor 2	7267.3	7038.8	7293.8	6972	7141.3	7415.6	0.996876	0.883078	7265	7301.5	7240.2
V9HWN7	Fructose-bisphosphate aldolase	12155.8	12427.8	12454.4	12532.6	13392	13772.9	1.07148	0.08194	13143.6	13956	13948.3
A0A384N5Z8	Epididymis secretory sperm binding protein	12893.4	13830.4	12947.3	15822.7	14739.5	14374.6	1.13439	0.10797	15325	13786.4	14397
Q4ZG57	DNA replication licensing factor MCM6 (Fragment)	132.8	127.9	134.1	138.6	164.9	160.2	1.17586	0.133144	247.1	129.1	127.7
P53618	Coatomer subunit beta	9509.4	8940.6	9093.8	8642.5	9170.6	9410.6	0.9898	0.82495	8844.1	9361.4	9146.7
A0A024R663	Kinectin 1 (Kinesin receptor), isoform CRA_a	8587.4	8333.8	8788.8	7782.5	8380.4	8972.8	0.977599	0.596689	9035.8	8978.5	9057.8
P04844	Dolichyl-diphosphooligosaccharide--protein glycosyltransferase subunit 2	7529.1	8147.4	7582.9	8612.9	7769.5	7502.6	1.02899	0.668778	6927.7	7144.9	7286.7
B3KQT9	Protein disulfide-isomerase	14569.2	15278.7	14575.7	17382.3	16095.2	16131.1	1.11775	0.101545	15574	15348	15481.4
Q08J23	RNA cytosine C(5)-methyltransferase NSUN2	7767.3	7603.3	7837.1	7671.8	7862.7	7795.3	1.0055	0.740297	8077.2	7903.4	7991.2
Q9BXJ9	N-alpha-acetyltransferase 15, NatA auxiliary subunit	511	532.5	510.1	531.7	586.8	596	1.10363	0.106993	580.1	546.9	664.8
P19338	Nucleolin	23737.2	25026.8	23710.8	26425.5	25426.6	24609.2	1.05571	0.199203	25682.2	23948	25823.6
P54578	Ubiquitin carboxyl-terminal hydrolase 14	10874.2	10591.8	11054.5	9718.5	10014.8	9941.1	0.912842	0.0337063	9797	10328.2	10085.3
A0A0B4J1W3	N-alpha-acetyltransferase 15, NatA auxiliary subunit	54.1	55.6	49.1	37.9	49.3	51.5	0.878708	0.351347	48.6	50.9	50.6
A0A7I2YQ88	Polyadenylate-binding protein	1838.3	1862.7	1756.9	1657	1753.1	1830.6	0.961495	0.454522	1825.8	1795.2	1831.3
P42285	Exosome RNA helicase MTR4	8323.7	7960.2	8208	7790.2	8174.6	8257	0.989603	0.741932	8371.3	8283.1	8304.8
Q6MZS5	Uncharacterized protein DKFZp686A13234 (Fragment)	302.8	290.4	281	370.7	350.3	287.4	1.15109	0.143445	319.7	305.3	338.5
A0A7I2V4F0	ATP-dependent RNA helicase DDX1	11477.9	11206.8	11108.7	10887.1	11124	11259	0.98489	0.512913	11285.9	11013.9	10853.8
P22626	Heterogeneous nuclear ribonucleoproteins A2/B1	17162	19454.8	18183.5	22701.4	20569.2	20618.2	1.17132	0.162033	21282.3	19638.4	20692.3
Q01813	ATP-dependent 6-phosphofructokinase, platelet type	6877.8	6953.1	6867	6210.6	6676.4	7164.5	0.96884	0.524281	6874.6	7149.5	7075.2
Q9UNX4	WD repeat-containing protein 3	7247.6	7441.1	7170.9	7517.6	6955.5	6963.3	0.981015	0.591651	6597.8	6843.3	6740.4
A8K8N7	Phosphoribosylformylglycinamidine synthase	5532.2	5326.1	5624.6	5784.5	5802.8	5737.3	1.05172	0.125525	5571.2	5844	5897.4
Q9UIG0	Tyrosine-protein kinase BAZ1B	9860.7	10698.6	10227.4	10998.6	10015.3	9681.1	0.999371	0.992348	10527	9831.2	9567.2
B7Z3V1	Sodium/potassium-transporting ATPase subunit alpha (Fragment)	91.8	81.5	77.3	87.4	82.4	94.3	1.06101	0.531073	80.9	87.6	86
A0A6Q8PGZ8	Glycine--tRNA ligase	9410.4	9160.8	9491.7	9401.8	9840	9843.8	1.03677	0.231746	9375.4	10062.2	9914.2
Q9GZR7	ATP-dependent RNA helicase DDX24	9057.8	9276.3	8928	9484.1	9524.3	9515	1.04652	0.0539518	9452.1	9332	9275.1
A0A024R821	Eukaryotic translation initiation factor 3 subunit B	8342	8145.4	8238.7	7627.5	8361.4	8759.4	1.00136	0.978585	8534.2	8878.4	8808.3
A0A1L1UHR1	Voltage-dependent anion-selective channel protein 1	10672.5	11730.9	10728.5	13369.3	12220.3	11823.3	1.13215	0.169748	11599.7	11185	11230.9
A8MXP9	Matrin-3	10163.5	11122.6	10796.1	10821.6	10839.6	11526.7	1.03566	0.363608	10963.6	11231	10757.4
Q8N1F7	Nuclear pore complex protein Nup93	9479.4	9356.6	9311.9	8702.3	8637.3	8902.9	0.932408	0.02975	9144.7	9158.1	8964.2
Q15149	Plectin	8752.5	8374.4	9016.4	7718	8018.4	8298.5	0.919891	0.0670012	8550.1	8304.7	8411.9
E9PK54	Heat shock cognate 71 kDa protein (Fragment)	16717.8	15864.1	16320.7	15933	16776.2	17168.1	1.02082	0.601818	16275.7	16869.4	17335.8
V9HWE1	Vimentin	11707.6	10436	11107.2	10218.3	10797.8	12978	1.0253	0.795155	12338.3	12211.3	12398.4
P27694	Replication protein A 70 kDa DNA-binding subunit	11124.2	11062.8	10895.5	11219.2	11296.5	11492.7	1.02816	0.178349	10274.2	11134.3	10900.2
A0A024R1K8	Splicing factor 3a, subunit 1, 120kDa, isoform CRA_a	8778.1	8891.3	9015.6	7947.8	8513.1	8977	0.952865	0.213486	9236.5	9226.1	9075.6
A0A024RB17	Family with sequence similarity 62 (C2 domain containing), member A, isoform CRA_b	7035.7	7327.3	7064.9	7358.9	7156.4	7294.4	1.01837	0.477701	6866.8	7115.5	7021.1
B4DJ30	cDNA FLJ61290, highly similar to Neutral alpha-glucosidase AB	2890.4	3022.4	2903.1	3498	3241.2	3226.9	1.13138	0.0851498	3268.3	3126.4	3149.4
Q53GX7	Threonine--tRNA ligase (Fragment)	10005.5	9434.2	9717.1	9078.6	9601.4	9430.3	0.96519	0.389923	9270.4	9934.3	9689.2
A0A7I2V535	Non-POU domain-containing octamer-binding protein	11255.9	11391.9	10941.8	12429.5	11916.9	11744.5	1.07457	0.047223	11925.2	11476.6	11738.2
A8K916	AP complex subunit beta	3881.1	3758.5	3738.6	3566.7	3704.2	3730.6	0.967468	0.315468	3445.9	3694.3	3603.5
Q59EJ3	Heat shock 70kDa protein 1A variant (Fragment)	74.3	79.6	76.3	96.4	87.5	86.8	1.1781	0.0991491	79.6	72	67.1
Q6ZNK5	FLJ00293 protein (Fragment)	4.8	4.8	5.2	2.8	5.6	4	0.839744	0.44994	9.2	3.8	4.2
A0A1U9X9D5	Valine--tRNA ligase	7421.2	7274	7657.9	7206.5	7524.9	7513.7	0.995577	0.843021	8227.5	7655.1	7638.3
Q16881	Thioredoxin reductase 1, cytoplasmic	30.1	26.6	27.5	32.7	33.9	35.8	1.22088	0.0825144	25.9	36.2	32.4
O00571	ATP-dependent RNA helicase DDX3X	3491.4	3600.9	3425.7	3318.7	3195.4	3234.7	0.92739	0.0687071	3247.9	3220.3	3328.3
P56192	Methionine--tRNA ligase, cytoplasmic	6954.9	6763.8	7093.1	6438.2	6964.2	7114.9	0.986136	0.699999	6824.8	7347.9	7075.3
Q02790	Peptidyl-prolyl cis-trans isomerase FKBP4	15316.8	14315.7	15212.3	13949.9	15170.1	15605.1	0.998754	0.980456	15572.6	15463.6	16091.9
P00813	Adenosine deaminase	14108.8	13589.9	13985.7	12256.4	13168.7	13618.2	0.937145	0.207877	13284.1	13525	13355.6
A0A1C7CYX9	Dihydropyrimidinase-related protein 2	2699.8	2619	2719.2	2632	2713.3	2666.7	0.997195	0.898704	2708.7	2745.1	2822.6
Q7KZ85	Transcription elongation factor SPT6	8551.4	8404.9	8644.3	8150.5	8393.3	8564.5	0.980836	0.305595	8597.4	8459.6	8433.1
Q14690	Protein RRP5 homolog	8650.2	9036.9	8746.7	9019.3	8663.6	8778.3	1.00166	0.951735	8185.6	8784.7	8451.4
B4E0X8	cDNA FLJ61021, highly similar to Far upstream element-binding protein 1	582.9	612	616.5	545.7	509.2	506.9	0.863477	0.0645052	543.9	518.1	482.5
Q53GL5	Isocitrate dehydrogenase (NADP(+)) (Fragment)	12450.1	12518.4	12093.1	12507.6	12393.2	12202.3	1.00122	0.852174	11700.9	11930.6	12003.9
P38919	Eukaryotic initiation factor 4A-III	8585.8	8909.6	8331.4	8777.2	8230.3	8015.1	0.969361	0.397246	7521.2	7826.4	7881.8
B2R5P6	Thioredoxin-disulfide reductase	76.3	67.8	75.6	66.2	62.5	74.5	0.924969	0.158401	64.8	65.9	73.8
Q29RF7	Sister chromatid cohesion protein PDS5 homolog A	7449	7379	7401.3	7355.7	7353.4	7477.4	0.998096	0.800984	7427	7567.2	7495.5
Q96AE4	Far upstream element-binding protein 1	71.6	78.5	87.3	53.3	61.3	66.4	0.761967	0.00195962	55.5	66.1	49.2
Q12788	Transducin beta-like protein 3	6262.4	6597.1	6373.4	6495.8	6155.2	6111	0.976372	0.529653	5747.6	5952.3	6018.3
A0A0C4DG89	RNA helicase	12914.2	12464.7	12678.8	11749.9	12530.6	13092.8	0.982594	0.686074	13486.1	13073.6	13312.2
B4DUQ1	Heterogeneous nuclear ribonucleoprotein K	2308.5	2494.9	2027.6	3273.4	3118.1	3119.9	1.40216	0.0407638	3118.2	2723	2995.5
P42166	Lamina-associated polypeptide 2, isoform alpha	3780.6	3767.4	3971.4	3439.2	3729.8	4312.6	0.99521	0.933654	3973.5	4555.6	4318
A0A024RAC9	Zinc finger, UBR1 type 1, isoform CRA_c	237.9	225.8	233.1	212.4	221.4	184.2	0.887848	0.178231	207.1	211	232.6
P29144	Tripeptidyl-peptidase 2	126.2	127.3	125.4	124.6	128.1	122.5	0.99016	0.371366	82.9	127.2	118.8
A0A0U1RRM4	Polypyrimidine tract-binding protein 1	5307.8	5674.8	5254.6	5580.6	5482.4	5976.6	1.05163	0.406058	4833	5586.5	5225.7
P04843	Dolichyl-diphosphooligosaccharide--protein glycosyltransferase subunit 1	10038.1	10986.9	10022.5	12834.3	11356	11127.7	1.14081	0.191003	10616.1	10688.7	10707.5
P52292	Importin subunit alpha-1	7097.3	6864.7	6939.3	6556.8	6797.5	6988	0.973691	0.408987	6148.2	7197.3	7038.2
A0A8B0RAT7	Enhancer of mRNA-decapping protein 4	6017.9	5926	5964.3	5979.6	6003.1	6057.4	1.00742	0.396576	6319.7	6056.8	6089.3
P61221	ATP-binding cassette sub-family E member 1	6725.8	6413.2	6618.6	6869.2	6938.1	6738.2	1.04041	0.190668	6857.4	6788.1	7066.1
P54136	Arginine--tRNA ligase, cytoplasmic	9552.1	9045.7	9587	8540.4	9117.1	9025.2	0.947793	0.254542	9021.8	9461.2	9326.6
A0A384ME17	Elongation factor Tu	9120	9100.2	8951.8	8744.1	8644.4	8676.8	0.959325	0.0184152	8492	8590	8599
P00338	L-lactate dehydrogenase A chain	15025.7	14439.3	14462.3	15402.2	16584.1	17100	1.11866	0.131153	15220.8	16851.6	16560.9
Q5VZU9	Tripeptidyl-peptidase 2	168.1	183	171.7	177.1	188.9	183.1	1.05072	0.0364554	136.8	181.5	182.1
Q9NY33	Dipeptidyl peptidase 3	333.2	325.8	322.1	309.7	325.5	309.2	0.962834	0.206353	316.4	302.5	310.4
H7BXY3	RNA helicase	8793.4	9049.8	8716.5	8857.4	8511.3	8479.7	0.973536	0.303552	8030.6	8419.7	8361.9
A0A024R9L1	RNA helicase aquarius	7042.6	7044	6840.2	7252.9	6964.3	6709.9	0.999832	0.992196	6298.1	6767.3	6700.3
Q13045	Protein flightless-1 homolog	7118.2	6972.4	7241.1	6899	7134.4	7371.9	1.0035	0.857632	7237.5	7317.4	7248.6
Q08945	FACT complex subunit SSRP1	11006.3	11965.7	11211.8	12775.5	11405.5	10978.5	1.03104	0.681337	10903.2	10518	10722.8
A0A024R1U0	Ran GTPase activating protein 1, isoform CRA_d	7065.3	6775.3	7315.4	7360.9	7853.6	7834.9	1.09067	0.123788	7473.9	8013.2	7917.8
Q13263	Transcription intermediary factor 1-beta	7080.3	7084.6	7480.4	7519.3	7764	7898.5	1.07126	0.0291567	8548.1	8165.2	8138.8
Q13423	NAD(P) transhydrogenase, mitochondrial	9212.9	9988.4	9525	10862.1	9688.7	9286	1.0413	0.609561	9169.3	9158.1	9125
Q00341	Vigilin	7262.4	7364.1	7429.8	7103.4	7181.6	7166.8	0.972642	0.0217874	7471.2	7251.8	7406.6
Q5JTH9	RRP12-like protein	6713.4	6604.7	6734	6116.4	6198.5	6344	0.930552	0.0193154	6467	6249.4	6271.9
A0A140VKE7	Testis tissue sperm-binding protein Li 64n	4884.1	4681.3	4933.7	5110	5226.9	5263.3	1.07654	0.0669607	5464.6	5450.3	5456.7
A0A024RAC5	Epididymis secretory sperm binding protein	11222.2	11356.9	10786.2	11784.3	11197.8	11584.8	1.03671	0.297349	11144.9	10968.8	11236.9
H0Y4W2	Transformation/transcription domain-associated protein	6789.9	6486.8	6622.4	5824.8	6015.4	5878.5	0.890954	0.0323997	5683.7	6073	5941
Q15365	Poly(rC)-binding protein 1	4571.2	4424	4368	4274.8	4481.2	4461.9	0.989862	0.747433	4175.4	4417.3	4615.4
B3KU28	Lon protease homolog, mitochondrial	7178.4	6945.2	7174.4	7100	7106.6	6963.9	0.994326	0.747927	6507.6	6938.4	6983.1
Q6PKG0	La-related protein 1	7403.3	7399	7235	7134.6	7497.1	7374.8	0.998762	0.950376	7482.7	7364.8	7482.4
Q53G71	Calreticulin variant (Fragment)	14517.4	14617.7	14456.8	16731.2	15560	16251.5	1.1137	0.0483198	15047.3	15063.6	15396.9
Q13085	Acetyl-CoA carboxylase 1	6203.1	5870.8	6181.7	5522	5804.2	5796.4	0.938842	0.164379	5874	5968.5	5839.1
Q6NUR7	Ezrin	7011.6	6868.1	7105.7	6912.2	7198.5	7014.9	1.00705	0.764042	7209.4	7170.4	7315.4
Q15366	Poly(rC)-binding protein 2	494.6	538.6	516.5	478.6	610.3	666.3	1.13027	0.29657	469.6	639	752
A8K6Y1	cDNA FLJ75526, highly similar to Homo sapiens proliferation-associated 2G4, 38kDa (PA2G4), mRNA (Fragment)	15461.7	15459.1	14589.6	15314.1	15389.2	14933.5	1.00317	0.787572	15607.4	14979.2	15083.2
P50416	Carnitine O-palmitoyltransferase 1, liver isoform	10318.9	10914.6	10327.5	11069.9	9800.3	9200.9	0.953866	0.519196	9261.7	9214.9	9131.6
P39023	60S ribosomal protein L3	1716.1	1839.4	1743	2862	2848.1	2591.4	1.56762	0.00864597	3172.6	2406.6	2479.6
P06744	Glucose-6-phosphate isomerase	9917.4	9611.1	9825.6	9099.4	9606	10079.8	0.980953	0.618368	9326.5	10142.6	9859.3
V9HW98	Epididymis luminal protein 2	15847.1	14921.7	15575.2	14911.7	15857	16116.5	1.0128	0.761172	17081.3	16150.1	15734.1
A0A384MR33	Structural maintenance of chromosomes protein	11240	10989	10806.3	11540.3	11247.2	10977	1.022	0.0209988	11902.4	10790.5	10638.7
P24928	DNA-directed RNA polymerase II subunit RPB1	6112.1	5887.2	6190.8	5478.4	5563.4	5902.9	0.931605	0.0616206	6381.6	5965.5	6027.4
Q14571	Inositol 1,4,5-trisphosphate receptor type 2	5320.5	5640.1	5527.4	5776.2	5506.1	5308	1.0074	0.868342	5412.4	5101.6	5236.4
C9J2C0	Tubulin alpha chain (Fragment)	372.2	320	350.7	227.4	244.1	232.1	0.678531	0.01873	306.9	228.2	228.2
Q9Y230	RuvB-like 2	10186.9	9753.5	9764.8	9812.5	10142.5	10147.5	1.01411	0.634836	10152.7	10241.5	10231.4
Q6FHU2	Phosphoglycerate mutase (Fragment)	12804.5	12037	12439.4	10235.5	11409.5	12161.5	0.908299	0.238201	10743.4	11427.8	11585.7
Q53GT4	Dipeptidyl peptidase 3 (Fragment)	62.5	67.5	62.2	62.2	61.3	56.7	0.938308	0.162508	44.5	62	54.2
P52209	6-phosphogluconate dehydrogenase, decarboxylating	2209.9	2125.2	2196.9	2205.5	2382.7	2574	1.09694	0.200882	2293.3	2484.7	2745.9
F5GZS6	4F2 cell-surface antigen heavy chain	7964	8801.2	8093.6	9108.6	8266	8474.4	1.04332	0.53966	7879.3	8118.5	8679.8
B7ZM99	Formate--tetrahydrofolate ligase	7325.4	7251.7	7111.3	7425.5	7322.5	7316.1	1.01741	0.0955326	7104.1	7210.4	6987.7
A0A0S2Z4C3	Fumarate hydratase, mitochondrial (Fragment)	6252.6	6134.9	6206.9	6207.1	6226.5	6263.9	1.00561	0.487814	6123.3	6333	6423.7
P31943	Heterogeneous nuclear ribonucleoprotein H	9089.4	9439	9169.1	9932	9565.9	9274.5	1.03921	0.28031	9707	9124.4	9310.2
F8VZX2	Poly(rC)-binding protein 2	193.9	237.5	247.1	208.3	247.3	276.3	1.0779	0.0729357	175.6	263.1	334.7
Q14240	Eukaryotic initiation factor 4A-II	2718.9	2608.2	2639.4	2250.2	2386.2	2390.6	0.882745	0.0515027	2388.7	2379.3	2314
Q8TEX9	Importin-4	449.4	439.7	460.7	384.6	408.6	425.6	0.902963	0.0544987	387.3	472.2	432.7
I6TRR8	SND1-BRAF fusion	1160.9	1150.8	1104.6	1199.8	1195.2	1203.1	1.05375	0.0941054	1185.1	1183	1172.3
P23921	Ribonucleoside-diphosphate reductase large subunit	7041.5	6724.7	6996	6178.4	6507.1	6583.2	0.928688	0.116677	6400.4	6964.5	6782.5
P36578	60S ribosomal protein L4	13567.8	14062.9	13297	14458.7	14731.7	14687.2	1.07259	0.0496811	13112.4	14064.2	13906.1
A8K5Y7	cDNA FLJ78655, highly similar to Homo sapiens exportin 5 (XPO5), mRNA	8145.8	7727.3	7922.3	6890.9	7293.8	7186.6	0.898994	0.0715225	7279.5	7437.1	7255.1
Q8WXH0	Nesprin-2	7727.9	7620.5	7857.9	7362.8	7568.2	7765.4	0.97804	0.226456	8423	7888.2	7898.8
F8W6I7	Heterogeneous nuclear ribonucleoprotein A1	3226.7	3611.8	3424.2	4798.2	4437.1	4422.8	1.33572	0.0497538	4336.6	4431.5	4887.6
Q9Y2X3	Nucleolar protein 58	9185.1	9493.2	9233	9576.2	9146.2	9288	1.00399	0.877391	8974.2	8754	8475.2
Q9BXP5	Serrate RNA effector molecule homolog	8562.8	8690	8464.5	8556.2	8761.4	8855.3	1.01787	0.340003	8831.2	8718.1	8872.9
Q9Y3I0	RNA-splicing ligase RtcB homolog	8646.1	8478.4	8566.9	9252.5	9567.7	9540.8	1.1041	0.0271483	9816.2	9206.8	9256.5
Q7Z2W4	Zinc finger CCCH-type antiviral protein 1	247.4	231.1	242.1	249.2	223.3	223.2	0.965152	0.292913	263.3	228.6	224
Q13435	Splicing factor 3B subunit 2	2089	1937.9	2032.8	1948.7	2070.7	2016.1	0.997717	0.95894	2461.5	2029.9	2042.3
P11387	DNA topoisomerase 1	13021.4	14363.9	13444.7	15597.1	14181.2	13229	1.05635	0.509224	13749.4	13039.5	13105.5
Q12769	Nuclear pore complex protein Nup160	5088.9	5068.7	5012.9	4875.7	4800	4910.4	0.961549	0.0565829	4449.2	4800.6	4707.1
P38606	V-type proton ATPase catalytic subunit A	5998.2	5859.8	6000.1	5382.5	5555	5643.5	0.928635	0.045614	5683.2	5767	5823
Q5EC54	Heterogeneous nuclear ribonucleoprotein K	589.7	586.8	540.4	561.8	548.8	566.6	0.978804	0.608258	493.3	507.5	524.5
P63244	Receptor of activated protein C kinase 1	11941.2	12135.3	11502.4	11407.2	11536.3	11493.9	0.968394	0.17814	12153.5	11423.7	11440.3
O60287	Nucleolar pre-ribosomal-associated protein 1	5868.8	5970.4	5920.3	5576.3	5638.9	5861.5	0.961568	0.115636	5321.9	5764.1	5625.6
Q10567	AP-1 complex subunit beta-1	1563.5	1486.9	1496.4	1423.4	1419.1	1434.1	0.941054	0.0617793	1360.2	1405.1	1387.5
P23368	NAD-dependent malic enzyme, mitochondrial	6111.7	5902.8	5908.8	6042.1	5955.7	6079	1.00879	0.527684	5553.9	6005.7	5896.9
Q86U75	Dihydropyrimidinase-related protein 2	1182.5	1339.9	1274.4	1293.2	1263.8	1355.5	1.03349	0.542037	1267.3	1308.5	1246
B4DI38	Adenylyl cyclase-associated protein 1	1714.5	1647	1726.3	1499.1	1629	1712.1	0.951737	0.338534	1528	1757.9	1710.3
P17980	26S proteasome regulatory subunit 6A	7155.9	6793.1	6978.8	6485.7	7077.2	7012.3	0.984322	0.735539	6813.5	6950.4	6858.4
A0A024R611	Coronin	10868.9	11527.5	11123.2	11688.6	11897.7	11799.5	1.05611	0.0477292	12363.8	11846	11516.8
Q9NSD9	Phenylalanine--tRNA ligase beta subunit	8304.2	8183.5	8218	8252.4	8127.2	7921.9	0.983617	0.23738	8356.3	7950.6	8041.1
O75691	Small subunit processome component 20 homolog	7927.4	8064.5	7793.4	7544.2	7290.9	7224.8	0.927592	0.0341739	6715.7	7050.6	6846
Q8NI27	THO complex subunit 2	9380.8	9119.3	9164.2	8955.6	9063.1	9042	0.978392	0.214523	9268.3	8966	8902.4
O14646	Chromodomain-helicase-DNA-binding protein 1	4315.5	4584.5	4585.9	4887.9	4528.4	4344.6	1.02259	0.726746	4472.8	4301.3	4392.1
Q6IQ30	Polyadenylate-binding protein	4325.1	4477.4	4430.1	4584.3	4519.9	4559.6	1.03288	0.154315	4395.5	4854.3	4847.9
Q06210	Glutamine--fructose-6-phosphate aminotransferase [isomerizing] 1	8267.8	7815.5	8193.4	7623.3	7937.6	7810.5	0.963646	0.31721	7761.8	7927.4	7876
P28838	Cytosol aminopeptidase	8605.7	8490.6	8673.6	8851.6	9122.4	8948.4	1.04489	0.0935508	9013.7	9068.3	9101.5
P06400	Retinoblastoma-associated protein	8996.8	8912.5	8966.7	7992.1	8095.8	8045.6	0.897989	0.00321198	7805.2	8600.4	8235.7
Q96KP4	Cytosolic non-specific dipeptidase	6305.7	6083.3	6267.2	6070.4	6413.7	6564	1.02145	0.542131	6026.3	6727.2	6480.7
P12004	Proliferating cell nuclear antigen	10896.6	10517	10682.8	11069.7	11402.5	11447.8	1.05723	0.112298	10895.8	11797.8	11471.8
A0A2R8Y7S2	Transcription activator BRG1	3999.4	3945.9	4005.6	4089.4	4128	4075.9	1.02873	0.0827652	4162.1	4150.9	4222.6
P49916	DNA ligase 3	6848	6993.9	6799.1	7309.6	6836.7	6956.1	1.02267	0.474363	7076.3	6658.4	6674.4
P18858	DNA ligase 1	5974.4	5833.6	6055.4	5468	5788	5740.2	0.95179	0.163092	6023.6	5734.1	5722.6
Q93084	Sarcoplasmic/endoplasmic reticulum calcium ATPase 3	3728.5	3941.5	3835.9	3793.1	3602.3	3533.7	0.950828	0.277952	3623.8	3539.5	3541.3
P34897	Serine hydroxymethyltransferase, mitochondrial	7188.3	7259.1	6829.2	7071.4	6917.8	6998	0.987146	0.599225	6256.2	6604.8	6414.8
Q15046	Lysine--tRNA ligase	9284.6	9011.6	9199.7	8726.5	9599.2	9698.9	1.01979	0.67038	9517.9	9849.2	9759.4
P26641	Elongation factor 1-gamma	10938.2	10395.6	10812.7	9702	10615.6	10592	0.962578	0.444965	10465.5	10585.1	10325.3
Q6FHZ0	Malate dehydrogenase	12008.8	11962.8	11926.1	12822.2	12792.1	12612.7	1.06488	0.00320407	11589.4	12573.3	12864.9
A0A7I2V5S2	Nucleophosmin	9474.1	9507.6	8201.8	6721.8	6761.3	6850.4	0.751957	0.0270437	6377.2	6354.2	6537.6
Q9BV61	TRAP1 protein (Fragment)	6178.9	5961.5	6059	6180.4	6037.5	5989.5	1.00051	0.948809	6180.9	6202.2	6115.1
Q12905	Interleukin enhancer-binding factor 2	5252.4	5637.2	5359.5	6850.4	6573.7	6475.5	1.2262	0.0311292	6114.2	6391.4	6557.7
P14868	Aspartate--tRNA ligase, cytoplasmic	10975	10288.1	10991.6	9685	10451.2	10203.5	0.942204	0.277703	10827.3	10980	10692.2
P41091	Eukaryotic translation initiation factor 2 subunit 3	11198.6	11418.3	11054.8	10757.6	10625.1	10361.9	0.942825	0.0244649	11154.8	10039.3	10387.2
B4DFL1	Dihydrolipoyl dehydrogenase	6267.3	6219.4	6190.3	6602	6365.3	6239.2	1.02825	0.168603	6199.2	6357.3	6404.8
B3KS36	cDNA FLJ35376 fis, clone SKMUS2004044, highly similar to Homo sapiens ribosomal protein L3 (RPL3), transcript variant 2, mRNA	126.1	125.1	112.2	53.7	57.2	57.3	0.464594	0.00213297	56.1	43.8	51.7
Q8WUM0	Nuclear pore complex protein Nup133	5075	4976.9	5091.4	4592.8	4616.3	4577.2	0.910512	0.00929797	4741.4	4882.4	4698.8
Q9BUJ2	Heterogeneous nuclear ribonucleoprotein U-like protein 1	5353.7	5193.2	5120.8	5613.9	5477.8	5475.6	1.05756	0.0111457	5324.1	5531.2	5679.6
A8K9U6	cDNA FLJ76121, highly similar to Homo sapiens zinc finger CCCH-type, antiviral 1 (ZC3HAV1), transcript variant 1, mRNA	58.7	57.2	52.6	59.6	54.4	55.8	1.00907	0.802527	55.7	55.5	48.9
E9PKU7	Neutral alpha-glucosidase AB	506.8	531.5	532.8	624.4	548.9	526.1	1.08407	0.37953	480.6	498.3	468.4
P43403	Tyrosine-protein kinase ZAP-70	7759.7	7375.6	7611.8	6784.6	7011.3	7104.7	0.919442	0.0732635	7337	7185.4	7077.5
P28331	NADH-ubiquinone oxidoreductase 75 kDa subunit, mitochondrial	4972	5164.3	4959.3	5384.3	4974.4	4867.6	1.00922	0.827487	4796.7	4782.6	4792.4
Q6FHV6	Phosphopyruvate hydratase	3119.6	3154.6	3123.8	3145.5	3227.5	3282.3	1.02738	0.158581	3134.7	3319.3	3247.9
P22234	Bifunctional phosphoribosylaminoimidazole carboxylase/phosphoribosylaminoimidazole succinocarboxamide synthetase	11288.5	10980.1	11367.7	9906.8	10731.4	10938.2	0.939056	0.188546	10282.9	11198.2	10815
B5BUB5	Autoantigen La (Fragment)	10661.7	10114	10557.4	9846	10314.1	10400.4	0.976135	0.485956	10541.1	10453.2	10823.7
B4E0T8	cDNA FLJ59649, highly similar to Myosin-18A	120.2	113.4	132.9	112.1	114.2	120	0.947534	0.232319	116.4	105.7	111.2
A0A0S2Z4R1	Tyrosine--tRNA ligase (Fragment)	9512.5	9384.8	9616.3	9583.4	9990.6	10131.7	1.04187	0.139092	9523.5	9971.7	9600.1
Q9NVI1	Fanconi anemia group I protein	6097.4	5962.7	5997.6	5085.7	5170.3	4995.1	0.844678	0.00517789	4635.4	5111.6	4891.4
P31040	Succinate dehydrogenase [ubiquinone] flavoprotein subunit, mitochondrial	5809.6	6164.6	5655.1	6019.4	5424.8	5277.9	0.949801	0.387563	5107.3	5102.6	5041.1
M0R2B7	DNA polymerase	6628.4	6327	6408.5	5871.3	6198.3	6075.5	0.937825	0.152867	6000.8	6299.4	6270.2
P52306	Rap1 GTPase-GDP dissociation stimulator 1	2216.3	2203.7	2256.6	2200.9	2290.6	2276.6	1.01378	0.417895	2335.7	2337.5	2304.8
B4E1B2	Serotransferrin	962.4	972.6	1028.7	1003.4	1048.8	1013.1	1.03526	0.324851	1000.4	1016.2	889.1
Q53HS0	Glutamine--tRNA ligase (Fragment)	6742.8	6535.3	7079.5	6113.7	6592.2	6572	0.947907	0.235235	6802.5	6905.5	6855.3
O14744	Protein arginine N-methyltransferase 5	6710.1	6331.7	6449.7	5896.3	6289.1	6270.4	0.948064	0.278085	6202.7	6474.3	6286.9
B3KTB3	cDNA FLJ37987 fis, clone CTONG2011429, highly similar to Importin-4	8.2	8.8	8.3	5.7	6	6.1	0.70396	0.00289345	10	5.9	6.2
P27824	Calnexin	10617.1	10972.6	10327.7	12598.7	11187.7	10921.2	1.0879	0.224262	11199.6	10412	11053.9
Q96BE0	Uncharacterized protein (Fragment)	76.8	90.1	98.4	72	93.7	92.7	0.973176	0.506364	808.3	77.8	102.4
Q4W4Y1	Dopamine receptor interacting protein 4	2343.9	2297.3	2369.1	2274.8	2266.6	2292.3	0.974913	0.0514727	2135.9	2355.6	2200
A2A274	Aconitate hydratase, mitochondrial	6434.1	6535.2	6484.5	6477.9	6357.4	6383.2	0.987993	0.352182	5944.2	6289.4	6281.8
P55809	Succinyl-CoA:3-ketoacid coenzyme A transferase 1, mitochondrial	6384.5	6220.1	6299.3	6799.9	6738.1	6632.5	1.06708	0.0168853	6475.7	6493.4	6564.9
F8W0P7	ATP synthase subunit beta, mitochondrial (Fragment)	27.1	26.1	32.4	35.4	34.7	36.4	1.25308	0.0603458	30.3	31.3	36.6
A0A6Q8PHK0	E3 ubiquitin-protein ligase	5074.2	4914.6	5070.8	4844.8	4887.4	4890.1	0.971207	0.137637	4958.3	5052.3	4990.9
H7BXI1	Extended synaptotagmin-2	5421.5	5729.7	5546.4	5982.6	5606.5	5535.7	1.02669	0.562772	5594.4	5494.9	5430.5
B5BUB1	RuvB-like helicase (Fragment)	6703.3	6582.1	6574.6	6524	6701	6942	1.01573	0.577742	6468.5	6912.4	6721.8
B3KPZ8	cDNA FLJ32530 fis, clone SMINT2000185, highly similar to TRANSKETOLASE	28.5	26	23.9	21.5	24.6	26.7	0.939232	0.62057	21.5	23.8	27.9
B4DHB3	Phosphoglycerate kinase	28.3	30.3	35.7	39.4	43.6	33.1	1.25278	0.261849	37.6	37.2	52.2
Q6PL18	ATPase family AAA domain-containing protein 2	5249.5	5621.6	5493.1	6017.6	5552.4	5424.1	1.04048	0.524211	5300	5401.9	5423.6
Q5UIP0	Telomere-associated protein RIF1	6299.8	6325.2	6574.6	5754.6	6009.3	6271.5	0.939138	0.0420326	6379.3	6529.3	6356.9
O75694	Nuclear pore complex protein Nup155	4170.7	4433.6	4303.9	4576.6	4184.3	4226.4	1.0077	0.882912	3971.3	4021.4	4010.7
Q03252	Lamin-B2	10452.1	10134.2	9994.5	10746.3	9990.6	10089.4	1.00782	0.588238	10435.3	9665.1	9975.9
B9ZVN9	DNA-directed RNA polymerase subunit	5294	5414.7	5361.2	5022.9	5178.5	5123.4	0.953604	0.00270069	5203.1	5164.6	5003.6
V9HWB5	Inorganic diphosphatase	9404.7	9017.4	8956.2	9080.4	9723	10081.8	1.05648	0.356431	9314.7	9930.5	10244.6
O00231	26S proteasome non-ATPase regulatory subunit 11	6282.9	6288.2	6194.9	6078.3	6552.3	6929.4	1.04267	0.431231	6141.3	6730.4	6402.4
Q7Z3K9	Uncharacterized protein DKFZp781L0540 (Fragment)	42.1	52.7	51.7	57.3	70.7	85.5	1.45212	0.0464367	66.7	74.4	72.5
P30154	Serine/threonine-protein phosphatase 2A 65 kDa regulatory subunit A beta isoform	3608.2	3581.9	3589.6	3345	3503.6	3460.9	0.956447	0.103752	3337.8	3504.6	3455
Q53HB3	Proteasome 26S ATPase subunit 1 variant (Fragment)	8472	8058.4	8384.2	7622.2	8104.4	8163.5	0.959693	0.327806	8223.5	8439.5	8325.6
Q12849	G-rich sequence factor 1	5350.8	5322.9	5164	5283.6	5161.5	5036.5	0.977476	0.0501076	5031.2	5177.9	5221.9
B2RBD5	Tubulin beta chain	586.1	538	539	599.2	614.9	563.7	1.07037	0.196837	586	644	615.8
O00116	Alkyldihydroxyacetonephosphate synthase, peroxisomal	5168.3	5637.7	5405.8	5810.8	5454.8	5336	1.02632	0.646948	5003.5	5207.3	5217.6
O15371	Eukaryotic translation initiation factor 3 subunit D	5666.9	5449.8	5528.6	5291.4	5587.1	5566.1	0.988572	0.722037	5429.1	5586.5	5617.4
O43175	D-3-phosphoglycerate dehydrogenase	8360.6	8252.4	8407.6	8148.7	8637.3	8881.3	1.02588	0.420944	8515.9	9124.2	8922.9
H0Y938	Coatomer subunit beta	8167	7790.4	8043.7	7656.9	7765.2	7626.4	0.960809	0.164638	8013.2	7872.6	7720.5
Q8WWQ0	PH-interacting protein	5075.6	5390.9	5248.4	5518.5	5063.1	4959	0.990438	0.861754	4952.5	4847.3	4841.6
Q9BPX3	Condensin complex subunit 3	6361.4	6183.5	6212.3	6378	6308.7	5879.2	0.989746	0.690441	5879.3	5965.1	5951.4
Q9NVP1	ATP-dependent RNA helicase DDX18	7545.1	7854.9	7590.6	8060.4	7537.4	7474.8	1.00421	0.909843	7507.6	7202.8	7283.4
O95782	AP-2 complex subunit alpha-1	4166.8	4007	4128.5	3997.4	4028.2	4115.9	0.987195	0.460498	3967.2	4143.9	4092.1
Q9NZB2	Constitutive coactivator of PPAR-gamma-like protein 1	4703	5168.6	4916.8	4449.9	4482.4	4454.6	0.906472	0.0545662	4405.5	4484.1	4421.7
O43290	U4/U6.U5 tri-snRNP-associated protein 1	6498.1	6429.3	6758.6	5767.7	6226.4	6765.9	0.952373	0.293449	6769.1	6852.7	6863.2
Q15084	Protein disulfide-isomerase A6	5522.8	5671	5471.7	6461.9	6092.1	5936.4	1.10974	0.0685212	5804.8	5748.9	5857.1
V9HWK0	Signal recognition particle subunit SRP72	5994.5	5844.9	5760.4	6069.1	6087.4	6146.2	1.0403	0.124803	5804.8	6007.4	5796.5
P52732	Kinesin-like protein KIF11	5743.3	5682.6	5881.9	5580.4	6039.8	6016.9	1.01915	0.543662	5978.3	5936	5922.9
Q96T88	E3 ubiquitin-protein ligase UHRF1	4825.3	4945.4	4757	5419.5	5019.2	4991	1.06242	0.189811	4587.8	4834.1	4904.9
A0A0A7E7X3	Aminopeptidase (Fragment)	111.7	119.2	126.1	92.3	108.4	88.6	0.812778	0.0893728	66.2	105.8	92.6
Q32Q12	Nucleoside diphosphate kinase	1638.2	1580.3	1575.2	1568.1	1700.5	1689.7	1.03532	0.461379	1603.5	1761.1	1776.5
A0A0K0K1H8	Serotransferrin	132.5	125.9	135.1	139.4	122.8	125.8	0.986205	0.733803	109.9	137	127.3
Q05639	Elongation factor 1-alpha 2	9987.9	9200.8	7815.6	7600.6	8670.4	9369.8	0.967397	0.821427	6627.3	7786.6	7874.3
Q9NZ08	Endoplasmic reticulum aminopeptidase 1	76.8	78.2	88.7	104.6	98.7	94.1	1.22834	0.123205	55.3	90.3	83.2
P07384	Calpain-1 catalytic subunit	5320	5296.2	5142.1	5486	5191.6	5146.1	1.00408	0.80882	4577.3	5006.7	4880.8
B4DZF2	cDNA FLJ59571, highly similar to Eukaryotic translation initiation factor 4gamma 2	8117.8	7866.6	8157.3	7459.2	7806.2	7863	0.958371	0.190959	7873.1	8210.4	7901.6
Q9UJZ1	Stomatin-like protein 2, mitochondrial	6345.4	6804.3	6525.3	8072.4	7201.7	6973.6	1.13309	0.195996	6921.7	6659.2	6774
Q8TCS8	Polyribonucleotide nucleotidyltransferase 1, mitochondrial	6595.8	6586	6390	7325.4	6944.1	6805.5	1.07667	0.0470678	6507.2	6539.5	6825.2
Q96QK1	Vacuolar protein sorting-associated protein 35	5418.6	5046.5	5196	5178.1	5307.2	5322.4	1.01053	0.74772	5068.2	5490.4	5433.9
A0A384NL00	Glucose-6-phosphate 1-dehydrogenase	8699.9	8327.6	8648.5	8133.7	8444.4	8564.9	0.979759	0.478876	8497.3	8665.1	8862.8
E7EVJ5	Cytoplasmic FMR1-interacting protein	4279.4	4130.9	4106.2	3792.2	3815.6	3580.6	0.893941	0.0204836	3757.4	3824.1	3715.1
P63267	Actin, gamma-enteric smooth muscle	102.4	99.4	96.5	100	100.7	97.6	1.00035	0.97941	112.3	104.7	85.9
A0A024R462	Fibronectin	259.1	329.8	271.2	369.2	299.1	261.6	1.09882	0.607847	291.9	284.6	280.4
A0A140VJS3	Testicular tissue protein Li 149	5795.3	5576.9	5859.8	5789.8	6167.4	6189	1.0537	0.223987	7349.8	6099.2	6151
P48147	Prolyl endopeptidase	5987.4	5819.6	6077.7	5598.4	5946.2	6084	0.98594	0.644613	5981.6	6127.4	6156.1
Q13838	Spliceosome RNA helicase DDX39B	3187.9	3074.8	3178.5	2978.9	2980.4	2967.3	0.945764	0.044011	2736	2839.6	2874.2
[truncated: 7,042 more rows]

## Sheet: ZH-013
Accession	Description	Abundances: DMSO-1	Abundances: DMSO-2	Abundances: DMSO-3	Abundances: ZH013-1	Abundances: ZH013-2	Abundances: ZH013-3	Average	P-value	Abundances: Celastrol-1	Abundances: Celastrol-2	Abundances: Celastrol-3
[truncated: 7,468 more rows]

[truncated: 2 more sheets: ZH-015, Toolbox-mix]
