# Supplementary material for: Degradation‐Based Protein Profiling: A Case Study of Celastrol
Source: Adv Sci (Weinh). 2024 Apr 25;11(25):2308186. doi: 10.1002/advs.202308186 (PMC11220716; doi:10.1002/advs.202308186)
Supplement: Supplementary file 3 — Supporting Information [file ADVS-11-2308186-s002.xlsx]

## Sheet: ZH-011
Accession	Description	Coverage [%]	# Peptides	# PSMs	# Unique Peptides	# AAs	MW [kDa]	calc. pI	Score Sequest HT: Sequest HT	Abundance: ZH-011-1	Abundance: ZH-011-2	Abundance: ZH-011-AVERAGE	Abundance: DMSO-1	Abundance: DMSO-2	Abundance: DMSO-AVERAGE	Abundance: IgG-1	Abundance: IgG-2	FC AVERAGE	P-value
Q92499	ATP-dependent RNA helicase DDX1 OS=Homo sapiens OX=9606 GN=DDX1 PE=1 SV=2	77	81	5436	81	740	82.4	7.23	18247.3	3.7495e+10	3.12695e+10	3.43823e+10	4.61245e+10	4.19021e+10	4.40133e+10	3.85986e+10	4.08207e+10	0.78238	0.015132
O15027	Protein transport protein Sec16A OS=Homo sapiens OX=9606 GN=SEC16A PE=1 SV=4	54	87	1069	87	2357	251.7	5.8	3272.37	1.67385e+09	2.23995e+09	1.9569e+09	2.43268e+09	2.71196e+09	2.57232e+09	3.45556e+09	3.68031e+09	0.762252	0.044983
Q9Y520	Protein PRRC2C OS=Homo sapiens OX=9606 GN=PRRC2C PE=1 SV=4	42	115	989	111	2896	316.7	9.13	2908.94	2.40162e+09	2.54611e+09	2.47386e+09	2.07229e+09	2.38111e+09	2.2267e+09	1.50663e+09	1.46468e+09	1.11458	0.091722
Q16531	DNA damage-binding protein 1 OS=Homo sapiens OX=9606 GN=DDB1 PE=1 SV=1	66	72	1769	72	1140	126.9	5.26	5389.2	1.22488e+10	1.29221e+10	1.25855e+10	1.22518e+10	1.23372e+10	1.22945e+10	6.04829e+08	6.17871e+08	1.02367	0.272104
P15924	Desmoplakin OS=Homo sapiens OX=9606 GN=DSP PE=1 SV=3	55	156	863	156	2871	331.6	6.81	2071.9	1.53167e+09	1.56416e+09	1.54792e+09	6.13056e+08	6.22241e+08	6.17649e+08	8.30432e+08	713644897	2.50624	3.2e-05
Q9Y3I0	RNA-splicing ligase RtcB homolog OS=Homo sapiens OX=9606 GN=RTCB PE=1 SV=1	77	44	3227	44	505	55.2	7.23	10099.5	2.50929e+10	2.44959e+10	2.47944e+10	3.3025e+10	3.17662e+10	3.23956e+10	2.83471e+10	3.28306e+10	0.765555	0.000434
P49327	Fatty acid synthase OS=Homo sapiens OX=9606 GN=FASN PE=1 SV=3	56	101	586	100	2511	273.3	6.44	1847.44	1.18397e+09	1.21912e+09	1.20154e+09	1.97975e+08	2.1759e+08	2.07782e+08	3.66638e+08	3.70021e+08	5.7913	2e-06
Q7L2E3	ATP-dependent RNA helicase DHX30 OS=Homo sapiens OX=9606 GN=DHX30 PE=1 SV=1	73	83	1108	83	1194	133.9	8.78	3416.05	2.05371e+09	2.56203e+09	2.30787e+09	2.53405e+09	2.39678e+09	2.46541e+09	1.55859e+09	1.56877e+09	0.936584	0.396853
Q08211	ATP-dependent RNA helicase A OS=Homo sapiens OX=9606 GN=DHX9 PE=1 SV=4	67	75	1548	75	1270	140.9	6.84	4701.89	4.44358e+09	5.46927e+09	4.95643e+09	5.5755e+09	5.91636e+09	5.74593e+09	3.72453e+09	4.17641e+09	0.863105	0.104774
O00571	ATP-dependent RNA helicase DDX3X OS=Homo sapiens OX=9606 GN=DDX3X PE=1 SV=3	81	65	5365	23	662	73.2	7.18	16341.1	3.74425e+10	3.29857e+10	3.52141e+10	4.24752e+10	3.60786e+10	3.92769e+10	6.27903e+10	6.41189e+10	0.90055	0.153891
Q92616	eIF-2-alpha kinase activator GCN1 OS=Homo sapiens OX=9606 GN=GCN1 PE=1 SV=7	55	127	433	127	2671	292.5	7.43	1208.16	8.25742e+08	8.84649e+08	8.55195e+08	3.02315e+07	3.68646e+07	3.35481e+07	5.01856e+07	4.72759e+07	25.6594	0.000368
Q8WWM7	Ataxin-2-like protein OS=Homo sapiens OX=9606 GN=ATXN2L PE=1 SV=2	50	58	1794	56	1075	113.3	8.59	5003.89	1.7588e+10	1.46486e+10	1.61183e+10	2.17465e+10	2.18988e+10	2.18227e+10	1.6519e+10	16418582164	0.738611	0.02118
Q12906	Interleukin enhancer-binding factor 3 OS=Homo sapiens OX=9606 GN=ILF3 PE=1 SV=3	76	52	1206	43	894	95.3	8.76	3730.72	6.55424e+09	6.04687e+09	6.30056e+09	6.27924e+09	6.30483e+09	6.29204e+09	3.98229e+09	3.82455e+09	1.00136	0.958929
Q92900	Regulator of nonsense transcripts 1 OS=Homo sapiens OX=9606 GN=UPF1 PE=1 SV=2	67	68	1219	66	1129	124.3	6.61	3820.69	5.3385e+09	6.02376e+09	5.68113e+09	5.47225e+09	4.81998e+09	5.14612e+09	3.87803e+09	3.62378e+09	1.10693	0.121865
P09874	Poly [ADP-ribose] polymerase 1 OS=Homo sapiens OX=9606 GN=PARP1 PE=1 SV=4	71	70	837	70	1014	113	8.88	2505.69	1.00479e+09	7.95136e+08	8.99961e+08	8.60821e+08	2.1687e+09	1.51476e+09	1.4536e+09	2.2215e+09	0.684857	0.243108
P35527	Keratin, type I cytoskeletal 9 OS=Homo sapiens OX=9606 GN=KRT9 PE=1 SV=3	90	42	963	41	623	62	5.24	3559.03	3.42838e+09	1.52445e+09	2.47642e+09	5.21053e+09	1.45717e+09	3.33385e+09	4.05542e+09	2.14137e+09	0.972519	0.531759
P48634	Protein PRRC2A OS=Homo sapiens OX=9606 GN=PRRC2A PE=1 SV=3	55	76	702	72	2157	228.7	9.45	2045.71	1.34448e+09	1.2927e+09	1.31859e+09	1.0496e+09	1.16491e+09	1.10726e+09	7.78106e+08	7.40879e+08	1.19302	0.01265
P11940	Polyadenylate-binding protein 1 OS=Homo sapiens OX=9606 GN=PABPC1 PE=1 SV=2	79	54	3363	16	636	70.6	9.5	8905.13	3.35823e+10	3.43154e+10	3.39489e+10	4.07229e+10	3.44781e+10	3.76005e+10	2.66355e+10	2.69201e+10	0.907063	0.178475
Q9NYF8	Bcl-2-associated transcription factor 1 OS=Homo sapiens OX=9606 GN=BCLAF1 PE=1 SV=2	54	69	1208	67	920	106.1	9.98	3098.5	1.3281e+10	8.54445e+09	1.09127e+10	1.94708e+10	2.37026e+10	2.15867e+10	1.76015e+09	1.8769e+09	0.5088	0.004507
P0DMV9	Heat shock 70 kDa protein 1B OS=Homo sapiens OX=9606 GN=HSPA1B PE=1 SV=1	82	49	1290	35	641	70	5.66	4100.74	6.41852e+09	5.83385e+09	6.12618e+09	6.63604e+09	5.87376e+09	6.2549e+09	7.33336e+09	7.96462e+09	0.981855	0.66822
Q00839	Heterogeneous nuclear ribonucleoprotein U OS=Homo sapiens OX=9606 GN=HNRNPU PE=1 SV=6	58	56	1072	55	825	90.5	6	2860.01	4.27768e+09	4.82444e+09	4.55106e+09	4.79791e+09	5.92458e+09	5.36125e+09	3.95185e+09	4.11974e+09	0.855199	0.11415
Q13310	Polyadenylate-binding protein 4 OS=Homo sapiens OX=9606 GN=PABPC4 PE=1 SV=1	64	46	2318	30	644	70.7	9.26	7120.44	6.92211e+09	7.19061e+09	7.05636e+09	8.20312e+09	6.99906e+09	7.60109e+09	5.62291e+09	5.36728e+09	0.932242	0.254754
Q13283	Ras GTPase-activating protein-binding protein 1 OS=Homo sapiens OX=9606 GN=G3BP1 PE=1 SV=1	59	26	2292	23	466	52.1	5.52	7556.32	1.11889e+10	1.1337e+10	1.1263e+10	1.20653e+10	1.01181e+10	1.10917e+10	6.24068e+09	6.06866e+09	1.0207	0.789651
Q6PKG0	La-related protein 1 OS=Homo sapiens OX=9606 GN=LARP1 PE=1 SV=2	60	66	791	59	1096	123.4	8.82	2149.83	1.88215e+09	1.9977e+09	1.93993e+09	2.34687e+09	2.2346e+09	2.29073e+09	1.34756e+09	1.35137e+09	0.847199	0.001661
Q04637	Eukaryotic translation initiation factor 4 gamma 1 OS=Homo sapiens OX=9606 GN=EIF4G1 PE=1 SV=4	52	79	970	71	1599	175.4	5.33	2474.12	5.20068e+09	4.68242e+09	4.94155e+09	2.09944e+09	2.50222e+09	2.30083e+09	1.46593e+09	1.58494e+09	2.15878	0.000221
A5YKK6	CCR4-NOT transcription complex subunit 1 OS=Homo sapiens OX=9606 GN=CNOT1 PE=1 SV=2	49	98	437	98	2376	266.8	7.11	1100.88	9.84802e+08	1192891544	1.08885e+09	1.39895e+08	1.45484e+08	1.42689e+08	1.14903e+08	1.06415e+08	7.63285	0.003985
Q9Y2W1	Thyroid hormone receptor-associated protein 3 OS=Homo sapiens OX=9606 GN=THRAP3 PE=1 SV=2	43	59	1261	57	955	108.6	10.15	3472.84	1.05911e+10	5.90703e+09	8.24908e+09	1.75073e+10	1.8368e+10	1.79376e+10	1.73139e+09	1.56028e+09	0.460052	0.016379
P04264	Keratin, type II cytoskeletal 1 OS=Homo sapiens OX=9606 GN=KRT1 PE=1 SV=6	69	56	1309	48	644	66	8.12	3957.96	1.00906e+10	5096218875	7.5934e+09	1.2719e+10	4.11676e+09	8.41789e+09	1.26987e+10	6.82415e+09	1.11453	0.791556
Q6P2Q9	Pre-mRNA-processing-splicing factor 8 OS=Homo sapiens OX=9606 GN=PRPF8 PE=1 SV=2	47	99	555	99	2335	273.4	8.84	1384.92	5.87998e+08	4.95664e+08	5.41831e+08	2.85475e+08	5.22944e+08	4.0421e+08	3.35433e+08	3.7811e+08	1.42486	0.172416
P13639	Elongation factor 2 OS=Homo sapiens OX=9606 GN=EEF2 PE=1 SV=4	70	54	802	53	858	95.3	6.83	2341.89	2.09079e+09	1.44805e+09	1.76942e+09	8.78538e+08	9.29548e+08	9.04043e+08	2.46686e+09	2.68846e+09	1.95827	0.042255
P49750	YLP motif-containing protein 1 OS=Homo sapiens OX=9606 GN=YLPM1 PE=1 SV=4	39	68	668	68	2146	241.5	6.55	1865.85	9.23703e+08	9.02303e+08	9.13003e+08	7.07928e+08	8.97457e+08	802692608	1.13016e+09	1.05537e+09	1.14814	0.179855
P51116	RNA-binding protein FXR2 OS=Homo sapiens OX=9606 GN=FXR2 PE=1 SV=2	74	47	739	41	673	74.2	6.23	2330.77	2.78991e+09	2.59851e+09	2.69421e+09	4.18167e+09	3.36398e+09	3.77282e+09	1.78682e+09	1.76779e+09	0.719767	0.038708
O75643	U5 small nuclear ribonucleoprotein 200 kDa helicase OS=Homo sapiens OX=9606 GN=SNRNP200 PE=1 SV=2	49	83	461	83	2136	244.4	6.06	1319.86	3.51057e+08	2.97915e+08	3.24486e+08	2.36174e+08	4.84399e+08	3.60286e+08	2.18406e+08	3.09008e+08	0.981477	0.669874
P23246	Splicing factor, proline- and glutamine-rich OS=Homo sapiens OX=9606 GN=SFPQ PE=1 SV=2	50	42	1120	40	707	76.1	9.44	3387.32	3.90639e+09	1.01659e+10	7.03614e+09	4.56855e+09	3.84548e+09	4.20702e+09	5.71956e+09	5.62998e+09	1.68077	0.256974
Q9HCE1	Helicase MOV-10 OS=Homo sapiens OX=9606 GN=MOV10 PE=1 SV=2	72	64	905	64	1003	113.6	8.82	2448.51	2.37192e+09	2.54835e+09	2.46014e+09	2.53642e+09	2.23516e+09	2.38579e+09	1.58856e+09	1.54209e+09	1.03391	0.510717
Q9UN86	Ras GTPase-activating protein-binding protein 2 OS=Homo sapiens OX=9606 GN=G3BP2 PE=1 SV=2	66	31	1984	28	482	54.1	5.55	6382.84	1.3082e+10	1.27541e+10	1.29181e+10	1.61199e+10	1.33124e+10	1.47161e+10	9.75856e+09	9.6144e+09	0.883191	0.155027
P11142	Heat shock cognate 71 kDa protein OS=Homo sapiens OX=9606 GN=HSPA8 PE=1 SV=1	80	48	1062	32	646	70.9	5.52	3034.32	3281694463	2.96879e+09	3.12524e+09	2.98353e+09	2.88389e+09	2.93371e+09	3.37428e+09	3.71976e+09	1.06549	0.159015
P26196	Probable ATP-dependent RNA helicase DDX6 OS=Homo sapiens OX=9606 GN=DDX6 PE=1 SV=2	88	37	795	36	483	54.4	8.66	2496.28	3.02197e+09	3.01985e+09	3.02091e+09	3.80238e+09	3.86143e+09	3.83191e+09	3.20787e+09	3.50813e+09	0.788387	0.000435
P51114	RNA-binding protein FXR1 OS=Homo sapiens OX=9606 GN=FXR1 PE=1 SV=3	67	46	1296	41	621	69.7	6.15	3783.63	3.51102e+09	3.76027e+09	3.63565e+09	4.63297e+09	4.17268e+09	4.40283e+09	2.11078e+09	2.24918e+09	0.827261	0.013842
P26599	Polypyrimidine tract-binding protein 1 OS=Homo sapiens OX=9606 GN=PTBP1 PE=1 SV=2	68	26	650	21	557	59.6	9.16	2705.01	4.25152e+09	3.32042e+09	3.78597e+09	3.54621e+09	3.64691e+09	3.59656e+09	3.147e+09	3.35482e+09	1.0528	0.554626
P10809	60 kDa heat shock protein, mitochondrial OS=Homo sapiens OX=9606 GN=HSPD1 PE=1 SV=2	78	49	671	49	573	61	5.87	2327.99	1.39599e+09	7.79232e+08	1.08761e+09	7.72431e+08	7.7026e+08	7.71345e+08	2.12649e+09	2.3722e+09	1.41002	0.217657
Q00610	Clathrin heavy chain 1 OS=Homo sapiens OX=9606 GN=CLTC PE=1 SV=5	47	64	352	50	1675	191.5	5.69	988.02	4.36537e+08	3.70547e+08	4.03542e+08	1.02821e+08	1.53958e+08	1.2839e+08	3.5074e+08	3.4422e+08	3.22964	0.000466
Q9UKV8	Protein argonaute-2 OS=Homo sapiens OX=9606 GN=AGO2 PE=1 SV=3	74	55	490	43	859	97.1	9.19	1418.04	6.66683e+08	7.156e+08	6.91141e+08	8.57483e+08	696221068	7.76852e+08	889860614	8.62679e+08	0.896128	0.200353
O75533	Splicing factor 3B subunit 1 OS=Homo sapiens OX=9606 GN=SF3B1 PE=1 SV=3	56	56	447	56	1304	145.7	7.09	1300.08	4.71584e+08	4.3395e+08	4.52767e+08	5.09998e+08	6.58171e+08	5.84085e+08	2.55701e+08	3.23155e+08	0.783624	0.083684
Q8TEX9	Importin-4 OS=Homo sapiens OX=9606 GN=IPO4 PE=1 SV=2	59	49	284	49	1081	118.6	4.96	964.69	682387680	815168749	7.48778e+08	5.39376e+07	6.2982e+07	5.84598e+07	5.42918e+07	6.0546e+07	12.8598	0.002958
Q8IWZ3	Ankyrin repeat and KH domain-containing protein 1 OS=Homo sapiens OX=9606 GN=ANKHD1 PE=1 SV=1	33	65	279	49	2542	269.3	5.73	807.81	4.90902e+08	5.07532e+08	4.99217e+08	1.09042e+08	1.5048e+08	1.29761e+08	8.452e+07	8.49138e+07	3.9143	0.000235
P78332	RNA-binding protein 6 OS=Homo sapiens OX=9606 GN=RBM6 PE=1 SV=5	56	73	777	70	1123	128.6	6.32	1865.49	1.08494e+09	1.10853e+09	1.09673e+09	1.39714e+09	1.41159e+09	1.40436e+09	8.62113e+08	8.77185e+08	0.780961	1.6e-05
P43243	Matrin-3 OS=Homo sapiens OX=9606 GN=MATR3 PE=1 SV=2	59	45	664	45	847	94.6	6.25	1846.21	1.36701e+09	1.18375e+09	1.27538e+09	2.51855e+09	2.51523e+09	2.51689e+09	1.72594e+09	1.88611e+09	0.506729	0.001806
Q12905	Interleukin enhancer-binding factor 2 OS=Homo sapiens OX=9606 GN=ILF2 PE=1 SV=2	85	30	699	30	390	43	5.26	2241.72	4.21695e+09	4.35533e+09	4.28614e+09	4.17447e+09	4.25586e+09	4.21517e+09	2.69625e+09	2.95313e+09	1.0169	0.216637
P13645	Keratin, type I cytoskeletal 10 OS=Homo sapiens OX=9606 GN=KRT10 PE=1 SV=6	66	42	967	36	584	58.8	5.21	3173.77	4.48419e+09	2.72496e+09	3.60458e+09	4.42658e+09	1.90152e+09	3.16405e+09	5.50806e+09	2.6495e+09	1.28305	0.648927
Q8N3C0	Activating signal cointegrator 1 complex subunit 3 OS=Homo sapiens OX=9606 GN=ASCC3 PE=1 SV=3	42	77	292	77	2202	251.3	7.09	731.97	2.76985e+08	2.79244e+08	278114461	7.92799e+07	1.05433e+08	9.23564e+07	2.89851e+07	2.94458e+07	3.05239	0.001539
Q9NZB2	Constitutive coactivator of PPAR-gamma-like protein 1 OS=Homo sapiens OX=9606 GN=FAM120A PE=1 SV=2	55	49	485	47	1118	121.8	8.88	1500.44	1.13244e+09	1.3565e+09	1.24447e+09	1.46594e+09	1.27063e+09	1.36828e+09	9.11982e+08	9.04999e+08	0.912615	0.223773
P07437	Tubulin beta chain OS=Homo sapiens OX=9606 GN=TUBB PE=1 SV=2	68	29	861	4	444	49.6	4.89	2695.59	9.17299e+08	8.9988e+08	9.0859e+08	5.35646e+08	5.49762e+08	5.42704e+08	7.3738e+08	862817680	1.67438	1e-06
P07900	Heat shock protein HSP 90-alpha OS=Homo sapiens OX=9606 GN=HSP90AA1 PE=1 SV=5	62	52	838	31	732	84.6	5.02	2371.18	2.48225e+09	1.57765e+09	2.02995e+09	1.07204e+09	1.21923e+09	1.14564e+09	3.70872e+09	3.88129e+09	1.77679	0.073633
Q6P2E9	Enhancer of mRNA-decapping protein 4 OS=Homo sapiens OX=9606 GN=EDC4 PE=1 SV=1	52	52	316	52	1401	151.6	5.86	967.79	8.75175e+08	1.17233e+09	1.02375e+09	2.2343e+08	1.91131e+08	2.07281e+08	1.90532e+08	1.62251e+08	4.95907	0.010183
P09651	Heterogeneous nuclear ribonucleoprotein A1 OS=Homo sapiens OX=9606 GN=HNRNPA1 PE=1 SV=5	54	29	1345	22	372	38.7	9.13	3981.69	8.52925e+09	8.35189e+09	8.44057e+09	5.90112e+09	1.14755e+10	8.68833e+09	6.03594e+09	7.23011e+09	1.04578	0.891801
Q13620	Cullin-4B OS=Homo sapiens OX=9606 GN=CUL4B PE=1 SV=4	62	64	453	46	913	103.9	7.37	1255.29	1.16184e+09	1.10594e+09	1.13389e+09	1.16655e+09	1.13224e+09	1.14939e+09	9.07534e+07	9.71834e+07	0.986659	0.467545
P27708	CAD protein OS=Homo sapiens OX=9606 GN=CAD PE=1 SV=3	43	74	305	74	2225	242.8	6.46	840.06	5.34955e+08	5.18107e+08	5.26531e+08	8.04751e+07	1.28449e+08	1.04462e+08	1.11123e+08	1.04492e+08	5.22745	0.000335
P52272	Heterogeneous nuclear ribonucleoprotein M OS=Homo sapiens OX=9606 GN=HNRNPM PE=1 SV=3	83	56	767	56	730	77.5	8.7	1993.3	1.79467e+09	1.69752e+09	1.7461e+09	2.95761e+09	3.50061e+09	3.22911e+09	2.28173e+09	3.04201e+09	0.543303	0.009263
Q9H2U1	ATP-dependent DNA/RNA helicase DHX36 OS=Homo sapiens OX=9606 GN=DHX36 PE=1 SV=2	59	53	517	51	1008	114.7	7.68	1453.46	2.78983e+09	2.22675e+09	2.50829e+09	2.27129e+09	2.12412e+09	2.1977e+09	4.20209e+09	3.81458e+09	1.14218	0.19036
P14866	Heterogeneous nuclear ribonucleoprotein L OS=Homo sapiens OX=9606 GN=HNRNPL PE=1 SV=2	77	30	480	29	589	64.1	8.22	1644.3	1.29046e+09	1.19063e+09	1.24054e+09	1.23846e+09	1.57103e+09	1.40475e+09	1.20526e+09	1.41134e+09	0.891476	0.223957
Q10570	Cleavage and polyadenylation specificity factor subunit 1 OS=Homo sapiens OX=9606 GN=CPSF1 PE=1 SV=2	50	60	434	60	1443	160.8	6.4	1164.95	5.6964e+08	4.40124e+08	5.04882e+08	7.95608e+08	7.93274e+08	7.94441e+08	3.94804e+08	3.37199e+08	0.63552	0.016242
Q8NCA5	Protein FAM98A OS=Homo sapiens OX=9606 GN=FAM98A PE=1 SV=2	69	26	1268	22	518	55.2	8.95	4854.43	1.19044e+10	1.08556e+10	1.138e+10	1.51403e+10	1.41957e+10	1.4668e+10	1.3166e+10	1.39299e+10	0.776373	0.001341
P35908	Keratin, type II cytoskeletal 2 epidermal OS=Homo sapiens OX=9606 GN=KRT2 PE=1 SV=2	88	51	672	39	639	65.4	8	2054.81	1412722566	1.04625e+09	1.22949e+09	1464961355	8.58293e+08	1.16163e+09	2.59718e+09	1.15919e+09	1.11005	0.760172
Q96SW2	Protein cereblon OS=Homo sapiens OX=9606 GN=CRBN PE=1 SV=1	80	29	1006	29	442	50.5	5.63	3233.28	5.67342e+09	5.88019e+09	5.7768e+09	1.05785e+10	9.89014e+09	1.02343e+10	1.97401e+08	2.05273e+08	0.564879	0.000927
Q14694	Ubiquitin carboxyl-terminal hydrolase 10 OS=Homo sapiens OX=9606 GN=USP10 PE=1 SV=2	56	40	828	40	798	87.1	5.31	2687	3.55257e+09	3.73197e+09	3.64227e+09	4.05882e+09	3.42613e+09	3742478357	2092419736	2.00468e+09	0.977893	0.643812
P08238	Heat shock protein HSP 90-beta OS=Homo sapiens OX=9606 GN=HSP90AB1 PE=1 SV=4	63	52	939	26	724	83.2	5.03	2673.8	1.79873e+09	1.34863e+09	1.57368e+09	7.43213e+08	879225112	8.11219e+08	2.29046e+09	2.53164e+09	1.94905	0.020524
Q06787	Fragile X messenger ribonucleoprotein 1 OS=Homo sapiens OX=9606 GN=FMR1 PE=1 SV=1	68	48	1057	44	632	71.1	7.42	3179.65	5.24639e+09	4.94058e+09	5.09349e+09	6.87919e+09	5.86035e+09	6.36977e+09	3.1517e+09	3.46194e+09	0.803066	0.039865
Q7Z417	FMR1-interacting protein NUFIP2 OS=Homo sapiens OX=9606 GN=NUFIP2 PE=1 SV=1	56	36	1043	35	695	76.1	8.7	2944.96	8.61568e+09	7.56673e+09	8.0912e+09	1.12696e+10	1.09771e+10	1.11233e+10	8.39596e+09	9.08557e+09	0.727492	0.006482
P68371	Tubulin beta-4B chain OS=Homo sapiens OX=9606 GN=TUBB4B PE=1 SV=1	68	29	787	1	445	49.8	4.89	2396.98	4.12036e+09	3.80909e+09	3.96472e+09	2.50564e+09	2.57263e+09	2.53913e+09	3.40655e+09	3.94835e+09	1.56163	0.00282
Q5JSZ5	Protein PRRC2B OS=Homo sapiens OX=9606 GN=PRRC2B PE=1 SV=2	40	70	407	66	2229	242.8	8.34	1062.9	3.08581e+08	3.11437e+08	3.10009e+08	2.06654e+08	2.32955e+08	2.19805e+08	2.35877e+08	2.27272e+08	1.41376	0.006509
P67809	Y-box-binding protein 1 OS=Homo sapiens OX=9606 GN=YBX1 PE=1 SV=3	81	26	714	17	324	35.9	9.88	2083.18	3.19601e+09	2.84421e+09	3.02011e+09	3.9659e+09	3.24968e+09	3.60779e+09	2.31468e+09	2.18819e+09	0.842662	0.086371
P42694	Probable helicase with zinc finger domain OS=Homo sapiens OX=9606 GN=HELZ PE=1 SV=2	49	70	361	70	1942	218.8	7.42	1023.26	393210987	4.27487e+08	4.10349e+08	2.48132e+08	2.56876e+08	2.52504e+08	170009214	1.52449e+08	1.62544	0.002444
P22626	Heterogeneous nuclear ribonucleoproteins A2/B1 OS=Homo sapiens OX=9606 GN=HNRNPA2B1 PE=1 SV=2	69	28	1353	23	353	37.4	8.95	3923.61	5.16802e+09	4.7254e+09	4.94671e+09	4.02447e+09	6.30659e+09	5.16553e+09	4.13763e+09	5.30411e+09	0.990388	0.773387
Q7Z2W4	Zinc finger CCCH-type antiviral protein 1 OS=Homo sapiens OX=9606 GN=ZC3HAV1 PE=1 SV=3	70	56	437	55	902	101.4	8.4	1324.32	9.65592e+08	1.04786e+09	1.00673e+09	6.16362e+08	537694852	5.77028e+08	5.32313e+08	5.22445e+08	1.7501	0.0002
P24928	DNA-directed RNA polymerase II subunit RPB1 OS=Homo sapiens OX=9606 GN=POLR2A PE=1 SV=2	37	66	334	66	1970	217	7.37	945.45	2.97124e+08	2.34415e+08	2.65769e+08	2.66114e+08	4.06101e+08	3.36107e+08	1.25881e+08	1.4465e+08	0.814624	0.217729
P42285	Exosome RNA helicase MTR4 OS=Homo sapiens OX=9606 GN=MTREX PE=1 SV=3	55	51	416	50	1042	117.7	6.52	1196.14	4.02404e+08	4.75516e+08	4.3896e+08	4.33225e+08	3.6927e+08	4.01248e+08	4.61319e+08	4.67697e+08	1.09865	0.251023
Q92841	Probable ATP-dependent RNA helicase DDX17 OS=Homo sapiens OX=9606 GN=DDX17 PE=1 SV=2	67	48	1428	39	729	80.2	8.27	3582.25	4594814674	3.73106e+09	4.16294e+09	5.60537e+09	5.30827e+09	5.45682e+09	5.89439e+09	5594995759	0.763264	0.025224
Q96PK6	RNA-binding protein 14 OS=Homo sapiens OX=9606 GN=RBM14 PE=1 SV=2	53	34	707	34	669	69.4	9.67	2104.52	2.81847e+09	3.59034e+09	3.2044e+09	6.8448e+09	5.01834e+09	5.93157e+09	8.45672e+09	7.10022e+09	0.548973	0.022347
Q9C0J8	pre-mRNA 3' end processing protein WDR33 OS=Homo sapiens OX=9606 GN=WDR33 PE=1 SV=2	43	45	329	45	1336	145.8	9.17	986.58	4.52907e+08	3.91331e+08	4.22119e+08	6.88693e+08	6.7091e+08	6.79801e+08	3.11719e+08	2.76215e+08	0.621016	0.002691
O14646	Chromodomain-helicase-DNA-binding protein 1 OS=Homo sapiens OX=9606 GN=CHD1 PE=1 SV=2	35	59	392	43	1710	196.6	7.14	884.62	2.47562e+08	1.62075e+08	2.04819e+08	2.45043e+08	4.12263e+08	3.28653e+08	9.8341e+07	1.17142e+08	0.651957	0.107162
P31943	Heterogeneous nuclear ribonucleoprotein H OS=Homo sapiens OX=9606 GN=HNRNPH1 PE=1 SV=4	65	26	2323	13	449	49.2	6.3	8056.3	8.88846e+09	8.88818e+09	8.88832e+09	1.31882e+10	1.31454e+10	1.31668e+10	1.95424e+10	2.08759e+10	0.675058	8e-06
Q9Y5B9	FACT complex subunit SPT16 OS=Homo sapiens OX=9606 GN=SUPT16H PE=1 SV=1	59	60	352	60	1047	119.8	5.66	924.22	2.5071e+08	1.70553e+08	2.10632e+08	2.35724e+08	1.02689e+09	6.31306e+08	5.39476e+08	8.89406e+08	0.477438	0.205782
Q9UPQ9	Trinucleotide repeat-containing gene 6B protein OS=Homo sapiens OX=9606 GN=TNRC6B PE=1 SV=4	40	48	267	48	1833	193.9	6.76	794.23	2.05484e+08	2.36905e+08	2.21194e+08	200688653	2.31396e+08	2.16042e+08	4.68722e+08	4.65048e+08	1.02731	0.705375
Q14974	Importin subunit beta-1 OS=Homo sapiens OX=9606 GN=KPNB1 PE=1 SV=2	55	36	325	36	876	97.1	4.78	987.53	9.43712e+08	8.53482e+08	8.98597e+08	1.27274e+08	1.77661e+08	1.52468e+08	2.93766e+08	3.50336e+08	6.00399	0.000102
Q99959	Plakophilin-2 OS=Homo sapiens OX=9606 GN=PKP2 PE=1 SV=2	57	46	357	46	881	97.4	9.33	1024.59	2.16608e+08	2.28214e+08	2.22411e+08	4.64903e+08	4.52599e+08	4.58751e+08	6.85823e+08	6.38625e+08	0.484876	1e-06
P17844	Probable ATP-dependent RNA helicase DDX5 OS=Homo sapiens OX=9606 GN=DDX5 PE=1 SV=1	70	51	1256	42	614	69.1	8.92	3135.42	5.99264e+09	5555730370	5.77418e+09	6.6735e+09	6.82935e+09	6.75142e+09	8.09166e+09	7.79632e+09	0.85533	0.009552
O14647	Chromodomain-helicase-DNA-binding protein 2 OS=Homo sapiens OX=9606 GN=CHD2 PE=1 SV=2	35	65	387	49	1828	211.2	8.1	881.45	4.01222e+08	1.71298e+08	2.8626e+08	5.58027e+08	8.83129e+08	7.20578e+08	3.37667e+08	3.76238e+08	0.411465	0.023539
Q14152	Eukaryotic translation initiation factor 3 subunit A OS=Homo sapiens OX=9606 GN=EIF3A PE=1 SV=1	40	60	413	60	1382	166.5	6.79	1171.92	7.10119e+08	6.24663e+08	6.67391e+08	5.63163e+08	5.92379e+08	5.77771e+08	4.13073e+08	4.60774e+08	1.15561	0.0557
P68363	Tubulin alpha-1B chain OS=Homo sapiens OX=9606 GN=TUBA1B PE=1 SV=1	77	27	779	1	451	50.1	5.06	2462.41	5.14849e+09	5.08058e+09	5.11454e+09	1.36945e+09	1.55205e+09	1.46075e+09	2.94428e+09	3.30415e+09	3.51047	3.7e-05
Q9H583	HEAT repeat-containing protein 1 OS=Homo sapiens OX=9606 GN=HEATR1 PE=1 SV=3	40	68	266	68	2144	242.2	6.54	765.75	2.0632e+08	2.0006e+08	2.0319e+08	7.76648e+07	1.6798e+08	1.22822e+08	4.31869e+07	7.93092e+07	1.82673	0.090388
Q71U36	Tubulin alpha-1A chain OS=Homo sapiens OX=9606 GN=TUBA1A PE=1 SV=1	77	27	752	1	451	50.1	5.06	2354.48	36695100	66564471	5.16298e+07	11056912	13013205	1.20351e+07	3.04383e+07	30218091	4.30897	0.043763
Q9UK61	Protein TASOR OS=Homo sapiens OX=9606 GN=TASOR PE=1 SV=3	46	63	292	63	1670	188.9	5.8	745.03	1.59014e+08	9.21099e+07	1.25562e+08	4.18008e+08	4.71649e+08	4.44828e+08	2.81814e+08	2.56193e+08	0.282958	0.000274
O15042	U2 snRNP-associated SURP motif-containing protein OS=Homo sapiens OX=9606 GN=U2SURP PE=1 SV=2	46	48	485	47	1029	118.2	8.47	1216.95	7.82499e+08	6.89255e+08	7.35877e+08	1.49472e+09	1.66956e+09	1.58214e+09	7.01813e+08	8.06458e+08	0.466065	0.00061
Q99700	Ataxin-2 OS=Homo sapiens OX=9606 GN=ATXN2 PE=1 SV=2	37	43	448	40	1313	140.2	9.57	1196.07	1.02938e+09	1.12034e+09	1074859775	1.1118e+09	1.14883e+09	1.13031e+09	7.45389e+08	7.24469e+08	0.95111	0.157641
Q9Y224	RNA transcription, translation and transport factor protein OS=Homo sapiens OX=9606 GN=RTRAF PE=1 SV=1	87	30	2095	30	244	28.1	6.65	6051.93	1.49281e+10	1.80313e+10	1.64797e+10	1.99108e+10	1.89212e+10	1.9416e+10	1.16099e+10	1.6262e+10	0.849137	0.070328
Q01804	OTU domain-containing protein 4 OS=Homo sapiens OX=9606 GN=OTUD4 PE=1 SV=4	41	43	337	42	1114	124	6.71	981.02	3.42142e+08	3.21408e+08	3.31775e+08	4.52057e+08	527924747	4.89991e+08	5.60825e+08	4.5146e+08	0.679827	0.013668
P57678	Gem-associated protein 4 OS=Homo sapiens OX=9606 GN=GEMIN4 PE=1 SV=2	50	45	259	45	1058	120	6.04	736.42	6.55743e+08	6.49966e+08	6.52854e+08	2.24088e+08	1.91344e+08	2.07716e+08	6.4485e+07	6.7804e+07	3.15611	0.000313
Q13885	Tubulin beta-2A chain OS=Homo sapiens OX=9606 GN=TUBB2A PE=1 SV=1	61	26	708	1	445	49.9	4.89	2202.62	45938208	3.46077e+07	4.0273e+07	3.16098e+07	2.93741e+07	3.04919e+07	2.30098e+07	2.40772e+07	1.32196	0.090803
Q14444	Caprin-1 OS=Homo sapiens OX=9606 GN=CAPRIN1 PE=1 SV=2	49	29	1385	29	709	78.3	5.25	4589.95	1.00148e+10	1.02597e+10	1.01373e+10	1.21836e+10	9.79366e+09	1.09886e+10	6.68738e+09	5.86044e+09	0.929883	0.342292
Q14008	Cytoskeleton-associated protein 5 OS=Homo sapiens OX=9606 GN=CKAP5 PE=1 SV=3	36	64	265	64	2032	225.4	7.8	701.14	3.69762e+08	3.8977e+08	3.79766e+08	6.05819e+07	9.66525e+07	7.86172e+07	7.5023e+07	81217555	5.00946	0.000102
O14654	Insulin receptor substrate 4 OS=Homo sapiens OX=9606 GN=IRS4 PE=1 SV=1	51	47	338	47	1257	133.7	8.44	935.64	3.79236e+08	3.39734e+08	3.59485e+08	3.63471e+08	3.58819e+08	3.61145e+08	6.44152e+07	6.85936e+07	0.995431	0.897983
Q9BQE3	Tubulin alpha-1C chain OS=Homo sapiens OX=9606 GN=TUBA1C PE=1 SV=1	78	27	757	2	449	49.9	5.1	2372.56	5.82076e+07	58425410	5.83165e+07	1.12331e+07	14374171	1.28036e+07	3.32326e+07	37224867	4.60108	0.000374
Q15393	Splicing factor 3B subunit 3 OS=Homo sapiens OX=9606 GN=SF3B3 PE=1 SV=4	48	47	398	47	1217	135.5	5.26	1050.52	6.18848e+08	5.82126e+08	6.00487e+08	5.79052e+08	7.23986e+08	6.51519e+08	3.38955e+08	4.09128e+08	0.929369	0.34666
Q9HAU5	Regulator of nonsense transcripts 2 OS=Homo sapiens OX=9606 GN=UPF2 PE=1 SV=1	48	59	389	59	1272	147.7	5.69	1027.12	5.3671e+08	4.28539e+08	4.82624e+08	8.61998e+08	8.34623e+08	8.4831e+08	3.59923e+08	4.13146e+08	0.569023	0.004907
Q96I24	Far upstream element-binding protein 3 OS=Homo sapiens OX=9606 GN=FUBP3 PE=1 SV=2	77	36	556	32	572	61.6	8.38	1645.7	2272714377	2.24211e+09	2.25741e+09	1.04065e+09	9.07454e+08	9.74054e+08	7.51374e+08	7.51825e+08	2.3248	0.000524
P63261	Actin, cytoplasmic 2 OS=Homo sapiens OX=9606 GN=ACTG1 PE=1 SV=1	85	25	709	13	375	41.8	5.48	2125.76	3.34434e+09	4.85316e+09	4.09875e+09	2.02695e+09	2.87093e+09	2.44894e+09	5.30453e+09	6.71566e+09	1.70782	0.042602
Q86YZ3	Hornerin OS=Homo sapiens OX=9606 GN=HRNR PE=1 SV=2	27	19	138	19	2850	282.2	10.04	655.82	6.00011e+07	1.85944e+07	3.92977e+07	1.3621e+08	2.05713e+07	7.83907e+07	9.15645e+07	1.74291e+07	0.900042	0.364801
Q9NZI8	Insulin-like growth factor 2 mRNA-binding protein 1 OS=Homo sapiens OX=9606 GN=IGF2BP1 PE=1 SV=2	58	41	1168	38	577	63.4	9.2	2861.91	1.19851e+10	1.33227e+10	1.26539e+10	1.33964e+10	1.09422e+10	1.21693e+10	8.7782e+09	8.62485e+09	1.04695	0.589234
Q9BUJ2	Heterogeneous nuclear ribonucleoprotein U-like protein 1 OS=Homo sapiens OX=9606 GN=HNRNPUL1 PE=1 SV=2	43	34	446	33	856	95.7	6.92	1353.76	1.27185e+09	1.40261e+09	1.33723e+09	1.32209e+09	1.16699e+09	1.24454e+09	1.35742e+09	1.31637e+09	1.07726	0.190685
O60506	Heterogeneous nuclear ribonucleoprotein Q OS=Homo sapiens OX=9606 GN=SYNCRIP PE=1 SV=2	57	35	1221	26	623	69.6	8.59	3647.77	2.52446e+09	2.62064e+09	2.57255e+09	2.51814e+09	2.52398e+09	2.52106e+09	1.76659e+09	1.94655e+09	1.02042	0.204441
O43143	ATP-dependent RNA helicase DHX15 OS=Homo sapiens OX=9606 GN=DHX15 PE=1 SV=2	57	46	658	45	795	90.9	7.46	1791.83	1.21903e+09	1021294625	1.12016e+09	1296193477	1.41685e+09	1.35652e+09	6.43101e+08	7.58204e+08	0.826853	0.03292
O95373	Importin-7 OS=Homo sapiens OX=9606 GN=IPO7 PE=1 SV=1	43	41	235	40	1038	119.4	4.82	738.98	6.16192e+08	6.727e+08	6.44446e+08	4.79935e+07	5.06511e+07	4.93223e+07	8.667e+07	9.62469e+07	13.0723	0.000733
P31942	Heterogeneous nuclear ribonucleoprotein H3 OS=Homo sapiens OX=9606 GN=HNRNPH3 PE=1 SV=2	75	20	706	17	346	36.9	6.87	2203.26	3975949310	4.00583e+09	3.99089e+09	3892975232	6817425579	5.3552e+09	6.70843e+09	7.24342e+09	0.785261	0.247451
Q8NDV7	Trinucleotide repeat-containing gene 6A protein OS=Homo sapiens OX=9606 GN=TNRC6A PE=1 SV=2	35	47	269	46	1962	210.2	7.01	825.39	1.92813e+08	2.11403e+08	2.02108e+08	306156070	3.04947e+08	3.05551e+08	3.49717e+08	3.3278e+08	0.661455	0.002589
Q15233	Non-POU domain-containing octamer-binding protein OS=Homo sapiens OX=9606 GN=NONO PE=1 SV=4	57	27	975	24	471	54.2	8.95	2706.94	6.24327e+09	4.19621e+09	5.21974e+09	3.45147e+09	2.85238e+09	3.15192e+09	4.13155e+09	4.36382e+09	1.66611	0.06291
P13010	X-ray repair cross-complementing protein 5 OS=Homo sapiens OX=9606 GN=XRCC5 PE=1 SV=3	62	42	410	41	732	82.7	5.81	1136.92	6.83125e+08	6.27524e+08	6.55324e+08	5.78581e+08	7.22301e+08	6.50441e+08	6.25945e+08	7.61447e+08	1.01581	0.920541
P08779	Keratin, type I cytoskeletal 16 OS=Homo sapiens OX=9606 GN=KRT16 PE=1 SV=4	77	43	374	24	473	51.2	5.05	880.98	9.98935e+08	4.41405e+08	7.2017e+08	1.75322e+09	4.45464e+08	1.09934e+09	2.50743e+09	7.44532e+08	0.89418	0.430372
Q14247	Src substrate cortactin OS=Homo sapiens OX=9606 GN=CTTN PE=1 SV=2	57	42	556	42	550	61.5	5.4	1404.06	4.14493e+09	4.68641e+09	4.41567e+09	3.56517e+09	3439976627	3.50258e+09	1.55122e+09	1.78355e+09	1.26096	0.023325
Q69YN4	Protein virilizer homolog OS=Homo sapiens OX=9606 GN=VIRMA PE=1 SV=2	38	53	270	53	1812	201.9	5.01	712.31	3.11834e+08	1.20063e+08	2.15948e+08	3.36362e+08	3.71128e+08	3.53745e+08	3.20483e+08	2.53182e+08	0.611448	0.126294
P22314	Ubiquitin-like modifier-activating enzyme 1 OS=Homo sapiens OX=9606 GN=UBA1 PE=1 SV=3	53	41	276	41	1058	117.8	5.76	814.78	3.93825e+08	3.07998e+08	3.50911e+08	9.74372e+07	1.29909e+08	1.13673e+08	4.19271e+08	4.41107e+08	3.12988	0.005336
P49792	E3 SUMO-protein ligase RanBP2 OS=Homo sapiens OX=9606 GN=RANBP2 PE=1 SV=2	30	73	187	48	3224	358	6.2	425.03	2.2222e+08	2.358e+08	2.2901e+08	3.50157e+07	7.73416e+07	5.61787e+07	4.7648e+07	6.17811e+07	4.52589	0.002525
Q14671	Pumilio homolog 1 OS=Homo sapiens OX=9606 GN=PUM1 PE=1 SV=3	35	36	429	30	1186	126.4	6.84	1201.23	1.61456e+09	1.8719e+09	1.74323e+09	8.34179e+08	7.75078e+08	8.04628e+08	6.48673e+08	6.12647e+08	2.16845	0.004438
Q14690	Protein RRP5 homolog OS=Homo sapiens OX=9606 GN=PDCD11 PE=1 SV=3	39	61	231	61	1871	208.6	8.87	554.83	6.87044e+07	6.74257e+07	6.80651e+07	1.13354e+08	2.57774e+08	1.85564e+08	9.87207e+07	1.67587e+08	0.410439	0.106201
Q14157	Ubiquitin-associated protein 2-like OS=Homo sapiens OX=9606 GN=UBAP2L PE=1 SV=2	43	27	405	27	1087	114.5	7.11	1413.28	1583776654	1.52981e+09	1.55679e+09	9.25032e+08	8.72784e+08	8.98908e+08	9.90109e+08	9.35777e+08	1.73285	7e-06
O00425	Insulin-like growth factor 2 mRNA-binding protein 3 OS=Homo sapiens OX=9606 GN=IGF2BP3 PE=1 SV=2	57	35	947	29	579	63.7	8.87	2485.62	3785427897	3.96166e+09	3.87354e+09	4.30482e+09	3.31375e+09	3809286736	2.7085e+09	2.64003e+09	1.02854	0.84443
P51991	Heterogeneous nuclear ribonucleoprotein A3 OS=Homo sapiens OX=9606 GN=HNRNPA3 PE=1 SV=2	51	28	711	24	378	39.6	9.01	1845.87	1461828664	1.55636e+09	1.5091e+09	1.51158e+09	1766630748	1.63911e+09	1.08585e+09	1.29083e+09	0.92442	0.212542
P04350	Tubulin beta-4A chain OS=Homo sapiens OX=9606 GN=TUBB4A PE=1 SV=2	62	23	613	1	444	49.6	4.88	1786.67	1.44374e+07	1.53975e+07	1.49175e+07	1.16333e+07	7.42037e+06	9.52682e+06	1.05665e+07	8.59324e+06	1.6195	0.041466
P14618	Pyruvate kinase PKM OS=Homo sapiens OX=9606 GN=PKM PE=1 SV=4	72	34	516	34	531	57.9	7.84	1443.93	1.01157e+09	6.63465e+08	8.37518e+08	4.23446e+08	5.03413e+08	4.6343e+08	1.26946e+09	1.46657e+09	1.81625	0.058666
Q92804	TATA-binding protein-associated factor 2N OS=Homo sapiens OX=9606 GN=TAF15 PE=1 SV=1	35	18	888	14	592	61.8	8.02	2478.12	4.75268e+09	3.30274e+09	4.02771e+09	5.02478e+09	5.69818e+09	5.36148e+09	4.87193e+09	4.54873e+09	0.753214	0.067744
P16989	Y-box-binding protein 3 OS=Homo sapiens OX=9606 GN=YBX3 PE=1 SV=4	77	27	501	18	372	40.1	9.77	1657.13	3.29909e+09	2747949166	3.02352e+09	3.82616e+09	3127597213	3.47688e+09	2.3298e+09	2.39987e+09	0.875517	0.156196
Q9NR30	Nucleolar RNA helicase 2 OS=Homo sapiens OX=9606 GN=DDX21 PE=1 SV=5	54	44	379	42	783	87.3	9.28	1029.3	570551713	5.81141e+08	5.75846e+08	7.9101e+08	1.03811e+09	9.14562e+08	5.55386e+08	6.83495e+08	0.637445	0.041379
Q92945	Far upstream element-binding protein 2 OS=Homo sapiens OX=9606 GN=KHSRP PE=1 SV=4	57	36	371	30	711	73.1	7.3	1076.55	8.31004e+08	7.22341e+08	7.76672e+08	6.70967e+08	6.47507e+08	6.59237e+08	9.50657e+08	1.07065e+09	1.17839	0.058687
P68104	Elongation factor 1-alpha 1 OS=Homo sapiens OX=9606 GN=EEF1A1 PE=1 SV=1	73	26	659	14	462	50.1	9.01	2154.69	4.24317e+09	4.77262e+09	4.50789e+09	3.39642e+09	3.99139e+09	3.6939e+09	6.55499e+09	7.66566e+09	1.22567	0.024541
O95793	Double-stranded RNA-binding protein Staufen homolog 1 OS=Homo sapiens OX=9606 GN=STAU1 PE=1 SV=2	62	37	457	34	577	63.1	9.44	1313.33	1.41622e+09	1.08009e+09	1.24816e+09	1.08612e+09	9.09882e+08	9.98001e+08	6.57888e+08	6.51737e+08	1.25721	0.105965
P35637	RNA-binding protein FUS OS=Homo sapiens OX=9606 GN=FUS PE=1 SV=1	33	21	1279	17	526	53.4	9.36	3999.73	1.58875e+10	1.30656e+10	1.44766e+10	1.72394e+10	1.54671e+10	1.63532e+10	1.6297e+10	1.55174e+10	0.88698	0.13611
P08670	Vimentin OS=Homo sapiens OX=9606 GN=VIM PE=1 SV=4	76	46	524	42	466	53.6	5.12	1338.04	1114977454	1105128053	1.11005e+09	6.89077e+08	1.78475e+09	1.23692e+09	1.90064e+09	3034510608	1.04344	0.727152
Q07666	KH domain-containing, RNA-binding, signal transduction-associated protein 1 OS=Homo sapiens OX=9606 GN=KHDRBS1 PE=1 SV=1	51	26	1123	21	443	48.2	8.66	3273.34	5.79191e+09	8.38853e+09	7.09022e+09	5.78329e+09	4.63972e+09	5.2115e+09	8.76914e+09	9.1953e+09	1.37155	0.113658
P21333	Filamin-A OS=Homo sapiens OX=9606 GN=FLNA PE=1 SV=4	32	64	217	59	2647	280.6	6.06	534.66	1.66069e+08	135288099	1.50679e+08	3.28803e+07	7.05891e+07	5.17347e+07	1.68983e+08	1.7024e+08	3.20992	0.002481
Q9P2I0	Cleavage and polyadenylation specificity factor subunit 2 OS=Homo sapiens OX=9606 GN=CPSF2 PE=1 SV=2	52	36	291	36	782	88.4	5.11	963.84	3.38341e+08	2.6547e+08	3.01906e+08	4.62237e+08	3.94348e+08	4.28292e+08	2.18041e+08	1.92115e+08	0.707876	0.011859
P78527	DNA-dependent protein kinase catalytic subunit OS=Homo sapiens OX=9606 GN=PRKDC PE=1 SV=3	21	74	209	74	4128	468.8	7.12	482.67	1.31211e+08	1.33547e+08	1.32379e+08	4.02833e+07	5.03052e+07	4.52942e+07	4.48461e+07	4.14003e+07	2.94679	0.000648
Q9Y6M1	Insulin-like growth factor 2 mRNA-binding protein 2 OS=Homo sapiens OX=9606 GN=IGF2BP2 PE=1 SV=2	69	36	665	31	599	66.1	8.46	1766.3	2.05095e+09	2.4285e+09	2.23973e+09	2.3294e+09	1.93376e+09	2.13158e+09	1.671e+09	1.68854e+09	1.05682	0.531053
P55795	Heterogeneous nuclear ribonucleoprotein H2 OS=Homo sapiens OX=9606 GN=HNRNPH2 PE=1 SV=1	61	25	925	13	449	49.2	6.3	2681.37	3.15784e+08	2.68709e+08	2.92247e+08	7.88647e+08	7.72448e+08	7.80547e+08	1.13049e+09	1.20404e+09	0.37444	0.000233
P42704	Leucine-rich PPR motif-containing protein, mitochondrial OS=Homo sapiens OX=9606 GN=LRPPRC PE=1 SV=3	46	57	286	57	1394	157.8	6.13	761.43	1.99489e+08	1.8823e+08	1.93859e+08	1.39895e+08	1.75927e+08	1.57911e+08	2.17202e+08	2.54996e+08	1.23844	0.063448
P52597	Heterogeneous nuclear ribonucleoprotein F OS=Homo sapiens OX=9606 GN=HNRNPF PE=1 SV=3	69	17	699	15	415	45.6	5.58	2168.46	1.16854e+09	1.00404e+09	1.08629e+09	1.59554e+09	1548566928	1.57205e+09	1.90232e+09	2238372419	0.691104	0.006059
P11021	Endoplasmic reticulum chaperone BiP OS=Homo sapiens OX=9606 GN=HSPA5 PE=1 SV=2	54	39	443	36	654	72.3	5.16	1193.85	6.73053e+08	5.34639e+08	6.03846e+08	4.8574e+08	461347347	4.73544e+08	772489250	8.52489e+08	1.27573	0.078348
P06733	Alpha-enolase OS=Homo sapiens OX=9606 GN=ENO1 PE=1 SV=2	70	30	559	26	434	47.1	7.39	1715.48	8.34721e+08	1.16814e+09	1.00143e+09	5.87664e+08	7.03529e+08	6.45596e+08	2.18307e+09	2477320798	1.55956	0.053371
Q6P158	Putative ATP-dependent RNA helicase DHX57 OS=Homo sapiens OX=9606 GN=DHX57 PE=1 SV=2	42	53	283	50	1386	155.5	7.71	709.53	2.7657e+08	3.46903e+08	3.11737e+08	3.00186e+08	2.71262e+08	2.85724e+08	1.56662e+08	1.63891e+08	1.09291	0.331127
P02533	Keratin, type I cytoskeletal 14 OS=Homo sapiens OX=9606 GN=KRT14 PE=1 SV=4	71	38	389	14	472	51.5	5.16	980.18	2.20204e+08	4.77639e+07	1.33984e+08	3.80204e+08	5.87103e+07	219457288	5.57137e+08	1.25215e+08	1.08168	0.475322
Q8NC51	Plasminogen activator inhibitor 1 RNA-binding protein OS=Homo sapiens OX=9606 GN=SERBP1 PE=1 SV=2	49	30	490	30	408	44.9	8.65	1318.3	1.89813e+09	1.59663e+09	1.74738e+09	1.98405e+09	2.06746e+09	2.02575e+09	1.42359e+09	1.39965e+09	0.862827	0.076172
P78371	T-complex protein 1 subunit beta OS=Homo sapiens OX=9606 GN=CCT2 PE=1 SV=4	74	32	369	32	535	57.5	6.46	1096.02	3.54124e+08	3.98527e+08	3.76326e+08	1.24122e+08	1.80894e+08	1.52508e+08	520651000	5.76143e+08	2.52662	0.000568
Q00341	Vigilin OS=Homo sapiens OX=9606 GN=HDLBP PE=1 SV=2	44	52	233	52	1268	141.4	6.87	592.12	6.59847e+08	7.01075e+08	680461040	1.29314e+08	1.58984e+08	1.44149e+08	1.78604e+08	1.86894e+08	4.75423	8e-06
Q9H9G7	Protein argonaute-3 OS=Homo sapiens OX=9606 GN=AGO3 PE=1 SV=2	60	43	299	24	860	97.3	9.11	815.72	3.51019e+08	4.01803e+08	3.76411e+08	4.2403e+08	3.62065e+08	3.93047e+08	1.94834e+08	2.05517e+08	0.961666	0.513173
P39023	60S ribosomal protein L3 OS=Homo sapiens OX=9606 GN=RPL3 PE=1 SV=2	55	29	398	26	403	46.1	10.18	1098.98	1.10521e+09	1.08513e+09	1.09517e+09	1271841467	1.28944e+09	1.28064e+09	6.34061e+08	6.75645e+08	0.8552	2e-05
P04406	Glyceraldehyde-3-phosphate dehydrogenase OS=Homo sapiens OX=9606 GN=GAPDH PE=1 SV=3	78	19	350	19	335	36	8.46	1231.31	8.87325e+08	1.04246e+09	9.64895e+08	5.16296e+08	8.53474e+08	6.84885e+08	1.97698e+09	2.16705e+09	1.46942	0.084989
Q9UL18	Protein argonaute-1 OS=Homo sapiens OX=9606 GN=AGO1 PE=1 SV=3	65	44	300	25	857	97.2	9.16	754.74	1.61528e+08	1.80866e+08	1.71197e+08	2.09501e+08	1.69399e+08	1.8945e+08	1.70288e+08	2.00123e+08	0.91048	0.254128
Q9BY77	Polymerase delta-interacting protein 3 OS=Homo sapiens OX=9606 GN=POLDIP3 PE=1 SV=2	67	32	309	32	421	46.1	9.99	904.07	9.70055e+08	1.13563e+09	1.05284e+09	1.7892e+09	1797822777	1.79351e+09	3.43064e+08	3.89108e+08	0.58703	0.004057
O43432	Eukaryotic translation initiation factor 4 gamma 3 OS=Homo sapiens OX=9606 GN=EIF4G3 PE=1 SV=2	36	59	389	50	1585	176.5	5.38	818.3	4.30055e+08	4.1843e+08	4.24243e+08	2.40489e+08	2.69251e+08	2.5487e+08	1.53446e+08	1.41838e+08	1.66809	0.000687
P12956	X-ray repair cross-complementing protein 6 OS=Homo sapiens OX=9606 GN=XRCC6 PE=1 SV=2	54	41	392	41	609	69.8	6.64	1082.77	6.48486e+08	5.94774e+08	6.2163e+08	5.18523e+08	6.7152e+08	5.95022e+08	5.31737e+08	7.09965e+08	1.05642	0.616959
Q15637	Splicing factor 1 OS=Homo sapiens OX=9606 GN=SF1 PE=1 SV=4	33	21	492	21	639	68.3	8.98	1752	8.29093e+08	8.71079e+08	8.50086e+08	1.30996e+09	1.17812e+09	1.24404e+09	1.53856e+09	1.3709e+09	0.68461	0.005338
P55060	Exportin-2 OS=Homo sapiens OX=9606 GN=CSE1L PE=1 SV=3	59	43	209	43	971	110.3	5.77	576.13	2.08785e+08	1.39572e+08	1.74179e+08	9.19057e+07	1.10179e+08	1.01043e+08	2.39214e+08	2.64898e+08	1.73329	0.058894
Q99832	T-complex protein 1 subunit eta OS=Homo sapiens OX=9606 GN=CCT7 PE=1 SV=2	71	35	369	35	543	59.3	7.65	992.98	7.08758e+08	5.42872e+08	6.25815e+08	1.78513e+08	1.96674e+08	1.87593e+08	4.28504e+08	4.906e+08	3.34124	0.011011
Q13619	Cullin-4A OS=Homo sapiens OX=9606 GN=CUL4A PE=1 SV=3	59	50	301	32	759	87.6	8.13	692.94	261084437	248268841	254676639	232451621	2.37859e+08	2.35155e+08	5.32945e+06	5.52984e+06	1.08311	0.021296
Q9NNW5	WD repeat-containing protein 6 OS=Homo sapiens OX=9606 GN=WDR6 PE=1 SV=1	42	33	216	33	1121	121.6	6.87	616.64	229464161	2.33057e+08	2.31261e+08	2.13937e+08	1.97622e+08	2.0578e+08	6.63412e+07	7.00282e+07	1.12501	0.027806
Q9UHI6	Probable ATP-dependent RNA helicase DDX20 OS=Homo sapiens OX=9606 GN=DDX20 PE=1 SV=2	54	31	216	31	824	92.2	6.95	631.95	6.63462e+08	6.41359e+08	6.5241e+08	1.8777e+08	1.50913e+08	1.69341e+08	7.97902e+07	8.27226e+07	3.88341	1.8e-05
Q92598	Heat shock protein 105 kDa OS=Homo sapiens OX=9606 GN=HSPH1 PE=1 SV=1	55	40	239	36	858	96.8	5.39	677.15	5.95953e+08	596868109	5.96411e+08	1.8711e+08	1.8879e+08	1.8795e+08	3.58076e+08	3.92099e+08	3.17328	0
Q99569	Plakophilin-4 OS=Homo sapiens OX=9606 GN=PKP4 PE=1 SV=2	49	45	226	44	1192	131.8	8.94	565.62	1.14226e+08	1.08476e+08	1.11351e+08	2.6377e+08	2.3204e+08	2.47905e+08	1.8394e+08	1.69052e+08	0.4504	0.003541
O75534	Cold shock domain-containing protein E1 OS=Homo sapiens OX=9606 GN=CSDE1 PE=1 SV=2	53	47	384	47	798	88.8	6.25	893.03	9.16835e+08	9.12537e+08	9.14686e+08	4.29559e+08	3.85901e+08	4.0773e+08	3.24543e+08	3.25569e+08	2.24766	0.000554
Q09161	Nuclear cap-binding protein subunit 1 OS=Homo sapiens OX=9606 GN=NCBP1 PE=1 SV=1	50	29	349	29	790	91.8	6.43	1020.26	3.66211e+08	3.31581e+08	3.48896e+08	4.6902e+08	3.8026e+08	4.2464e+08	3.10926e+08	3.10804e+08	0.827676	0.082903
P38919	Eukaryotic initiation factor 4A-III OS=Homo sapiens OX=9606 GN=EIF4A3 PE=1 SV=4	71	32	449	28	411	46.8	6.73	1216.93	2.59966e+09	2.70555e+09	2.65261e+09	3.16724e+09	3.45667e+09	3.31196e+09	1.82405e+09	2463882995	0.80194	0.008921
Q52LJ0	Protein FAM98B OS=Homo sapiens OX=9606 GN=FAM98B PE=1 SV=2	62	22	394	18	433	45.5	8.69	1334.87	222866309	2.87433e+08	2.55149e+08	3.45838e+08	3.77215e+08	3.61526e+08	5.17169e+08	498157750	0.706644	0.015621
O95985	DNA topoisomerase 3-beta-1 OS=Homo sapiens OX=9606 GN=TOP3B PE=1 SV=1	48	38	295	37	862	96.6	8.12	763.05	329543339	4.31409e+08	3.80476e+08	4.0286e+08	3.74606e+08	3.88733e+08	2.32669e+08	2.21828e+08	0.979624	0.809068
P35579	Myosin-9 OS=Homo sapiens OX=9606 GN=MYH9 PE=1 SV=4	31	54	186	41	1960	226.4	5.6	474.49	293933398	2.89438e+08	2.91686e+08	5.81508e+07	9.39811e+07	7.6066e+07	1.46899e+08	1.61922e+08	3.98477	0.002006
P38646	Stress-70 protein, mitochondrial OS=Homo sapiens OX=9606 GN=HSPA9 PE=1 SV=2	59	36	260	35	679	73.6	6.16	733.11	4.88299e+08	3.65578e+08	4.26938e+08	3.08781e+08	3.35715e+08	3.22248e+08	5.84208e+08	6.4786e+08	1.32642	0.091705
P07814	Bifunctional glutamate/proline--tRNA ligase OS=Homo sapiens OX=9606 GN=EPRS1 PE=1 SV=5	39	47	223	47	1512	170.5	7.33	626.13	3.60204e+08	3.68652e+08	3.64428e+08	5.20586e+07	5.58669e+07	5.39628e+07	1.48727e+08	1.4429e+08	6.75894	3e-06
P33993	DNA replication licensing factor MCM7 OS=Homo sapiens OX=9606 GN=MCM7 PE=1 SV=4	58	34	279	34	719	81.3	6.46	766.52	5.28145e+08	4.78104e+08	5.03124e+08	5.13269e+08	498972237	5.0612e+08	3.48136e+08	3.47595e+08	0.994212	0.858032
O43390	Heterogeneous nuclear ribonucleoprotein R OS=Homo sapiens OX=9606 GN=HNRNPR PE=1 SV=1	45	30	790	21	633	70.9	8.13	2067.83	9.85633e+08	8.75174e+08	9.30404e+08	1.06547e+09	1029910511	1.04769e+09	7.44053e+08	7.73418e+08	0.888224	0.055288
Q9UNY4	Transcription termination factor 2 OS=Homo sapiens OX=9606 GN=TTF2 PE=1 SV=2	44	45	156	45	1162	129.5	8.37	386.15	1.9973e+08	248856954	2.24293e+08	5.83812e+07	5.64281e+07	5.74047e+07	5.93641e+07	6.31225e+07	3.90799	0.007073
O00410	Importin-5 OS=Homo sapiens OX=9606 GN=IPO5 PE=1 SV=4	46	38	231	34	1097	123.6	4.94	654.48	3.89623e+08	3.9062e+08	3.90121e+08	2.60835e+07	3.90693e+07	3.25764e+07	1.14688e+08	1.12948e+08	12.3059	0.000101
Q14697	Neutral alpha-glucosidase AB OS=Homo sapiens OX=9606 GN=GANAB PE=1 SV=3	47	34	192	34	944	106.8	6.14	579.17	157453232	9.41258e+07	1.2579e+08	7.35553e+07	1.01058e+08	8.73066e+07	218151767	264036276	1.46521	0.158119
P02538	Keratin, type II cytoskeletal 6A OS=Homo sapiens OX=9606 GN=KRT6A PE=1 SV=3	61	41	402	4	564	60	8	1004.06	2.08634e+08	6.00628e+07	1.34349e+08	9.35466e+08	8.20853e+07	5.08775e+08	9.39885e+08	1.69664e+08	0.681458	0.266145
Q9UMS4	Pre-mRNA-processing factor 19 OS=Homo sapiens OX=9606 GN=PRPF19 PE=1 SV=1	78	21	222	21	504	55.1	6.61	677.89	4.89804e+08	415170056	4.52487e+08	4.26747e+08	6.15762e+08	5.21254e+08	2.60574e+08	3.64587e+08	0.887745	0.336966
P52292	Importin subunit alpha-1 OS=Homo sapiens OX=9606 GN=KPNA2 PE=1 SV=1	62	22	325	22	529	57.8	5.4	1142.21	7.11052e+08	6.11071e+08	6.61062e+08	3.23792e+08	3.91284e+08	3.57538e+08	3.78162e+08	4.06509e+08	1.86001	0.001688
P60842	Eukaryotic initiation factor 4A-I OS=Homo sapiens OX=9606 GN=EIF4A1 PE=1 SV=1	70	28	443	14	406	46.1	5.48	1354.86	1.47655e+09	1.53801e+09	1.50728e+09	6.73337e+08	8.10955e+08	7.42146e+08	9.39617e+08	1.14303e+09	2.04271	0.000637
P78344	Eukaryotic translation initiation factor 4 gamma 2 OS=Homo sapiens OX=9606 GN=EIF4G2 PE=1 SV=1	53	46	259	46	907	102.3	7.14	640.09	8.09687e+08	8.34568e+08	8.22128e+08	9.53522e+07	9.46418e+07	9.4997e+07	1.55231e+08	1.80782e+08	8.65433	9.6e-05
Q15029	116 kDa U5 small nuclear ribonucleoprotein component OS=Homo sapiens OX=9606 GN=EFTUD2 PE=1 SV=1	49	42	303	41	972	109.4	5	798.86	2.67077e+08	2.50553e+08	2.58815e+08	1.73542e+08	2.57263e+08	2.15402e+08	1.67602e+08	216053869	1.23298	0.210931
P04259	Keratin, type II cytoskeletal 6B OS=Homo sapiens OX=9606 GN=KRT6B PE=1 SV=5	60	40	415	3	564	60	8	1027.99	7.17326e+06	1593462	4.38336e+06	7.0793e+07	6.93114e+06	38862049	80780065	7167172	0.269042	0.201562
Q9NTJ3	Structural maintenance of chromosomes protein 4 OS=Homo sapiens OX=9606 GN=SMC4 PE=1 SV=2	41	52	223	52	1288	147.1	6.79	538.69	2.60103e+08	2.60676e+08	2.6039e+08	9.59923e+07	1.1218e+08	1.04086e+08	8.26852e+07	8.37886e+07	2.51182	0.000881
Q13200	26S proteasome non-ATPase regulatory subunit 2 OS=Homo sapiens OX=9606 GN=PSMD2 PE=1 SV=3	50	37	268	37	908	100.1	5.2	737.55	2.85796e+08	2.7614e+08	2.80968e+08	2.25544e+08	2.30337e+08	2.27941e+08	1.42459e+08	1.49676e+08	1.23273	0.000505
P31948	Stress-induced-phosphoprotein 1 OS=Homo sapiens OX=9606 GN=STIP1 PE=1 SV=1	59	45	221	45	543	62.6	6.8	566.11	2.50697e+08	1.16789e+08	1.83743e+08	1.0094e+08	9.20579e+07	9.64987e+07	3.76207e+08	3.99113e+08	1.90679	0.152034
Q14966	Zinc finger protein 638 OS=Homo sapiens OX=9606 GN=ZNF638 PE=1 SV=2	24	44	244	44	1978	220.5	6.38	614.27	126165154	1.2502e+08	1.25593e+08	239551578	3.18437e+08	2.78995e+08	2.04067e+08	1.94504e+08	0.456282	0.021316
Q9H7E2	Tudor domain-containing protein 3 OS=Homo sapiens OX=9606 GN=TDRD3 PE=1 SV=1	61	33	227	33	651	73.1	9.23	646	2.93281e+08	286979776	2.9013e+08	3.69052e+08	338395847	3.53724e+08	2.18919e+08	2.03443e+08	0.821245	0.015721
P30876	DNA-directed RNA polymerase II subunit RPB2 OS=Homo sapiens OX=9606 GN=POLR2B PE=1 SV=1	44	45	254	44	1174	133.8	6.87	663.36	3.25685e+08	3.13394e+08	3.19539e+08	2.1361e+08	2.67675e+08	2.40643e+08	9.00004e+07	9.95217e+07	1.33917	0.031703
Q9BQG0	Myb-binding protein 1A OS=Homo sapiens OX=9606 GN=MYBBP1A PE=1 SV=2	40	43	265	43	1328	148.8	9.28	692.62	2.36737e+08	2.83842e+08	2.6029e+08	3.05425e+08	3.19396e+08	3.12411e+08	2.08751e+08	2.6337e+08	0.833443	0.051993
Q9NUL3	Double-stranded RNA-binding protein Staufen homolog 2 OS=Homo sapiens OX=9606 GN=STAU2 PE=1 SV=2	63	34	380	31	570	62.6	9.61	1032.65	6.4086e+08	5.83623e+08	6.12242e+08	5.72982e+08	465148847	5.19066e+08	3.69036e+08	3.53863e+08	1.18808	0.076222
P06576	ATP synthase subunit beta, mitochondrial OS=Homo sapiens OX=9606 GN=ATP5F1B PE=1 SV=3	78	28	260	28	529	56.5	5.4	774.87	1.87619e+08	2.60559e+08	2.24089e+08	1.03484e+08	1.53593e+08	1.28538e+08	4.07882e+08	5.01743e+08	1.78927	0.024949
P61978	Heterogeneous nuclear ribonucleoprotein K OS=Homo sapiens OX=9606 GN=HNRNPK PE=1 SV=1	59	27	1044	27	463	50.9	5.54	2850.98	5.40238e+09	5.16982e+09	5.2861e+09	6.09197e+09	5.63787e+09	5.86492e+09	4.88794e+09	5.29389e+09	0.902209	0.029658
P63244	Receptor of activated protein C kinase 1 OS=Homo sapiens OX=9606 GN=RACK1 PE=1 SV=3	90	23	356	23	317	35.1	7.69	1072.54	1.76112e+09	1.90825e+09	1.83469e+09	1.01263e+09	1068102993	1.04037e+09	8.77774e+08	9.45018e+08	1.76434	0.00099
P22102	Trifunctional purine biosynthetic protein adenosine-3 OS=Homo sapiens OX=9606 GN=GART PE=1 SV=1	46	37	224	37	1010	107.7	6.7	684.57	2.07775e+08	1.98144e+08	2.02959e+08	4.54773e+07	6.77284e+07	5.66028e+07	1.55009e+08	1.80923e+08	3.68174	0.000435
P29401	Transketolase OS=Homo sapiens OX=9606 GN=TKT PE=1 SV=3	55	30	230	30	623	67.8	7.66	616.71	3.04349e+08	1.89904e+08	2.47127e+08	8.83314e+07	1.06211e+08	9.72713e+07	3.89979e+08	4.60559e+08	2.55502	0.042421
Q8IWX8	Calcium homeostasis endoplasmic reticulum protein OS=Homo sapiens OX=9606 GN=CHERP PE=1 SV=3	38	28	338	28	916	103.6	9.04	927.12	4.83226e+08	4.83071e+08	4.83149e+08	8.22167e+08	8.69577e+08	8.45872e+08	4.08665e+08	4.35998e+08	0.571483	0.00142
O95163	Elongator complex protein 1 OS=Homo sapiens OX=9606 GN=ELP1 PE=1 SV=3	42	43	135	43	1332	150.2	5.94	377.74	2.13264e+08	2.18833e+08	2.16049e+08	2.62245e+07	2.65804e+07	2.64024e+07	2.68494e+07	2.61816e+07	8.18316	6.7e-05
Q71RC2	La-related protein 4 OS=Homo sapiens OX=9606 GN=LARP4 PE=1 SV=3	50	30	298	29	724	80.5	6.61	829.97	6.79781e+08	7.16555e+08	6.98168e+08	6.47789e+08	5.53356e+08	6.00572e+08	3.59123e+08	3.63253e+08	1.16732	0.055071
Q15717	ELAV-like protein 1 OS=Homo sapiens OX=9606 GN=ELAVL1 PE=1 SV=2	61	18	418	17	326	36.1	9.17	1199.32	3.09383e+09	3.17499e+09	3.13441e+09	3.31672e+09	4.48828e+09	3.9025e+09	2.73123e+09	2733083587	0.815522	0.150487
Q8TEQ6	Gem-associated protein 5 OS=Homo sapiens OX=9606 GN=GEMIN5 PE=1 SV=3	31	37	145	37	1508	168.5	6.62	351.55	2.05668e+08	1.96047e+08	2.00857e+08	5.28583e+07	5.187e+07	5.23641e+07	3.67206e+07	3.16089e+07	3.83601	0.000307
Q7KZF4	Staphylococcal nuclease domain-containing protein 1 OS=Homo sapiens OX=9606 GN=SND1 PE=1 SV=1	51	38	203	38	910	101.9	7.17	472.33	4.47197e+08	4.60514e+08	4.53856e+08	7.29688e+07	7.52407e+07	7.41047e+07	1.34554e+08	1.53943e+08	6.12548	6.7e-05
P04075	Fructose-bisphosphate aldolase A OS=Homo sapiens OX=9606 GN=ALDOA PE=1 SV=2	81	28	303	26	364	39.4	8.09	880.74	578760982	7.87373e+08	6.83067e+08	2.21989e+08	3.06436e+08	2.64213e+08	1.05137e+09	1.25146e+09	2.63046	0.011059
P17987	T-complex protein 1 subunit alpha OS=Homo sapiens OX=9606 GN=TCP1 PE=1 SV=1	71	30	287	30	556	60.3	6.11	822.92	5.13891e+08	3.75895e+08	4.44893e+08	1.99805e+08	2.23863e+08	2.11834e+08	5.03596e+08	5.50539e+08	2.10473	0.025122
O94973	AP-2 complex subunit alpha-2 OS=Homo sapiens OX=9606 GN=AP2A2 PE=1 SV=2	55	38	193	24	939	103.9	6.96	515.65	5.35361e+07	4.10321e+07	4.72841e+07	6.99004e+07	5.84818e+07	6.41911e+07	3.37281e+07	2.92177e+07	0.740531	0.026187
Q9BQ39	ATP-dependent RNA helicase DDX50 OS=Homo sapiens OX=9606 GN=DDX50 PE=1 SV=1	53	34	238	32	737	82.5	9.17	674.81	2.32303e+08	2.67811e+08	2.50057e+08	4.1036e+08	3.93736e+08	4.02048e+08	2.59741e+08	2.87202e+08	0.622135	0.001182
Q86Y56	Dynein axonemal assembly factor 5 OS=Homo sapiens OX=9606 GN=DNAAF5 PE=1 SV=4	47	35	129	35	855	93.5	6.42	373	2.96602e+08	2.99472e+08	2.98037e+08	2.12997e+07	2.10449e+07	2.11723e+07	9.09376e+07	1.09552e+08	14.0771	8e-06
O75179	Ankyrin repeat domain-containing protein 17 OS=Homo sapiens OX=9606 GN=ANKRD17 PE=1 SV=3	20	40	149	24	2603	274.1	6.52	425.73	8.03849e+07	8.20689e+07	8.12269e+07	8.2563e+06	8.13256e+06	8.19443e+06	4.84536e+06	8.32228e+06	9.91283	4.1e-05
P63010	AP-2 complex subunit beta OS=Homo sapiens OX=9606 GN=AP2B1 PE=1 SV=1	51	38	229	22	937	104.5	5.38	697.07	2.48587e+08	1.95513e+08	2.2205e+08	2.52418e+08	2.53231e+08	2.52825e+08	1.37267e+08	1.38015e+08	0.878277	0.182299
Q96KR1	Zinc finger RNA-binding protein OS=Homo sapiens OX=9606 GN=ZFR PE=1 SV=2	41	33	177	33	1074	116.9	9.04	580.13	1.4438e+08	1.86764e+08	1.65572e+08	267755649	2.89537e+08	2.78647e+08	2.23848e+08	214209208	0.594807	0.003827
P49368	T-complex protein 1 subunit gamma OS=Homo sapiens OX=9606 GN=CCT3 PE=1 SV=4	72	38	342	38	545	60.5	6.49	838.08	8.28535e+08	6.75859e+08	7.52197e+08	236431574	2.66248e+08	2.5134e+08	5.05075e+08	5.47493e+08	2.99979	0.006086
Q9Y4R8	Telomere length regulation protein TEL2 homolog OS=Homo sapiens OX=9606 GN=TELO2 PE=1 SV=2	47	30	176	30	837	91.7	5.76	551.31	1.90716e+08	1.81678e+08	1.86197e+08	1.16865e+08	1.09475e+08	1.1317e+08	1.99819e+07	2.30541e+07	1.64645	3.6e-05
Q9UJV9	Probable ATP-dependent RNA helicase DDX41 OS=Homo sapiens OX=9606 GN=DDX41 PE=1 SV=2	61	37	311	37	622	69.8	6.84	769.91	2.55301e+08	2.07911e+08	2.31606e+08	3.02989e+08	3.0101e+08	3.02e+08	4.16536e+08	4.25285e+08	0.766915	0.035555
Q8IZH2	5'-3' exoribonuclease 1 OS=Homo sapiens OX=9606 GN=XRN1 PE=1 SV=1	28	40	116	39	1706	194	7.21	287.09	1.81177e+08	209113442	1.95145e+08	5.98554e+07	5.59295e+07	5.78925e+07	4.77232e+07	4.94898e+07	3.37341	0.002952
P55072	Transitional endoplasmic reticulum ATPase OS=Homo sapiens OX=9606 GN=VCP PE=1 SV=4	56	41	283	41	806	89.3	5.26	740.6	3.21061e+08	2.5602e+08	2.88541e+08	244958600	2.39793e+08	2.42376e+08	2.91262e+08	3.11871e+08	1.19056	0.132287
Q9BZI7	Regulator of nonsense transcripts 3B OS=Homo sapiens OX=9606 GN=UPF3B PE=1 SV=1	53	30	287	30	483	57.7	9.48	787.51	3.92174e+08	2.31603e+08	3.11888e+08	5.84327e+08	478474172	5.314e+08	2.60402e+08	2.70911e+08	0.590838	0.022106
O15234	Protein CASC3 OS=Homo sapiens OX=9606 GN=CASC3 PE=1 SV=2	35	26	348	26	703	76.2	6.48	937.89	7.11916e+08	6.05944e+08	6.5893e+08	9.95884e+08	9.84042e+08	9.89963e+08	5.74265e+08	5.77303e+08	0.665627	0.00783
Q2TAY7	WD40 repeat-containing protein SMU1 OS=Homo sapiens OX=9606 GN=SMU1 PE=1 SV=2	58	23	211	23	513	57.5	7.18	651.21	2.60092e+08	3.00006e+08	2.80049e+08	2.83016e+08	3.41448e+08	3.12232e+08	2.50076e+08	3.07213e+08	0.902207	0.199513
P11586	C-1-tetrahydrofolate synthase, cytoplasmic OS=Homo sapiens OX=9606 GN=MTHFD1 PE=1 SV=4	52	40	207	40	935	101.5	7.3	538.78	5.78926e+08	5.56596e+08	5.67761e+08	3.80682e+08	3.81114e+08	3.80898e+08	3.54202e+08	370302368	1.49059	0.001183
P19338	Nucleolin OS=Homo sapiens OX=9606 GN=NCL PE=1 SV=3	41	38	599	38	710	76.6	4.7	1765.34	1.5797e+09	1.46627e+09	1.52299e+09	1.29414e+09	1.3557e+09	1.32492e+09	1.11866e+09	1.39677e+09	1.14991	0.012109
P34932	Heat shock 70 kDa protein 4 OS=Homo sapiens OX=9606 GN=HSPA4 PE=1 SV=4	55	39	190	36	840	94.3	5.19	491.05	236420706	1.68944e+08	2.02683e+08	9.55621e+07	9.77006e+07	9.66314e+07	2.69637e+08	295574267	2.09765	0.032009
P07195	L-lactate dehydrogenase B chain OS=Homo sapiens OX=9606 GN=LDHB PE=1 SV=2	66	23	318	22	334	36.6	6.05	909.95	4.53089e+08	6.05088e+08	5.29088e+08	2.58778e+08	4.13155e+08	3.35966e+08	1.04424e+09	1.25327e+09	1.63333	0.03666
Q9Y262	Eukaryotic translation initiation factor 3 subunit L OS=Homo sapiens OX=9606 GN=EIF3L PE=1 SV=1	61	32	273	32	564	66.7	6.34	705.94	3.96766e+08	345675133	3.71221e+08	3.09112e+08	2.98415e+08	3.03763e+08	2.58268e+08	262805629	1.22232	0.039696
P56192	Methionine--tRNA ligase, cytoplasmic OS=Homo sapiens OX=9606 GN=MARS1 PE=1 SV=2	46	32	135	32	900	101.1	6.16	368.29	1.98142e+08	2.01537e+08	1.9984e+08	3.6966e+07	3.61061e+07	3.65361e+07	8.73761e+07	9.78182e+07	5.47016	1.2e-05
Q9H0D6	5'-3' exoribonuclease 2 OS=Homo sapiens OX=9606 GN=XRN2 PE=1 SV=1	39	33	215	33	950	108.5	7.47	591.4	1.5091e+08	1.5853e+08	1.5472e+08	1.93908e+08	2.4225e+08	2.18079e+08	2.11775e+08	2.13085e+08	0.71535	0.042297
P62701	40S ribosomal protein S4, X isoform OS=Homo sapiens OX=9606 GN=RPS4X PE=1 SV=2	80	29	584	29	263	29.6	10.15	1378.02	5.56823e+09	4.37573e+09	4.97198e+09	5.09938e+09	4.64677e+09	4.87308e+09	2.41379e+09	3.49183e+09	1.02177	0.808351
O00567	Nucleolar protein 56 OS=Homo sapiens OX=9606 GN=NOP56 PE=1 SV=4	56	28	263	28	594	66	9.19	739.23	1.6494e+08	1.47071e+08	1.56005e+08	2.93441e+08	438266518	3.65854e+08	2.7339e+08	3.62718e+08	0.438006	0.035755
Q99873	Protein arginine N-methyltransferase 1 OS=Homo sapiens OX=9606 GN=PRMT1 PE=1 SV=3	67	24	250	24	371	42.4	5.35	748	3.03452e+08	3.42782e+08	3.23117e+08	4.64797e+08	4.5917e+08	4.61983e+08	1.14498e+08	1.21738e+08	0.699429	0.005809
Q02790	Peptidyl-prolyl cis-trans isomerase FKBP4 OS=Homo sapiens OX=9606 GN=FKBP4 PE=1 SV=3	66	29	204	29	459	51.8	5.43	501.02	1.22175e+08	1.48179e+08	1.35177e+08	3.24812e+07	5.2949e+07	4.27151e+07	2.71827e+08	2.81102e+08	3.29309	0.000826
P47897	Glutamine--tRNA ligase OS=Homo sapiens OX=9606 GN=QARS1 PE=1 SV=1	61	44	182	44	775	87.7	7.15	493.55	2.72394e+08	2.69534e+08	2.70964e+08	5.60365e+07	50579869	5.33082e+07	7.51655e+07	85226667	5.09188	1e-06
P48643	T-complex protein 1 subunit epsilon OS=Homo sapiens OX=9606 GN=CCT5 PE=1 SV=1	54	28	250	27	541	59.6	5.66	711.81	2.53129e+08	1.38184e+08	1.95657e+08	1.08549e+08	1.37049e+08	1.22799e+08	3.8032e+08	3.82483e+08	1.6078	0.152708
P22087	rRNA 2'-O-methyltransferase fibrillarin OS=Homo sapiens OX=9606 GN=FBL PE=1 SV=2	67	20	206	20	321	33.8	10.18	653.68	201856863	245128919	223492891	3.36391e+08	779622592	5.58007e+08	4.15432e+08	5.96689e+08	0.450524	0.119094
P61247	40S ribosomal protein S3a OS=Homo sapiens OX=9606 GN=RPS3A PE=1 SV=2	70	27	449	27	264	29.9	9.73	1101.51	4.17371e+09	3.20699e+09	3.69035e+09	3.54011e+09	3.44994e+09	3.49503e+09	1.96542e+09	1.99239e+09	1.056	0.556908
Q9NPI6	mRNA-decapping enzyme 1A OS=Homo sapiens OX=9606 GN=DCP1A PE=1 SV=3	55	20	106	20	582	63.2	6.25	354.08	1.97466e+08	2.33934e+08	2.157e+08	2.67355e+07	2.10175e+07	2.38765e+07	2.08995e+07	2.16253e+07	9.1216	0.002468
P53618	Coatomer subunit beta OS=Homo sapiens OX=9606 GN=COPB1 PE=1 SV=3	42	31	138	31	953	107.1	6.05	375.29	1.68243e+08	149001327	1.58622e+08	2.24447e+07	2.55948e+07	2.40198e+07	5.11322e+07	5.34955e+07	6.62282	0.001333
P26640	Valine--tRNA ligase OS=Homo sapiens OX=9606 GN=VARS1 PE=1 SV=4	39	39	151	39	1264	140.4	7.59	379.19	2.21014e+08	2.62494e+08	2.41754e+08	2.37662e+07	3.25409e+07	2.81535e+07	4.41851e+07	4.49114e+07	8.72946	0.002212
Q99707	Methionine synthase OS=Homo sapiens OX=9606 GN=MTR PE=1 SV=2	43	41	112	41	1265	140.4	5.58	287.34	1.93056e+08	2.30359e+08	2.11708e+08	6.71134e+07	7.357e+07	7.03417e+07	3.37457e+07	4.10683e+07	3.01394	0.004719
Q13509	Tubulin beta-3 chain OS=Homo sapiens OX=9606 GN=TUBB3 PE=1 SV=2	37	18	465	1	450	50.4	4.93	1313.91	6.68521e+06	7438897	7.06205e+06	3.29797e+06	4.42121e+06	3.85959e+06	7.65743e+06	7.59789e+06	1.85613	0.002101
P23396	40S ribosomal protein S3 OS=Homo sapiens OX=9606 GN=RPS3 PE=1 SV=2	88	27	505	27	243	26.7	9.66	1411.57	3.03807e+09	2645918423	2.84199e+09	2.45929e+09	2.66169e+09	2.56049e+09	1.74255e+09	2.32966e+09	1.1111	0.114281
P05455	Lupus La protein OS=Homo sapiens OX=9606 GN=SSB PE=1 SV=2	55	27	198	27	408	46.8	7.12	528.74	1.82819e+08	1.93611e+08	1.88215e+08	1.82627e+08	1.70422e+08	1.76525e+08	2.24089e+08	236735931	1.06707	0.068733
Q9UKV3	Apoptotic chromatin condensation inducer in the nucleus OS=Homo sapiens OX=9606 GN=ACIN1 PE=1 SV=2	29	36	187	36	1341	151.8	6.43	431.29	9.05833e+07	4.63448e+07	6.84641e+07	1.31872e+08	3.48352e+08	2.40112e+08	1.3075e+08	1.86253e+08	0.333614	0.105466
P06737	Glycogen phosphorylase, liver form OS=Homo sapiens OX=9606 GN=PYGL PE=1 SV=4	53	41	256	34	847	97.1	7.17	606.53	2.9126e+08	2.48946e+08	2.70103e+08	1.35115e+08	1.47723e+08	1.41419e+08	1.76329e+08	1.82344e+08	1.91248	0.005458
Q9BYK8	Helicase with zinc finger domain 2 OS=Homo sapiens OX=9606 GN=HELZ2 PE=1 SV=6	25	53	153	53	2649	294.5	7.49	306.16	7.09206e+07	9.49766e+07	8.29486e+07	73638912	6.25806e+07	6.81098e+07	3.36481e+07	4.26547e+07	1.22325	0.153705
Q9NUD5	Zinc finger CCHC domain-containing protein 3 OS=Homo sapiens OX=9606 GN=ZCCHC3 PE=1 SV=2	71	27	243	27	403	43.5	8.53	717.1	4.93823e+08	4.2202e+08	4.57922e+08	4.67338e+08	4.17872e+08	4.42605e+08	2.76157e+08	2.87448e+08	1.03677	0.579606
P12268	Inosine-5'-monophosphate dehydrogenase 2 OS=Homo sapiens OX=9606 GN=IMPDH2 PE=1 SV=2	54	23	158	22	514	55.8	6.9	489.38	116832633	1.55629e+08	1.36231e+08	8.99495e+07	104584963	9.72672e+07	1.97964e+08	230759494	1.4059	0.059239
P00338	L-lactate dehydrogenase A chain OS=Homo sapiens OX=9606 GN=LDHA PE=1 SV=2	83	27	315	26	332	36.7	8.27	843.34	3.6582e+08	4.88287e+08	4.27054e+08	1.76405e+08	284034984	2.3022e+08	7.44528e+08	8.8682e+08	1.92646	0.014378
Q9UPN6	SR-related and CTD-associated factor 8 OS=Homo sapiens OX=9606 GN=SCAF8 PE=1 SV=1	30	31	177	28	1271	140.4	8.29	489.37	2.69175e+08	1.6612e+08	2.17647e+08	3.27214e+08	4.05846e+08	3.6653e+08	1.79587e+08	1.93568e+08	0.598412	0.018719
P55265	Double-stranded RNA-specific adenosine deaminase OS=Homo sapiens OX=9606 GN=ADAR PE=1 SV=4	34	40	198	40	1226	136	8.65	424.25	1.81675e+08	1.85781e+08	1.83728e+08	1.80183e+08	2.30085e+08	2.05134e+08	1.68328e+08	1.59225e+08	0.904617	0.275209
Q8NI27	THO complex subunit 2 OS=Homo sapiens OX=9606 GN=THOC2 PE=1 SV=2	30	40	175	39	1593	182.7	8.44	434.79	1.61771e+08	1.13502e+08	1.37637e+08	1.41549e+08	1.95109e+08	1.68329e+08	1.04242e+08	1.09402e+08	0.83182	0.215077
Q9UKF6	Cleavage and polyadenylation specificity factor subunit 3 OS=Homo sapiens OX=9606 GN=CPSF3 PE=1 SV=1	54	27	181	27	684	77.4	5.6	516.82	2.75345e+08	2.19806e+08	2.47575e+08	3.21008e+08	3.00481e+08	3.10744e+08	1.75556e+08	1.46562e+08	0.797298	0.045413
Q6NZY4	Zinc finger CCHC domain-containing protein 8 OS=Homo sapiens OX=9606 GN=ZCCHC8 PE=1 SV=2	50	25	187	25	707	78.5	4.87	556.66	1.9001e+08	2.22555e+08	2.06283e+08	1.61645e+08	1.64932e+08	1.63288e+08	2.13982e+08	1.96225e+08	1.26339	0.043329
O95782	AP-2 complex subunit alpha-1 OS=Homo sapiens OX=9606 GN=AP2A1 PE=1 SV=3	51	41	197	27	977	107.5	7.03	455.4	1.71449e+08	1.37821e+08	1.54635e+08	2.30614e+08	2.23021e+08	2.26818e+08	8.77521e+07	1.02256e+08	0.681887	0.014108
P62263	40S ribosomal protein S14 OS=Homo sapiens OX=9606 GN=RPS14 PE=1 SV=3	70	12	242	12	151	16.3	10.05	849.79	1740255404	1.73035e+09	1.7353e+09	1.81709e+09	1.70566e+09	1.76138e+09	1.08811e+09	1.1292e+09	0.985854	0.503059
Q9H089	Large subunit GTPase 1 homolog OS=Homo sapiens OX=9606 GN=LSG1 PE=1 SV=2	47	33	268	33	658	75.2	6.38	650.03	2.36468e+08	1.91827e+08	2.14148e+08	2.64932e+08	2.93723e+08	2.79328e+08	2.33934e+08	2.21691e+08	0.768015	0.018301
P25705	ATP synthase subunit alpha, mitochondrial OS=Homo sapiens OX=9606 GN=ATP5F1A PE=1 SV=1	57	27	256	27	553	59.7	9.13	794.63	3.03998e+08	3.62221e+08	3.3311e+08	2.16001e+08	2.93901e+08	2.54951e+08	5.01856e+08	6.42754e+08	1.32738	0.054135
P12277	Creatine kinase B-type OS=Homo sapiens OX=9606 GN=CKB PE=1 SV=1	66	19	246	19	381	42.6	5.59	766.9	2.15634e+08	3.12993e+08	2.64313e+08	1.07873e+08	1.6235e+08	1.35112e+08	5.29435e+08	5.73294e+08	2.01151	0.025506
O75152	Zinc finger CCCH domain-containing protein 11A OS=Homo sapiens OX=9606 GN=ZC3H11A PE=1 SV=3	51	37	191	37	810	89.1	8.37	448.29	8.30168e+07	8.8267e+07	8.56419e+07	2.541e+08	2.43236e+08	2.48668e+08	1.23685e+08	139106619	0.344512	3e-05
Q14258	E3 ubiquitin/ISG15 ligase TRIM25 OS=Homo sapiens OX=9606 GN=TRIM25 PE=1 SV=2	50	26	127	26	630	70.9	8.09	363.1	2.70686e+08	2.80485e+08	2.75586e+08	3.01894e+07	2.2448e+07	2.63187e+07	2.9344e+07	2.64362e+07	10.6254	0
O43823	A-kinase anchor protein 8 OS=Homo sapiens OX=9606 GN=AKAP8 PE=1 SV=1	43	27	269	27	692	76.1	5.15	689.26	2.37615e+08	3.25497e+08	2.81556e+08	2.89163e+08	2.723e+08	2.80732e+08	4.58925e+08	4.80249e+08	1.00354	0.977268
Q15366	Poly(rC)-binding protein 2 OS=Homo sapiens OX=9606 GN=PCBP2 PE=1 SV=1	71	18	243	10	365	38.6	6.79	828.69	1.05859e+09	1.12075e+09	1.08967e+09	4.28298e+08	4.78026e+08	4.53162e+08	4.3893e+08	5.24392e+08	2.40944	1.5e-05
Q13435	Splicing factor 3B subunit 2 OS=Homo sapiens OX=9606 GN=SF3B2 PE=1 SV=2	39	35	223	35	895	100.2	5.67	513.46	243243145	2.08117e+08	2.2568e+08	3.50394e+08	4.6238e+08	4.06387e+08	2.21224e+08	2.57404e+08	0.562497	0.022424
Q6Y7W6	GRB10-interacting GYF protein 2 OS=Homo sapiens OX=9606 GN=GIGYF2 PE=1 SV=1	33	38	158	37	1299	150	5.54	371.14	2.21048e+08	2.49481e+08	2.35265e+08	8.43295e+07	9.94882e+07	9.19089e+07	1.43686e+08	1.37302e+08	2.57144	0.00054
Q8WUM0	Nuclear pore complex protein Nup133 OS=Homo sapiens OX=9606 GN=NUP133 PE=1 SV=2	39	36	159	36	1156	128.9	5.1	392.91	1.34383e+08	1.54677e+08	1.4453e+08	7.23649e+07	8.96663e+07	8.10156e+07	2.27509e+07	3.05648e+07	1.79769	0.001309
Q15365	Poly(rC)-binding protein 1 OS=Homo sapiens OX=9606 GN=PCBP1 PE=1 SV=2	84	20	195	13	356	37.5	7.09	607.07	9.37415e+08	878036745	9.07726e+08	3.07822e+08	3.4154e+08	3.24681e+08	4.37105e+08	511013612	2.80079	5.6e-05
P62136	Serine/threonine-protein phosphatase PP1-alpha catalytic subunit OS=Homo sapiens OX=9606 GN=PPP1CA PE=1 SV=1	69	22	217	5	330	37.5	6.33	636.58	4.82934e+08	5.45625e+08	5.1428e+08	2.69838e+08	3.9316e+08	3.31499e+08	6.6605e+08	7.068e+08	1.58844	0.020024
Q8TCG1	Protein CIP2A OS=Homo sapiens OX=9606 GN=CIP2A PE=1 SV=2	45	40	126	40	905	102.1	6.23	294.16	311584684	3.30395e+08	3.2099e+08	1.18567e+07	1.18948e+07	1.18758e+07	9.48854e+06	9.96876e+06	27.029	0.000308
Q14103	Heterogeneous nuclear ribonucleoprotein D0 OS=Homo sapiens OX=9606 GN=HNRNPD PE=1 SV=1	43	20	234	18	355	38.4	7.81	696.6	4.60236e+08	4.31998e+08	4.46117e+08	4.09271e+08	4.5139e+08	4.30331e+08	5.42452e+08	6.72772e+08	1.03834	0.349582
Q9Y285	Phenylalanine--tRNA ligase alpha subunit OS=Homo sapiens OX=9606 GN=FARSA PE=1 SV=3	57	20	240	20	508	57.5	7.8	699.88	3.21956e+08	2.44887e+08	2.83422e+08	2.4123e+08	2.71736e+08	256483273	1.76864e+08	1.99336e+08	1.10764	0.352976
P13647	Keratin, type II cytoskeletal 5 OS=Homo sapiens OX=9606 GN=KRT5 PE=1 SV=3	54	40	358	23	590	62.3	7.74	847.15	1.21638e+08	7.02597e+07	9.59489e+07	2.31834e+08	7.41992e+07	1.53016e+08	3.08234e+08	125076005	0.778015	0.336857
P55884	Eukaryotic translation initiation factor 3 subunit B OS=Homo sapiens OX=9606 GN=EIF3B PE=1 SV=3	46	30	214	30	814	92.4	5	566.96	2.69676e+08	2.26999e+08	2.48338e+08	1.97816e+08	1.94003e+08	1.95909e+08	1.67683e+08	181011559	1.2677	0.049994
Q14980	Nuclear mitotic apparatus protein 1 OS=Homo sapiens OX=9606 GN=NUMA1 PE=1 SV=2	23	38	87	37	2115	238.1	5.78	217.14	1.21069e+07	6.88672e+06	9.4968e+06	1.35969e+07	7.40939e+07	4.38454e+07	3.00089e+07	5.23898e+07	0.347741	0.18725
P35606	Coatomer subunit beta' OS=Homo sapiens OX=9606 GN=COPB2 PE=1 SV=2	44	32	118	32	906	102.4	5.27	312.53	2.14318e+08	2.04313e+08	2.09315e+08	3.303e+07	3.94411e+07	3.62356e+07	8.66735e+07	1.03263e+08	5.8069	5e-06
Q9NVI7	ATPase family AAA domain-containing protein 3A OS=Homo sapiens OX=9606 GN=ATAD3A PE=1 SV=2	55	31	264	10	634	71.3	8.98	642.78	4.98416e+08	3.91089e+08	4.44753e+08	4.15587e+08	3.83077e+08	3.99332e+08	3.63114e+08	3.68878e+08	1.11497	0.277532
P50991	T-complex protein 1 subunit delta OS=Homo sapiens OX=9606 GN=CCT4 PE=1 SV=4	60	29	309	28	539	57.9	7.83	779.99	4.45699e+08	3.95766e+08	4.20733e+08	1.76978e+08	2.09276e+08	1.93127e+08	5.0403e+08	6.03592e+08	2.18876	0.000461
Q5T9A4	ATPase family AAA domain-containing protein 3B OS=Homo sapiens OX=9606 GN=ATAD3B PE=1 SV=1	56	30	221	9	648	72.5	9.2	530.69	95254284	7.76733e+07	8.64638e+07	9.07889e+07	7.68619e+07	8.38254e+07	7.94541e+07	6.84775e+07	1.03625	0.705545
Q01844	RNA-binding protein EWS OS=Homo sapiens OX=9606 GN=EWSR1 PE=1 SV=1	16	10	377	10	656	68.4	9.33	1254.65	1.94917e+09	2.19354e+09	2071356566	2.27498e+09	2079991016	2.17748e+09	3.30842e+09	2.76259e+09	0.952535	0.307786
Q96T37	RNA-binding protein 15 OS=Homo sapiens OX=9606 GN=RBM15 PE=1 SV=2	42	36	217	32	977	107.1	10.08	497.57	2.54293e+08	1.30058e+08	1.92175e+08	4.25915e+08	435771375	4.30843e+08	1.83986e+08	1.74665e+08	0.446084	0.021284
P31939	Bifunctional purine biosynthesis protein ATIC OS=Homo sapiens OX=9606 GN=ATIC PE=1 SV=3	62	29	150	29	592	64.6	6.71	404.69	2.15587e+08	161402893	1.88495e+08	5.35144e+07	7.2097e+07	6.28057e+07	1.99114e+08	218201266	3.04601	0.009073
Q08945	FACT complex subunit SSRP1 OS=Homo sapiens OX=9606 GN=SSRP1 PE=1 SV=1	44	29	268	29	709	81	6.87	620.24	2.46232e+08	1.52786e+08	1.99509e+08	1.73703e+08	7.35796e+08	4.54749e+08	4.16097e+08	6.71695e+08	0.619479	0.25454
O60264	SWI/SNF-related matrix-associated actin-dependent regulator of chromatin subfamily A member 5 OS=Homo sapiens OX=9606 GN=SMARCA5 PE=1 SV=1	41	45	198	28	1052	121.8	8.09	410.08	8.57014e+07	9.32327e+07	8.9467e+07	62718966	2.49165e+08	1.55942e+08	1.19065e+08	213070277	0.786421	0.342164
Q9Y2X3	Nucleolar protein 58 OS=Homo sapiens OX=9606 GN=NOP58 PE=1 SV=1	53	21	146	21	529	59.5	8.92	464.11	7.42287e+07	4.88691e+07	6.15489e+07	1.43839e+08	2.00821e+08	1.7233e+08	1.36153e+08	1.8043e+08	0.363848	0.010942
Q14669	E3 ubiquitin-protein ligase TRIP12 OS=Homo sapiens OX=9606 GN=TRIP12 PE=1 SV=1	23	35	97	35	1992	220.3	8.48	234.06	6.71352e+07	5.90126e+07	6.30739e+07	2.95143e+07	4.75825e+07	3.85484e+07	2.65593e+07	3.12564e+07	1.69962	0.027196
Q9UNF1	Melanoma-associated antigen D2 OS=Homo sapiens OX=9606 GN=MAGED2 PE=1 SV=2	57	32	189	29	606	64.9	9.32	467.4	3.64824e+08	346181356	3.55503e+08	1.92985e+08	1.51755e+08	1.7237e+08	8.52273e+07	9.66588e+07	2.08239	0.001149
B5ME19	Eukaryotic translation initiation factor 3 subunit C-like protein OS=Homo sapiens OX=9606 GN=EIF3CL PE=1 SV=1	34	31	302	30	914	105.4	5.64	785.32	6.41044e+08	6.38662e+08	6.39853e+08	3.16975e+08	3.34718e+08	3.25846e+08	2.89081e+08	3.10086e+08	1.96463	0.000211
P33992	DNA replication licensing factor MCM5 OS=Homo sapiens OX=9606 GN=MCM5 PE=1 SV=5	59	36	214	36	734	82.2	8.37	533.68	2.91912e+08	284160692	2.88036e+08	309734246	2.84737e+08	2.97235e+08	1.83486e+08	149966253	0.970195	0.330214
Q6P2H3	Centrosomal protein of 85 kDa OS=Homo sapiens OX=9606 GN=CEP85 PE=1 SV=1	55	30	103	30	762	85.6	6	286.66	170336489	1.69163e+08	1.6975e+08	2.62235e+07	1.36699e+07	1.99467e+07	2.4896e+07	2.18604e+07	9.13371	0.00053
Q15459	Splicing factor 3A subunit 1 OS=Homo sapiens OX=9606 GN=SF3A1 PE=1 SV=1	45	31	175	31	793	88.8	5.22	457.63	1.42649e+08	116476530	1.29563e+08	1.51824e+08	2.01533e+08	1.76679e+08	140452558	1.77815e+08	0.743194	0.061494
Q9Y490	Talin-1 OS=Homo sapiens OX=9606 GN=TLN1 PE=1 SV=3	21	35	75	35	2541	269.6	6.07	225.94	2.50641e+07	1.20573e+07	1.85607e+07	9.04457e+06	9.44548e+06	9.24502e+06	5.62708e+07	5.65794e+07	2.00827	0.131092
Q3MHD2	Protein LSM12 OS=Homo sapiens OX=9606 GN=LSM12 PE=1 SV=2	77	14	343	14	195	21.7	7.74	1156.65	3.41504e+09	4.31706e+09	3.86605e+09	5.10697e+09	4.44091e+09	4.77394e+09	3.4171e+09	3.7387e+09	0.812464	0.053412
Q13263	Transcription intermediary factor 1-beta OS=Homo sapiens OX=9606 GN=TRIM28 PE=1 SV=5	36	27	172	27	835	88.5	5.77	474.37	1.84734e+08	1.3173e+08	1.58232e+08	9.5522e+07	1.36203e+08	1.15863e+08	2.51172e+08	2.68222e+08	1.39464	0.09754
Q8IWR0	Zinc finger CCCH domain-containing protein 7A OS=Homo sapiens OX=9606 GN=ZC3H7A PE=1 SV=1	41	34	176	33	971	110.5	7.3	384.47	1.42425e+08	1.83688e+08	1.63056e+08	1.51424e+08	1.52652e+08	1.52038e+08	9.2581e+07	9.93814e+07	1.07248	0.452643
O15226	NF-kappa-B-repressing factor OS=Homo sapiens OX=9606 GN=NKRF PE=1 SV=2	55	39	179	39	690	77.6	8.79	394.09	127198393	116329626	1.21764e+08	1.6695e+08	2.18918e+08	1.92934e+08	1.40133e+08	122965060	0.63889	0.036882
Q9P258	Protein RCC2 OS=Homo sapiens OX=9606 GN=RCC2 PE=1 SV=2	57	25	289	25	522	56	8.78	857.86	239953446	2.07238e+08	2.23596e+08	2.29014e+08	2.20389e+08	2.24702e+08	252325107	2.75805e+08	0.995322	0.919045
O43347	RNA-binding protein Musashi homolog 1 OS=Homo sapiens OX=9606 GN=MSI1 PE=1 SV=1	54	15	141	13	362	39.1	7.85	470.71	3.79844e+08	3.64289e+08	3.72066e+08	2.44742e+08	205705499	2.25224e+08	1.9988e+08	1.7499e+08	1.66032	0.002266
Q02880	DNA topoisomerase 2-beta OS=Homo sapiens OX=9606 GN=TOP2B PE=1 SV=3	29	45	148	29	1626	183.2	8	287.19	54689996	4.10096e+07	4.78498e+07	6.3236e+07	1.82537e+08	1.22886e+08	5.95976e+07	9.35878e+07	0.469402	0.159564
Q9BYJ9	YTH domain-containing family protein 1 OS=Homo sapiens OX=9606 GN=YTHDF1 PE=1 SV=1	47	22	235	14	559	60.8	8.79	670.12	6.35221e+08	6.92191e+08	6.63706e+08	3.82611e+08	3.22778e+08	3.52695e+08	2.17906e+08	2.27111e+08	1.89091	0.000202
P36873	Serine/threonine-protein phosphatase PP1-gamma catalytic subunit OS=Homo sapiens OX=9606 GN=PPP1CC PE=1 SV=1	66	20	199	3	323	37	6.54	604.04	7.8209e+07	6.13431e+07	6.97761e+07	44498124	6.47609e+07	5.46295e+07	5.24471e+07	60687894	1.30759	0.119744
P62841	40S ribosomal protein S15 OS=Homo sapiens OX=9606 GN=RPS15 PE=1 SV=2	79	10	438	10	145	17	10.39	1300.78	1.01791e+09	9.45477e+08	9.81694e+08	1.18871e+09	1.07769e+09	1.1332e+09	4.77555e+08	4.94313e+08	0.867693	0.022269
P11388	DNA topoisomerase 2-alpha OS=Homo sapiens OX=9606 GN=TOP2A PE=1 SV=3	35	50	176	34	1531	174.3	8.72	337.76	7.0942e+07	4.50778e+07	5.80099e+07	5.58741e+07	3.01708e+08	1.78791e+08	1.36108e+08	2.03474e+08	0.518318	0.229907
Q9Y3F4	Serine-threonine kinase receptor-associated protein OS=Homo sapiens OX=9606 GN=STRAP PE=1 SV=1	67	19	182	19	350	38.4	5.12	490.88	601347831	5.84676e+08	5.93012e+08	2.8725e+08	2.57057e+08	2.72153e+08	2.40393e+08	2.87404e+08	2.18345	4.9e-05
Q8WUM4	Programmed cell death 6-interacting protein OS=Homo sapiens OX=9606 GN=PDCD6IP PE=1 SV=1	53	36	153	36	868	96	6.52	319.89	1.74025e+08	1.42007e+08	1.58016e+08	3.67518e+07	4.73313e+07	4.20416e+07	1.24679e+08	1.30509e+08	3.79887	0.003244
Q14166	Tubulin--tyrosine ligase-like protein 12 OS=Homo sapiens OX=9606 GN=TTLL12 PE=1 SV=2	50	24	93	24	644	74.4	5.53	275.31	2.66587e+08	2.92622e+08	2.79605e+08	7.78576e+07	7.35545e+07	7.57061e+07	3.9746e+07	7.47864e+07	3.69528	0.001046
P26641	Elongation factor 1-gamma OS=Homo sapiens OX=9606 GN=EEF1G PE=1 SV=3	69	27	301	27	437	50.1	6.67	770.07	7.91329e+08	9.08727e+08	8.50028e+08	2.45323e+08	2.9643e+08	2.70877e+08	7.08164e+08	8.15257e+08	3.15685	0.000936
P41252	Isoleucine--tRNA ligase, cytoplasmic OS=Homo sapiens OX=9606 GN=IARS1 PE=1 SV=2	35	41	171	41	1262	144.4	6.15	346.19	1.76896e+08	1.74405e+08	1.7565e+08	36748519	3.60807e+07	3.64146e+07	8.84267e+07	9.51707e+07	4.8239	8e-06
Q9Y5A9	YTH domain-containing family protein 2 OS=Homo sapiens OX=9606 GN=YTHDF2 PE=1 SV=2	39	21	207	16	579	62.3	8.79	567.41	1.18162e+09	1.27479e+09	1.2282e+09	4.18825e+08	3.67033e+08	3.92929e+08	307908989	3.04343e+08	3.13485	8.1e-05
Q9BSJ2	Gamma-tubulin complex component 2 OS=Homo sapiens OX=9606 GN=TUBGCP2 PE=1 SV=2	47	33	80	33	902	102.5	6.84	215.28	1.23112e+08	1.21505e+08	1.22308e+08	1.96676e+07	1.89542e+07	1.93109e+07	1.8448e+07	6.8674e+06	6.33509	1e-06
P53621	Coatomer subunit alpha OS=Homo sapiens OX=9606 GN=COPA PE=1 SV=2	32	32	125	32	1224	138.3	7.66	352.74	8.70269e+07	7.7367e+07	8.21969e+07	1.37562e+07	2.80013e+07	2.08788e+07	44285491	5.49312e+07	4.28253	0.000507
Q14151	Scaffold attachment factor B2 OS=Homo sapiens OX=9606 GN=SAFB2 PE=1 SV=1	37	37	183	24	953	107.4	6.16	388.72	1.6672e+08	1.42399e+08	1.54559e+08	2.79927e+08	3.88255e+08	3.34091e+08	2.44531e+08	2.62646e+08	0.470952	0.02443
P54886	Delta-1-pyrroline-5-carboxylate synthase OS=Homo sapiens OX=9606 GN=ALDH18A1 PE=1 SV=2	38	23	130	23	795	87.2	7.12	397.32	2.40088e+08	2.1496e+08	2.27524e+08	1.96026e+08	1.98351e+08	1.97188e+08	752534200	7.86474e+08	1.15387	0.051584
P00558	Phosphoglycerate kinase 1 OS=Homo sapiens OX=9606 GN=PGK1 PE=1 SV=3	76	30	200	30	417	44.6	8.1	443.16	1.46136e+08	2.33654e+08	1.89895e+08	8.21601e+07	1.0566e+08	9.39101e+07	4.59692e+08	5.17866e+08	2.04353	0.054409
P49790	Nuclear pore complex protein Nup153 OS=Homo sapiens OX=9606 GN=NUP153 PE=1 SV=2	28	32	137	32	1475	153.8	8.73	320.29	7.96226e+07	9.68058e+07	8.82142e+07	4.70571e+07	6.17541e+07	5.44056e+07	4.5349e+07	5.8271e+07	1.6415	0.007048
P35580	Myosin-10 OS=Homo sapiens OX=9606 GN=MYH10 PE=1 SV=3	24	42	134	30	1976	228.9	5.54	312.65	6.5786e+07	4.62882e+07	5.60371e+07	2294117	1.11776e+07	6.73587e+06	2.07673e+07	22588962	12.5863	0.00529
Q15437	Protein transport protein Sec23B OS=Homo sapiens OX=9606 GN=SEC23B PE=1 SV=2	47	22	127	19	767	86.4	6.89	388.53	5.49314e+07	6.15417e+07	5.82365e+07	4.00879e+07	3.62321e+07	3.816e+07	3.73968e+07	3.60767e+07	1.52872	0.002112
Q99460	26S proteasome non-ATPase regulatory subunit 1 OS=Homo sapiens OX=9606 GN=PSMD1 PE=1 SV=2	37	28	150	28	953	105.8	5.39	417.19	1.15719e+08	1.15271e+08	1.15495e+08	1.14294e+08	9.98652e+07	1.07079e+08	7.35343e+07	7.74812e+07	1.08187	0.18063
P62805	Histone H4 OS=Homo sapiens OX=9606 GN=H4C16 PE=1 SV=2	59	14	555	14	103	11.4	11.36	1489.25	2381517278	3.711e+09	3.04626e+09	3.17139e+09	1.3943e+10	8.55718e+09	8.0934e+09	1.48907e+10	0.511671	0.216936
O14980	Exportin-1 OS=Homo sapiens OX=9606 GN=XPO1 PE=1 SV=1	34	30	157	30	1071	123.3	6.06	430.65	8.58617e+07	6.321e+07	7.45359e+07	2.5505e+07	3.3633e+07	2.9569e+07	64982790	8.86906e+07	2.5531	0.012662
P31689	DnaJ homolog subfamily A member 1 OS=Homo sapiens OX=9606 GN=DNAJA1 PE=1 SV=2	54	19	184	19	397	44.8	7.08	577.35	3.28204e+08	3.276e+08	3.27902e+08	2.62517e+08	2.3222e+08	2.47368e+08	2.17821e+08	232649471	1.32889	0.011565
P06493	Cyclin-dependent kinase 1 OS=Homo sapiens OX=9606 GN=CDK1 PE=1 SV=3	79	21	172	19	297	34.1	8.4	434.88	3.36168e+08	3.37948e+08	3.37058e+08	1.7755e+08	1.9139e+08	1.8447e+08	8.21116e+07	9.75292e+07	1.82889	0.000572
P63241	Eukaryotic translation initiation factor 5A-1 OS=Homo sapiens OX=9606 GN=EIF5A PE=1 SV=2	72	14	147	14	154	16.8	5.24	458.6	1.63333e+08	2.56678e+08	2.10005e+08	8.76332e+07	1.04821e+08	9.62269e+07	3.12328e+08	3.60943e+08	2.19409	0.047651
P41091	Eukaryotic translation initiation factor 2 subunit 3 OS=Homo sapiens OX=9606 GN=EIF2S3 PE=1 SV=3	58	22	197	22	472	51.1	8.4	556.14	4.28589e+08	4.36699e+08	4.32644e+08	196857423	1.99084e+08	1.97971e+08	1.66423e+08	1.91012e+08	2.18544	3.4e-05
P62140	Serine/threonine-protein phosphatase PP1-beta catalytic subunit OS=Homo sapiens OX=9606 GN=PPP1CB PE=1 SV=3	65	20	202	6	327	37.2	6.19	574.67	9.8586e+07	9.50377e+07	9.68118e+07	5.92699e+07	8.31821e+07	7.1226e+07	78762223	88666942	1.38549	0.062751
O15371	Eukaryotic translation initiation factor 3 subunit D OS=Homo sapiens OX=9606 GN=EIF3D PE=1 SV=1	52	21	230	21	548	63.9	6.05	698.99	3.06752e+08	2.72175e+08	2.89464e+08	2.71383e+08	2.34606e+08	2.52994e+08	264761713	2.68481e+08	1.1482	0.066811
O15372	Eukaryotic translation initiation factor 3 subunit H OS=Homo sapiens OX=9606 GN=EIF3H PE=1 SV=1	76	22	123	22	352	39.9	6.54	305.4	1.42066e+08	1.54345e+08	1.48205e+08	1.40018e+08	1.30471e+08	1.35245e+08	1.26598e+08	1.32831e+08	1.09674	0.047991
P62258	14-3-3 protein epsilon OS=Homo sapiens OX=9606 GN=YWHAE PE=1 SV=1	66	22	258	19	255	29.2	4.74	736.84	5.02369e+08	6.98613e+08	6.00491e+08	3.48297e+08	4.56233e+08	4.02265e+08	6.9153e+08	8.54269e+08	1.51102	0.05224
O76021	Ribosomal L1 domain-containing protein 1 OS=Homo sapiens OX=9606 GN=RSL1D1 PE=1 SV=3	50	29	224	29	490	54.9	10.13	588.28	1.31543e+08	1.28804e+08	1.30173e+08	1.59915e+08	2.95777e+08	2.27846e+08	1.37345e+08	245888655	0.608481	0.130369
Q13347	Eukaryotic translation initiation factor 3 subunit I OS=Homo sapiens OX=9606 GN=EIF3I PE=1 SV=1	76	19	173	18	325	36.5	5.64	565.24	3.98956e+08	4.20328e+08	4.09642e+08	2.4815e+08	334328440	2.91239e+08	204434100	2.32213e+08	1.42753	0.035002
P60174	Triosephosphate isomerase OS=Homo sapiens OX=9606 GN=TPI1 PE=1 SV=4	87	19	170	19	249	26.7	6.9	523.61	2.54722e+08	5.38702e+08	3.96712e+08	1.95821e+08	1.87455e+08	1.91638e+08	5.66967e+08	8.38915e+08	2.07077	0.129356
Q13356	RING-type E3 ubiquitin-protein ligase PPIL2 OS=Homo sapiens OX=9606 GN=PPIL2 PE=1 SV=1	64	27	161	27	520	58.8	8.78	451.91	2.8975e+07	3.73584e+07	3.31667e+07	6.48502e+07	6.10713e+07	6.29607e+07	1.86753e+08	1.76981e+08	0.5271	0.002131
Q02241	Kinesin-like protein KIF23 OS=Homo sapiens OX=9606 GN=KIF23 PE=1 SV=3	36	31	166	30	960	110	8.51	419.51	1.15652e+08	7.95046e+07	9.75782e+07	2.35539e+08	274056570	2.54798e+08	7.72265e+07	1.06903e+08	0.38443	0.00051
Q12834	Cell division cycle protein 20 homolog OS=Homo sapiens OX=9606 GN=CDC20 PE=1 SV=2	58	18	115	18	499	54.7	9.23	354.46	1.67884e+08	1.56744e+08	1.62314e+08	8.54372e+07	8.05735e+07	8.30053e+07	5.70373e+07	6.71453e+07	1.95658	0.000343
P50395	Rab GDP dissociation inhibitor beta OS=Homo sapiens OX=9606 GN=GDI2 PE=1 SV=2	54	22	139	13	445	50.6	6.47	389.22	9.56287e+07	1.00653e+08	9.8141e+07	2.7139e+07	2.81815e+07	2.76603e+07	1.41982e+08	1.67471e+08	3.54893	0.000255
P49411	Elongation factor Tu, mitochondrial OS=Homo sapiens OX=9606 GN=TUFM PE=1 SV=3	60	24	182	24	455	49.8	7.61	472.86	1.95444e+08	2.18467e+08	2.06956e+08	171100792	2.09362e+08	1.90231e+08	2.59746e+08	304717318	1.09533	0.278181
Q9Y5V3	Melanoma-associated antigen D1 OS=Homo sapiens OX=9606 GN=MAGED1 PE=1 SV=3	31	26	199	21	778	86.1	5.83	552.13	311786566	3.62209e+08	3.36998e+08	4.02209e+08	3.86524e+08	3.94366e+08	1.54466e+08	1.60467e+08	0.854755	0.048316
Q16891	MICOS complex subunit MIC60 OS=Homo sapiens OX=9606 GN=IMMT PE=1 SV=1	49	29	112	29	758	83.6	6.48	323.48	6.83117e+07	4.00776e+07	5.41946e+07	2.83104e+07	3.12749e+07	2.97927e+07	7.34815e+07	7.72402e+07	1.82207	0.094216
P54136	Arginine--tRNA ligase, cytoplasmic OS=Homo sapiens OX=9606 GN=RARS1 PE=1 SV=2	52	32	179	32	660	75.3	6.68	416.94	2.7188e+08	238183226	2.55032e+08	3.25966e+07	3.89826e+07	3.57896e+07	1.19087e+08	1.29829e+08	7.16398	0.001436
P51617	Interleukin-1 receptor-associated kinase 1 OS=Homo sapiens OX=9606 GN=IRAK1 PE=1 SV=2	45	21	104	20	712	76.5	6.62	280.94	1.91482e+08	2.14595e+08	2.03038e+08	2.56064e+07	2.96633e+07	2.76349e+07	1.2679e+07	1.29755e+07	7.3737	0.001083
P08865	40S ribosomal protein SA OS=Homo sapiens OX=9606 GN=RPSA PE=1 SV=4	55	14	179	14	295	32.8	4.87	643.25	5.45219e+08	6.06305e+08	5.75762e+08	4.72024e+08	4.74249e+08	4.73137e+08	5.74935e+08	689488814	1.21691	0.028142
P50990	T-complex protein 1 subunit theta OS=Homo sapiens OX=9606 GN=CCT8 PE=1 SV=4	67	34	268	34	548	59.6	5.6	631	6.47916e+08	892272860	7.70094e+08	5.80041e+08	5.21711e+08	5.50876e+08	5.90854e+08	6.47956e+08	1.40056	0.082562
Q9H6S0	3'-5' RNA helicase YTHDC2 OS=Homo sapiens OX=9606 GN=YTHDC2 PE=1 SV=2	31	36	143	36	1430	160.1	8.4	356.41	1.32412e+08	1.4406e+08	1.38236e+08	1.05074e+08	1.09232e+08	1.07153e+08	4.87965e+07	4.24162e+07	1.29041	0.006219
O60832	H/ACA ribonucleoprotein complex subunit DKC1 OS=Homo sapiens OX=9606 GN=DKC1 PE=1 SV=3	52	25	208	25	514	57.6	9.42	585.74	2.17835e+08	1.51048e+08	1.84441e+08	2.78386e+08	3.40252e+08	3.09319e+08	2.29341e+08	3.0784e+08	0.600297	0.009089
Q15436	Protein transport protein Sec23A OS=Homo sapiens OX=9606 GN=SEC23A PE=1 SV=2	46	21	102	18	765	86.1	7.08	277.04	5.409e+07	6.78716e+07	60980816	4.11227e+07	38379316	3.9751e+07	6.18662e+07	5.39399e+07	1.53529	0.029389
Q13895	Bystin OS=Homo sapiens OX=9606 GN=BYSL PE=1 SV=3	64	25	165	25	437	49.6	8.12	438.05	1.48376e+08	1.54927e+08	1.51652e+08	2.08698e+08	2.57806e+08	2.33252e+08	1.32948e+08	1.37833e+08	0.655019	0.027111
Q7L2H7	Eukaryotic translation initiation factor 3 subunit M OS=Homo sapiens OX=9606 GN=EIF3M PE=1 SV=1	57	18	147	18	374	42.5	5.63	461.5	1.07976e+08	1.72862e+08	1.40419e+08	9.53017e+07	8.98676e+07	9.25847e+07	8.12068e+07	8.93536e+07	1.51753	0.124197
P62753	40S ribosomal protein S6 OS=Homo sapiens OX=9606 GN=RPS6 PE=1 SV=1	49	21	286	21	249	28.7	10.84	744	1.52424e+09	1.42979e+09	1.47701e+09	1296318800	1.22655e+09	1.26143e+09	8.40964e+08	8.29039e+08	1.1715	0.004133
P13797	Plastin-3 OS=Homo sapiens OX=9606 GN=PLS3 PE=1 SV=4	59	31	125	27	630	70.8	5.6	308.13	7.83043e+07	4.96333e+07	6.39688e+07	3.69786e+07	4.51056e+07	4.10421e+07	1.781e+08	1.92936e+08	1.5689	0.099888
Q9NRA8	Eukaryotic translation initiation factor 4E transporter OS=Homo sapiens OX=9606 GN=EIF4ENIF1 PE=1 SV=2	34	22	73	22	985	108.1	8.32	202.24	9.94096e+07	1.34143e+08	1.16776e+08	3.21918e+07	2.83883e+07	3.029e+07	1.6831e+07	1.82836e+07	3.86544	0.012399
Q9BWF3	RNA-binding protein 4 OS=Homo sapiens OX=9606 GN=RBM4 PE=1 SV=1	81	22	148	6	364	40.3	7.08	397.27	2.73152e+08	2.94068e+08	2.8361e+08	3.06939e+08	2.80993e+08	2.93966e+08	3.29155e+08	3.74283e+08	0.966026	0.344846
P07910	Heterogeneous nuclear ribonucleoproteins C1/C2 OS=Homo sapiens OX=9606 GN=HNRNPC PE=1 SV=4	43	21	361	11	306	33.7	5.08	873.07	1.89178e+09	1.91267e+09	1.90223e+09	1945954390	3.25943e+09	2.60269e+09	1.9808e+09	2.79884e+09	0.764001	0.20593
Q92540	Nonsense-mediated mRNA decay factor SMG7 OS=Homo sapiens OX=9606 GN=SMG7 PE=1 SV=2	36	31	108	30	1137	127.2	8.72	296.34	65556137	1.05901e+08	8.57288e+07	6.849e+07	5.93167e+07	6.39033e+07	3.46155e+07	3.42239e+07	1.34617	0.197211
P62917	60S ribosomal protein L8 OS=Homo sapiens OX=9606 GN=RPL8 PE=1 SV=2	61	16	206	16	257	28	11.03	561.64	1.26443e+09	1.13242e+09	1.19843e+09	1.16652e+09	1.18061e+09	1.17356e+09	5.9037e+08	6.96402e+08	1.02121	0.581774
P40227	T-complex protein 1 subunit zeta OS=Homo sapiens OX=9606 GN=CCT6A PE=1 SV=3	45	23	283	23	531	58	6.68	855.32	3.4924e+08	2.2041e+08	2.84825e+08	1.25786e+08	1.41488e+08	1.33637e+08	4.17087e+08	4.84423e+08	2.13626	0.05358
P36578	60S ribosomal protein L4 OS=Homo sapiens OX=9606 GN=RPL4 PE=1 SV=5	46	23	321	23	427	47.7	11.06	862.35	1.12512e+09	1.00407e+09	1.06459e+09	1.051e+09	1.05625e+09	1.05362e+09	4.92794e+08	5.99845e+08	1.01042	0.783328
P26368	Splicing factor U2AF 65 kDa subunit OS=Homo sapiens OX=9606 GN=U2AF2 PE=1 SV=4	53	17	214	17	475	53.5	9.09	761.85	2.46448e+08	182417615	2.14433e+08	2.47634e+08	2.93022e+08	2.70328e+08	1.89632e+08	2.17982e+08	0.796986	0.076084
P33991	DNA replication licensing factor MCM4 OS=Homo sapiens OX=9606 GN=MCM4 PE=1 SV=5	43	32	135	31	863	96.5	6.74	369.23	1.05293e+08	9.19703e+07	9.86317e+07	4.66014e+07	6.5905e+07	5.62532e+07	7.7386e+07	8.46114e+07	1.78881	0.004893
Q9UJX4	Anaphase-promoting complex subunit 5 OS=Homo sapiens OX=9606 GN=ANAPC5 PE=1 SV=2	40	23	98	23	755	85	6.87	303.89	5.8532e+07	6.19392e+07	6.02356e+07	3.13536e+07	2.75204e+07	2.9437e+07	1.03247e+07	8.12531e+06	2.05206	3.5e-05
P46013	Proliferation marker protein Ki-67 OS=Homo sapiens OX=9606 GN=MKI67 PE=1 SV=2	17	37	85	37	3256	358.5	9.45	199.87	2.03496e+07	1.3994e+07	1.71718e+07	1.20481e+07	7.35589e+07	4.28035e+07	3.10892e+07	6.01227e+07	0.686632	0.285102
P04843	Dolichyl-diphosphooligosaccharide--protein glycosyltransferase subunit 1 OS=Homo sapiens OX=9606 GN=RPN1 PE=1 SV=1	52	25	133	25	607	68.5	6.38	339.54	1.41279e+08	6.57343e+07	1.03506e+08	81764337	83348964	8.25567e+07	179497229	169119166	1.25384	0.438102
P18669	Phosphoglycerate mutase 1 OS=Homo sapiens OX=9606 GN=PGAM1 PE=1 SV=2	72	17	131	17	254	28.8	7.18	363.12	1.10788e+08	1.92942e+08	1.51865e+08	6.19565e+07	7.77916e+07	6.9874e+07	2.03882e+08	3.2145e+08	2.19225	0.06955
P06748	Nucleophosmin OS=Homo sapiens OX=9606 GN=NPM1 PE=1 SV=2	44	13	287	13	294	32.6	4.78	852.29	1.0195e+09	5.6291e+08	7.91203e+08	4.78661e+08	1.16992e+09	8.24292e+08	7.91113e+08	1.24929e+09	1.09636	0.89761
Q86V48	Leucine zipper protein 1 OS=Homo sapiens OX=9606 GN=LUZP1 PE=1 SV=2	36	32	131	32	1076	120.2	8.5	298.82	5.82222e+07	7.2382e+07	6.53021e+07	7.57959e+07	9.10479e+07	8.34219e+07	3.52892e+07	3.8633e+07	0.787191	0.039594
O43707	Alpha-actinin-4 OS=Homo sapiens OX=9606 GN=ACTN4 PE=1 SV=2	41	29	111	16	911	104.8	5.44	287.38	6.70073e+07	3.24073e+07	4.97073e+07	2.24276e+07	1.92145e+07	2.08211e+07	9.91101e+07	1.06383e+08	2.39689	0.100411
Q15424	Scaffold attachment factor B1 OS=Homo sapiens OX=9606 GN=SAFB PE=1 SV=4	34	33	207	20	915	102.6	5.47	454.47	1.21504e+08	1.16228e+08	1.18866e+08	1.78364e+08	2.86856e+08	2.3261e+08	1.62836e+08	1.96059e+08	0.530605	0.067821
Q5SW79	Centrosomal protein of 170 kDa OS=Homo sapiens OX=9606 GN=CEP170 PE=1 SV=1	27	35	142	35	1584	175.2	7.11	321.65	5.75837e+07	6.76117e+07	6.25977e+07	5.00294e+07	6.24559e+07	5.62427e+07	1.63873e+07	17300749	1.12216	0.243057
Q99459	Cell division cycle 5-like protein OS=Homo sapiens OX=9606 GN=CDC5L PE=1 SV=2	45	28	136	28	802	92.2	8.18	347.96	9.34279e+07	1.08778e+08	101103136	1.46572e+08	1.65172e+08	1.55872e+08	5.00348e+07	7.40115e+07	0.650175	0.001631
Q8NI36	WD repeat-containing protein 36 OS=Homo sapiens OX=9606 GN=WDR36 PE=1 SV=1	36	26	132	26	951	105.3	7.53	361.63	5.79374e+07	57728985	5.78332e+07	5.0571e+07	8.40212e+07	6.72961e+07	43194323	6.81205e+07	0.897101	0.430433
P05141	ADP/ATP translocase 2 OS=Homo sapiens OX=9606 GN=SLC25A5 PE=1 SV=7	56	21	373	8	298	32.8	9.69	968.46	2.70156e+09	3.28855e+09	2.99505e+09	2.57303e+09	2.57924e+09	2.57613e+09	1.56197e+09	2.32891e+09	1.16262	0.13197
Q14204	Cytoplasmic dynein 1 heavy chain 1 OS=Homo sapiens OX=9606 GN=DYNC1H1 PE=1 SV=5	11	43	98	43	4646	532.1	6.4	207.36	4.22636e+07	3.6266e+07	3.92648e+07	9.36887e+06	1.57108e+07	1.25398e+07	4.07926e+07	2.71464e+07	3.27381	0.000455
P32969	60S ribosomal protein L9 OS=Homo sapiens OX=9606 GN=RPL9P9 PE=1 SV=1	73	15	144	15	192	21.9	9.95	439.79	3.82368e+08	2.91975e+08	3.37171e+08	2.74185e+08	3.04847e+08	2.89516e+08	2.7903e+08	3.85244e+08	1.16679	0.202111
Q9UG63	ATP-binding cassette sub-family F member 2 OS=Homo sapiens OX=9606 GN=ABCF2 PE=1 SV=2	50	30	183	30	623	71.2	7.37	410.81	3.08534e+08	303439148	3.05986e+08	2.26812e+08	1.98977e+08	2.12895e+08	6.54315e+07	6.47957e+07	1.44138	0.006005
Q86VP6	Cullin-associated NEDD8-dissociated protein 1 OS=Homo sapiens OX=9606 GN=CAND1 PE=1 SV=2	34	32	115	31	1230	136.3	5.78	334.97	3.35241e+07	2.03213e+07	2.69227e+07	8.93728e+06	2.08468e+07	1.4892e+07	1.06516e+08	1.13058e+08	2.03724	0.079733
Q9BXP5	Serrate RNA effector molecule homolog OS=Homo sapiens OX=9606 GN=SRRT PE=1 SV=1	35	35	184	35	876	100.6	5.96	397.48	1.48011e+08	1.51624e+08	1.49817e+08	1.92527e+08	1.87234e+08	1.8988e+08	1.45384e+08	1.41164e+08	0.789112	7e-05
P06744	Glucose-6-phosphate isomerase OS=Homo sapiens OX=9606 GN=GPI PE=1 SV=4	53	24	171	24	558	63.1	8.32	404.36	1.46196e+08	1.2543e+08	1.35813e+08	4.23313e+07	6.41151e+07	53223178	2.62757e+08	2.92882e+08	2.62612	0.000691
P54132	RecQ-like DNA helicase BLM OS=Homo sapiens OX=9606 GN=BLM PE=1 SV=1	32	35	119	34	1417	158.9	7.49	276.52	4.2634e+07	5.55611e+07	4.90976e+07	1.27693e+08	1.29196e+08	1.28445e+08	1.68982e+07	2.21226e+07	0.382256	0.001963
Q5TC82	Roquin-1 OS=Homo sapiens OX=9606 GN=RC3H1 PE=1 SV=1	32	23	110	18	1133	125.7	7.27	295.5	1.41724e+08	1.6714e+08	1.54432e+08	1.16711e+08	1.1109e+08	1.139e+08	2.24303e+08	219642155	1.3564	0.026596
O15067	Phosphoribosylformylglycinamidine synthase OS=Homo sapiens OX=9606 GN=PFAS PE=1 SV=4	29	26	127	26	1338	144.6	5.76	384.69	1.05293e+08	109340756	1.07317e+08	3.83921e+07	5.55593e+07	4.69757e+07	7.68732e+07	68733745	2.33712	0.00473
Q04695	Keratin, type I cytoskeletal 17 OS=Homo sapiens OX=9606 GN=KRT17 PE=1 SV=2	62	30	201	15	432	48.1	5.02	417.9	6.86321e+06	3.0174e+06	4.9403e+06	69096397	3.39253e+06	3.62445e+07	5.94643e+07	7.96008e+06	0.554678	0.24035
Q5JTH9	RRP12-like protein OS=Homo sapiens OX=9606 GN=RRP12 PE=1 SV=2	30	31	133	31	1297	143.6	8.75	342.82	5.06348e+07	3.67909e+07	4.37129e+07	6.01803e+07	8.20143e+07	7.10973e+07	2.57941e+07	4.21878e+07	0.624729	0.028564
P23921	Ribonucleoside-diphosphate reductase large subunit OS=Homo sapiens OX=9606 GN=RRM1 PE=1 SV=1	35	25	116	25	792	90	7.15	322.77	1.33083e+08	1.21409e+08	1.27246e+08	3.01391e+07	3.04845e+07	3.03118e+07	6.69027e+07	6.9467e+07	4.198	0.001196
Q06830	Peroxiredoxin-1 OS=Homo sapiens OX=9606 GN=PRDX1 PE=1 SV=1	79	19	230	15	199	22.1	8.13	579.07	6.44448e+08	8.56204e+08	7.50326e+08	6.02099e+08	5.4528e+08	5.7369e+08	1.18544e+09	1.43328e+09	1.31004	0.093039
P62424	60S ribosomal protein L7a OS=Homo sapiens OX=9606 GN=RPL7A PE=1 SV=2	48	20	250	20	266	30	10.61	624.7	1.17247e+09	1.08448e+09	1.12848e+09	1.06967e+09	1.11766e+09	1.09366e+09	5.29122e+08	6.57788e+08	1.03216	0.312823
P17066	Heat shock 70 kDa protein 6 OS=Homo sapiens OX=9606 GN=HSPA6 PE=1 SV=2	54	28	448	16	643	71	6.14	1205.49	42415033	4.46942e+07	4.35546e+07	23576340	2.0228e+07	2.19022e+07	15181253	1.50917e+07	1.99639	0.000122
Q9H0A0	RNA cytidine acetyltransferase OS=Homo sapiens OX=9606 GN=NAT10 PE=1 SV=2	39	34	155	33	1025	115.7	8.27	401.94	6.75342e+07	8.80897e+07	7.7812e+07	81288216	1.40488e+08	1.10888e+08	7.59068e+07	1.19344e+08	0.737607	0.184091
Q9UKZ1	CCR4-NOT transcription complex subunit 11 OS=Homo sapiens OX=9606 GN=CNOT11 PE=1 SV=1	49	15	70	15	510	55.2	6.4	244.95	1.12425e+08	9.12394e+07	1.01832e+08	2.8866e+07	2.47352e+07	2.68006e+07	1.15369e+07	8.47551e+06	3.81475	0.005175
Q8IY37	Probable ATP-dependent RNA helicase DHX37 OS=Homo sapiens OX=9606 GN=DHX37 PE=1 SV=1	32	35	157	35	1157	129.5	8.1	318.3	8.13795e+07	1.06055e+08	9.37173e+07	1.01316e+08	1.10725e+08	1.0602e+08	6.03733e+07	6.60972e+07	0.885119	0.219842
Q9H3U1	Protein unc-45 homolog A OS=Homo sapiens OX=9606 GN=UNC45A PE=1 SV=1	38	29	109	29	944	103	6.07	296.93	1.80211e+08	1.87677e+08	1.83944e+08	1.06169e+07	5.86643e+06	8.24168e+06	1.88704e+07	1.86256e+07	23.6665	2e-06
P30153	Serine/threonine-protein phosphatase 2A 65 kDa regulatory subunit A alpha isoform OS=Homo sapiens OX=9606 GN=PPP2R1A PE=1 SV=4	48	24	162	17	589	65.3	5.11	464.3	3.62543e+08	2.0368e+08	2.83112e+08	8.26378e+07	9.83914e+07	9.05146e+07	1.83258e+08	2.10597e+08	3.14371	0.051014
P18621	60S ribosomal protein L17 OS=Homo sapiens OX=9606 GN=RPL17 PE=1 SV=3	64	15	257	15	184	21.4	10.17	707.74	1.51556e+09	1.3669e+09	1.44123e+09	1.64271e+09	1.32945e+09	1.48608e+09	7.77703e+08	8.62772e+08	0.977083	0.685885
O60716	Catenin delta-1 OS=Homo sapiens OX=9606 GN=CTNND1 PE=1 SV=1	33	26	134	25	968	108.1	6.23	352.62	1.23792e+08	1.22476e+08	1.23134e+08	5.35294e+07	4.57158e+07	4.96226e+07	6.74565e+07	6.0441e+07	2.49173	0.000704
P14625	Endoplasmin OS=Homo sapiens OX=9606 GN=HSP90B1 PE=1 SV=1	36	29	179	27	803	92.4	4.84	438.96	1.75434e+08	8.62958e+07	1.30865e+08	8.08084e+07	9.45003e+07	8.76544e+07	3.11091e+08	3.33315e+08	1.49907	0.233229
Q9NVP1	ATP-dependent RNA helicase DDX18 OS=Homo sapiens OX=9606 GN=DDX18 PE=1 SV=2	37	22	172	22	670	75.4	9.5	451.51	8.68393e+07	1.23943e+08	1.05391e+08	1.00083e+08	1.30928e+09	7.04683e+08	1.28973e+09	1.28549e+08	0.427696	0.228058
Q96SI9	Spermatid perinuclear RNA-binding protein OS=Homo sapiens OX=9606 GN=STRBP PE=1 SV=1	36	25	328	16	672	73.6	8.72	783.32	4.68937e+07	4.69727e+07	4.69332e+07	6.17019e+07	6.50775e+07	6.33897e+07	4.95969e+07	4.73833e+07	0.740742	0.003473
P22061	Protein-L-isoaspartate(D-aspartate) O-methyltransferase OS=Homo sapiens OX=9606 GN=PCMT1 PE=1 SV=4	66	13	125	13	227	24.6	7.21	371.82	1.57318e+08	1.62873e+08	1.60096e+08	1.10238e+08	1.34693e+08	1.22466e+08	2.20362e+08	279264844	1.31604	0.028413
P12235	ADP/ATP translocase 1 OS=Homo sapiens OX=9606 GN=SLC25A4 PE=1 SV=4	65	19	272	5	298	33	9.76	771.77	1.48128e+07	13897753	1.43553e+07	1.34581e+07	16412798	1.49355e+07	1.40519e+07	1.94207e+07	0.967485	0.572985
Q96CW1	AP-2 complex subunit mu OS=Homo sapiens OX=9606 GN=AP2M1 PE=1 SV=2	58	23	128	23	435	49.6	9.54	342.16	1.31503e+08	1.53463e+08	1.42483e+08	1.8156e+08	2.03167e+08	1.92364e+08	95990603	1.07547e+08	0.742259	0.004968
P62906	60S ribosomal protein L10a OS=Homo sapiens OX=9606 GN=RPL10A PE=1 SV=2	53	15	199	15	217	24.8	9.94	498.39	9.07459e+08	6.93329e+08	8.00394e+08	7.22859e+08	6.91276e+08	7.07068e+08	3.11742e+08	4.78991e+08	1.13237	0.268871
Q53GS7	mRNA export factor GLE1 OS=Homo sapiens OX=9606 GN=GLE1 PE=1 SV=2	55	30	115	30	698	79.8	7.43	329.29	1.42079e+08	1.54064e+08	1.48072e+08	77552583	8.6498e+07	8.20253e+07	2.25947e+07	4.7004e+07	1.80878	0.000176
P49915	GMP synthase [glutamine-hydrolyzing] OS=Homo sapiens OX=9606 GN=GMPS PE=1 SV=1	50	26	104	26	693	76.7	6.87	262.76	8.325e+07	6.11193e+07	7.21846e+07	2.93695e+07	3.31756e+07	3.12725e+07	7.66055e+07	8.99757e+07	2.31396	0.02097
Q5VWN6	Protein TASOR 2 OS=Homo sapiens OX=9606 GN=TASOR2 PE=1 SV=1	16	32	91	31	2430	268.7	5.9	189.28	39943371	3.16476e+07	3.57955e+07	4.71693e+07	7.70421e+07	6.21057e+07	3.28087e+07	3.85488e+07	0.599953	0.083418
Q14683	Structural maintenance of chromosomes protein 1A OS=Homo sapiens OX=9606 GN=SMC1A PE=1 SV=2	34	41	170	41	1233	143.1	7.64	357.85	151879090	1.447e+08	1.48289e+08	9.03089e+07	1.2359e+08	1.0695e+08	79309430	9.47235e+07	1.40947	0.044579
Q6P996	Pyridoxal-dependent decarboxylase domain-containing protein 1 OS=Homo sapiens OX=9606 GN=PDXDC1 PE=1 SV=2	41	22	61	22	788	86.7	5.38	177.43	9.85717e+07	9.25392e+07	9.55554e+07	8.04141e+06	5.68957e+06	6.86549e+06	7.26362e+06	3.82287e+06	14.1987	6.9e-05
P49815	Tuberin OS=Homo sapiens OX=9606 GN=TSC2 PE=1 SV=2	23	30	66	29	1807	200.5	7.31	178.92	3.34546e+07	4.22125e+07	3.78336e+07	1.09568e+07	1.70761e+07	1.40164e+07	1.84802e+06	2.17701e+06	2.78927	0.002358
P27348	14-3-3 protein theta OS=Homo sapiens OX=9606 GN=YWHAQ PE=1 SV=1	62	20	194	13	245	27.7	4.78	506.89	1.89972e+08	2.25219e+08	2.07596e+08	1.34569e+08	1.03359e+08	1.18964e+08	149256098	2.20365e+08	1.7654	0.003003
P15880	40S ribosomal protein S2 OS=Homo sapiens OX=9606 GN=RPS2 PE=1 SV=2	59	19	444	19	293	31.3	10.24	1195.19	4177397591	3.95271e+09	4.06505e+09	4.14688e+09	3.76093e+09	3.95391e+09	2.56493e+09	2.7845e+09	1.02975	0.448109
Q12769	Nuclear pore complex protein Nup160 OS=Homo sapiens OX=9606 GN=NUP160 PE=1 SV=3	26	28	114	28	1436	162	5.5	294.72	3.07936e+08	3.63275e+08	3.35606e+08	3.36611e+08	2.88572e+08	3.12592e+08	1.29143e+07	2.47163e+07	1.07787	0.338915
Q96EK7	Constitutive coactivator of peroxisome proliferator-activated receptor gamma OS=Homo sapiens OX=9606 GN=FAM120B PE=1 SV=1	43	34	167	34	910	103.7	5.69	395.91	6.40769e+07	7.83473e+07	7.12121e+07	1.17934e+08	1.04222e+08	1.11078e+08	2.56354e+08	2.2163e+08	0.642733	0.002231
Q6PJG6	BRCA1-associated ATM activator 1 OS=Homo sapiens OX=9606 GN=BRAT1 PE=1 SV=2	48	25	112	25	821	88.1	5.27	324.54	7.10122e+07	7.43644e+07	72688266	6.20803e+07	5.47411e+07	5.84107e+07	6.93773e+06	6.0586e+06	1.24772	0.01064
Q86XK2	F-box only protein 11 OS=Homo sapiens OX=9606 GN=FBXO11 PE=1 SV=3	31	23	103	23	927	103.5	6.99	258.45	5.89983e+07	7.18574e+07	6.54279e+07	7.47166e+07	7.19158e+07	7.33162e+07	4.13438e+07	41125402	0.892624	0.162366
O43148	mRNA cap guanine-N7 methyltransferase OS=Homo sapiens OX=9606 GN=RNMT PE=1 SV=1	43	18	120	18	476	54.8	6.61	316.78	8.21927e+07	9.39189e+07	8.80558e+07	1.04794e+08	111223255	1.08009e+08	2.19932e+08	2.1812e+08	0.815747	0.012924
O14979	Heterogeneous nuclear ribonucleoprotein D-like OS=Homo sapiens OX=9606 GN=HNRNPDL PE=1 SV=3	39	20	238	18	420	46.4	9.57	651.38	844424329	920467864	8.82446e+08	7.44103e+08	1.07307e+09	9.08588e+08	7.85319e+08	9.53272e+08	0.993167	0.811501
Q96T21	Selenocysteine insertion sequence-binding protein 2 OS=Homo sapiens OX=9606 GN=SECISBP2 PE=1 SV=2	33	25	130	24	854	95.4	8.12	288.19	1.02465e+08	125439311	1.13952e+08	1.16197e+08	1.04328e+08	110262433	6.7819e+07	5.28787e+07	1.03546	0.655095
Q15021	Condensin complex subunit 1 OS=Homo sapiens OX=9606 GN=NCAPD2 PE=1 SV=3	26	30	115	30	1401	157.1	6.61	268.48	7.98314e+07	8.32978e+07	8.15646e+07	1.10558e+07	1.40724e+07	1.25641e+07	1.32334e+07	1.42134e+07	6.55516	1e-06
Q9BZE4	GTP-binding protein 4 OS=Homo sapiens OX=9606 GN=GTPBP4 PE=1 SV=3	53	30	180	30	634	73.9	9.5	426.23	7.25088e+07	6.39502e+07	6.82295e+07	1.45966e+08	2.07582e+08	1.76774e+08	1.03656e+08	1.41983e+08	0.394031	0.024013
P12236	ADP/ATP translocase 3 OS=Homo sapiens OX=9606 GN=SLC25A6 PE=1 SV=4	60	19	314	4	298	32.8	9.74	829.76	1.7532e+08	220845492	1.98083e+08	1.79741e+08	1.86027e+08	1.82884e+08	135956910	193537273	1.08332	0.366821
P62081	40S ribosomal protein S7 OS=Homo sapiens OX=9606 GN=RPS7 PE=1 SV=1	51	15	330	15	194	22.1	10.1	971.94	1.81453e+09	1.52243e+09	1.66848e+09	1.71024e+09	1.43724e+09	1.57374e+09	7.6391e+08	9.45227e+08	1.06556	0.458002
O75330	Hyaluronan mediated motility receptor OS=Homo sapiens OX=9606 GN=HMMR PE=1 SV=2	40	24	112	23	724	84	5.83	281.22	6.96878e+07	70257097	6.99724e+07	7.16765e+07	59985589	6.58311e+07	5.16164e+07	5.57253e+07	1.06854	0.344565
P53396	ATP-citrate synthase OS=Homo sapiens OX=9606 GN=ACLY PE=1 SV=3	36	33	167	33	1101	120.8	7.33	414.65	1.56688e+08	1.56626e+08	1.56657e+08	5.81361e+07	69014104	6.35751e+07	1.42943e+08	138822299	2.47624	0.001136
O43175	D-3-phosphoglycerate dehydrogenase OS=Homo sapiens OX=9606 GN=PHGDH PE=1 SV=4	47	20	205	20	533	56.6	6.71	604.41	3.68575e+08	3.73821e+08	3.71198e+08	1.11354e+08	1.50983e+08	1.31169e+08	338078770	3.75904e+08	2.87399	0.00195
Q92621	Nuclear pore complex protein Nup205 OS=Homo sapiens OX=9606 GN=NUP205 PE=1 SV=3	18	32	108	32	2012	227.8	6.19	241.38	6.85929e+07	5.99283e+07	6.42606e+07	2.39007e+07	3.4711e+07	2.93058e+07	1.78442e+07	2.2638e+07	2.24424	0.001161
Q9BTE3	Mini-chromosome maintenance complex-binding protein OS=Homo sapiens OX=9606 GN=MCMBP PE=1 SV=2	45	24	143	24	642	72.9	5.87	379.88	159142706	1.52153e+08	1.55648e+08	1.54724e+08	1.52227e+08	1.53475e+08	2.57079e+07	2.71104e+07	1.0142	0.39839
Q8NEY8	Periphilin-1 OS=Homo sapiens OX=9606 GN=PPHLN1 PE=1 SV=2	41	20	321	20	458	52.7	9.11	731.43	308523877	2.62562e+08	2.85543e+08	5.87773e+08	6.0613e+08	5.96952e+08	4.9486e+08	4.63376e+08	0.478411	0.000489
P35998	26S proteasome regulatory subunit 7 OS=Homo sapiens OX=9606 GN=PSMC2 PE=1 SV=3	59	27	188	27	433	48.6	5.95	391.94	2.65907e+08	2.69554e+08	2.67731e+08	1.79796e+08	1.85229e+08	1.82513e+08	75840333	9.15376e+07	1.46713	6e-06
P54577	Tyrosine--tRNA ligase, cytoplasmic OS=Homo sapiens OX=9606 GN=YARS1 PE=1 SV=4	68	34	205	34	528	59.1	7.05	413.47	3.18052e+08	2.15072e+08	2.66562e+08	3.30883e+07	3.32348e+07	3.31616e+07	175112925	1.83028e+08	8.03831	0.015838
P38606	V-type proton ATPase catalytic subunit A OS=Homo sapiens OX=9606 GN=ATP6V1A PE=1 SV=2	51	23	130	23	617	68.3	5.52	328.86	2.13418e+08	2.14406e+08	2.13912e+08	4.06169e+07	4.04634e+07	4.05402e+07	5.10625e+07	5.59196e+07	5.27655	2e-06
Q96N67	Dedicator of cytokinesis protein 7 OS=Homo sapiens OX=9606 GN=DOCK7 PE=1 SV=4	20	32	74	32	2140	242.4	6.8	170.15	4.60675e+07	4.78801e+07	4.69738e+07	947266	4.9038e+06	2.92553e+06	1.76281e+06	2.09076e+06	25.0748	8.6e-05
P46379	Large proline-rich protein BAG6 OS=Homo sapiens OX=9606 GN=BAG6 PE=1 SV=2	28	20	89	20	1132	119.3	5.6	248.97	97057621	9.12133e+07	9.41355e+07	1.24118e+08	1.36536e+08	130326783	2.50399e+07	2.93363e+07	0.723399	0.003419
P04792	Heat shock protein beta-1 OS=Homo sapiens OX=9606 GN=HSPB1 PE=1 SV=2	87	17	176	17	205	22.8	6.4	479.52	9.83107e+08	8.91991e+08	9.37549e+08	361010373	2.87085e+08	3.24048e+08	312340149	3.81894e+08	2.91867	7.4e-05
P38159	RNA-binding motif protein, X chromosome OS=Homo sapiens OX=9606 GN=RBMX PE=1 SV=3	52	25	345	10	391	42.3	10.05	753.34	1.72004e+09	1.97169e+09	1.84586e+09	2.37255e+09	2.8199e+09	2.59622e+09	1.63265e+09	1854079211	0.714524	0.013189
O43156	TELO2-interacting protein 1 homolog OS=Homo sapiens OX=9606 GN=TTI1 PE=1 SV=3	24	21	69	21	1089	122	5.97	227.36	6.49847e+07	6.28093e+07	6.3897e+07	8.41171e+06	10795270	9.60349e+06	6.78373e+06	7728256	6.7229	1e-06
P05388	60S acidic ribosomal protein P0 OS=Homo sapiens OX=9606 GN=RPLP0 PE=1 SV=1	64	17	241	17	317	34.3	5.97	722.15	1.20311e+09	9.56162e+08	1.07964e+09	6.49093e+08	1.20424e+09	9.26665e+08	5.93488e+08	6.89975e+08	1.24164	0.452305
P46060	Ran GTPase-activating protein 1 OS=Homo sapiens OX=9606 GN=RANGAP1 PE=1 SV=1	52	26	111	26	587	63.5	4.68	282.68	1.67714e+08	155733561	1.61724e+08	3.77e+07	55036212	4.63681e+07	7.87721e+07	9.80398e+07	3.57203	0.000106
Q9HAV4	Exportin-5 OS=Homo sapiens OX=9606 GN=XPO5 PE=1 SV=1	30	31	102	31	1204	136.2	5.8	254.26	1.21394e+08	1.12383e+08	1.16888e+08	5.27643e+06	1.48738e+07	1.00751e+07	2.01206e+07	2.19511e+07	13.8711	1e-05
P30154	Serine/threonine-protein phosphatase 2A 65 kDa regulatory subunit A beta isoform OS=Homo sapiens OX=9606 GN=PPP2R1B PE=1 SV=3	43	21	105	14	601	66.2	4.94	304.07	9.24372e+07	9.80066e+07	9.52219e+07	1.97598e+07	1.11707e+07	1.54652e+07	6.96144e+06	4.36032e+06	6.50014	4.1e-05
O95758	Polypyrimidine tract-binding protein 3 OS=Homo sapiens OX=9606 GN=PTBP3 PE=1 SV=2	50	19	151	14	552	59.7	9.04	379.92	5.83451e+07	5.07392e+07	5.45421e+07	1.8087e+07	33956741	2.60219e+07	14680400	1.63906e+07	2.23926	0.012535
P20700	Lamin-B1 OS=Homo sapiens OX=9606 GN=LMNB1 PE=1 SV=2	51	33	115	27	586	66.4	5.16	251.18	6.46102e+07	1.45323e+07	3.95713e+07	3.06998e+07	98626334	6.46631e+07	1.29759e+08	1.65953e+08	0.767386	0.365921
Q8ND24	RING finger protein 214 OS=Homo sapiens OX=9606 GN=RNF214 PE=1 SV=2	45	24	60	24	703	77.6	6.95	140.58	2.00695e+08	2.34857e+08	2.17776e+08	1.40472e+07	1.40502e+07	1.40487e+07	1.32948e+07	9.90601e+06	15.5015	0.002335
Q13151	Heterogeneous nuclear ribonucleoprotein A0 OS=Homo sapiens OX=9606 GN=HNRNPA0 PE=1 SV=1	56	16	317	14	305	30.8	9.29	929.93	4.81676e+08	4.95479e+08	4.88578e+08	8.02716e+08	1269546833	1.03613e+09	7.88059e+08	8.13878e+08	0.488347	0.055454
Q9UQ80	Proliferation-associated protein 2G4 OS=Homo sapiens OX=9606 GN=PA2G4 PE=1 SV=3	68	23	152	23	394	43.8	6.55	382.1	114145335	1.47766e+08	1.30956e+08	5.82239e+07	8.65103e+07	7.23671e+07	2.2494e+08	2.70745e+08	1.85751	0.010586
P43686	26S proteasome regulatory subunit 6B OS=Homo sapiens OX=9606 GN=PSMC4 PE=1 SV=2	53	19	147	18	418	47.3	5.21	394.29	1.21797e+08	1.49807e+08	1.35802e+08	9.42784e+07	1.03319e+08	9.87989e+07	6.83386e+07	7.68942e+07	1.37645	0.034511
O00303	Eukaryotic translation initiation factor 3 subunit F OS=Homo sapiens OX=9606 GN=EIF3F PE=1 SV=1	62	17	162	17	357	37.5	5.45	488.17	1.73895e+08	2.14167e+08	1.94031e+08	1.84446e+08	1.85204e+08	1.84825e+08	1.64945e+08	1.776e+08	1.04981	0.511437
Q9ULX6	A-kinase anchor protein 8-like OS=Homo sapiens OX=9606 GN=AKAP8L PE=1 SV=4	30	19	169	19	646	71.6	5.05	478.97	8.9778e+07	1.17485e+08	1.03631e+08	1.92486e+08	133749339	1.63117e+08	3.3936e+08	3.5835e+08	0.649506	0.054088
Q9UNX4	WD repeat-containing protein 3 OS=Homo sapiens OX=9606 GN=WDR3 PE=1 SV=1	35	24	103	24	943	106	6.64	303.38	4.00945e+07	2.81691e+07	3.41318e+07	34293188	6.82978e+07	5.12955e+07	2.82673e+07	4.83535e+07	0.720146	0.215963
P51610	Host cell factor 1 OS=Homo sapiens OX=9606 GN=HCFC1 PE=1 SV=2	20	28	122	28	2035	208.6	7.46	246.24	4.74408e+07	5.97633e+07	5.3602e+07	4.87988e+07	53026274	5.09126e+07	3.86845e+07	3.86375e+07	1.05404	0.536232
P49588	Alanine--tRNA ligase, cytoplasmic OS=Homo sapiens OX=9606 GN=AARS1 PE=1 SV=2	34	25	89	25	968	106.7	5.53	206.17	7.19672e+07	5.72518e+07	6.46095e+07	1.29859e+07	1.90127e+07	1.59993e+07	6.77026e+07	67568224	4.13729	0.003039
Q8N6R0	eEF1A lysine and N-terminal methyltransferase OS=Homo sapiens OX=9606 GN=METTL13 PE=1 SV=1	40	24	97	24	699	78.7	6.73	251.38	9.05763e+07	9.54137e+07	9.2995e+07	2.11031e+07	1.87544e+07	1.99287e+07	1.37232e+07	1.55461e+07	4.67722	2.9e-05
Q8IX01	SURP and G-patch domain-containing protein 2 OS=Homo sapiens OX=9606 GN=SUGP2 PE=1 SV=2	34	30	118	30	1082	120.1	7.28	291.9	4.22716e+07	4.17573e+07	4.20145e+07	8.96364e+07	1.07979e+08	9.88075e+07	5.96483e+07	6.67097e+07	0.427679	0.00854
Q9NUQ6	SPATS2-like protein OS=Homo sapiens OX=9606 GN=SPATS2L PE=1 SV=2	47	22	112	22	558	61.7	9.64	310.97	1.07361e+08	1.04453e+08	1.05907e+08	115144999	8.004e+07	9.75925e+07	4.69251e+07	4.49575e+07	1.10938	0.498458
Q9P2J5	Leucine--tRNA ligase, cytoplasmic OS=Homo sapiens OX=9606 GN=LARS1 PE=1 SV=2	33	34	119	34	1176	134.4	7.3	291.71	1.18254e+08	1.3542e+08	1.26837e+08	3.10576e+07	3.69993e+07	3.40285e+07	6.77082e+07	6.86437e+07	3.74647	0.001147
P56270	Myc-associated zinc finger protein OS=Homo sapiens OX=9606 GN=MAZ PE=1 SV=1	45	13	136	11	477	48.6	8.95	307.63	1.54141e+08	1.3641e+08	1.45275e+08	1.53261e+08	1.48919e+08	1.5109e+08	1.77223e+08	1.67632e+08	0.961648	0.374225
P25205	DNA replication licensing factor MCM3 OS=Homo sapiens OX=9606 GN=MCM3 PE=1 SV=3	39	32	151	32	808	90.9	5.77	343.5	127255614	9.80269e+07	1.12641e+08	7.74803e+07	8.18399e+07	7.96601e+07	1.27006e+08	1.34254e+08	1.41473	0.056748
P08243	Asparagine synthetase [glutamine-hydrolyzing] OS=Homo sapiens OX=9606 GN=ASNS PE=1 SV=4	54	25	158	25	561	64.3	6.86	352.39	1.93972e+08	150857885	1.72415e+08	66481098	7.63147e+07	7.13979e+07	1.2086e+08	1.32209e+08	2.42252	0.011641
P07237	Protein disulfide-isomerase OS=Homo sapiens OX=9606 GN=P4HB PE=1 SV=3	53	29	139	29	508	57.1	4.87	263.05	2.90968e+07	5.53777e+07	4.22373e+07	2.41899e+07	2.28321e+07	2.3511e+07	1.32862e+08	1.48547e+08	1.79749	0.13195
P20618	Proteasome subunit beta type-1 OS=Homo sapiens OX=9606 GN=PSMB1 PE=1 SV=2	62	12	108	12	241	26.5	8.13	327.99	2.61641e+08	2.57163e+08	2.59402e+08	2.13171e+08	1.86411e+08	1.99791e+08	8.91655e+07	1.28913e+08	1.30227	0.014409
Q9Y5X1	Sorting nexin-9 OS=Homo sapiens OX=9606 GN=SNX9 PE=1 SV=1	44	22	112	22	595	66.6	5.58	287.9	9.71363e+07	1.14247e+08	1.05692e+08	9.50149e+07	7.18104e+07	8.34126e+07	1.42769e+08	140798528	1.28376	0.060532
P18124	60S ribosomal protein L7 OS=Homo sapiens OX=9606 GN=RPL7 PE=1 SV=1	64	24	257	23	248	29.2	10.65	582.61	1.17907e+09	8.50037e+08	1.01455e+09	9.36467e+08	9.14804e+08	9.25636e+08	3.31945e+08	5.03958e+08	1.09616	0.448127
O43663	Protein regulator of cytokinesis 1 OS=Homo sapiens OX=9606 GN=PRC1 PE=1 SV=2	43	27	176	26	620	71.6	6.68	401.6	1.44562e+08	1.89416e+08	1.66989e+08	2.51531e+08	2.19951e+08	2.35741e+08	1.4843e+08	1.43197e+08	0.710487	0.015462
Q9P1Y6	PHD and RING finger domain-containing protein 1 OS=Homo sapiens OX=9606 GN=PHRF1 PE=1 SV=3	23	25	104	24	1649	178.6	8.95	226.07	3.99309e+07	6.14401e+06	2.30375e+07	1.85129e+08	2.62118e+08	2.23624e+08	2.73537e+07	3.04237e+07	0.105116	0.005137
P21796	Voltage-dependent anion-selective channel protein 1 OS=Homo sapiens OX=9606 GN=VDAC1 PE=1 SV=2	70	15	100	14	283	30.8	8.54	310.89	7.39903e+07	1.24967e+08	9.94786e+07	4.55267e+07	6.02631e+07	5.28949e+07	1.94841e+08	225198699	1.90549	0.077053
P33981	Dual specificity protein kinase TTK OS=Homo sapiens OX=9606 GN=TTK PE=1 SV=2	37	23	60	23	857	97	8.16	139.96	1.02191e+08	104451174	1.03321e+08	9045946	9.93183e+06	9.48889e+06	7.28227e+06	3.75508e+06	10.9045	5e-06
Q86US8	Telomerase-binding protein EST1A OS=Homo sapiens OX=9606 GN=SMG6 PE=1 SV=2	24	30	140	30	1419	160.4	7.05	318.05	8.64813e+07	9.73775e+07	9.19294e+07	7.14335e+07	8.00045e+07	7.5719e+07	3.25253e+07	4.10794e+07	1.21669	0.017227
Q9UJS0	Electrogenic aspartate/glutamate antiporter SLC25A13, mitochondrial OS=Homo sapiens OX=9606 GN=SLC25A13 PE=1 SV=2	54	27	133	20	675	74.1	8.62	329.57	112211243	5.72465e+07	8.47289e+07	1.06623e+08	1.13371e+08	1.09997e+08	8.36257e+07	9.54646e+07	0.770766	0.251178
O43683	Mitotic checkpoint serine/threonine-protein kinase BUB1 OS=Homo sapiens OX=9606 GN=BUB1 PE=1 SV=1	30	23	64	23	1085	122.3	6.47	154.04	65300717	7.85581e+07	7.19294e+07	1.23396e+07	9.73015e+06	1.10349e+07	2.05231e+06	4.31726e+06	6.57999	0.002957
Q96T76	MMS19 nucleotide excision repair protein homolog OS=Homo sapiens OX=9606 GN=MMS19 PE=1 SV=2	34	24	73	24	1030	113.2	6.35	224.25	8.98148e+07	9.20608e+07	9.09378e+07	1.13097e+07	4.49239e+06	7.90107e+06	1.03995e+07	1.15566e+07	13.2643	0.000174
Q9HB71	Calcyclin-binding protein OS=Homo sapiens OX=9606 GN=CACYBP PE=1 SV=2	68	14	78	14	228	26.2	8.25	228.73	6.84041e+07	1.18585e+08	9.34946e+07	3.79356e+07	48319090	4.31273e+07	1.32451e+08	198376261	2.18913	0.068142
Q1KMD3	Heterogeneous nuclear ribonucleoprotein U-like protein 2 OS=Homo sapiens OX=9606 GN=HNRNPUL2 PE=1 SV=1	38	29	173	29	747	85.1	4.91	396.74	1.92232e+08	1.69292e+08	1.80762e+08	2.68588e+08	3.07051e+08	2.8782e+08	2.19212e+08	2.30441e+08	0.629918	0.002678
O75694	Nuclear pore complex protein Nup155 OS=Homo sapiens OX=9606 GN=NUP155 PE=1 SV=1	27	27	89	27	1391	155.1	6.16	192.09	7.60267e+07	9.26941e+07	84360418	2.9115e+07	2.93023e+07	2.92086e+07	18274161	1.86607e+07	2.88822	0.007519
Q96HS1	Serine/threonine-protein phosphatase PGAM5, mitochondrial OS=Homo sapiens OX=9606 GN=PGAM5 PE=1 SV=2	74	20	197	20	289	32	8.68	501.18	623988513	6.39294e+08	6.31641e+08	5.04723e+08	7.04622e+08	6.04673e+08	3.09467e+08	3.62856e+08	1.06416	0.686583
O75367	Core histone macro-H2A.1 OS=Homo sapiens OX=9606 GN=MACROH2A1 PE=1 SV=5	52	15	100	13	369	39.2	9.83	284.26	3.741e+07	5.5098e+07	4.6254e+07	4.56533e+07	2.47491e+08	1.46572e+08	1.44452e+08	2.69573e+08	0.505207	0.226561
P60228	Eukaryotic translation initiation factor 3 subunit E OS=Homo sapiens OX=9606 GN=EIF3E PE=1 SV=1	58	23	209	23	445	52.2	6.04	563.69	3.56836e+08	3.93237e+08	3.75037e+08	2.35574e+08	2.66505e+08	2.5104e+08	1.72032e+08	1.96012e+08	1.49773	0.000953
O75569	Interferon-inducible double-stranded RNA-dependent protein kinase activator A OS=Homo sapiens OX=9606 GN=PRKRA PE=1 SV=1	65	16	122	16	313	34.4	8.41	375.93	2.20898e+08	1.86467e+08	203682451	1.52439e+08	2.0829e+08	1.80365e+08	1.46379e+08	1.43601e+08	1.14777	0.298117
Q14203	Dynactin subunit 1 OS=Homo sapiens OX=9606 GN=DCTN1 PE=1 SV=3	25	23	73	23	1278	141.6	5.81	210.58	3.91543e+07	3.0299e+07	3.47266e+07	1.91331e+07	2.6805e+07	2.2969e+07	1.8916e+07	1.98796e+07	1.54081	0.026274
Q9BT78	COP9 signalosome complex subunit 4 OS=Homo sapiens OX=9606 GN=COPS4 PE=1 SV=1	71	24	104	24	406	46.2	5.83	284.28	1.89537e+08	1.63846e+08	1.76691e+08	1.19654e+08	1.05428e+08	1.12541e+08	2.47423e+07	24685202	1.57422	0.004166
Q12788	Transducin beta-like protein 3 OS=Homo sapiens OX=9606 GN=TBL3 PE=1 SV=2	47	26	82	26	808	89	6.9	206.11	5.07321e+07	5.42405e+07	5.24863e+07	3.85451e+07	7.06593e+07	5.46022e+07	3.00527e+07	4.81296e+07	1.02191	0.841155
Q92615	La-related protein 4B OS=Homo sapiens OX=9606 GN=LARP4B PE=1 SV=3	44	27	197	26	738	80.5	6.92	481.05	3.66047e+08	3.57066e+08	3.61556e+08	3.52935e+08	2.9505e+08	3.23992e+08	2.17029e+08	211958189	1.12193	0.150587
Q9UDY2	Tight junction protein ZO-2 OS=Homo sapiens OX=9606 GN=TJP2 PE=1 SV=2	28	30	96	29	1190	133.9	7.4	218.18	6.59572e+07	8.1486e+07	7.37216e+07	5.26211e+07	4.62909e+07	4.9456e+07	1.31932e+07	1.35554e+07	1.49474	0.020492
Q13838	Spliceosome RNA helicase DDX39B OS=Homo sapiens OX=9606 GN=DDX39B PE=1 SV=1	48	20	217	9	428	49	5.67	505.44	2.95599e+08	3.29604e+08	3.12601e+08	321777515	3.96593e+08	3.59185e+08	2.76103e+08	3.09575e+08	0.87667	0.151125
Q9Y265	RuvB-like 1 OS=Homo sapiens OX=9606 GN=RUVBL1 PE=1 SV=1	55	18	116	18	456	50.2	6.42	350.77	1.23986e+08	1.40893e+08	132439341	8.84898e+07	1.3223e+08	1.1036e+08	144648841	1.46708e+08	1.23277	0.215704
O94979	Protein transport protein Sec31A OS=Homo sapiens OX=9606 GN=SEC31A PE=1 SV=3	30	24	65	24	1220	132.9	6.89	152.41	34813233	48199124	4.15062e+07	4.46224e+06	8.73679e+06	6.59951e+06	2.06474e+07	2.3841e+07	6.78056	0.007335
O15014	Zinc finger protein 609 OS=Homo sapiens OX=9606 GN=ZNF609 PE=1 SV=2	18	19	51	18	1411	151.1	8.03	152.71	1.98044e+07	20441464	2.01229e+07	14014309	2.01759e+07	1.70951e+07	6.32512e+07	6.7569e+07	1.20346	0.229878
Q9BYG3	MKI67 FHA domain-interacting nucleolar phosphoprotein OS=Homo sapiens OX=9606 GN=NIFK PE=1 SV=1	60	17	125	17	293	34.2	9.88	392.32	1.89245e+08	1.41854e+08	1.6555e+08	1.31313e+08	2.04011e+08	1.67662e+08	3.41361e+07	5.16134e+07	1.01987	0.937491
Q96SB4	SRSF protein kinase 1 OS=Homo sapiens OX=9606 GN=SRPK1 PE=1 SV=2	34	20	130	16	655	74.3	6.16	318.47	2.69949e+08	2.62137e+08	2.66043e+08	2.48688e+08	2.76927e+08	2.62807e+08	1.81387e+08	1.98658e+08	1.01426	0.734548
P49674	Casein kinase I isoform epsilon OS=Homo sapiens OX=9606 GN=CSNK1E PE=1 SV=1	52	19	133	7	416	47.3	9.66	375.3	197889111	1.9091e+08	1.944e+08	120841120	1.17615e+08	1.19228e+08	69964139	7.89099e+07	1.63069	9.1e-05
Q14676	Mediator of DNA damage checkpoint protein 1 OS=Homo sapiens OX=9606 GN=MDC1 PE=1 SV=3	18	21	55	21	2089	226.5	5.47	187.54	4.61826e+07	7.17136e+07	5.89481e+07	45673744	9.32689e+07	6.94713e+07	2.06787e+07	4.17895e+07	0.923727	0.547164
Q13616	Cullin-1 OS=Homo sapiens OX=9606 GN=CUL1 PE=1 SV=2	38	30	133	30	776	89.6	8	297.71	7.76863e+07	7.19083e+07	7.47973e+07	5.32872e+07	5.08799e+07	5.20835e+07	3.9024e+07	4.30521e+07	1.43661	0.001872
P62979	Ubiquitin-40S ribosomal protein S27a OS=Homo sapiens OX=9606 GN=RPS27A PE=1 SV=2	72	15	933	3	156	18	9.64	2311.68	1.20019e+10	1.26197e+10	1.23108e+10	1.31306e+10	1.2682e+10	1.29063e+10	3.88076e+09	4285833933	0.954055	0.059576
P55735	Protein SEC13 homolog OS=Homo sapiens OX=9606 GN=SEC13 PE=1 SV=3	59	14	116	14	322	35.5	5.48	362.97	1.74897e+08	1.70535e+08	1.72716e+08	1.82679e+08	2.52397e+08	2.17538e+08	285837537	345716666	0.807908	0.15531
O43684	Mitotic checkpoint protein BUB3 OS=Homo sapiens OX=9606 GN=BUB3 PE=1 SV=1	65	16	124	16	328	37.1	6.84	362.92	379816164	3.96039e+08	3.87928e+08	3.05237e+08	2.94531e+08	299884320	9.93189e+07	1.05912e+08	1.29387	0.000243
Q9BQ04	RNA-binding protein 4B OS=Homo sapiens OX=9606 GN=RBM4B PE=1 SV=1	75	21	121	5	359	40.1	6.74	266.83	1.23135e+07	9.53023e+06	1.09219e+07	1.57475e+07	13827812	1.47877e+07	2.11173e+07	22646657	0.740661	0.020951
Q9BVP2	Guanine nucleotide-binding protein-like 3 OS=Homo sapiens OX=9606 GN=GNL3 PE=1 SV=2	43	21	171	20	549	62	9.16	482.24	9.9982e+07	9.70252e+07	9.85036e+07	1.31653e+08	1.39199e+08	1.35426e+08	1.04574e+08	1.0915e+08	0.727739	0.001184
Q9P2E9	Ribosome-binding protein 1 OS=Homo sapiens OX=9606 GN=RRBP1 PE=1 SV=5	25	30	105	30	1410	152.4	8.6	233.78	1.60928e+08	149621815	1.55275e+08	194427068	185710333	1.90069e+08	6.45657e+07	5.82384e+07	0.817228	0.001414
Q9NVH2	Integrator complex subunit 7 OS=Homo sapiens OX=9606 GN=INTS7 PE=1 SV=1	28	22	54	22	962	106.8	8.02	158.65	6.76105e+07	7.59758e+07	7.17931e+07	28296961	2.7573e+07	2.7935e+07	2.52982e+07	2.53317e+07	2.5703	0.002843
Q8N5C6	S1 RNA-binding domain-containing protein 1 OS=Homo sapiens OX=9606 GN=SRBD1 PE=1 SV=2	32	27	101	27	995	111.7	8.72	270.83	42731506	47614605	4.51731e+07	8.04769e+07	8.76602e+07	8.40685e+07	3.37207e+07	3.76781e+07	0.537991	0.000228
O15397	Importin-8 OS=Homo sapiens OX=9606 GN=IPO8 PE=1 SV=2	27	21	70	20	1037	119.9	5.16	204.77	4.99971e+07	4.80215e+07	4.90093e+07	2.27399e+06	3754821	3.0144e+06	7.60373e+06	6.43764e+06	16.9543	1e-06
Q12931	Heat shock protein 75 kDa, mitochondrial OS=Homo sapiens OX=9606 GN=TRAP1 PE=1 SV=3	42	28	139	27	704	80.1	8.21	334.39	7.68829e+07	4.25426e+07	5.97127e+07	2.93331e+07	4.4346e+07	3.68396e+07	1.26176e+08	1.46986e+08	1.66769	0.133511
Q5BKZ1	DBIRD complex subunit ZNF326 OS=Homo sapiens OX=9606 GN=ZNF326 PE=1 SV=2	48	24	138	24	582	65.6	5.15	302.83	1.29285e+08	1.08632e+08	1.18958e+08	1.79061e+08	2.17323e+08	1.98192e+08	134556417	1.69603e+08	0.60398	0.007466
P26639	Threonine--tRNA ligase 1, cytoplasmic OS=Homo sapiens OX=9606 GN=TARS1 PE=1 SV=3	46	29	131	25	723	83.4	6.67	290.22	2.47529e+08	2.31922e+08	2.39725e+08	6.64539e+07	6.41704e+07	6.53121e+07	1.46867e+08	1.53346e+08	3.67121	0.000528
P15311	Ezrin OS=Homo sapiens OX=9606 GN=EZR PE=1 SV=4	47	30	135	16	586	69.4	6.27	286.11	1.31077e+08	4.91772e+07	9.01269e+07	4.20833e+07	4.26083e+07	4.23458e+07	2.25025e+08	222954174	2.12841	0.180671
Q14498	RNA-binding protein 39 OS=Homo sapiens OX=9606 GN=RBM39 PE=1 SV=2	47	19	150	17	530	59.3	10.1	435.6	1.73623e+08	9.23678e+07	1.32996e+08	278176118	315026295	2.96601e+08	1.36372e+08	1.74661e+08	0.449557	0.009787
Q13769	THO complex subunit 5 homolog OS=Homo sapiens OX=9606 GN=THOC5 PE=1 SV=2	47	24	88	24	683	78.5	6.87	227.57	5.3631e+07	3.07408e+07	4.21859e+07	7.79356e+07	1.06265e+08	9.21002e+07	3.43218e+07	3.52635e+07	0.465441	0.009988
Q9BVJ6	U3 small nucleolar RNA-associated protein 14 homolog A OS=Homo sapiens OX=9606 GN=UTP14A PE=1 SV=1	36	25	103	25	771	87.9	7.87	256.66	3.43108e+07	4.11639e+07	3.77374e+07	4.53749e+07	7.95635e+07	6.24692e+07	4.2863e+07	5.37615e+07	0.636693	0.124021
O95429	BAG family molecular chaperone regulator 4 OS=Homo sapiens OX=9606 GN=BAG4 PE=1 SV=1	49	15	214	14	457	49.6	5.12	637.02	5.12669e+08	4.14457e+08	4.63563e+08	5.44128e+08	4.78143e+08	5.11136e+08	403995883	4.41054e+08	0.909457	0.245604
Q9BUF5	Tubulin beta-6 chain OS=Homo sapiens OX=9606 GN=TUBB6 PE=1 SV=1	49	18	295	6	446	49.8	4.88	809.63	56731966	46206764	51469365	4.4103e+07	5.0063e+07	4.7083e+07	2.34087e+07	1.98969e+07	1.09609	0.293804
O43242	26S proteasome non-ATPase regulatory subunit 3 OS=Homo sapiens OX=9606 GN=PSMD3 PE=1 SV=2	51	27	132	27	534	60.9	8.44	276.83	105528504	9.16499e+07	9.85892e+07	97508184	9.84643e+07	9.79863e+07	7.88165e+07	8.46073e+07	1.00617	0.894314
Q12816	Trophinin OS=Homo sapiens OX=9606 GN=TRO PE=1 SV=3	19	17	85	14	1431	143.6	9.03	275.78	2.30404e+07	2.3974e+07	2.35072e+07	3.9883e+07	2.74652e+07	3.36741e+07	9.6693e+06	8.44583e+06	0.714459	0.104264
P41250	Glycine--tRNA ligase OS=Homo sapiens OX=9606 GN=GARS1 PE=1 SV=3	35	21	115	21	739	83.1	7.03	332.71	78986217	4.77195e+07	6.33529e+07	3.15404e+07	3.53811e+07	33460766	9.49485e+07	1.13817e+08	1.89752	0.078216
P62826	GTP-binding nuclear protein Ran OS=Homo sapiens OX=9606 GN=RAN PE=1 SV=3	50	13	170	13	216	24.4	7.49	529.59	2.9376e+08	4.43594e+08	3.68677e+08	1.35299e+08	2.55006e+08	1.95152e+08	4.41035e+08	6.81549e+08	2.01995	0.037401
Q2NKX8	DNA excision repair protein ERCC-6-like OS=Homo sapiens OX=9606 GN=ERCC6L PE=1 SV=1	25	26	52	26	1250	141	5.31	104.95	7.08819e+07	8.31104e+07	7.69962e+07	1.13578e+06	2.2131e+06	1.67444e+06	4.60313e+06	2.54518e+06	49.5221	0.002048
P61254	60S ribosomal protein L26 OS=Homo sapiens OX=9606 GN=RPL26 PE=1 SV=1	72	20	253	5	145	17.2	10.55	590.75	2.11736e+09	1.93433e+09	2.02585e+09	2.45646e+09	1688737912	2.0726e+09	8.28836e+08	1.00053e+09	1.00059	0.854662
Q8TB72	Pumilio homolog 2 OS=Homo sapiens OX=9606 GN=PUM2 PE=1 SV=2	27	24	150	18	1066	114.1	7.08	328.9	7.02544e+07	9.326e+07	8.17572e+07	4.37539e+07	4.71806e+07	4.54673e+07	2.68407e+07	3.29973e+07	1.79986	0.02961
Q71DI3	Histone H3.2 OS=Homo sapiens OX=9606 GN=H3C13 PE=1 SV=3	55	9	284	1	136	15.4	11.27	1031.02	3.68762e+07	6.57278e+07	5.1302e+07	2.47844e+08	6.47645e+08	4.47744e+08	2.85659e+08	5.38507e+08	0.133595	0.074557
Q9ULW0	Targeting protein for Xklp2 OS=Homo sapiens OX=9606 GN=TPX2 PE=1 SV=2	35	26	83	26	747	85.6	9.23	167.05	4.03509e+07	2.74468e+07	3.38988e+07	3.79337e+07	8.75418e+07	6.27378e+07	3.77155e+07	5.10089e+07	0.607063	0.175292
Q58A45	PAN2-PAN3 deadenylation complex subunit PAN3 OS=Homo sapiens OX=9606 GN=PAN3 PE=1 SV=3	43	23	104	23	887	95.6	8.57	293.48	6.00746e+07	6.63639e+07	6.32193e+07	4.46678e+07	3.61747e+07	4.04213e+07	2.47929e+07	2.84545e+07	1.57565	0.002353
Q7Z4H7	HAUS augmin-like complex subunit 6 OS=Homo sapiens OX=9606 GN=HAUS6 PE=1 SV=2	35	26	66	26	955	108.6	6.47	158.02	6.57427e+07	7.32681e+07	6.95054e+07	1.11562e+07	1.38608e+07	1.25085e+07	6.46697e+06	1.87489e+06	5.60047	0.000464
Q8N0X7	Spartin OS=Homo sapiens OX=9606 GN=SPART PE=1 SV=1	31	17	63	16	666	72.8	5.91	175.88	1.60721e+08	214935318	1.87828e+08	2.32014e+07	2.69494e+07	2.50754e+07	1.82187e+07	17719985	7.51858	0.008871
Q93008	Probable ubiquitin carboxyl-terminal hydrolase FAF-X OS=Homo sapiens OX=9606 GN=USP9X PE=1 SV=4	14	34	86	33	2554	290.3	5.8	176.54	7.7561e+07	6.91639e+07	7.33624e+07	1.08817e+07	2.02608e+07	1.55713e+07	1.7234e+07	1.40066e+07	5.02469	9.9e-05
Q13573	SNW domain-containing protein 1 OS=Homo sapiens OX=9606 GN=SNW1 PE=1 SV=1	46	26	235	26	536	61.5	9.52	589.74	2.69927e+08	2.26306e+08	2.48117e+08	2.81348e+08	2.71932e+08	2.7664e+08	3.3573e+08	3.32873e+08	0.897067	0.14635
O75369	Filamin-B OS=Homo sapiens OX=9606 GN=FLNB PE=1 SV=2	17	33	66	28	2602	278	5.73	141.69	3.43417e+08	91159178	2.17288e+08	6.34977e+07	8.86564e+07	7.6077e+07	3.16997e+07	3.4154e+07	2.90968	0.190945
Q07157	Tight junction protein ZO-1 OS=Homo sapiens OX=9606 GN=TJP1 PE=1 SV=3	21	26	85	25	1748	195.3	6.7	179.91	3.73088e+07	42129438	3.97191e+07	1.85805e+07	2.54756e+07	2.2028e+07	2.47154e+06	3.64041e+06	1.8333	0.002872
P49736	DNA replication licensing factor MCM2 OS=Homo sapiens OX=9606 GN=MCM2 PE=1 SV=4	31	22	86	22	904	101.8	5.52	237.22	2.93137e+07	1.34019e+07	2.13578e+07	1.19903e+07	1.78999e+07	1.49451e+07	4.34283e+07	47091846	1.46784	0.296396
P25789	Proteasome subunit alpha type-4 OS=Homo sapiens OX=9606 GN=PSMA4 PE=1 SV=1	75	15	128	15	261	29.5	7.72	319.89	3.49644e+08	3.25161e+08	3.37402e+08	1.44484e+08	1.48986e+08	1.46735e+08	5.43356e+07	9.27891e+07	2.29976	0.000997
Q9H0H5	Rac GTPase-activating protein 1 OS=Homo sapiens OX=9606 GN=RACGAP1 PE=1 SV=1	40	22	132	22	632	71	8.88	351.34	7.49194e+07	5.44713e+07	6.46953e+07	131128992	1.52608e+08	1.41868e+08	5.84479e+07	6.92718e+07	0.457776	0.000848
Q9NVI1	Fanconi anemia group I protein OS=Homo sapiens OX=9606 GN=FANCI PE=1 SV=4	25	26	98	26	1328	149.2	6.74	252.91	4.27871e+07	4.20606e+07	4.24239e+07	2.0132e+07	1.94348e+07	1.97834e+07	2.74365e+06	9.12631e+06	2.14486	0
P12814	Alpha-actinin-1 OS=Homo sapiens OX=9606 GN=ACTN1 PE=1 SV=2	31	23	82	11	892	103	5.41	209.7	8.35826e+06	5.15766e+06	6.75796e+06	2.32394e+06	3.74033e+06	3.03213e+06	1.31766e+07	1.41097e+07	2.31452	0.039866
P62750	60S ribosomal protein L23a OS=Homo sapiens OX=9606 GN=RPL23A PE=1 SV=1	56	16	251	16	156	17.7	10.45	655.79	1.31152e+09	1.15912e+09	1.23532e+09	1.45605e+09	1.14534e+09	1.3007e+09	5.40732e+08	709595631	0.958899	0.560862
P63104	14-3-3 protein zeta/delta OS=Homo sapiens OX=9606 GN=YWHAZ PE=1 SV=1	63	18	242	12	245	27.7	4.79	640.91	2.79983e+08	3.73674e+08	3.26829e+08	2.50209e+08	2.39448e+08	2.44828e+08	2.76258e+08	4.29169e+08	1.33536	0.091857
O15294	UDP-N-acetylglucosamine--peptide N-acetylglucosaminyltransferase 110 kDa subunit OS=Homo sapiens OX=9606 GN=OGT PE=1 SV=3	29	24	100	24	1046	116.9	6.7	256.87	84727760	83059815	8.38938e+07	1.82632e+07	3.04148e+07	2.4339e+07	2.40433e+07	2.76828e+07	3.5996	0.002987
P18206	Vinculin OS=Homo sapiens OX=9606 GN=VCL PE=1 SV=4	31	32	88	32	1134	123.7	5.66	198.21	4.26502e+07	2.06377e+07	3.1644e+07	9.42368e+06	11496323	1.046e+07	7.60645e+07	84575843	3.04523	0.078143
P62829	60S ribosomal protein L23 OS=Homo sapiens OX=9606 GN=RPL23 PE=1 SV=1	71	13	185	13	140	14.9	10.51	496.12	1.45088e+09	1.43588e+09	1.44338e+09	1.53216e+09	1.44225e+09	1.4872e+09	8.7885e+08	9.84454e+08	0.971124	0.231145
Q96AE4	Far upstream element-binding protein 1 OS=Homo sapiens OX=9606 GN=FUBP1 PE=1 SV=3	43	27	176	19	644	67.5	7.61	355.38	9.27577e+07	6.34304e+07	7.80941e+07	5.96512e+07	5.07811e+07	55216162	1.66988e+08	1.66671e+08	1.42046	0.10363
O43660	Pleiotropic regulator 1 OS=Homo sapiens OX=9606 GN=PLRG1 PE=1 SV=1	45	18	133	18	514	57.2	9.17	322.78	8.33807e+07	6.4507e+07	7.39438e+07	7.56916e+07	9.88383e+07	87264942	36071419	47111902	0.857463	0.20005
Q86VI3	Ras GTPase-activating-like protein IQGAP3 OS=Homo sapiens OX=9606 GN=IQGAP3 PE=1 SV=2	21	27	54	26	1631	184.6	7.65	121.54	57441559	5.62396e+07	5.68406e+07	1.86032e+07	1.98862e+07	1.92447e+07	6.78675e+06	6.33044e+06	2.95576	0
Q9H9A5	CCR4-NOT transcription complex subunit 10 OS=Homo sapiens OX=9606 GN=CNOT10 PE=1 SV=1	35	24	86	24	744	82.3	7.78	203.21	1.34055e+08	1.47012e+08	1.40533e+08	2.986e+07	2.15308e+07	2.56954e+07	6.12499e+06	5.87216e+06	5.56755	4.9e-05
Q9ULX3	RNA-binding protein NOB1 OS=Homo sapiens OX=9606 GN=NOB1 PE=1 SV=1	47	15	91	15	412	46.6	7.18	295.65	9.10657e+07	8.24202e+07	8.67429e+07	4.66774e+07	5.31948e+07	4.99361e+07	4.15071e+07	4.67173e+07	1.74203	0.000445
Q12948	Forkhead box protein C1 OS=Homo sapiens OX=9606 GN=FOXC1 PE=1 SV=3	36	10	69	9	553	56.8	8.51	293.68	3.22032e+07	4.23748e+07	3.7289e+07	5.5536e+07	5.69149e+07	5.62254e+07	28704780	3.50211e+07	0.663272	0.021582
Q7L5N1	COP9 signalosome complex subunit 6 OS=Homo sapiens OX=9606 GN=COPS6 PE=1 SV=1	53	13	83	13	327	36.1	5.73	250.59	122931764	1.28989e+08	1.2596e+08	6.89966e+07	1.08829e+08	8.89129e+07	2.46111e+07	2.87953e+07	1.46656	0.081126
Q9UQE7	Structural maintenance of chromosomes protein 3 OS=Homo sapiens OX=9606 GN=SMC3 PE=1 SV=2	30	33	111	33	1217	141.5	7.18	235.86	6.64307e+07	6.48702e+07	6.56504e+07	4.79296e+07	7.36168e+07	6.07732e+07	4.7586e+07	6.62173e+07	1.11392	0.578502
Q14C86	GTPase-activating protein and VPS9 domain-containing protein 1 OS=Homo sapiens OX=9606 GN=GAPVD1 PE=1 SV=2	21	28	72	28	1478	164.9	5.22	160.82	63620475	6.6324e+07	6.49722e+07	2.57356e+06	6.59099e+06	4.58228e+06	1.16058e+07	1.13716e+07	16.4276	7e-06
P38432	Coilin OS=Homo sapiens OX=9606 GN=COIL PE=1 SV=1	27	18	100	18	576	62.6	9.07	276.9	1.97743e+07	13670844	1.67226e+07	1.97932e+08	157891725	1.77912e+08	1.12741e+08	1.0803e+08	0.094797	0.00435
Q9Y230	RuvB-like 2 OS=Homo sapiens OX=9606 GN=RUVBL2 PE=1 SV=3	61	23	118	23	463	51.1	5.64	325.99	7.97509e+07	1.00954e+08	9.03523e+07	6.27237e+07	8.95636e+07	7.61437e+07	1.29429e+08	1.51251e+08	1.21196	0.227196
P62277	40S ribosomal protein S13 OS=Homo sapiens OX=9606 GN=RPS13 PE=1 SV=2	62	17	274	17	151	17.2	10.54	644.95	3.12243e+09	2.92743e+09	3.02493e+09	3.31768e+09	2.92716e+09	3.12242e+09	1.84082e+09	1.88039e+09	0.971314	0.496569
Q15008	26S proteasome non-ATPase regulatory subunit 6 OS=Homo sapiens OX=9606 GN=PSMD6 PE=1 SV=1	61	23	132	23	389	45.5	5.62	329.41	1.39701e+08	135111664	1.37407e+08	9.46849e+07	9.56939e+07	9.51894e+07	3.9579e+07	57612743	1.44353	0.000606
Q9NWH9	SAFB-like transcription modulator OS=Homo sapiens OX=9606 GN=SLTM PE=1 SV=2	21	21	108	21	1034	117.1	7.87	269.83	6.21254e+07	2.71867e+07	4.4656e+07	8.24316e+07	9.79363e+07	9.01839e+07	3.99343e+07	44903412	0.497624	0.030307
Q4VCS5	Angiomotin OS=Homo sapiens OX=9606 GN=AMOT PE=1 SV=1	30	24	109	23	1084	118	7.64	254.97	4.87243e+07	4.88238e+07	4.87741e+07	32294036	5.0596e+07	4.1445e+07	6.83466e+07	8.01501e+07	1.21705	0.29974
Q96I25	Splicing factor 45 OS=Homo sapiens OX=9606 GN=RBM17 PE=1 SV=1	36	18	197	17	401	44.9	5.97	455.98	2.92501e+08	2.7041e+08	2.81456e+08	4.19122e+08	4.76426e+08	447773877	2.42289e+08	268825173	0.63029	0.004612
P30101	Protein disulfide-isomerase A3 OS=Homo sapiens OX=9606 GN=PDIA3 PE=1 SV=4	47	24	128	24	505	56.7	6.35	268.85	8.18143e+07	1.16288e+08	9.90514e+07	5.21517e+07	7.43081e+07	6.32299e+07	2.31747e+08	2.50337e+08	1.5996	0.047766
Q9NVN8	Guanine nucleotide-binding protein-like 3-like protein OS=Homo sapiens OX=9606 GN=GNL3L PE=1 SV=1	47	26	131	25	582	65.5	8.44	261.43	6.57512e+07	6.43205e+07	6.50358e+07	1.22454e+08	118224095	1.20339e+08	1.35912e+08	1.24211e+08	0.54055	0.000138
Q99590	Protein SCAF11 OS=Homo sapiens OX=9606 GN=SCAF11 PE=1 SV=2	17	26	97	26	1463	164.6	8.41	214.22	5.87492e+07	1.91709e+07	3.89601e+07	9.08252e+07	1.38761e+08	1.14793e+08	3.71964e+07	3.1522e+07	0.349707	0.01445
P48444	Coatomer subunit delta OS=Homo sapiens OX=9606 GN=ARCN1 PE=1 SV=1	57	24	124	24	511	57.2	6.21	304.21	1.50966e+08	1.12741e+08	1.31854e+08	2.70416e+07	2.04288e+07	2.37352e+07	5.70319e+07	6.91228e+07	5.62848	0.008706
P00918	Carbonic anhydrase 2 OS=Homo sapiens OX=9606 GN=CA2 PE=1 SV=2	67	15	161	15	260	29.2	7.4	395.38	1.06278e+08	2.13061e+08	1.5967e+08	5.61934e+07	6.49503e+07	6.05719e+07	2.29617e+08	3.49972e+08	2.64527	0.083683
Q6UN15	Pre-mRNA 3'-end-processing factor FIP1 OS=Homo sapiens OX=9606 GN=FIP1L1 PE=1 SV=1	27	14	119	14	594	66.5	5.59	369.28	3.2486e+08	2.09751e+08	2.67306e+08	4.34468e+08	4.48405e+08	441436880	2.82342e+08	240752503	0.605637	0.03294
P46777	60S ribosomal protein L5 OS=Homo sapiens OX=9606 GN=RPL5 PE=1 SV=3	48	17	192	17	297	34.3	9.72	428.12	3.22539e+08	3.03514e+08	3.13026e+08	2.2509e+08	3.69403e+08	2.97246e+08	3.6556e+08	4.30098e+08	1.09705	0.742272
Q92973	Transportin-1 OS=Homo sapiens OX=9606 GN=TNPO1 PE=1 SV=2	35	25	118	18	898	102.3	4.98	279.21	1.77284e+08	1.83097e+08	1.8019e+08	2.15893e+07	1.91894e+07	2.03894e+07	61337818	7.17624e+07	8.85795	1.1e-05
Q9NX05	Constitutive coactivator of PPAR-gamma-like protein 2 OS=Homo sapiens OX=9606 GN=FAM120C PE=1 SV=3	23	19	103	17	1096	120.5	9.03	285.75	6.98039e+07	8.98967e+07	7.98503e+07	8.81004e+07	7.92782e+07	8.36893e+07	4.83067e+07	5.17594e+07	0.9559	0.590936
P62280	40S ribosomal protein S11 OS=Homo sapiens OX=9606 GN=RPS11 PE=1 SV=3	78	22	396	22	158	18.4	10.3	729.8	2.49779e+09	2.40252e+09	2450153684	2.64959e+09	2306558895	2.47807e+09	1.28e+09	1472361904	0.991906	0.808303
P40926	Malate dehydrogenase, mitochondrial OS=Homo sapiens OX=9606 GN=MDH2 PE=1 SV=3	66	19	171	19	338	35.5	8.68	477.33	2.49676e+08	3.70074e+08	309874962	1.43969e+08	2.41591e+08	1.9278e+08	5.25592e+08	6.06027e+08	1.68081	0.061542
Q12789	General transcription factor 3C polypeptide 1 OS=Homo sapiens OX=9606 GN=GTF3C1 PE=1 SV=4	16	29	69	29	2109	238.7	7.3	135.49	3.71163e+07	3.09108e+07	3.40136e+07	2.90719e+07	4.04077e+07	3.47398e+07	1.24981e+07	12463364	0.996946	0.857718
Q53EZ4	Centrosomal protein of 55 kDa OS=Homo sapiens OX=9606 GN=CEP55 PE=1 SV=3	44	20	93	20	464	54.1	7.01	266.42	1.07593e+08	8.35816e+07	9.55871e+07	4.11855e+07	3.73083e+07	3.92469e+07	2.91588e+07	3.05965e+07	2.43951	0.013065
O00231	26S proteasome non-ATPase regulatory subunit 11 OS=Homo sapiens OX=9606 GN=PSMD11 PE=1 SV=3	58	26	130	26	422	47.4	6.48	307.77	1.39436e+08	1.53875e+08	1.46656e+08	104535911	129389881	116962896	9.43461e+07	95491416	1.26341	0.033401
O95831	Apoptosis-inducing factor 1, mitochondrial OS=Homo sapiens OX=9606 GN=AIFM1 PE=1 SV=1	36	17	86	17	613	66.9	8.95	268.64	4.77803e+07	3.47432e+07	4.12617e+07	3.44005e+07	3.63126e+07	3.53566e+07	7.49221e+07	7.06409e+07	1.16759	0.255734
P42356	Phosphatidylinositol 4-kinase alpha OS=Homo sapiens OX=9606 GN=PI4KA PE=1 SV=4	14	23	67	23	2102	236.7	7.06	169.46	2.67014e+07	31419359	2.90604e+07	5.15755e+06	5.13151e+06	5.14453e+06	4.93518e+06	5.32535e+06	5.64882	0.003227
P62807	Histone H2B type 1-C/E/F/G/I OS=Homo sapiens OX=9606 GN=H2BC10 PE=1 SV=4	68	13	297	6	126	13.9	10.32	671.09	1758954593	2.45393e+09	2.10644e+09	2.21037e+09	8.92135e+09	5.56586e+09	4.54302e+09	8.43807e+09	0.522517	0.215038
P98175	RNA-binding protein 10 OS=Homo sapiens OX=9606 GN=RBM10 PE=1 SV=3	31	27	139	23	930	103.5	5.97	341.32	7.10485e+07	7.79645e+07	7.45065e+07	8.22279e+07	1.09329e+08	9.57783e+07	4.37265e+07	6.20786e+07	0.788498	0.104867
Q02978	Mitochondrial 2-oxoglutarate/malate carrier protein OS=Homo sapiens OX=9606 GN=SLC25A11 PE=1 SV=3	64	16	133	16	314	34	9.91	378.17	1.48525e+08	1.70668e+08	1.59596e+08	1.53648e+08	1.67483e+08	160565386	8.90853e+07	128275651	0.995198	0.905043
O95299	NADH dehydrogenase [ubiquinone] 1 alpha subcomplex subunit 10, mitochondrial OS=Homo sapiens OX=9606 GN=NDUFA10 PE=1 SV=1	52	20	82	20	355	40.7	8.48	178.99	8.18677e+07	6.71483e+07	7.4508e+07	4.74301e+07	5.38344e+07	5.06323e+07	1.26613e+08	1.33245e+08	1.47549	0.017789
Q14240	Eukaryotic initiation factor 4A-II OS=Homo sapiens OX=9606 GN=EIF4A2 PE=1 SV=2	56	21	237	7	407	46.4	5.48	618.57	1.2363e+07	1.54367e+07	1.38998e+07	1.35719e+07	1.24263e+07	1.29991e+07	1.4927e+07	1.90162e+07	1.07068	0.422821
P14868	Aspartate--tRNA ligase, cytoplasmic OS=Homo sapiens OX=9606 GN=DARS1 PE=1 SV=2	48	22	149	22	501	57.1	6.55	332.66	1.90627e+08	1.91012e+08	1.9082e+08	7.40368e+07	7.79076e+07	7.59722e+07	1.47973e+08	1.55218e+08	2.51279	8.2e-05
Q15813	Tubulin-specific chaperone E OS=Homo sapiens OX=9606 GN=TBCE PE=1 SV=1	44	21	73	20	527	59.3	6.76	184.11	7.51435e+07	7.19796e+07	7.35616e+07	4.04956e+06	5.37897e+06	4714268	1.14955e+07	1.21201e+07	15.815	1.9e-05
Q86UK7	E3 ubiquitin-protein ligase ZNF598 OS=Homo sapiens OX=9606 GN=ZNF598 PE=1 SV=1	25	22	100	22	904	98.6	8.4	221.99	2.07351e+08	2.31226e+08	2.19288e+08	1.02993e+08	1.02343e+08	1.02668e+08	1.0317e+08	104586974	2.13591	0.003455
Q8IZD4	mRNA-decapping enzyme 1B OS=Homo sapiens OX=9606 GN=DCP1B PE=1 SV=2	43	15	40	15	617	67.7	8.56	104.79	2.15981e+07	3.56935e+07	2.86458e+07	1.42028e+06	994977	1.20763e+06	843512	664021	24.2267	0.021211
P35520	Cystathionine beta-synthase OS=Homo sapiens OX=9606 GN=CBS PE=1 SV=2	40	18	85	18	551	60.5	6.65	207.06	5.73874e+07	4.10424e+07	4.92149e+07	2.35974e+07	2.32394e+07	2.34184e+07	5.90541e+07	5.79637e+07	2.10163	0.031813
O95347	Structural maintenance of chromosomes protein 2 OS=Homo sapiens OX=9606 GN=SMC2 PE=1 SV=2	31	29	96	29	1197	135.6	8.43	221.12	3.27768e+07	3.83235e+07	35550159	1.84856e+07	2.02936e+07	1.93896e+07	2.30243e+07	3.02665e+07	1.83613	0.005538
P28340	DNA polymerase delta catalytic subunit OS=Homo sapiens OX=9606 GN=POLD1 PE=1 SV=2	29	28	99	27	1107	123.6	7.03	198.33	2.63889e+07	3.35383e+07	29963638	1.87348e+07	2.21941e+07	20464439	8.45795e+06	1.55664e+07	1.4712	0.027485
Q9H0M0	NEDD4-like E3 ubiquitin-protein ligase WWP1 OS=Homo sapiens OX=9606 GN=WWP1 PE=1 SV=1	29	25	155	18	922	105.1	5.9	310.29	111603525	9.04268e+07	1.01015e+08	110687367	1.03485e+08	1.07086e+08	8.14946e+07	7.77886e+07	0.944017	0.430061
P16403	Histone H1.2 OS=Homo sapiens OX=9606 GN=H1-2 PE=1 SV=2	46	17	197	6	213	21.4	10.93	518.02	2.56735e+09	1736466437	2.15191e+09	1.63644e+09	2.53684e+09	2.08664e+09	1.20517e+09	1.6055e+09	1.06484	0.862627
Q49A26	Cytokine-like nuclear factor N-PAC OS=Homo sapiens OX=9606 GN=GLYR1 PE=1 SV=4	45	22	115	22	553	60.5	9.17	274.19	5.08028e+07	7.68266e+07	6.38147e+07	5.33669e+07	4.89352e+07	5.11511e+07	4.2514e+07	39768520	1.24914	0.231623
O14802	DNA-directed RNA polymerase III subunit RPC1 OS=Homo sapiens OX=9606 GN=POLR3A PE=1 SV=2	26	30	73	30	1390	155.5	8.48	177.08	4.89258e+07	4.07102e+07	4.4818e+07	2.61575e+07	2.34142e+07	2.47858e+07	9.15234e+06	1.89773e+07	1.81191	0.008255
Q8IY67	Ribonucleoprotein PTB-binding 1 OS=Homo sapiens OX=9606 GN=RAVER1 PE=1 SV=1	42	13	81	13	606	63.8	8.48	288.01	5.38535e+07	5.88532e+07	5.63534e+07	20059125	1.97125e+07	1.98858e+07	5.82723e+07	5.74883e+07	2.83399	0.001494
P52701	DNA mismatch repair protein Msh6 OS=Homo sapiens OX=9606 GN=MSH6 PE=1 SV=2	23	29	92	28	1360	152.7	6.9	161.82	5.74919e+07	5.41962e+07	5.58441e+07	2.08875e+07	2.64242e+07	2.36558e+07	1.00636e+07	1.16075e+07	2.38254	0.000255
P27816	Microtubule-associated protein 4 OS=Homo sapiens OX=9606 GN=MAP4 PE=1 SV=3	26	23	92	23	1152	120.9	5.43	241.12	3.98958e+07	3.14042e+07	3.565e+07	3.59787e+07	3.43297e+07	3.51542e+07	46231269	5.05048e+07	1.01448	0.859815
Q8WWK9	Cytoskeleton-associated protein 2 OS=Homo sapiens OX=9606 GN=CKAP2 PE=1 SV=1	43	24	109	24	683	76.9	9.41	247.81	3.17462e+08	335461697	3.26462e+08	1.59913e+08	1.63575e+08	1.61744e+08	1.04045e+08	1.06187e+08	2.01856	0.000656
Q14566	DNA replication licensing factor MCM6 OS=Homo sapiens OX=9606 GN=MCM6 PE=1 SV=1	32	22	110	22	821	92.8	5.41	295.53	7.62572e+07	6.83974e+07	7.23273e+07	5.07541e+07	4.43151e+07	47534619	7.87659e+07	7.8782e+07	1.52625	0.001266
Q92879	CUGBP Elav-like family member 1 OS=Homo sapiens OX=9606 GN=CELF1 PE=1 SV=2	37	15	108	13	486	52	8.46	301.96	1.94222e+08	1.77198e+08	1.8571e+08	9.67494e+07	7.87748e+07	8.77621e+07	9.08296e+07	89708699	2.13101	0.000167
Q96F44	E3 ubiquitin-protein ligase TRIM11 OS=Homo sapiens OX=9606 GN=TRIM11 PE=1 SV=2	41	20	115	20	468	52.7	5.69	298.98	9.38018e+07	1.03295e+08	9.85487e+07	1.98902e+08	2.1154e+08	2.05221e+08	1.57625e+08	1.7082e+08	0.480512	3.6e-05
P18754	Regulator of chromosome condensation OS=Homo sapiens OX=9606 GN=RCC1 PE=1 SV=1	50	15	57	15	421	44.9	7.52	156.63	2.32871e+07	2.36941e+07	2.34906e+07	1.66751e+07	7.8147e+07	4.74111e+07	80584121	1.1664e+08	0.734927	0.310045
Q96EP5	DAZ-associated protein 1 OS=Homo sapiens OX=9606 GN=DAZAP1 PE=1 SV=1	34	9	105	9	407	43.4	8.56	358.38	3.06984e+08	2.82618e+08	2.94801e+08	2.14897e+08	2.3898e+08	2.26938e+08	2.27231e+08	2.5203e+08	1.30148	0.002363
Q9UBB6	Neurochondrin OS=Homo sapiens OX=9606 GN=NCDN PE=1 SV=1	25	16	65	16	729	78.8	5.48	204.04	9.16637e+07	8.54796e+07	8.85716e+07	9.78519e+06	1.03775e+07	1.00813e+07	1.0872e+07	7670055	8.79077	0.000465
Q14839	Chromodomain-helicase-DNA-binding protein 4 OS=Homo sapiens OX=9606 GN=CHD4 PE=1 SV=2	18	30	103	30	1912	217.9	5.86	204.97	6.48726e+07	4.86421e+07	5.67573e+07	2.22454e+07	69828369	4.60369e+07	3.50425e+07	5.78801e+07	1.53236	0.524209
P55786	Puromycin-sensitive aminopeptidase OS=Homo sapiens OX=9606 GN=NPEPPS PE=1 SV=2	32	24	83	24	919	103.2	5.72	215.08	7.82915e+07	3.72132e+07	5.77523e+07	2.47202e+07	2.14177e+07	2.3069e+07	1.07231e+08	1.20884e+08	2.51206	0.098779
Q96AX1	Vacuolar protein sorting-associated protein 33A OS=Homo sapiens OX=9606 GN=VPS33A PE=1 SV=1	41	19	84	19	596	67.6	6.96	189.6	6.13764e+07	5.97628e+07	6.05696e+07	1.56323e+07	1.79918e+07	1.6812e+07	4.82371e+06	6277094	3.61464	3e-06
Q96F86	Enhancer of mRNA-decapping protein 3 OS=Homo sapiens OX=9606 GN=EDC3 PE=1 SV=1	49	17	68	17	508	56	7.11	172.19	122146477	1.3359e+08	1.27868e+08	2.13197e+07	2.01704e+08	1.11512e+08	3.04358e+07	9.34953e+07	2.59276	0.783379
Q12849	G-rich sequence factor 1 OS=Homo sapiens OX=9606 GN=GRSF1 PE=1 SV=3	43	16	91	16	480	53.1	6.19	272.7	1.02673e+08	139441551	1.21057e+08	4.06838e+07	3.385e+07	3.72669e+07	2.81882e+07	3.48005e+07	3.26675	0.01335
Q12986	Transcriptional repressor NF-X1 OS=Homo sapiens OX=9606 GN=NFX1 PE=1 SV=2	22	21	91	21	1120	124.3	8.24	212.92	6.25827e+07	6.60295e+07	6.43061e+07	67492048	5.9534e+07	6.3513e+07	2.94908e+07	2.54225e+07	1.01515	0.77411
Q7KZI7	Serine/threonine-protein kinase MARK2 OS=Homo sapiens OX=9606 GN=MARK2 PE=1 SV=2	33	23	95	17	788	87.9	9.72	219.8	56458581	57876174	5.71674e+07	4.0543e+07	5.31618e+07	4.68524e+07	2.5988e+07	29780877	1.23518	0.103572
P68032	Actin, alpha cardiac muscle 1 OS=Homo sapiens OX=9606 GN=ACTC1 PE=1 SV=1	40	14	429	2	377	42	5.39	917.37	52420235	7.19325e+07	6.21764e+07	3.76488e+07	4.55802e+07	4.16145e+07	7.81559e+07	9.11417e+07	1.50323	0.051953
O00178	GTP-binding protein 1 OS=Homo sapiens OX=9606 GN=GTPBP1 PE=1 SV=3	39	19	87	19	669	72.4	8.34	263.41	6.68861e+07	4.20345e+07	5.44603e+07	4.61332e+07	3.92056e+07	4.26694e+07	3.24401e+07	3.06465e+07	1.28198	0.237604
P23588	Eukaryotic translation initiation factor 4B OS=Homo sapiens OX=9606 GN=EIF4B PE=1 SV=2	31	16	125	16	611	69.1	5.73	377.41	2.44026e+08	2.0049e+08	2.22258e+08	2.17188e+08	1.98225e+08	2.07706e+08	1.50727e+08	1.46626e+08	1.07155	0.373131
P40939	Trifunctional enzyme subunit alpha, mitochondrial OS=Homo sapiens OX=9606 GN=HADHA PE=1 SV=2	40	23	95	23	763	82.9	9.04	233.18	1.19684e+08	1.06582e+08	1.13133e+08	9.09719e+07	1.06587e+08	9.87794e+07	1.09999e+08	1.34114e+08	1.15011	0.073176
Q5VYK3	Proteasome adapter and scaffold protein ECM29 OS=Homo sapiens OX=9606 GN=ECPAS PE=1 SV=2	20	26	51	26	1845	204.2	7.12	137.48	2.88603e+07	2.59804e+07	2.74204e+07	2.04496e+06	3.10431e+06	2.57464e+06	6.75431e+06	5392505	10.964	0.000318
P62244	40S ribosomal protein S15a OS=Homo sapiens OX=9606 GN=RPS15A PE=1 SV=2	75	12	324	12	130	14.8	10.13	1009.21	1.47178e+09	1.47384e+09	1.47281e+09	1.73545e+09	1515325545	1.62539e+09	7.61216e+08	9.48711e+08	0.908911	0.138333
Q96QK1	Vacuolar protein sorting-associated protein 35 OS=Homo sapiens OX=9606 GN=VPS35 PE=1 SV=2	29	19	75	19	796	91.6	5.49	196.47	4.47499e+07	3.39579e+07	3.93539e+07	5.41006e+06	7.75469e+06	6.58238e+06	3.58386e+07	3.21998e+07	6.10924	0.006821
Q00577	Transcriptional activator protein Pur-alpha OS=Homo sapiens OX=9606 GN=PURA PE=1 SV=2	60	16	192	15	322	34.9	6.44	478.97	1.01382e+09	8.18582e+08	9.16201e+08	9.30338e+08	7.70881e+08	850609553	5.68655e+08	6.15057e+08	1.08347	0.420255
Q6NXE6	Armadillo repeat-containing protein 6 OS=Homo sapiens OX=9606 GN=ARMC6 PE=1 SV=2	45	15	47	15	501	54.1	6.24	141.18	1.49455e+08	148848456	1.49152e+08	2.88392e+07	32810960	3.08251e+07	8.58406e+06	1.02664e+07	4.85209	6.6e-05
P05023	Sodium/potassium-transporting ATPase subunit alpha-1 OS=Homo sapiens OX=9606 GN=ATP1A1 PE=1 SV=1	24	24	89	19	1023	112.8	5.49	210.56	8.67412e+07	43178724	6.496e+07	3.1924e+07	4.654e+07	3.9232e+07	1.26636e+08	1.34433e+08	1.69547	0.168288
P49321	Nuclear autoantigenic sperm protein OS=Homo sapiens OX=9606 GN=NASP PE=1 SV=2	26	14	62	14	788	85.2	4.3	206.38	6.04033e+07	30969599	4.56865e+07	2.28229e+07	2.8194e+07	2.55085e+07	8.89976e+07	1.0658e+08	1.80441	0.13664
Q969X6	U3 small nucleolar RNA-associated protein 4 homolog OS=Homo sapiens OX=9606 GN=UTP4 PE=1 SV=1	30	17	76	17	686	76.8	8.85	222.72	1.90679e+07	2.06361e+07	1.9852e+07	16239851	4.26478e+07	2.94438e+07	1.58741e+07	2.57729e+07	0.787383	0.335199
Q15654	Thyroid receptor-interacting protein 6 OS=Homo sapiens OX=9606 GN=TRIP6 PE=1 SV=3	43	11	49	11	476	50.3	7.37	155.68	1.30827e+08	1.09303e+08	120065034	1.28905e+07	1.41824e+07	1.35365e+07	1.74846e+07	2.46834e+07	8.88325	0.003292
P35222	Catenin beta-1 OS=Homo sapiens OX=9606 GN=CTNNB1 PE=1 SV=1	34	22	100	18	781	85.4	5.86	248.63	1.14036e+08	1.31745e+08	1.22891e+08	4.0451e+07	5.60618e+07	4.82564e+07	4.07763e+07	4.81272e+07	2.59223	0.000429
Q10567	AP-1 complex subunit beta-1 OS=Homo sapiens OX=9606 GN=AP1B1 PE=1 SV=3	28	25	110	9	949	104.5	5.06	274.33	2.01342e+07	1.38595e+07	1.69968e+07	2.59822e+06	4.934e+06	3.76611e+06	1.21138e+07	1.52755e+07	4.83322	0.010599
P62937	Peptidyl-prolyl cis-trans isomerase A OS=Homo sapiens OX=9606 GN=PPIA PE=1 SV=2	68	11	225	10	165	18	7.81	625.38	2.19342e+08	3.3159e+08	2.75466e+08	1.46604e+08	1.77884e+08	1.62244e+08	4.2312e+08	5.25378e+08	1.70846	0.06384
P08237	ATP-dependent 6-phosphofructokinase, muscle type OS=Homo sapiens OX=9606 GN=PFKM PE=1 SV=2	36	24	100	21	780	85.1	7.99	213.1	8.37418e+07	7.79976e+07	8.08697e+07	3.3322e+07	3.4758e+07	3.404e+07	3.94414e+07	4.41021e+07	2.37643	0.000692
O60566	Mitotic checkpoint serine/threonine-protein kinase BUB1 beta OS=Homo sapiens OX=9606 GN=BUB1B PE=1 SV=3	23	24	47	24	1050	119.5	5.27	118.31	50303622	7.21201e+07	6.12119e+07	3.75292e+07	3.66542e+07	3.70917e+07	3.00809e+07	2.9744e+07	1.65044	0.061688
Q3B7T1	Erythroid differentiation-related factor 1 OS=Homo sapiens OX=9606 GN=EDRF1 PE=1 SV=1	25	25	50	25	1238	138.4	6.33	129.42	4.17968e+07	51014642	4.64057e+07	3.01766e+06	3.79376e+06	3.40571e+06		5548255	13.7453	0.00361
Q9Y2L1	Exosome complex exonuclease RRP44 OS=Homo sapiens OX=9606 GN=DIS3 PE=1 SV=2	27	21	110	21	958	108.9	7.14	270.15	6.61601e+07	5.63508e+07	6.12554e+07	3.65714e+07	3.3605e+07	3.50882e+07	4.77575e+07	5.60881e+07	1.74784	0.007294
Q6PJT7	Zinc finger CCCH domain-containing protein 14 OS=Homo sapiens OX=9606 GN=ZC3H14 PE=1 SV=1	31	18	89	18	736	82.8	7.31	263.94	6.67977e+07	68898949	6.78483e+07	75578817	9.00139e+07	8.27964e+07	4.03946e+07	4.97602e+07	0.823643	0.066812
Q8IXT5	RNA-binding protein 12B OS=Homo sapiens OX=9606 GN=RBM12B PE=1 SV=2	35	29	134	29	1001	118	6.81	260.61	7.40384e+07	6.02372e+07	6.71378e+07	1.25447e+08	1.81962e+08	1.53704e+08	7.22131e+07	8.35831e+07	0.446985	0.028019
Q9BQ67	Glutamate-rich WD repeat-containing protein 1 OS=Homo sapiens OX=9606 GN=GRWD1 PE=1 SV=1	51	13	95	13	446	49.4	4.92	298.24	1.03284e+08	1.10324e+08	106803877	116384771	1.25929e+08	1.21157e+08	8.87156e+07	1.043e+08	0.882448	0.016399
Q9Y5J1	U3 small nucleolar RNA-associated protein 18 homolog OS=Homo sapiens OX=9606 GN=UTP18 PE=1 SV=3	44	17	92	17	556	62	8.76	233.31	3.60461e+07	44325408	4.01857e+07	5.79512e+07	7.64665e+07	6.72089e+07	4.15352e+07	6.56386e+07	0.605633	0.022761
Q99729	Heterogeneous nuclear ribonucleoprotein A/B OS=Homo sapiens OX=9606 GN=HNRNPAB PE=1 SV=2	27	15	224	14	332	36.2	8.21	606.41	5.54785e+08	6.20045e+08	5.87415e+08	6.19501e+08	7.20764e+08	6.70132e+08	5.5437e+08	5.89038e+08	0.879921	0.087175
Q16576	Histone-binding protein RBBP7 OS=Homo sapiens OX=9606 GN=RBBP7 PE=1 SV=1	47	13	108	6	425	47.8	5.05	272.06	3.64119e+07	3.78312e+07	3.71216e+07	1.22286e+07	2.6249e+07	1.92388e+07	3.20843e+07	4.15462e+07	2.12645	0.046308
Q9H307	Pinin OS=Homo sapiens OX=9606 GN=PNN PE=1 SV=5	31	26	139	26	717	81.6	7.14	307.66	1.12748e+08	1.23625e+08	1.18186e+08	244858742	3.53297e+08	2.99078e+08	1.19848e+08	1.61728e+08	0.404122	0.027647
P48730	Casein kinase I isoform delta OS=Homo sapiens OX=9606 GN=CSNK1D PE=1 SV=2	44	15	114	3	415	47.3	9.74	328.27	8394155	8640826	8.51749e+06	5.46135e+06	6.49056e+06	5975953	3.48164e+06	4.09699e+06	1.43239	0.010138
O95757	Heat shock 70 kDa protein 4L OS=Homo sapiens OX=9606 GN=HSPA4L PE=1 SV=3	36	25	102	19	839	94.5	5.88	225.86	95125847	8.33727e+07	8.92493e+07	5.80377e+07	58728155	5.83829e+07	5.64996e+07	6.29945e+07	1.52872	0.011653
Q5PRF9	Protein Smaug homolog 2 OS=Homo sapiens OX=9606 GN=SAMD4B PE=1 SV=1	28	16	72	15	694	75.4	6.83	208.68	1.64158e+08	198336849	1.81247e+08	6.08309e+07	6.57764e+07	6.33036e+07	6.64487e+07	6.33207e+07	2.86606	0.006072
Q9UHB9	Signal recognition particle subunit SRP68 OS=Homo sapiens OX=9606 GN=SRP68 PE=1 SV=2	44	24	78	24	627	70.7	8.56	168.95	89957469	8.79054e+07	8.89314e+07	2.66721e+07	2.18867e+07	2.42794e+07	3.5182e+07	43379358	3.68678	6.4e-05
Q5SRE5	Nucleoporin NUP188 OS=Homo sapiens OX=9606 GN=NUP188 PE=1 SV=1	18	24	66	24	1749	195.9	6.73	172.73	44829123	4.76914e+07	4.62603e+07	4.66319e+06	9.38777e+06	7.02548e+06	4.32024e+06	3.2872e+06	7.14422	7.6e-05
Q9BUT9	MAPK regulated corepressor interacting protein 2 OS=Homo sapiens OX=9606 GN=MCRIP2 PE=1 SV=2	71	8	66	8	160	17.8	9.41	223.68	8.96274e+07	102712023	9.61697e+07	1.16974e+08	1.03622e+08	1.10298e+08	5.7696e+07	5.4096e+07	0.874046	0.058953
Q15058	Kinesin-like protein KIF14 OS=Homo sapiens OX=9606 GN=KIF14 PE=1 SV=1	19	30	107	30	1648	186.4	7.91	237.68	25754829	2.69558e+07	2.63553e+07	1.59886e+07	3.12017e+07	2.35952e+07	1.48996e+07	1.29867e+07	1.20334	0.594245
O00139	Kinesin-like protein KIF2A OS=Homo sapiens OX=9606 GN=KIF2A PE=1 SV=3	33	25	122	22	706	79.9	6.68	289.83	1.42957e+08	1.10824e+08	1.2689e+08	170541841	1.79733e+08	1.75137e+08	5.99106e+07	69165947	0.724851	0.027499
Q9BVI4	Nucleolar complex protein 4 homolog OS=Homo sapiens OX=9606 GN=NOC4L PE=1 SV=1	44	18	106	18	516	58.4	7.49	282.79	3.76353e+07	3.60425e+07	3.68389e+07	3.54865e+07	5.41439e+07	4.48152e+07	3.4722e+07	4.45759e+07	0.846839	0.27634
P43246	DNA mismatch repair protein Msh2 OS=Homo sapiens OX=9606 GN=MSH2 PE=1 SV=1	33	25	85	25	934	104.7	5.77	192.28	5.57167e+07	4.1929e+07	4.88228e+07	2.09685e+07	2.69294e+07	2.3949e+07	1.90035e+07	2.67895e+07	2.06	0.013645
P22695	Cytochrome b-c1 complex subunit 2, mitochondrial OS=Homo sapiens OX=9606 GN=UQCRC2 PE=1 SV=3	56	13	75	13	453	48.4	8.63	248.63	3.55336e+07	4.41205e+07	3.98271e+07	2.70878e+07	30584519	2.88362e+07	6.01602e+07	6.81961e+07	1.38455	0.033145
P23528	Cofilin-1 OS=Homo sapiens OX=9606 GN=CFL1 PE=1 SV=3	77	13	108	9	166	18.5	8.09	330.1	1.87053e+08	3.3604e+08	261546509	192377315	185717273	189047294	3.94109e+08	4.52053e+08	1.38378	0.233722
P42167	Lamina-associated polypeptide 2, isoforms beta/gamma OS=Homo sapiens OX=9606 GN=TMPO PE=1 SV=2	42	15	95	10	454	50.6	9.38	254.54	3.8413e+07	4.37113e+07	4.10621e+07	3.06603e+07	4.60241e+07	3.83422e+07	4.76906e+07	6.88088e+07	1.1008	0.610659
Q8NE71	ATP-binding cassette sub-family F member 1 OS=Homo sapiens OX=9606 GN=ABCF1 PE=1 SV=2	33	22	103	21	845	95.9	6.8	255.16	109860653	9.86997e+07	1.0428e+08	81025828	7.80086e+07	7.95172e+07	4.30638e+07	5.33897e+07	1.31173	0.011988
Q86V81	THO complex subunit 4 OS=Homo sapiens OX=9606 GN=ALYREF PE=1 SV=3	57	11	101	11	257	26.9	11.15	332.56	3.21883e+08	3.00952e+08	3.11418e+08	5.05822e+08	410351398	4.58087e+08	1.56129e+08	139731495	0.684798	0.028809
Q8NDT2	Putative RNA-binding protein 15B OS=Homo sapiens OX=9606 GN=RBM15B PE=1 SV=3	31	26	98	22	890	97.1	9.85	200.76	4.0651e+07	3.83072e+07	3.94791e+07	8.22347e+07	8.08784e+07	8.15566e+07	41564290	3.72363e+07	0.484092	8e-06
P78347	General transcription factor II-I OS=Homo sapiens OX=9606 GN=GTF2I PE=1 SV=2	30	27	107	27	998	112.3	6.39	250.68	6.84291e+07	7.03744e+07	6.94018e+07	6.31922e+07	89058435	7.61253e+07	5.6696e+07	6.24157e+07	0.929742	0.463083
Q92974	Rho guanine nucleotide exchange factor 2 OS=Homo sapiens OX=9606 GN=ARHGEF2 PE=1 SV=4	34	28	85	28	986	111.5	7.27	181.57	3.78225e+07	5.33841e+07	4.56033e+07	2.40237e+07	2.48414e+07	24432541	1.87334e+07	1.94362e+07	1.86685	0.041858
Q96A72	Protein mago nashi homolog 2 OS=Homo sapiens OX=9606 GN=MAGOHB PE=1 SV=1	86	13	100	1	148	17.3	6.39	280.31	17420304	25713898	21567101	30434130	33575188	32004659	18991528	23346960	0.674958	0.03575
Q9Y678	Coatomer subunit gamma-1 OS=Homo sapiens OX=9606 GN=COPG1 PE=1 SV=1	32	22	68	19	874	97.7	5.47	169.21	5.35446e+07	5.40227e+07	5.37837e+07	8.6472e+06	8.55908e+06	8.60314e+06	3.42242e+07	4.36443e+07	6.25174	5e-06
O00443	Phosphatidylinositol 4-phosphate 3-kinase C2 domain-containing subunit alpha OS=Homo sapiens OX=9606 GN=PIK3C2A PE=1 SV=2	21	28	52	28	1686	190.6	8.02	117.94	39252039	4.34302e+07	4.13411e+07	8.14389e+06	6.11018e+06	7.12704e+06	3143024	3.2299e+06	5.88096	0.000168
Q9UPR3	Nonsense-mediated mRNA decay factor SMG5 OS=Homo sapiens OX=9606 GN=SMG5 PE=1 SV=3	22	20	109	20	1016	113.9	5.91	264.68	59571065	6.83241e+07	6.39476e+07	4.02776e+07	3.43531e+07	3.73153e+07	2.00692e+07	2.14258e+07	1.72095	0.001669
Q6P6C2	RNA demethylase ALKBH5 OS=Homo sapiens OX=9606 GN=ALKBH5 PE=1 SV=2	58	21	119	21	394	44.2	9.09	290.39	1.07622e+08	1.22131e+08	1.14876e+08	1.57189e+08	2.03678e+08	1.80433e+08	1.49372e+08	179458564	0.643832	0.030341
Q9BY44	Eukaryotic translation initiation factor 2A OS=Homo sapiens OX=9606 GN=EIF2A PE=1 SV=3	47	20	71	20	585	64.9	8.87	180.24	7.06821e+07	6.55052e+07	6.80936e+07	4.26213e+06	4.56602e+06	4.41408e+06	6.14619e+06	8.66639e+06	15.4387	0.000529
Q15061	WD repeat-containing protein 43 OS=Homo sapiens OX=9606 GN=WDR43 PE=1 SV=3	29	16	80	16	677	74.8	5.57	242.54	4.72037e+07	3.73201e+07	4.22619e+07	3.23185e+07	1.00588e+08	6.64534e+07	4.00038e+07	8.00101e+07	0.787926	0.344125
P61326	Protein mago nashi homolog OS=Homo sapiens OX=9606 GN=MAGOH PE=1 SV=1	86	13	96	1	146	17.2	6.11	268.28	1.75503e+08	2.00096e+08	1.87799e+08	2.80342e+08	2.58713e+08	2.69527e+08	1.1345e+08	1.32254e+08	0.697522	0.001059
P22234	Bifunctional phosphoribosylaminoimidazole carboxylase/phosphoribosylaminoimidazole succinocarboxamide synthetase OS=Homo sapiens OX=9606 GN=PAICS PE=1 SV=3	46	19	117	19	425	47	7.23	301.76	1.38226e+08	146527210	1.42377e+08	5.84208e+07	6.61931e+07	62306966	1.84722e+08	2.24124e+08	2.29103	1.7e-05
P49721	Proteasome subunit beta type-2 OS=Homo sapiens OX=9606 GN=PSMB2 PE=1 SV=1	90	15	84	15	201	22.8	7.02	253.31	1.23539e+08	1.29975e+08	1.26757e+08	135986972	126724342	131355657	6.22817e+07	7.1196e+07	0.965792	0.23887
Q6FI13	Histone H2A type 2-A OS=Homo sapiens OX=9606 GN=H2AC19 PE=1 SV=3	58	8	291	3	130	14.1	10.9	773.18	5.91703e+07	7.18705e+07	6.55204e+07	4.5325e+07	3.28287e+08	1.86806e+08	1.53874e+08	2.24181e+08	0.665297	0.275759
P42166	Lamina-associated polypeptide 2, isoform alpha OS=Homo sapiens OX=9606 GN=TMPO PE=1 SV=2	36	16	79	11	694	75.4	7.66	241.4	8.14348e+07	77904006	7.96694e+07	4.43278e+07	8.56933e+07	6.50106e+07	9.13095e+07	1.40897e+08	1.31749	0.344316
P50454	Serpin H1 OS=Homo sapiens OX=9606 GN=SERPINH1 PE=1 SV=2	44	13	76	13	418	46.4	8.69	236.51	2.12902e+07	3.39815e+07	2.76358e+07	1.82627e+07	2.17574e+07	2.00101e+07	6.21352e+07	6.77571e+07	1.38817	0.165617
P13667	Protein disulfide-isomerase A4 OS=Homo sapiens OX=9606 GN=PDIA4 PE=1 SV=2	39	25	93	25	645	72.9	5.07	191.97	7.31696e+07	3.53744e+07	5.4272e+07	2.80377e+07	3.12148e+07	2.96263e+07	1.45084e+08	1.97077e+08	1.83541	0.151483
Q5T200	Zinc finger CCCH domain-containing protein 13 OS=Homo sapiens OX=9606 GN=ZC3H13 PE=1 SV=1	17	27	64	27	1668	196.5	9.42	158.36	4.77585e+07	8.886e+06	2.83223e+07	6.29083e+07	1.13025e+08	8.79668e+07	2.11625e+07	1.65605e+07	0.340921	0.033996
Q01085	Nucleolysin TIAR OS=Homo sapiens OX=9606 GN=TIAL1 PE=1 SV=1	44	13	89	8	375	41.6	7.74	215.14	2.16689e+08	1.89732e+08	2.0321e+08	9.06656e+07	9.78296e+07	9.42476e+07	1.42662e+08	1.61384e+08	2.15821	0.003159
Q9ULT8	E3 ubiquitin-protein ligase HECTD1 OS=Homo sapiens OX=9606 GN=HECTD1 PE=1 SV=4	9	20	42	20	2610	289.2	5.35	107.93	2.47624e+07	2.19906e+07	2.33765e+07	2.03278e+06	3.23405e+06	2.63342e+06	6.11091e+06	5.82835e+06	9.20164	0.000305
P20719	Homeobox protein Hox-A5 OS=Homo sapiens OX=9606 GN=HOXA5 PE=1 SV=2	70	14	77	12	270	29.3	9.25	254.92	9.03996e+07	6.71386e+07	7.87691e+07	124398632	1.38414e+08	1.31406e+08	1.85114e+08	1.96505e+08	0.600572	0.005046
Q6P1X5	Transcription initiation factor TFIID subunit 2 OS=Homo sapiens OX=9606 GN=TAF2 PE=1 SV=3	25	27	99	27	1199	136.9	8.19	214.86	6.93914e+07	8.49482e+07	7.71698e+07	7.47361e+07	7.03298e+07	7.2533e+07	8.72314e+07	9.10326e+07	1.06458	0.412612
Q99615	DnaJ homolog subfamily C member 7 OS=Homo sapiens OX=9606 GN=DNAJC7 PE=1 SV=2	34	17	94	17	494	56.4	6.96	248.72	7.78549e+07	6.03023e+07	6.90786e+07	3.22565e+07	3.11789e+07	3.17177e+07	4.00267e+07	4.2567e+07	2.17834	0.0176
P26038	Moesin OS=Homo sapiens OX=9606 GN=MSN PE=1 SV=3	34	26	103	14	577	67.8	6.4	213.57	2.26757e+07	1.15958e+07	1.71357e+07	1.32455e+07	1.24221e+07	1.28338e+07	2.32398e+07	3.98795e+07	1.33612	0.310621
P15170	Eukaryotic peptide chain release factor GTP-binding subunit ERF3A OS=Homo sapiens OX=9606 GN=GSPT1 PE=1 SV=1	35	16	101	4	499	55.7	5.62	242.37	94972500	7.29568e+07	8.39646e+07	6.11637e+07	6.69754e+07	6.40695e+07	1.00136e+08	9.66493e+07	1.31232	0.080104
Q9BTW9	Tubulin-specific chaperone D OS=Homo sapiens OX=9606 GN=TBCD PE=1 SV=2	25	21	53	21	1192	132.5	6.19	133.2	2.53216e+07	3.31297e+07	2.92257e+07	4655136	8.85378e+06	6.75446e+06	5519036	5.17242e+06	4.63532	0.002853
P46782	40S ribosomal protein S5 OS=Homo sapiens OX=9606 GN=RPS5 PE=1 SV=4	56	15	167	15	204	22.9	9.72	456.02	7.63526e+08	8.23978e+08	7.93752e+08	6.53089e+08	6.43407e+08	6.48248e+08	9.80479e+08	1.07049e+09	1.2245	0.012424
Q9Y580	RNA-binding protein 7 OS=Homo sapiens OX=9606 GN=RBM7 PE=1 SV=1	61	11	80	11	266	30.5	9.57	260.92	1.1916e+08	7.91117e+07	9.91358e+07	110556761	7.85403e+07	9.45485e+07	1.08571e+08	105378668	1.06915	0.772802
Q13045	Protein flightless-1 homolog OS=Homo sapiens OX=9606 GN=FLII PE=1 SV=2	20	22	90	22	1269	144.7	6.05	219.65	71935123	6.40557e+07	6.79954e+07	4.32756e+07	4.3277e+07	4.32763e+07	1.48211e+07	1.43296e+07	1.57119	0.008361
P28288	ATP-binding cassette sub-family D member 3 OS=Homo sapiens OX=9606 GN=ABCD3 PE=1 SV=1	32	16	67	16	659	75.4	9.36	193.43	2.91422e+07	3.19617e+07	3.0552e+07	1.71419e+07	14224879	1.56834e+07	7.24907e+06	3.38326e+06	1.95938	0.000223
Q5T6F2	Ubiquitin-associated protein 2 OS=Homo sapiens OX=9606 GN=UBAP2 PE=1 SV=1	21	15	82	15	1119	117	7.34	247.49	1.08646e+08	1.2593e+08	1.17288e+08	9.01723e+07	7.09358e+07	8.0554e+07	112743986	9.12585e+07	1.47005	0.008159
P62913	60S ribosomal protein L11 OS=Homo sapiens OX=9606 GN=RPL11 PE=1 SV=2	58	11	155	11	178	20.2	9.6	413.35	1.29712e+09	1.39912e+09	1348117703	1.46092e+09	1.24181e+09	1.35136e+09	816150582	919250330	1.002	0.965977
Q14978	Nucleolar and coiled-body phosphoprotein 1 OS=Homo sapiens OX=9606 GN=NOLC1 PE=1 SV=2	26	19	104	19	699	73.6	9.47	257.43	1.48902e+07	1.63447e+07	15617429	83213008	1.79434e+08	1.31323e+08	9.08703e+07	1.32914e+08	0.131214	0.053052
P11387	DNA topoisomerase 1 OS=Homo sapiens OX=9606 GN=TOP1 PE=1 SV=2	35	28	143	28	765	90.7	9.31	268.72	1.1845e+08	1.13011e+08	1.15731e+08	1.17942e+08	1.91812e+08	1.54877e+08	1.06591e+08	1.66192e+08	0.77728	0.207251
Q96T58	Msx2-interacting protein OS=Homo sapiens OX=9606 GN=SPEN PE=1 SV=1	11	29	48	29	3664	402	7.64	81.5	3.05305e+06	2.76094e+06	2.90699e+06	5.91882e+06	15950073	1.09344e+07	4.31634e+06	7.7659e+06	0.313085	0.109096
Q9NRG9	Aladin OS=Homo sapiens OX=9606 GN=AAAS PE=1 SV=1	50	17	107	17	546	59.5	7.5	318.89	9.77346e+07	8.65542e+07	9.21444e+07	4.028e+07	32883798	3.65819e+07	1.7416e+07	25117253	2.53619	0.000326
P25786	Proteasome subunit alpha type-1 OS=Homo sapiens OX=9606 GN=PSMA1 PE=1 SV=1	58	17	97	17	263	29.5	6.61	243.81	1.31353e+08	160519294	1.45936e+08	7.37283e+07	7.5743e+07	7.47356e+07	7.30093e+07	7.32174e+07	1.95293	0.013373
Q02878	60S ribosomal protein L6 OS=Homo sapiens OX=9606 GN=RPL6 PE=1 SV=3	50	18	225	18	288	32.7	10.58	562.02	6.52356e+08	6.12022e+08	6.32189e+08	4.51976e+08	7.08619e+08	5.80297e+08	3.52089e+08	4.2511e+08	1.12676	0.557563
O15111	Inhibitor of nuclear factor kappa-B kinase subunit alpha OS=Homo sapiens OX=9606 GN=CHUK PE=1 SV=2	33	24	55	23	745	84.6	6.73	123.57	6.98493e+07	7.3986e+07	7.19176e+07	6.96029e+06	5.13844e+06	6049366	1.65405e+06	4.40975e+06	12.0723	3.7e-05
Q9NXV6	CDKN2A-interacting protein OS=Homo sapiens OX=9606 GN=CDKN2AIP PE=1 SV=3	47	20	75	20	580	61.1	9.01	186.36	1.99192e+07	2.34078e+07	2.16635e+07	2.83916e+07	23583851	2.59877e+07	4.88204e+07	38495918	0.838401	0.071194
P11172	Uridine 5'-monophosphate synthase OS=Homo sapiens OX=9606 GN=UMPS PE=1 SV=1	50	18	71	18	480	52.2	7.24	192.21	9.34333e+07	8.98142e+07	9.16238e+07	1.16336e+07	1.42627e+07	1.29481e+07	1.72324e+07	2.13646e+07	7.12534	1e-06
Q7Z739	YTH domain-containing family protein 3 OS=Homo sapiens OX=9606 GN=YTHDF3 PE=1 SV=1	27	15	149	6	585	63.8	9.04	346.91	7.99664e+07	5.41505e+07	6.70584e+07	2.59732e+07	1.348e+07	1.97266e+07	1.74135e+07	1.79606e+07	3.65196	0.01177
Q9UNX3	60S ribosomal protein L26-like 1 OS=Homo sapiens OX=9606 GN=RPL26L1 PE=1 SV=1	68	17	214	2	145	17.2	10.55	471.44	3.7415e+07	29868302	3.36417e+07	46564520	35600201	4.10824e+07	1.1236e+07	1.18952e+07	0.828781	0.133896
Q9GZR7	ATP-dependent RNA helicase DDX24 OS=Homo sapiens OX=9606 GN=DDX24 PE=1 SV=1	30	20	95	20	859	96.3	9.06	227.91	2.93361e+07	3.47058e+07	3.2021e+07	3.52174e+07	4.88901e+07	4.20538e+07	32004924	3.47959e+07	0.775208	0.112086
Q96P70	Importin-9 OS=Homo sapiens OX=9606 GN=IPO9 PE=1 SV=3	23	13	61	13	1041	115.9	4.81	204.79	2.48714e+07	2.56689e+07	2.52701e+07	7.41567e+06	7.16635e+06	7.29101e+06	1.71066e+07	1.70003e+07	3.46661	4.5e-05
Q15084	Protein disulfide-isomerase A6 OS=Homo sapiens OX=9606 GN=PDIA6 PE=1 SV=1	41	15	92	15	440	48.1	5.08	241.08	3.87371e+07	8.15308e+07	6.01339e+07	2.93295e+07	3.31966e+07	3.12631e+07	1.51916e+08	1.60357e+08	1.9284	0.143356
Q8N257	Histone H2B type 3-B OS=Homo sapiens OX=9606 GN=H2BC26 PE=1 SV=3	57	10	266	3	126	13.9	10.32	614.39	139634784	223331780	181483282	1.89895e+08	845648580	5.17772e+08	478030379	925189884	0.506939	0.21612
Q8N1F7	Nuclear pore complex protein Nup93 OS=Homo sapiens OX=9606 GN=NUP93 PE=1 SV=2	37	26	89	26	819	93.4	5.72	174.33	9.58604e+07	9.8941e+07	9.74007e+07	1.64106e+07	2.14362e+07	1.89234e+07	3.50105e+07	3.90103e+07	5.20869	9e-06
P08708	40S ribosomal protein S17 OS=Homo sapiens OX=9606 GN=RPS17 PE=1 SV=2	46	9	123	9	135	15.5	9.85	337.85	1248702035	1.21882e+09	1.23376e+09	1.28849e+09	1.25645e+09	1272466818	5.32303e+08	6.96762e+08	0.969684	0.037891
P28370	Probable global transcription activator SNF2L1 OS=Homo sapiens OX=9606 GN=SMARCA1 PE=1 SV=2	20	25	126	8	1054	122.5	8.09	255.39	16757693	1.79368e+07	1.73473e+07	12966461	23387611	18177036	4.00962e+06	7.4448e+06	1.01131	0.809166
P46783	40S ribosomal protein S10 OS=Homo sapiens OX=9606 GN=RPS10 PE=1 SV=1	74	16	156	15	165	18.9	10.15	389.05	4.53849e+08	5.6632e+08	5.10085e+08	4.42288e+08	4.37418e+08	4.39853e+08	6.36852e+08	6.00476e+08	1.15969	0.162764
P25787	Proteasome subunit alpha type-2 OS=Homo sapiens OX=9606 GN=PSMA2 PE=1 SV=2	54	11	76	11	234	25.9	7.43	267.16	9.41707e+07	7.92981e+07	8.67344e+07	8.51237e+07	69364644	7.72442e+07	4.87177e+07	6.19843e+07	1.13073	0.204061
Q14145	Kelch-like ECH-associated protein 1 OS=Homo sapiens OX=9606 GN=KEAP1 PE=1 SV=2	38	18	70	18	624	69.6	6.44	155.28	5.74767e+07	6.4507e+07	6.09919e+07	1.54684e+07	2.13861e+07	1.84272e+07	5.46384e+06	6.90334e+06	3.36827	0.000107
P42345	Serine/threonine-protein kinase mTOR OS=Homo sapiens OX=9606 GN=MTOR PE=1 SV=1	12	23	32	23	2549	288.7	7.17	85.71	1.22024e+07	1.22569e+07	1.22296e+07	1.082e+06	2.05696e+06	1.56948e+06			8.34679	0.000673
Q13148	TAR DNA-binding protein 43 OS=Homo sapiens OX=9606 GN=TARDBP PE=1 SV=1	34	12	80	12	414	44.7	6.19	245.18	1.61548e+08	169128922	1.65338e+08	118939130	1.34471e+08	1.26705e+08	1.16341e+08	1.36187e+08	1.30819	0.005033
P09960	Leukotriene A-4 hydrolase OS=Homo sapiens OX=9606 GN=LTA4H PE=1 SV=2	36	20	69	20	611	69.2	6.18	169.78	4.96e+07	2.3399e+07	3.64995e+07	1.27296e+07	1.52338e+07	1.39817e+07	7.33192e+07	7.77101e+07	2.62459	0.095413
Q9BRJ7	Tudor-interacting repair regulator protein OS=Homo sapiens OX=9606 GN=NUDT16L1 PE=1 SV=1	82	15	106	14	211	23.3	8.91	305.79	7.37904e+07	8.82034e+07	8.09969e+07	1.53097e+08	1.50548e+08	1.51822e+08	140897913	155055302	0.533523	0.002705
Q8TDD1	ATP-dependent RNA helicase DDX54 OS=Homo sapiens OX=9606 GN=DDX54 PE=1 SV=2	26	17	88	17	881	98.5	10.02	243.38	2.28085e+07	2.64083e+07	2.46084e+07	3.63574e+07	3.94969e+07	3.79271e+07	2.28215e+07	2.68133e+07	0.649576	0.000703
Q96S55	ATPase WRNIP1 OS=Homo sapiens OX=9606 GN=WRNIP1 PE=1 SV=2	35	20	78	20	665	72.1	6.1	178.8	4.54527e+07	3.85579e+07	4.20053e+07	8.37696e+07	7.48115e+07	7.92905e+07	1.63332e+07	1.17238e+07	0.530895	0.000472
Q96RR1	Twinkle mtDNA helicase OS=Homo sapiens OX=9606 GN=TWNK PE=1 SV=1	34	19	73	19	684	77.1	8.98	176.47	4.29283e+07	3.49043e+07	3.89163e+07	5.39908e+07	4.38582e+07	4.89245e+07	2.78882e+07	2.17384e+07	0.801184	0.05816
P61201	COP9 signalosome complex subunit 2 OS=Homo sapiens OX=9606 GN=COPS2 PE=1 SV=1	50	18	69	18	443	51.6	5.53	170.34	5.97302e+07	6.12662e+07	6.04982e+07	3.82105e+07	4.47419e+07	4.14762e+07	5.92135e+06	2.04499e+06	1.46469	0.007151
P62249	40S ribosomal protein S16 OS=Homo sapiens OX=9606 GN=RPS16 PE=1 SV=2	67	15	307	15	146	16.4	10.21	701.3	2.92078e+09	3.02932e+09	2.97505e+09	2.63933e+09	2.82545e+09	2.73239e+09	2.10041e+09	2.31238e+09	1.08965	0.026292
Q15007	Pre-mRNA-splicing regulator WTAP OS=Homo sapiens OX=9606 GN=WTAP PE=1 SV=2	45	16	85	16	396	44.2	5.19	231.31	5.0147e+07	1.4255e+08	9.63484e+07	2.02587e+08	209031507	2.05809e+08	9.33354e+07	9.575e+07	0.468221	0.053921
O60826	Coiled-coil domain-containing protein 22 OS=Homo sapiens OX=9606 GN=CCDC22 PE=1 SV=1	42	20	53	20	627	70.7	6.74	139.26	5.0221e+07	5.07133e+07	50467141	7.6676e+06	9.54861e+06	8.60811e+06	2.42618e+06	4.16691e+06	5.90997	6.7e-05
Q14684	Ribosomal RNA processing protein 1 homolog B OS=Homo sapiens OX=9606 GN=RRP1B PE=1 SV=3	31	22	103	22	758	84.4	9.76	233.29	67167332	9.69235e+07	8.20454e+07	8.45112e+07	8.59879e+07	8.52495e+07	7.77015e+07	8.89529e+07	0.962463	0.7451
Q96QC0	Serine/threonine-protein phosphatase 1 regulatory subunit 10 OS=Homo sapiens OX=9606 GN=PPP1R10 PE=1 SV=1	28	20	113	20	940	99	9.17	218.93	5.5788e+07	6.55398e+07	6.06639e+07	6.76553e+07	6.76055e+07	6.76304e+07	3.91001e+07	4.10498e+07	0.896992	0.131768
P57740	Nuclear pore complex protein Nup107 OS=Homo sapiens OX=9606 GN=NUP107 PE=1 SV=1	29	26	106	26	925	106.3	5.43	208.27	9.74446e+07	9.43571e+07	9.59008e+07	4.2821e+07	61979389	5.24002e+07	2.13552e+07	23159639	1.87235	0.013983
P62195	26S proteasome regulatory subunit 8 OS=Homo sapiens OX=9606 GN=PSMC5 PE=1 SV=1	52	20	108	18	406	45.6	7.55	244.42	1.53386e+08	177685821	1.65536e+08	1.33872e+08	1.40492e+08	1.37182e+08	7.03949e+07	9.36642e+07	1.20716	0.047743
O60287	Nucleolar pre-ribosomal-associated protein 1 OS=Homo sapiens OX=9606 GN=URB1 PE=1 SV=4	11	18	48	18	2271	254.2	6.47	144.22	3.88757e+06	3.91298e+06	3900272	3.28674e+06	9.65058e+06	6.46866e+06	3.25382e+06	4.10843e+06	0.731256	0.296961
Q9H2Y7	Zinc finger protein 106 OS=Homo sapiens OX=9606 GN=ZNF106 PE=1 SV=1	14	21	61	21	1883	208.8	7.15	154.96	1.32815e+07	1.40103e+07	1.36459e+07	2.13853e+07	40382423	3.08838e+07	3.85897e+07	4.19795e+07	0.472621	0.087832
Q9Y5Q9	General transcription factor 3C polypeptide 3 OS=Homo sapiens OX=9606 GN=GTF3C3 PE=1 SV=1	30	21	73	21	886	101.2	5.07	196.69	3.06257e+07	3.18077e+07	3.12167e+07	3.16461e+07	2.71253e+07	2.93857e+07	9.27399e+06	9.35663e+06	1.06652	0.293735
P46781	40S ribosomal protein S9 OS=Homo sapiens OX=9606 GN=RPS9 PE=1 SV=3	55	23	450	23	194	22.6	10.65	826.4	4.04816e+09	4.16528e+09	4.10672e+09	4450805375	3.89515e+09	4.17298e+09	2283627687	2.39962e+09	0.987043	0.722354
Q96AY4	Tetratricopeptide repeat protein 28 OS=Homo sapiens OX=9606 GN=TTC28 PE=1 SV=4	14	24	36	24	2481	270.7	6.89	100.56	1.38538e+07	1.31119e+07	1.34829e+07	709545	519338	614442	1.55252e+06		22.3023	0.000122
P27694	Replication protein A 70 kDa DNA-binding subunit OS=Homo sapiens OX=9606 GN=RPA1 PE=1 SV=2	41	22	78	21	616	68.1	7.21	182.14	5.39499e+07	3.37748e+07	4.38624e+07	2.93487e+07	5.11034e+07	4.0226e+07	7.62995e+07	9.02356e+07	1.14774	0.693114
Q86XZ4	Spermatogenesis-associated serine-rich protein 2 OS=Homo sapiens OX=9606 GN=SPATS2 PE=1 SV=1	40	17	73	17	545	59.5	8.9	214.05	6.24705e+07	60158678	6.13146e+07	7.83051e+07	6.64448e+07	7.23749e+07	2.99116e+07	3.04699e+07	0.850997	0.078872
P25398	40S ribosomal protein S12 OS=Homo sapiens OX=9606 GN=RPS12 PE=1 SV=3	75	9	208	9	132	14.5	7.21	666.18	9.44678e+08	9.62672e+08	9.53675e+08	1140841504	9.8921e+08	1.06503e+09	6.25506e+08	6.64691e+08	0.898488	0.124044
P19525	Interferon-induced, double-stranded RNA-activated protein kinase OS=Homo sapiens OX=9606 GN=EIF2AK2 PE=1 SV=2	42	20	123	20	551	62.1	8.4	285.51	1.15131e+08	1.23623e+08	1.19377e+08	8.38987e+07	8.04676e+07	8.21832e+07	6.37196e+07	74331769	1.45299	0.00149
Q86UW6	NEDD4-binding protein 2 OS=Homo sapiens OX=9606 GN=N4BP2 PE=1 SV=2	16	22	52	22	1770	198.7	5.21	121.58	1.47677e+07	1.95248e+07	17146285	3.84111e+07	39177071	3.87941e+07	2.39209e+07	2.38064e+07	0.442011	0.003307
Q9H0S4	Probable ATP-dependent RNA helicase DDX47 OS=Homo sapiens OX=9606 GN=DDX47 PE=1 SV=1	40	15	88	15	455	50.6	9.1	228.81	67081714	7.43984e+07	7.07401e+07	72768366	1.3022e+08	1.01494e+08	7.98875e+07	108925812	0.73745	0.203224
Q14674	Separin OS=Homo sapiens OX=9606 GN=ESPL1 PE=1 SV=3	14	25	59	25	2120	233	7.55	117.72	2.69594e+07	2.20966e+07	2.4528e+07	7.94017e+06	7.59432e+06	7.76725e+06	3.41527e+06	3.54631e+06	3.15892	0.006723
P48047	ATP synthase subunit O, mitochondrial OS=Homo sapiens OX=9606 GN=ATP5PO PE=1 SV=1	66	11	84	11	213	23.3	9.96	207.75	1.4952e+08	1.51312e+08	1.50416e+08	99859999	1.38804e+08	1.19332e+08	2.316e+08	2.52654e+08	1.28347	0.109391
O43809	Cleavage and polyadenylation specificity factor subunit 5 OS=Homo sapiens OX=9606 GN=NUDT21 PE=1 SV=1	62	12	118	12	227	26.2	8.82	319.5	1.51389e+08	1.7833e+08	1.64859e+08	137644861	143453853	140549357	1.01678e+08	1.56617e+08	1.1733	0.082836
Q15555	Microtubule-associated protein RP/EB family member 2 OS=Homo sapiens OX=9606 GN=MAPRE2 PE=1 SV=1	42	12	52	11	327	37	5.57	130.99	2.1618e+08	1.64099e+08	1.9014e+08	1.08268e+07	1.63112e+07	1.3569e+07	10740069	1.08502e+07	14.4105	0.006692
P04818	Thymidylate synthase OS=Homo sapiens OX=9606 GN=TYMS PE=1 SV=3	51	12	38	12	313	35.7	7.01	104	1.49155e+08	1.50137e+08	1.49646e+08	1.9143e+07	2.01034e+07	1.96232e+07	1.74065e+07	1.99709e+07	7.62904	0
P17858	ATP-dependent 6-phosphofructokinase, liver type OS=Homo sapiens OX=9606 GN=PFKL PE=1 SV=6	32	18	71	14	780	85	7.5	142.52	1.20917e+07	1.33107e+07	1.27012e+07	5.59491e+06	5.35195e+06	5.47343e+06	8.94591e+06	1.17237e+07	2.32127	0.001697
Q9Y6V7	Probable ATP-dependent RNA helicase DDX49 OS=Homo sapiens OX=9606 GN=DDX49 PE=1 SV=1	45	15	82	15	483	54.2	9.06	247.24	4.00827e+07	3.92482e+07	3.96654e+07	4.31503e+07	4.66301e+07	4.48902e+07	3.38255e+07	4.1894e+07	0.884497	0.029397
Q9UHD1	Cysteine and histidine-rich domain-containing protein 1 OS=Homo sapiens OX=9606 GN=CHORDC1 PE=1 SV=2	48	11	47	11	332	37.5	7.87	124.93	1.04266e+07	1.69912e+07	1.37089e+07	2.56059e+06	4950689	3.75564e+06	3.0406e+07	3.2379e+07	3.92436	0.023726
Q9UII4	E3 ISG15--protein ligase HERC5 OS=Homo sapiens OX=9606 GN=HERC5 PE=1 SV=2	21	17	66	17	1024	116.8	7.65	189.19	5.62576e+07	64923967	6.05908e+07	34124043	3.30697e+07	3.35969e+07	1.59641e+07	1.20032e+07	1.80376	0.00777
Q12996	Cleavage stimulation factor subunit 3 OS=Homo sapiens OX=9606 GN=CSTF3 PE=1 SV=1	39	24	87	24	717	82.9	8.12	184.69	4.30009e+07	2.85354e+07	3.57681e+07	4.54481e+07	4.6946e+07	4.61971e+07	3.03521e+07	2.8702e+07	0.774387	0.128349
P40937	Replication factor C subunit 5 OS=Homo sapiens OX=9606 GN=RFC5 PE=1 SV=1	52	16	76	16	340	38.5	7.2	160.26	8.37945e+07	5.90784e+07	7.14364e+07	4.01062e+07	5.58924e+07	4.79993e+07	27031688	3.50929e+07	1.51586	0.060515
Q9UID3	Vacuolar protein sorting-associated protein 51 homolog OS=Homo sapiens OX=9606 GN=VPS51 PE=1 SV=2	30	19	54	19	782	86	6.47	124.91	5.15207e+07	5.34377e+07	5.24792e+07	1.87557e+07	1.73686e+07	1.80622e+07	6.50649e+06	6.86672e+06	2.90834	3e-06
Q9Y263	Phospholipase A-2-activating protein OS=Homo sapiens OX=9606 GN=PLAA PE=1 SV=2	30	20	42	20	795	87.1	6.37	113.95	50791358	43615283	4.72033e+07	4.58483e+06	4.91101e+06	4.74792e+06	6.43837e+06	7.38117e+06	9.94973	0.002331
P35241	Radixin OS=Homo sapiens OX=9606 GN=RDX PE=1 SV=1	33	22	94	7	583	68.5	6.37	197.13	4.22125e+06	2.12437e+06	3.17281e+06	497970	3.01849e+06	1.75823e+06	1.01658e+07	7.95022e+06	3.07572	0.211631
Q9UJX2	Cell division cycle protein 23 homolog OS=Homo sapiens OX=9606 GN=CDC23 PE=1 SV=3	41	23	86	23	597	68.8	7.02	207.44	5.91632e+07	6.37026e+07	6.14329e+07	4.45496e+07	3.55869e+07	4.00682e+07	5.84847e+06	7.17244e+06	1.54615	0.005395
Q9Y5L0	Transportin-3 OS=Homo sapiens OX=9606 GN=TNPO3 PE=1 SV=3	27	20	58	20	923	104.1	5.57	131.63	6.80133e+07	6.29134e+07	6.54633e+07	6.44448e+06	4575311	5.5099e+06	9.31296e+06	10136790	12.1157	0.000147
Q9Y4C2	TRPM8 channel-associated factor 1 OS=Homo sapiens OX=9606 GN=TCAF1 PE=1 SV=3	28	19	67	19	921	102.1	6.54	182.6	6.63421e+07	7.30689e+07	69705502	2.42397e+07	1.90151e+07	2.16274e+07	7.95183e+06	6.70508e+06	3.25483	6.3e-05
P17980	26S proteasome regulatory subunit 6A OS=Homo sapiens OX=9606 GN=PSMC3 PE=1 SV=3	48	19	100	19	439	49.2	5.24	229.6	8.5592e+07	73818452	7.97052e+07	4.85993e+07	5.78052e+07	5.32023e+07	3.59627e+07	42898999	1.50569	0.004277
P23526	Adenosylhomocysteinase OS=Homo sapiens OX=9606 GN=AHCY PE=1 SV=4	42	20	160	18	432	47.7	6.34	385.57	116915710	1.51792e+08	1.34354e+08	6.7781e+07	8.12104e+07	7.44957e+07	2.23582e+08	2.55797e+08	1.81336	0.017004
P23258	Tubulin gamma-1 chain OS=Homo sapiens OX=9606 GN=TUBG1 PE=1 SV=2	43	12	61	12	451	51.1	6.14	174.88	5.37851e+07	4.85213e+07	5.11532e+07	1.66374e+07	1.85914e+07	1.76144e+07	1.69223e+07	1.28997e+07	2.91003	0.00067
Q5JWF2	Guanine nucleotide-binding protein G(s) subunit alpha isoforms XLas OS=Homo sapiens OX=9606 GN=GNAS PE=1 SV=2	17	15	102	14	1037	111	5.03	243.33	1.73485e+08	1.75932e+08	174708758	7.2397e+07	7.45619e+07	7.34795e+07	3.49533e+07	3.84165e+07	2.378	0
P60891	Ribose-phosphate pyrophosphokinase 1 OS=Homo sapiens OX=9606 GN=PRPS1 PE=1 SV=2	58	14	90	5	318	34.8	6.98	260.71	3.67237e+07	4.69362e+07	4.183e+07	2.6471e+07	4.07272e+07	3.35991e+07	4.66254e+07	4.89268e+07	1.28409	0.186605
P35232	Prohibitin 1 OS=Homo sapiens OX=9606 GN=PHB1 PE=1 SV=1	61	13	79	13	272	29.8	5.76	234.56	8.67022e+07	1.00158e+08	9.34303e+07	3.57601e+07	3.88326e+07	3.72963e+07	9.17407e+07	1.66745e+08	2.50792	0.003321
Q9H6R4	Nucleolar protein 6 OS=Homo sapiens OX=9606 GN=NOL6 PE=1 SV=2	23	18	55	18	1146	127.5	7.64	140.85	9.14791e+06	1.30287e+07	1.10883e+07	1.25305e+07	2.5442e+07	1.89862e+07	6.00952e+06	1.51812e+07	0.634916	0.159845
Q96GA3	Protein LTV1 homolog OS=Homo sapiens OX=9606 GN=LTV1 PE=1 SV=1	37	19	142	18	475	54.8	4.91	322.87	2.17193e+08	2.08729e+08	2.12961e+08	2.16267e+08	190018716	2.03143e+08	1.15613e+08	1.20955e+08	1.05126	0.324113
P31350	Ribonucleoside-diphosphate reductase subunit M2 OS=Homo sapiens OX=9606 GN=RRM2 PE=1 SV=1	49	16	70	16	389	44.8	5.38	187.21	1.06646e+08	113319444	1.09983e+08	2.62716e+07	3.67574e+07	3.15145e+07	3.01689e+07	3.56044e+07	3.55613	9e-05
P17812	CTP synthase 1 OS=Homo sapiens OX=9606 GN=CTPS1 PE=1 SV=2	35	17	106	15	591	66.6	6.46	283.54	98976809	8.13158e+07	9.01463e+07	5.6637e+07	5.9664e+07	5.81505e+07	6.83874e+07	7.23765e+07	1.55092	0.021867
O43290	U4/U6.U5 tri-snRNP-associated protein 1 OS=Homo sapiens OX=9606 GN=SART1 PE=1 SV=1	31	20	74	19	800	90.2	6.13	180.98	3.44746e+07	1.88248e+07	2.66497e+07	3.47402e+07	5.22411e+07	4.34907e+07	3.23647e+07	3.56821e+07	0.630004	0.06863
P17480	Nucleolar transcription factor 1 OS=Homo sapiens OX=9606 GN=UBTF PE=1 SV=1	24	20	73	20	764	89.4	5.81	183.9	1.75045e+07	1.34285e+07	15466523	1.28921e+07	5.29737e+07	3.29329e+07	36422196	5.06803e+07	0.653764	0.269562
P31946	14-3-3 protein beta/alpha OS=Homo sapiens OX=9606 GN=YWHAB PE=1 SV=3	57	15	163	7	246	28.1	4.83	372.2	3.6714e+07	5.02084e+07	4.34612e+07	22658058	34407921	2.8533e+07	5.71393e+07	8.01147e+07	1.56815	0.045571
Q6YHU6	Thyroid adenoma-associated protein OS=Homo sapiens OX=9606 GN=THADA PE=1 SV=1	12	17	39	17	1953	219.5	6.06	112.47	1.55141e+07	6.41904e+06	1.09666e+07	434659	120138	277398		417612	52.0159	0.055207
P28074	Proteasome subunit beta type-5 OS=Homo sapiens OX=9606 GN=PSMB5 PE=1 SV=3	55	14	83	14	263	28.5	6.92	213.93	2.00055e+08	2.11985e+08	2.0602e+08	1.58653e+08	1.65294e+08	1.61973e+08	1.25341e+08	1.44829e+08	1.27229	0.00126
O14976	Cyclin-G-associated kinase OS=Homo sapiens OX=9606 GN=GAK PE=1 SV=2	16	18	42	18	1311	143.1	5.73	120.93	4.3546e+07	5.00866e+07	4.68163e+07	3.47924e+06	2.63409e+06	3.05667e+06	597002	529855	15.5151	0.0016
P31040	Succinate dehydrogenase [ubiquinone] flavoprotein subunit, mitochondrial OS=Homo sapiens OX=9606 GN=SDHA PE=1 SV=2	31	15	76	15	664	72.6	7.39	190.47	4.38422e+07	3.29335e+07	3.83878e+07	31971888	2.29223e+07	2.74471e+07	6.87118e+07	7.00555e+07	1.42466	0.057573
Q08J23	RNA cytosine C(5)-methyltransferase NSUN2 OS=Homo sapiens OX=9606 GN=NSUN2 PE=1 SV=2	29	17	82	17	767	86.4	6.77	191.48	6.08878e+07	4.85149e+07	5.47014e+07	44334481	53649021	48991751	6.23662e+07	7.09023e+07	1.12333	0.275523
Q92576	PHD finger protein 3 OS=Homo sapiens OX=9606 GN=PHF3 PE=1 SV=3	13	21	53	21	2039	229.3	6.96	123.41	1.7029e+07	19485471	1.82572e+07	1.98454e+07	2.79052e+07	2.38753e+07	1.51428e+07	1.57371e+07	0.77964	0.127285
Q01518	Adenylyl cyclase-associated protein 1 OS=Homo sapiens OX=9606 GN=CAP1 PE=1 SV=5	40	16	74	16	475	51.9	8.06	202.41	8.37915e+06	9.54155e+06	8.96035e+06	2.4072e+06	2.55081e+06	2.479e+06	3.1988e+07	32249100	3.61652	0.002356
P18583	Protein SON OS=Homo sapiens OX=9606 GN=SON PE=1 SV=4	15	26	80	26	2426	263.7	5.64	152.16	3.53857e+07	2.08882e+07	2.8137e+07	4.44363e+07	70360953	5.73986e+07	3.3469e+07	5.76977e+07	0.507765	0.039252
Q6P3X3	Tetratricopeptide repeat protein 27 OS=Homo sapiens OX=9606 GN=TTC27 PE=1 SV=1	27	20	44	20	843	96.6	5.59	103.7	7.00289e+07	66562226	6.82956e+07	1.37254e+07	9.34527e+06	1.15353e+07	1.88207e+07	1.55485e+07	6.06815	6e-06
Q96HC4	PDZ and LIM domain protein 5 OS=Homo sapiens OX=9606 GN=PDLIM5 PE=1 SV=5	33	16	51	16	596	63.9	8.21	139.63	7.71764e+07	7.85329e+07	7.78546e+07	2.03832e+06	957394	1.49786e+06	8.58578e+06	1.23157e+07	57.1641	0
Q9HCD5	Nuclear receptor coactivator 5 OS=Homo sapiens OX=9606 GN=NCOA5 PE=1 SV=2	35	15	91	15	579	65.5	9.6	211.76	5.12155e+07	1.05068e+07	3.08612e+07	3.10234e+07	6.70102e+07	4.90168e+07	5.99529e+07	6.49352e+07	0.694973	0.312371
Q9UNE7	E3 ubiquitin-protein ligase CHIP OS=Homo sapiens OX=9606 GN=STUB1 PE=1 SV=2	55	17	53	16	303	34.8	5.87	126.6	197614435	1.90644e+08	1.94129e+08	1.10205e+07	2.34004e+07	1.72105e+07	2.42711e+07	1.9232e+07	12.397	1.8e-05
P62269	40S ribosomal protein S18 OS=Homo sapiens OX=9606 GN=RPS18 PE=1 SV=3	68	22	445	22	152	17.7	10.99	892.15	4439105198	4.40384e+09	4.42147e+09	3.40722e+09	3.27146e+09	3.33934e+09	1.96359e+09	2.15481e+09	1.32442	0.000696
P61962	DDB1- and CUL4-associated factor 7 OS=Homo sapiens OX=9606 GN=DCAF7 PE=1 SV=1	33	11	80	11	342	38.9	5.52	251.95	1.24272e+08	1.24216e+08	1.24244e+08	9.32832e+07	9.12703e+07	9.22767e+07	8.82393e+07	9.99346e+07	1.34654	0.000327
Q8TDN6	Ribosome biogenesis protein BRX1 homolog OS=Homo sapiens OX=9606 GN=BRIX1 PE=1 SV=2	46	11	57	11	353	41.4	9.92	186.58	9.56386e+07	1.43634e+08	1.19637e+08	1.96952e+08	2.09258e+08	203105385	1.14657e+08	1.79403e+08	0.589397	0.020985
P46087	Probable 28S rRNA (cytosine(4447)-C(5))-methyltransferase OS=Homo sapiens OX=9606 GN=NOP2 PE=1 SV=2	33	23	81	23	812	89.2	9.23	180.02	4.51373e+07	51924435	4.85309e+07	4.02027e+07	1.19152e+08	7.96774e+07	5.93272e+07	1.04503e+08	0.741183	0.304765
Q96E39	RNA binding motif protein, X-linked-like-1 OS=Homo sapiens OX=9606 GN=RBMXL1 PE=1 SV=1	42	18	204	3	390	42.1	9.89	439.21	5871457	9.23483e+06	7.55314e+06	8.36645e+06	8.63404e+06	8500246	8305000	8671901	0.888726	0.432324
P62241	40S ribosomal protein S8 OS=Homo sapiens OX=9606 GN=RPS8 PE=1 SV=2	59	13	238	13	208	24.2	10.32	617.95	1.75095e+09	1.3736e+09	1.56228e+09	1817025208	1.45684e+09	1.63693e+09	6.94498e+08	1.02296e+09	0.96219	0.646128
Q9UNS2	COP9 signalosome complex subunit 3 OS=Homo sapiens OX=9606 GN=COPS3 PE=1 SV=3	48	14	53	14	423	47.8	6.65	165.49	6.96922e+07	7.97147e+07	7.47035e+07	4.3435e+07	54499450	4.89672e+07	1.49371e+07	9441638	1.53873	0.004073
O95104	SR-related and CTD-associated factor 4 OS=Homo sapiens OX=9606 GN=SCAF4 PE=1 SV=3	18	15	81	12	1147	125.8	9.55	227.39	5.68099e+07	2.51198e+07	4.09649e+07	8.33621e+07	1.15138e+08	9.92502e+07	24081573	2.5752e+07	0.41998	0.010831
Q92922	SWI/SNF complex subunit SMARCC1 OS=Homo sapiens OX=9606 GN=SMARCC1 PE=1 SV=3	25	22	61	15	1105	122.8	5.76	142.98	3.4077e+07	2.19888e+07	2.80329e+07	2.34905e+07	5.07853e+07	3.71379e+07	3.05683e+07	4.46471e+07	0.833399	0.374423
O43791	Speckle-type POZ protein OS=Homo sapiens OX=9606 GN=SPOP PE=1 SV=1	44	12	63	11	374	42.1	5.8	218.24	5.42827e+07	7.06946e+07	6.24886e+07	1.11183e+08	1.017e+08	1.06442e+08	8.30145e+07	7.57113e+07	0.587847	0.003167
Q9UPU5	Ubiquitin carboxyl-terminal hydrolase 24 OS=Homo sapiens OX=9606 GN=USP24 PE=1 SV=3	12	21	36	21	2620	294.2	6.14	86.42	2.23139e+07	1.67546e+07	1.95343e+07	2.88401e+06	3.83288e+06	3.35844e+06	2.37687e+06	3.71783e+06	5.89542	0.008243
Q05048	Cleavage stimulation factor subunit 1 OS=Homo sapiens OX=9606 GN=CSTF1 PE=1 SV=1	39	12	54	12	431	48.3	6.58	153.55	3.73729e+07	53459385	4.54162e+07	5.12369e+07	62655628	5.69463e+07	3.0807e+07	36369588	0.802925	0.120512
Q99623	Prohibitin-2 OS=Homo sapiens OX=9606 GN=PHB2 PE=1 SV=2	65	18	107	18	299	33.3	9.83	254.51	1.09632e+08	1.54452e+08	1.32042e+08	4.91714e+07	9.0963e+07	7.00672e+07	2.08347e+08	2.36423e+08	2.00715	0.025019
P84090	Enhancer of rudimentary homolog OS=Homo sapiens OX=9606 GN=ERH PE=1 SV=1	63	11	279	11	104	12.3	5.92	696.68	3.11764e+09	5.20931e+09	4163477082	7.40048e+09	7.89239e+09	7.64643e+09	7.22545e+08	9.3244e+08	0.544875	0.023811
Q99714	3-hydroxyacyl-CoA dehydrogenase type-2 OS=Homo sapiens OX=9606 GN=HSD17B10 PE=1 SV=3	72	11	44	11	261	26.9	7.78	131.22	1.50869e+07	2.27998e+07	1.89433e+07	5.16155e+06	1.25668e+07	8.86418e+06	2.94692e+07	3.86022e+07	2.43819	0.030996
P10412	Histone H1.4 OS=Homo sapiens OX=9606 GN=H1-4 PE=1 SV=2	37	12	162	1	219	21.9	11.03	426.03	6.48119e+06	5687664	6.08443e+06	9601770	9271223	9.4365e+06	2.62504e+06	3.70281e+06	0.644908	0.001549
Q96FV9	THO complex subunit 1 OS=Homo sapiens OX=9606 GN=THOC1 PE=1 SV=1	36	21	82	21	657	75.6	4.98	179.95	4.53576e+08	201495864	3.27536e+08	2.89525e+08	2.98314e+08	2.9392e+08	7.18677e+08	5.66968e+08	1.11454	0.689568
O95433	Activator of 90 kDa heat shock protein ATPase homolog 1 OS=Homo sapiens OX=9606 GN=AHSA1 PE=1 SV=1	53	15	51	15	338	38.3	5.53	137.07	53617953	7.35794e+07	6.35987e+07	2.59804e+07	34071088	3.00258e+07	9.10368e+07	1.05686e+08	2.14424	0.017176
O95071	E3 ubiquitin-protein ligase UBR5 OS=Homo sapiens OX=9606 GN=UBR5 PE=1 SV=2	11	20	38	20	2799	309.2	5.85	107.1	1.21029e+07	1.08871e+07	1.1495e+07	1.58194e+07	2.06287e+07	1.82241e+07	2.01981e+06		0.638211	0.033492
P52907	F-actin-capping protein subunit alpha-1 OS=Homo sapiens OX=9606 GN=CAPZA1 PE=1 SV=3	69	14	66	9	286	32.9	5.69	185.51	9.45372e+07	1.12625e+08	103581250	37816406	6.36569e+07	5.07366e+07	6.50044e+07	5.78821e+07	2.13593	0.006133
O95602	DNA-directed RNA polymerase I subunit RPA1 OS=Homo sapiens OX=9606 GN=POLR1A PE=1 SV=2	17	22	50	22	1720	194.7	7.03	123.77	3.51371e+07	3.24265e+07	3.37818e+07	1.83942e+07	2.1078e+07	1.97361e+07	1.34043e+07	1.62511e+07	1.71698	0.000218
P61981	14-3-3 protein gamma OS=Homo sapiens OX=9606 GN=YWHAG PE=1 SV=2	68	17	136	11	247	28.3	4.89	324.08	21707890	4.08963e+07	3.13021e+07	2.64134e+07	2.684e+07	26626679	3.09408e+07	3.41422e+07	1.17564	0.487519
P78346	Ribonuclease P protein subunit p30 OS=Homo sapiens OX=9606 GN=RPP30 PE=1 SV=1	59	12	91	12	268	29.3	8.91	264.2	3.15401e+07	4.10138e+07	3.6277e+07	5.86061e+07	5.80661e+07	5.83361e+07	2.48883e+07	3.57364e+07	0.62187	0.01479
O14641	Segment polarity protein dishevelled homolog DVL-2 OS=Homo sapiens OX=9606 GN=DVL2 PE=1 SV=1	33	19	57	15	736	78.9	6.02	135.39	1.06945e+08	1.11353e+08	1.09149e+08	3.01738e+07	2.54043e+07	2.7789e+07	14345709	1.42654e+07	3.9472	2e-06
P49759	Dual specificity protein kinase CLK1 OS=Homo sapiens OX=9606 GN=CLK1 PE=1 SV=2	33	15	62	13	484	57.3	8.87	178.02	1.0644e+07	7.00552e+06	8.82474e+06	4.18578e+07	4.67805e+07	4.43191e+07	3.18026e+07	34230953	0.199529	6.7e-05
Q9UK59	Lariat debranching enzyme OS=Homo sapiens OX=9606 GN=DBR1 PE=1 SV=2	33	16	70	16	544	61.5	5.47	164.38	46126630	50613864	48370247	4.82028e+07	4.59437e+07	4.70732e+07	2.71979e+07	2.7114e+07	1.02795	0.438003
Q9NSV4	Protein diaphanous homolog 3 OS=Homo sapiens OX=9606 GN=DIAPH3 PE=1 SV=4	17	20	44	19	1193	136.8	7.03	102.5	1.86764e+07	2.53577e+07	2.20171e+07	1.94887e+06	2.73787e+06	2.34337e+06	795082	1.68489e+06	9.57815	0.008751
Q96GD4	Aurora kinase B OS=Homo sapiens OX=9606 GN=AURKB PE=1 SV=3	51	15	85	14	344	39.3	9.29	229.05	93329450	9.91595e+07	9.62445e+07	8.46552e+07	1.0372e+08	9.41878e+07	3.04012e+07	4.78866e+07	1.02889	0.750181
Q9Y295	Developmentally-regulated GTP-binding protein 1 OS=Homo sapiens OX=9606 GN=DRG1 PE=1 SV=1	52	15	96	15	367	40.5	8.9	237.78	115833699	1.2257e+08	1.19202e+08	8.80776e+07	7.93381e+07	8.37079e+07	7.62017e+07	7.19327e+07	1.42662	0.000516
Q6UVJ0	Spindle assembly abnormal protein 6 homolog OS=Homo sapiens OX=9606 GN=SASS6 PE=1 SV=1	31	16	27	16	657	74.4	7.55	79.53	1.70253e+07	1.87721e+07	1.78987e+07	1.02201e+06	4.64383e+06	2.83292e+06	897502	712178	9.22851	0.001203
P49760	Dual specificity protein kinase CLK2 OS=Homo sapiens OX=9606 GN=CLK2 PE=1 SV=1	29	11	66	11	499	60.1	9.66	225.31	69951550	4.63349e+07	5.81432e+07	91510871	1.02086e+08	9.67982e+07	4.27447e+07	4.02857e+07	0.601863	0.016994
Q9NY93	Probable ATP-dependent RNA helicase DDX56 OS=Homo sapiens OX=9606 GN=DDX56 PE=1 SV=1	41	18	88	18	547	61.6	9.26	172.42	1.96384e+07	1.79914e+07	1.88149e+07	2.35189e+07	42120216	3.28196e+07	1.65452e+07	3.04975e+07	0.606655	0.119811
P13807	Glycogen [starch] synthase, muscle OS=Homo sapiens OX=9606 GN=GYS1 PE=1 SV=2	29	17	58	17	737	83.7	6.18	172.33	5.21475e+07	5.0287e+07	5.12173e+07	3.69471e+07	3.9877e+07	3.8412e+07	5.61413e+06	7.85543e+06	1.33466	0.000552
O00422	Histone deacetylase complex subunit SAP18 OS=Homo sapiens OX=9606 GN=SAP18 PE=1 SV=1	78	13	82	13	153	17.6	9.35	219.83	5.17335e+07	6.36102e+07	5.76719e+07	1.1972e+08	1.80774e+08	1.50247e+08	5.98961e+07	8.91719e+07	0.394866	0.030514
Q16527	Cysteine and glycine-rich protein 2 OS=Homo sapiens OX=9606 GN=CSRP2 PE=1 SV=3	63	10	72	10	193	20.9	8.62	168.19	2.25451e+08	199572224	2.12512e+08	225807532	190386301	2.08097e+08	251138447	2.68463e+08	1.02618	0.746478
Q86YV9	BLOC-2 complex member HPS6 OS=Homo sapiens OX=9606 GN=HPS6 PE=1 SV=1	27	13	46	13	775	82.9	6.28	140.35	3.72335e+07	3.31295e+07	3.51815e+07	1.52132e+07	1.08611e+07	1.30371e+07	2.95348e+06	2.6573e+06	2.75011	0.000218
Q9UNQ2	Probable dimethyladenosine transferase OS=Homo sapiens OX=9606 GN=DIMT1 PE=1 SV=1	60	17	89	17	313	35.2	9.99	227.71	1.03283e+08	9.18804e+07	9.75818e+07	7.58773e+07	1.07336e+08	9.16067e+07	5.72027e+07	6.83026e+07	1.0868	0.587606
Q7Z6Z7	E3 ubiquitin-protein ligase HUWE1 OS=Homo sapiens OX=9606 GN=HUWE1 PE=1 SV=3	6	19	42	19	4374	481.6	5.22	112.76	1.31054e+07	2.0662e+07	16883703	7.01871e+06	8.53106e+06	7.77489e+06	2.15399e+06	4.99647e+06	2.18539	0.048021
Q93009	Ubiquitin carboxyl-terminal hydrolase 7 OS=Homo sapiens OX=9606 GN=USP7 PE=1 SV=2	26	23	75	23	1102	128.2	5.55	181.25	1.94258e+07	19464338	1.94451e+07	2.20797e+07	1.73788e+07	1.97293e+07	1.7236e+07	1.95534e+07	0.995057	0.85353
O75150	E3 ubiquitin-protein ligase BRE1B OS=Homo sapiens OX=9606 GN=RNF40 PE=1 SV=5	30	22	58	18	1001	113.6	6.29	128.55	1.05806e+07	1.53095e+07	1.29451e+07	28931248	30055633	2.94934e+07	1.28357e+07	1.52535e+07	0.439021	0.00475
Q96P11	28S rRNA (cytosine-C(5))-methyltransferase OS=Homo sapiens OX=9606 GN=NSUN5 PE=1 SV=2	42	15	78	15	429	46.7	8.62	210.21	3.04085e+07	3.17387e+07	3.10736e+07	2.19034e+07	29845306	2.58743e+07	1.62238e+07	1.33533e+07	1.22026	0.148019
Q14137	Ribosome biogenesis protein BOP1 OS=Homo sapiens OX=9606 GN=BOP1 PE=1 SV=2	29	14	73	14	746	83.6	6.19	212.11	4.29726e+07	3.19081e+07	3.74403e+07	2.40799e+07	6.53941e+07	4.4737e+07	3.12997e+07	5.37368e+07	0.988089	0.607754
Q8N1G4	Leucine-rich repeat-containing protein 47 OS=Homo sapiens OX=9606 GN=LRRC47 PE=1 SV=1	37	14	71	14	583	63.4	8.28	199.3	4.98088e+07	4.86107e+07	49209752	3.02017e+07	3.32072e+07	3.17045e+07	2.94262e+07	4.17797e+07	1.55447	0.000728
Q9Y6K9	NF-kappa-B essential modulator OS=Homo sapiens OX=9606 GN=IKBKG PE=1 SV=2	40	14	34	14	419	48.2	5.71	98.87	76749742	67899877	7.23248e+07	3.25065e+06	2.73083e+06	2.99074e+06	2.60694e+06	2.62411e+06	24.3056	0.001311
Q9BXJ9	N-alpha-acetyltransferase 15, NatA auxiliary subunit OS=Homo sapiens OX=9606 GN=NAA15 PE=1 SV=1	31	25	89	25	866	101.2	7.42	174.59	7.45011e+07	4.21096e+07	5.83054e+07	6.10925e+06	8.43093e+06	7.27009e+06	5.15611e+07	5.68598e+07	8.15978	0.031413
Q86W42	THO complex subunit 6 homolog OS=Homo sapiens OX=9606 GN=THOC6 PE=1 SV=1	50	12	63	12	341	37.5	7.43	190.74	3.65686e+07	4.17918e+07	3.91802e+07	33293283	4.48704e+07	3.90819e+07	1.48952e+07	1.67767e+07	1.01751	0.980402
P34897	Serine hydroxymethyltransferase, mitochondrial OS=Homo sapiens OX=9606 GN=SHMT2 PE=1 SV=3	42	17	102	16	504	56	8.53	249.05	108094555	9.6167e+07	1.02131e+08	4.29642e+07	6.54117e+07	5.41879e+07	1.31636e+08	1.50441e+08	1.94107	0.006953
P61313	60S ribosomal protein L15 OS=Homo sapiens OX=9606 GN=RPL15 PE=1 SV=2	55	13	125	13	204	24.1	11.62	335.6	3.21142e+08	3.79492e+08	3.50317e+08	305843250	284545855	2.95195e+08	1.81072e+08	2.70104e+08	1.18776	0.068155
O14744	Protein arginine N-methyltransferase 5 OS=Homo sapiens OX=9606 GN=PRMT5 PE=1 SV=4	37	19	90	19	637	72.6	6.29	208.75	9.41387e+07	91232007	9.26854e+07	4.87871e+07	5.39862e+07	5.13867e+07	6.43214e+07	6.48252e+07	1.80677	0.000116
P42224	Signal transducer and activator of transcription 1-alpha/beta OS=Homo sapiens OX=9606 GN=STAT1 PE=1 SV=2	23	15	43	15	750	87.3	6.05	105.86	5.53855e+07	5.6138e+07	5.57617e+07	1.543e+07	11496751	1.34634e+07	1.43584e+07	1.16132e+07	4.20193	0.000487
Q15046	Lysine--tRNA ligase OS=Homo sapiens OX=9606 GN=KARS1 PE=1 SV=3	32	20	78	20	597	68	6.35	163.42	6.66889e+07	6.32778e+07	6.49833e+07	1.30939e+07	1.51538e+07	1.41238e+07	3.65344e+07	5.99752e+07	4.61737	1.1e-05
P33176	Kinesin-1 heavy chain OS=Homo sapiens OX=9606 GN=KIF5B PE=1 SV=1	20	16	51	16	963	109.6	6.51	114.31	1.53423e+07	6.6949e+06	11018614	863451	5.25414e+06	3.05879e+06	1.52146e+07	1.55821e+07	6.15351	0.066334
Q659C4	La-related protein 1B OS=Homo sapiens OX=9606 GN=LARP1B PE=1 SV=2	14	14	141	7	914	105.3	7.61	340.28	3.23727e+06	4.27643e+06	3.75685e+06	3.47401e+06	7.82789e+06	5.65095e+06	2.89701e+06	2.20026e+06	0.742056	0.268136
P04637	Cellular tumor antigen p53 OS=Homo sapiens OX=9606 GN=TP53 PE=1 SV=4	42	17	78	17	393	43.6	6.79	197.66	128182513	1.17612e+08	1.22897e+08	1.53048e+08	1.90409e+08	1.71728e+08	1.46619e+07	36868822	0.721363	0.037205
P52732	Kinesin-like protein KIF11 OS=Homo sapiens OX=9606 GN=KIF11 PE=1 SV=2	20	17	57	17	1056	119.1	5.64	150.71	4.76812e+07	4.93064e+07	48493794	6.83564e+06	8.44843e+06	7.64203e+06	1.19961e+07	1.44929e+07	6.3933	0
P26373	60S ribosomal protein L13 OS=Homo sapiens OX=9606 GN=RPL13 PE=1 SV=4	55	16	149	16	211	24.2	11.65	300.39	799806662	7.35985e+08	7.67896e+08	878117893	8.56375e+08	8.67247e+08	3.52424e+08	490091585	0.885534	0.023224
Q8N684	Cleavage and polyadenylation specificity factor subunit 7 OS=Homo sapiens OX=9606 GN=CPSF7 PE=1 SV=1	37	14	127	14	471	52	8	352.9	8.98938e+07	8.94351e+07	8.96644e+07	9.18422e+07	7.4655e+07	8.32486e+07	9.70095e+07	8.97567e+07	1.0848	0.325172
Q9BW19	Kinesin-like protein KIFC1 OS=Homo sapiens OX=9606 GN=KIFC1 PE=1 SV=2	33	16	54	16	673	73.7	8.98	149.58	22741756	21839556	22290656	2.81625e+07	2.17034e+07	2.4933e+07	17120432	1.10812e+07	0.904193	0.29124
P09012	U1 small nuclear ribonucleoprotein A OS=Homo sapiens OX=9606 GN=SNRPA PE=1 SV=3	44	11	81	8	282	31.3	9.83	207.88	140289256	1.78009e+08	1.59149e+08	127233615	1.72498e+08	1.49866e+08	9.69199e+07	1.15295e+08	1.07847	0.615121
P04844	Dolichyl-diphosphooligosaccharide--protein glycosyltransferase subunit 2 OS=Homo sapiens OX=9606 GN=RPN2 PE=1 SV=3	37	14	52	14	631	69.2	5.69	160.46	1.97735e+07	5.23701e+06	1.25052e+07	4888898	9.75128e+06	7.32009e+06	3.70122e+07	3.93133e+07	1.84955	0.342847
Q96DH6	RNA-binding protein Musashi homolog 2 OS=Homo sapiens OX=9606 GN=MSI2 PE=1 SV=1	45	12	90	10	328	35.2	8.48	264.01	1.50198e+08	1.47374e+08	1.48786e+08	1.0262e+08	1.92349e+08	1.47484e+08	1.99675e+08	63155352	1.07741	0.964492
Q13162	Peroxiredoxin-4 OS=Homo sapiens OX=9606 GN=PRDX4 PE=1 SV=1	48	11	113	8	271	30.5	6.29	257.57	5.26168e+07	7.78554e+07	6.52361e+07	4.51683e+07	4.56374e+07	4.54028e+07	92771137	1.5091e+08	1.43685	0.112556
P01024	Complement C3 OS=Homo sapiens OX=9606 GN=C3 PE=1 SV=2	11	18	210	18	1663	187	6.4	482.13	1.24684e+09	1.30888e+09	1.27786e+09	1.44862e+09	1.27645e+09	1.36254e+09	7.41191e+07	8.33792e+07	0.940361	0.224535
P09429	High mobility group protein B1 OS=Homo sapiens OX=9606 GN=HMGB1 PE=1 SV=3	40	11	109	10	215	24.9	5.74	258.95	3.51285e+07	7.47129e+07	5.49207e+07	2.79134e+07	32927360	3.04204e+07	8.94723e+07	1.25784e+08	1.81362	0.163286
Q7Z478	ATP-dependent RNA helicase DHX29 OS=Homo sapiens OX=9606 GN=DHX29 PE=1 SV=2	16	18	60	17	1369	155.1	8.09	154.63	8596306	5.96095e+06	7.27863e+06	6.13579e+06	7.88075e+06	7.00827e+06	4.35774e+06	1.77566e+06	1.04948	0.783858
Q92878	DNA repair protein RAD50 OS=Homo sapiens OX=9606 GN=RAD50 PE=1 SV=1	21	23	57	23	1312	153.8	6.89	99.92	3.71272e+07	3.5247e+07	3.61871e+07	1.62399e+07	3.91302e+07	2.7685e+07	1.26758e+07	2.25152e+07	1.48672	0.326821
Q9UNM6	26S proteasome non-ATPase regulatory subunit 13 OS=Homo sapiens OX=9606 GN=PSMD13 PE=1 SV=2	49	17	90	17	376	42.9	5.81	232.53	7.25796e+07	8.62665e+07	7.9423e+07	7.40375e+07	7.45041e+07	7.42708e+07	4.46789e+07	5.2779e+07	1.06938	0.322078
O60502	Protein O-GlcNAcase OS=Homo sapiens OX=9606 GN=OGA PE=1 SV=2	24	17	57	17	916	102.8	4.91	134.86	5.28255e+07	7.70044e+07	6.4915e+07	4.35589e+06	4.87432e+06	4.61511e+06	5.8169e+06	7.59825e+06	14.0954	0.013104
P00505	Aspartate aminotransferase, mitochondrial OS=Homo sapiens OX=9606 GN=GOT2 PE=1 SV=3	43	17	93	17	430	47.5	9.01	224.19	6.41189e+07	7.92865e+07	7.17027e+07	21274306	2.38419e+07	2.25581e+07	1.26564e+08	1.22468e+08	3.18546	0.006605
Q9UPT9	Ubiquitin carboxyl-terminal hydrolase 22 OS=Homo sapiens OX=9606 GN=USP22 PE=1 SV=2	27	10	44	10	525	59.9	8.05	137.8	1.24158e+07	1.76665e+07	1.50411e+07	9.86856e+06	8.98443e+06	9.4265e+06	2.3363e+06	6.05488e+06	1.59797	0.06204
Q14746	Conserved oligomeric Golgi complex subunit 2 OS=Homo sapiens OX=9606 GN=COG2 PE=1 SV=1	29	14	35	14	738	83.2	6.62	103.22	3.74163e+07	3.29279e+07	3.51721e+07	6.79673e+06	6.86917e+06	6.83295e+06	1.05173e+06		5.14751	0.002079
P84077	ADP-ribosylation factor 1 OS=Homo sapiens OX=9606 GN=ARF1 PE=1 SV=2	67	13	87	7	181	20.7	6.8	233.74	9.34961e+07	1.39006e+08	1.16251e+08	6.68939e+07	8.89375e+07	7.79157e+07	1.61773e+08	1.89552e+08	1.51232	0.081714
O60684	Importin subunit alpha-7 OS=Homo sapiens OX=9606 GN=KPNA6 PE=1 SV=1	36	14	78	6	536	60	4.98	229.29	1.05857e+08	9.47465e+07	1.00302e+08	1.50545e+07	7.50954e+06	1.1282e+07	3.15755e+07	3.99707e+07	9.63653	5.8e-05
O00541	Pescadillo homolog OS=Homo sapiens OX=9606 GN=PES1 PE=1 SV=1	34	20	130	20	588	68	7.33	259.76	5.54803e+07	92249007	7.38647e+07	7.21185e+07	1.21193e+08	9.66555e+07	7.20159e+07	1.07597e+08	0.7993	0.272412
Q12926	ELAV-like protein 2 OS=Homo sapiens OX=9606 GN=ELAVL2 PE=1 SV=2	42	16	100	15	359	39.5	9.13	274.05	2.14064e+08	203069347	2.08567e+08	1.91103e+08	2.08379e+08	1.99741e+08	1.50297e+08	1.66007e+08	1.04549	0.221991
P15531	Nucleoside diphosphate kinase A OS=Homo sapiens OX=9606 GN=NME1 PE=1 SV=1	70	11	128	6	152	17.1	6.19	327.16	2.1047e+08	3.83504e+08	2.96987e+08	1.56722e+08	1.90918e+08	1.7382e+08	4.95644e+08	581315556	1.71972	0.127623
Q96PV6	Leukocyte receptor cluster member 8 OS=Homo sapiens OX=9606 GN=LENG8 PE=1 SV=3	21	14	62	14	800	88.1	9.11	175.41	2.59265e+07	2.33769e+07	2.46517e+07	2.53244e+07	2.16633e+07	2.34939e+07	5.37374e+07	5.33049e+07	1.05355	0.425136
Q00325	Phosphate carrier protein, mitochondrial OS=Homo sapiens OX=9606 GN=SLC25A3 PE=1 SV=2	46	18	126	18	362	40.1	9.38	232.94	1.593e+08	1.73779e+08	1.6654e+08	1.47955e+08	1.67827e+08	1.57891e+08	1.66491e+08	1.89816e+08	1.05757	0.295767
Q9UBU9	Nuclear RNA export factor 1 OS=Homo sapiens OX=9606 GN=NXF1 PE=1 SV=1	35	19	94	19	619	70.1	8.51	201.85	5.53165e+07	4.55465e+07	5.04315e+07	6.03106e+07	74886062	6.75984e+07	5.72618e+07	5.69969e+07	0.751895	0.033925
Q12923	Tyrosine-protein phosphatase non-receptor type 13 OS=Homo sapiens OX=9606 GN=PTPN13 PE=1 SV=2	9	20	38	20	2485	276.7	6.42	71.06	31343220	3.68323e+07	3.40878e+07	2.95854e+06	4.15312e+06	3.55583e+06	5.71034e+06	6.30333e+06	9.772	0.001833
P39656	Dolichyl-diphosphooligosaccharide--protein glycosyltransferase 48 kDa subunit OS=Homo sapiens OX=9606 GN=DDOST PE=1 SV=4	44	14	79	14	456	50.8	6.55	178.51	2.74941e+07	4.30815e+07	35287786	17364046	2.62923e+07	2.18282e+07	7.7621e+07	9.07964e+07	1.66366	0.075912
Q8TED0	U3 small nucleolar RNA-associated protein 15 homolog OS=Homo sapiens OX=9606 GN=UTP15 PE=1 SV=3	41	17	95	17	518	58.4	9.11	232.55	2.49137e+07	2.63233e+07	2.56185e+07	1.62961e+07	4.04316e+07	2.83638e+07	3.14413e+07	53184817	1.0363	0.731799
P62910	60S ribosomal protein L32 OS=Homo sapiens OX=9606 GN=RPL32 PE=1 SV=2	56	14	115	14	135	15.9	11.33	237.68	3.26409e+08	3.40059e+08	3.33234e+08	3.80398e+08	3.55115e+08	367756325	1.6472e+08	1.99226e+08	0.906841	0.024045
P27448	MAP/microtubule affinity-regulating kinase 3 OS=Homo sapiens OX=9606 GN=MARK3 PE=1 SV=5	28	19	63	9	753	84.4	9.57	145.32	2.00831e+07	1.88301e+07	1.94566e+07	2.25769e+07	2.03937e+07	2.14853e+07	1.25361e+07	9.99319e+06	0.907139	0.063721
Q15417	Calponin-3 OS=Homo sapiens OX=9606 GN=CNN3 PE=1 SV=1	47	12	81	11	329	36.4	6.05	240.31	8.86181e+07	7.61057e+07	8.23619e+07	5.72716e+07	5.93609e+07	58316236	1.07548e+08	112326315	1.41264	0.019505
P40763	Signal transducer and activator of transcription 3 OS=Homo sapiens OX=9606 GN=STAT3 PE=1 SV=2	26	12	33	12	770	88	6.3	114.85	3.88123e+07	4.47461e+07	4.17792e+07	3.24753e+06	3.01635e+06	3.13194e+06	6.74615e+06	5.99786e+06	13.3518	0.001933
Q9UJC3	Protein Hook homolog 1 OS=Homo sapiens OX=9606 GN=HOOK1 PE=1 SV=2	33	21	47	21	728	84.6	5.15	119.1	7.66716e+07	6.77823e+07	7.22269e+07	6.94751e+06	7.6548e+06	7.30115e+06	4.91319e+06	6.58073e+06	9.90805	0.001469
Q9HBD1	Roquin-2 OS=Homo sapiens OX=9606 GN=RC3H2 PE=1 SV=2	17	17	86	12	1191	131.6	6.89	207.01	3.88704e+07	4.33897e+07	4.113e+07	4.0385e+07	4.39496e+07	4.21673e+07	1.91384e+07	2.48216e+07	0.976565	0.568017
Q13813	Spectrin alpha chain, non-erythrocytic 1 OS=Homo sapiens OX=9606 GN=SPTAN1 PE=1 SV=3	11	22	37	22	2472	284.4	5.35	76.85	2.99187e+07	2.6467e+07	2.81928e+07	3.94745e+07	3.3733e+07	3.66037e+07	4.9675e+07	5.5615e+07	0.773395	0.018667
P51532	Transcription activator BRG1 OS=Homo sapiens OX=9606 GN=SMARCA4 PE=1 SV=2	12	16	43	15	1647	184.5	7.88	118.57	1.07433e+07	7.28406e+06	9.01368e+06	5.79334e+06	2.84605e+07	1.71269e+07	1.76479e+07	2.10777e+07	0.799622	0.340305
Q9BX40	Protein LSM14 homolog B OS=Homo sapiens OX=9606 GN=LSM14B PE=1 SV=1	47	11	47	10	385	42	9.69	149.22	5.44402e+07	4.49338e+07	4.9687e+07	2.48563e+07	2.20999e+07	2.34781e+07	16030351	1.94582e+07	2.12119	0.006999
P35251	Replication factor C subunit 1 OS=Homo sapiens OX=9606 GN=RFC1 PE=1 SV=4	20	20	71	20	1148	128.2	9.36	156.89	2.0438e+07	25743997	2.3091e+07	2.39855e+07	2.85095e+07	2.62475e+07	1.22479e+07	1.51924e+07	0.884129	0.193676
Q9NRZ9	Lymphoid-specific helicase OS=Homo sapiens OX=9606 GN=HELLS PE=1 SV=1	29	22	67	22	838	97	7.93	137.45	2.49682e+07	14388014	1.96781e+07	1.46023e+07	15975531	1.52889e+07	1.7855e+07	19254003	1.28882	0.28638
P51665	26S proteasome non-ATPase regulatory subunit 7 OS=Homo sapiens OX=9606 GN=PSMD7 PE=1 SV=2	37	11	71	11	324	37	6.77	222.81	5.97996e+07	5.74286e+07	5.86141e+07	34919314	4.5715e+07	4.03172e+07	3.23564e+07	4.31551e+07	1.47152	0.02348
Q6W2J9	BCL-6 corepressor OS=Homo sapiens OX=9606 GN=BCOR PE=1 SV=1	14	15	39	15	1755	192.1	6.48	108.9	2.64104e+06	4.66436e+06	3.6527e+06	1.14709e+07	1.58628e+07	1.36669e+07	7.25451e+06	7.84568e+06	0.271989	0.006895
Q9C0B0	RING finger protein unkempt homolog OS=Homo sapiens OX=9606 GN=UNK PE=1 SV=2	19	10	40	10	810	88	6.86	109.09	40860407	4.94895e+07	4.5175e+07	7.05442e+06	2.69796e+06	4876191	1274611	4.05435e+06	10.8041	0.000776
Q9UJX3	Anaphase-promoting complex subunit 7 OS=Homo sapiens OX=9606 GN=ANAPC7 PE=1 SV=5	38	17	77	17	565	63.1	5.72	145.58	8.12418e+07	7.23693e+07	7.68056e+07	3.46261e+07	2.97429e+07	3.21845e+07	2.43066e+07	24898254	2.39562	0.0005
Q9H4H8	Protein FAM83D OS=Homo sapiens OX=9606 GN=FAM83D PE=1 SV=3	34	16	63	16	585	64.4	6.54	149.87	1.55509e+07	2.94676e+07	2.25092e+07	9.4879e+06	8.55589e+06	9.0219e+06	4.64605e+07	5.05437e+07	2.49941	0.077782
Q9H4A4	Aminopeptidase B OS=Homo sapiens OX=9606 GN=RNPEP PE=1 SV=2	38	18	63	18	650	72.5	5.74	149.71	6.08842e+07	4.81544e+07	5.45193e+07	1.04055e+07	1.48508e+07	1.26282e+07	4.56538e+07	4.34557e+07	4.40929	0.003825
P45974	Ubiquitin carboxyl-terminal hydrolase 5 OS=Homo sapiens OX=9606 GN=USP5 PE=1 SV=2	28	17	46	17	858	95.7	5.03	132.38	2.05671e+07	1.49526e+07	1.77599e+07	3.05306e+06	3.11466e+06	3.08386e+06	9.91284e+06	1.20064e+07	5.75936	0.01197
P37802	Transgelin-2 OS=Homo sapiens OX=9606 GN=TAGLN2 PE=1 SV=3	86	16	69	16	199	22.4	8.25	169.68	6.83375e+07	1.05472e+08	8.69049e+07	44520982	4.27059e+07	4.36135e+07	1.30714e+08	1.4393e+08	1.99319	0.055874
Q7Z6E9	E3 ubiquitin-protein ligase RBBP6 OS=Homo sapiens OX=9606 GN=RBBP6 PE=1 SV=1	11	15	65	15	1792	201.4	9.64	165.41	3.25157e+07	2.36535e+07	2.80846e+07	4.92372e+07	5.38378e+07	51537485	2.57782e+07	2.31141e+07	0.545661	0.003858
P62191	26S proteasome regulatory subunit 4 OS=Homo sapiens OX=9606 GN=PSMC1 PE=1 SV=1	41	17	90	15	440	49.2	6.21	219.07	1.37935e+08	1.54167e+08	1.46051e+08	1.52497e+08	1.37819e+08	1.45158e+08	6.89788e+07	8.36413e+07	1.00787	0.894535
Q9NP73	Putative bifunctional UDP-N-acetylglucosamine transferase and deubiquitinase ALG13 OS=Homo sapiens OX=9606 GN=ALG13 PE=1 SV=2	22	21	87	20	1137	126	6.74	162.06	2.58361e+07	5.22705e+07	3.90533e+07	4.21883e+07	4.23171e+07	4.22527e+07	2.91788e+07	2.99974e+07	0.924282	0.715766
P62995	Transformer-2 protein homolog beta OS=Homo sapiens OX=9606 GN=TRA2B PE=1 SV=1	41	11	162	9	288	33.6	11.25	417.36	6.29108e+08	9.97221e+08	8.13165e+08	9.97004e+08	1.10854e+09	1052772236	4.73795e+08	5.61425e+08	0.773852	0.143699
Q8IWC1	MAP7 domain-containing protein 3 OS=Homo sapiens OX=9606 GN=MAP7D3 PE=1 SV=2	28	22	72	22	876	98.4	9.32	153.07	2.03417e+07	4.39287e+07	3.21352e+07	3.81413e+07	43552997	4.08472e+07	2.50285e+07	2.7214e+07	0.789029	0.32826
P32119	Peroxiredoxin-2 OS=Homo sapiens OX=9606 GN=PRDX2 PE=1 SV=5	55	13	95	12	198	21.9	5.97	235.03	8.43684e+07	1.31736e+08	1.08052e+08	88322573	9.08082e+07	8.95654e+07	1.98937e+08	235892045	1.20656	0.308854
P51398	28S ribosomal protein S29, mitochondrial OS=Homo sapiens OX=9606 GN=DAP3 PE=1 SV=1	43	13	54	13	398	45.5	8.88	165.11	52426939	4.28845e+07	4.76557e+07	2.23438e+07	3.2458e+07	2.74009e+07	3.12959e+07	3.16318e+07	1.78009	0.007317
P40938	Replication factor C subunit 3 OS=Homo sapiens OX=9606 GN=RFC3 PE=1 SV=2	45	14	73	14	356	40.5	8.34	159.94	5.78816e+07	5.94257e+07	5.86537e+07	4.10351e+07	5.19455e+07	4.64903e+07	27396123	2.65607e+07	1.27337	0.058335
Q86YD1	Prostate tumor-overexpressed gene 1 protein OS=Homo sapiens OX=9606 GN=PTOV1 PE=1 SV=1	48	16	65	16	416	46.8	10.54	163.96	4.42106e+07	4.29021e+07	4.35563e+07	2.07483e+07	2.71222e+07	2.39353e+07	1.71589e+07	2.01095e+07	1.84165	0.006812
Q07065	Cytoskeleton-associated protein 4 OS=Homo sapiens OX=9606 GN=CKAP4 PE=1 SV=2	31	16	45	15	602	66	5.92	134.25	20666109	1.59243e+07	1.82952e+07	6.66153e+06	6.15342e+06	6.40748e+06	2.57387e+07	2.72741e+07	2.85828	0.012263
O60884	DnaJ homolog subfamily A member 2 OS=Homo sapiens OX=9606 GN=DNAJA2 PE=1 SV=1	35	14	70	14	412	45.7	6.48	177.96	6.149e+07	6.61548e+07	6.38224e+07	3.82476e+07	3.79379e+07	38092787	4.45365e+07	48326858	1.67546	0.002631
Q7Z2T5	TRMT1-like protein OS=Homo sapiens OX=9606 GN=TRMT1L PE=1 SV=2	29	15	57	15	733	81.7	7.88	158.06	2.70062e+07	2.50172e+07	2.60117e+07	2.97356e+07	33555323	3.16455e+07	1.74718e+07	1.53817e+07	0.823974	0.019959
Q5VW36	Focadhesin OS=Homo sapiens OX=9606 GN=FOCAD PE=1 SV=2	14	19	38	19	1801	199.9	6.62	89.19	2.24228e+07	2.51818e+07	23802290	2.86935e+06	5.08593e+06	3.97764e+06	3.17211e+06	1.99229e+06	6.31981	5.8e-05
Q15032	R3H domain-containing protein 1 OS=Homo sapiens OX=9606 GN=R3HDM1 PE=1 SV=3	19	14	54	13	1099	120.6	8.75	119.16	3.08454e+07	3.94569e+07	3.51511e+07	1.33109e+07	1.25261e+07	1.29185e+07	1.09161e+07	9.8544e+06	2.72267	0.011753
P05386	60S acidic ribosomal protein P1 OS=Homo sapiens OX=9606 GN=RPLP1 PE=1 SV=1	81	5	93	5	114	11.5	4.32	356.72	2.6311e+08	3.21764e+08	2.92437e+08	2.18576e+08	1.94477e+08	2.06526e+08	1.55637e+08	165504065	1.4192	0.023868
Q96QR8	Transcriptional activator protein Pur-beta OS=Homo sapiens OX=9606 GN=PURB PE=1 SV=3	55	14	106	13	312	33.2	5.43	263.76	1.82168e+08	1.66161e+08	174164290	151153889	1.43253e+08	1.47203e+08	1.07542e+08	1.14887e+08	1.18372	0.014531
Q9NVU0	DNA-directed RNA polymerase III subunit RPC5 OS=Homo sapiens OX=9606 GN=POLR3E PE=1 SV=1	32	19	61	19	708	79.8	6.47	131.99	2.98737e+07	2.94679e+07	2.96708e+07	1.40968e+07	1.32497e+07	1.36733e+07	3.93865e+06	9.76059e+06	2.17138	1.6e-05
Q9Y617	Phosphoserine aminotransferase OS=Homo sapiens OX=9606 GN=PSAT1 PE=1 SV=2	54	18	129	18	370	40.4	7.66	301.25	1.54746e+08	1.80248e+08	1.67497e+08	6.76885e+07	7.45323e+07	7.11104e+07	1.47438e+08	155240041	2.3591	0.003645
P31153	S-adenosylmethionine synthase isoform type-2 OS=Homo sapiens OX=9606 GN=MAT2A PE=1 SV=1	46	16	78	16	395	43.6	6.48	177.25	4.44809e+07	5.71685e+07	5.08247e+07	2.95117e+07	3.93934e+07	3.44525e+07	7.16807e+07	8.14466e+07	1.49586	0.02674
Q9UJZ1	Stomatin-like protein 2, mitochondrial OS=Homo sapiens OX=9606 GN=STOML2 PE=1 SV=1	51	13	56	13	356	38.5	7.39	147.56	1.54343e+07	3.00741e+07	2.27542e+07	3.34998e+06	13328033	8.33901e+06	4.00523e+07	4.44798e+07	3.74275	0.055363
O14965	Aurora kinase A OS=Homo sapiens OX=9606 GN=AURKA PE=1 SV=3	41	14	78	13	403	45.8	9.39	133.29	66715392	8.29377e+07	7.48265e+07	59795216	5.94097e+07	5.96024e+07	4.94016e+07	7.46294e+07	1.25544	0.082925
Q9Y3T9	Nucleolar complex protein 2 homolog OS=Homo sapiens OX=9606 GN=NOC2L PE=1 SV=4	28	19	88	19	749	84.9	5.62	208.85	2.82363e+07	2.71719e+07	2.77041e+07	2.61998e+07	65489219	4.58445e+07	2.7787e+07	4.33574e+07	0.694919	0.250793
O14818	Proteasome subunit alpha type-7 OS=Homo sapiens OX=9606 GN=PSMA7 PE=1 SV=1	51	12	78	12	248	27.9	8.46	214.77	9.7831e+07	8.72052e+07	9.25181e+07	7.15297e+07	6.85971e+07	7.00634e+07	47512250	90829442	1.32088	0.013195
Q03701	CCAAT/enhancer-binding protein zeta OS=Homo sapiens OX=9606 GN=CEBPZ PE=1 SV=3	21	18	43	18	1054	120.9	5.94	97.08	3669419	2.90689e+06	3.28815e+06	5.90502e+06	25657652	1.57813e+07	9.70513e+06	2.32959e+07	0.297784	0.159628
Q96EY1	DnaJ homolog subfamily A member 3, mitochondrial OS=Homo sapiens OX=9606 GN=DNAJA3 PE=1 SV=2	33	13	98	13	480	52.5	9.26	261.78	6.37265e+07	6.066e+07	6.21933e+07	5.83036e+07	6.50136e+07	6.16586e+07	5.0358e+07	6.01038e+07	1.01067	0.81906
P30041	Peroxiredoxin-6 OS=Homo sapiens OX=9606 GN=PRDX6 PE=1 SV=3	52	12	100	12	224	25	6.38	263.16	7.38576e+07	2.57634e+08	1.65746e+08	5.20048e+07	1.69241e+08	1.10623e+08	3.22245e+08	3.66364e+08	1.88825	0.438599
O00232	26S proteasome non-ATPase regulatory subunit 12 OS=Homo sapiens OX=9606 GN=PSMD12 PE=1 SV=3	41	17	92	17	456	52.9	7.65	202.25	9.97318e+07	1.17568e+08	1.0865e+08	6.38825e+07	8.05827e+07	7.22326e+07	5.15398e+07	6.21239e+07	1.51775	0.006763
Q12874	Splicing factor 3A subunit 3 OS=Homo sapiens OX=9606 GN=SF3A3 PE=1 SV=1	34	13	97	13	501	58.8	5.38	206.53	1.02634e+08	7.06636e+07	8.66487e+07	8.9426e+07	9.8557e+07	9.39915e+07	7.9573e+07	8.5993e+07	0.923331	0.514328
Q9H1A4	Anaphase-promoting complex subunit 1 OS=Homo sapiens OX=9606 GN=ANAPC1 PE=1 SV=1	14	21	39	21	1944	216.4	6.3	86.91	1.0718e+07	1.50511e+07	1.28845e+07	4.83116e+06	3.40663e+06	4.1189e+06	1.73069e+06	1.81234e+06	3.19243	0.01297
Q02543	60S ribosomal protein L18a OS=Homo sapiens OX=9606 GN=RPL18A PE=1 SV=2	52	16	131	16	176	20.7	10.71	311.99	4.12492e+08	4.4029e+08	4.26391e+08	4.72568e+08	4.40783e+08	4.56675e+08	2.18789e+08	2.56317e+08	0.93444	0.068998
P28066	Proteasome subunit alpha type-5 OS=Homo sapiens OX=9606 GN=PSMA5 PE=1 SV=3	61	11	51	11	241	26.4	4.79	150.75	1.98159e+08	1.80672e+08	1.89416e+08	1.25769e+08	1.28985e+08	1.27377e+08	3.62361e+07	5.60247e+07	1.4872	0.005291
Q504Q3	PAN2-PAN3 deadenylation complex catalytic subunit PAN2 OS=Homo sapiens OX=9606 GN=PAN2 PE=1 SV=3	15	17	82	17	1202	135.3	5.99	177.58	3.89519e+07	59191821	4.90719e+07	3.65093e+07	3.76627e+07	3.7086e+07	3.1517e+07	2.73256e+07	1.3234	0.176291
O75592	E3 ubiquitin-protein ligase MYCBP2 OS=Homo sapiens OX=9606 GN=MYCBP2 PE=1 SV=4	5	17	30	17	4678	513.3	7.02	76.76	1.16425e+07	10081709	1.08621e+07	1490156	5.68596e+06	3.58806e+06	957457	611892	4.07563	0.017031
P62314	Small nuclear ribonucleoprotein Sm D1 OS=Homo sapiens OX=9606 GN=SNRPD1 PE=1 SV=1	55	5	99	5	119	13.3	11.56	335	1.58817e+08	3.56736e+08	2.57776e+08	1.90588e+08	2.8385e+08	2.37219e+08	2.10681e+08	1.95154e+08	1.11578	0.767266
O95639	Cleavage and polyadenylation specificity factor subunit 4 OS=Homo sapiens OX=9606 GN=CPSF4 PE=1 SV=1	63	12	70	12	269	30.2	8.31	202.25	4.16297e+07	6.61744e+07	5.39021e+07	8.96626e+07	86586886	8.81248e+07	4.74018e+07	4.92755e+07	0.611781	0.038467
Q15014	Mortality factor 4-like protein 2 OS=Homo sapiens OX=9606 GN=MORF4L2 PE=1 SV=1	56	14	71	11	288	32.3	9.72	194.29	5.9734e+07	4.00873e+07	4.99107e+07	3.54221e+07	6.35401e+07	4.94811e+07	3.03612e+07	3.64584e+07	1.06774	0.967708
Q9UPY3	Endoribonuclease Dicer OS=Homo sapiens OX=9606 GN=DICER1 PE=1 SV=3	12	19	33	19	1922	218.5	5.68	75.8	2.45896e+07	2.6751e+07	2.56703e+07	6.34275e+06	8.59193e+06	7.46734e+06	2.15715e+06	4.00519e+06	3.49086	3.6e-05
Q96T88	E3 ubiquitin-protein ligase UHRF1 OS=Homo sapiens OX=9606 GN=UHRF1 PE=1 SV=1	27	17	58	17	793	89.8	7.56	133.78	1.24165e+07	8.64594e+06	1.05312e+07	5.01523e+06	2.81287e+07	1.65719e+07	1.13321e+07	2.24065e+07	1.03657	0.46173
P00374	Dihydrofolate reductase OS=Homo sapiens OX=9606 GN=DHFR PE=1 SV=2	77	16	70	16	187	21.4	7.42	147.23	114917030	120380256	117648643	9.55561e+07	9.22921e+07	9.39241e+07	2.64521e+07	2.59561e+07	1.25284	0.000648
Q9UHX1	Poly(U)-binding-splicing factor PUF60 OS=Homo sapiens OX=9606 GN=PUF60 PE=1 SV=1	38	15	95	15	559	59.8	5.29	204.99	5.79356e+07	3.44438e+07	4.61897e+07	4.85159e+07	55471394	5.19937e+07	5.44565e+07	5.49113e+07	0.891033	0.486811
P61221	ATP-binding cassette sub-family E member 1 OS=Homo sapiens OX=9606 GN=ABCE1 PE=1 SV=1	38	18	73	18	599	67.3	8.34	154.61	7.2844e+07	5.96094e+07	6.62267e+07	2.08912e+07	2.27897e+07	2.18405e+07	6.41545e+07	6.63243e+07	3.03612	0.006453
O75494	Serine/arginine-rich splicing factor 10 OS=Homo sapiens OX=9606 GN=SRSF10 PE=1 SV=1	27	9	121	6	262	31.3	11.27	370.05	1.79634e+08	3.48095e+08	2.63864e+08	3.65027e+08	4.17888e+08	3.91458e+08	1.87185e+08	2.33091e+08	0.676114	0.108935
Q09028	Histone-binding protein RBBP4 OS=Homo sapiens OX=9606 GN=RBBP4 PE=1 SV=3	53	14	80	7	425	47.6	4.89	182.36	1.03604e+08	1.38411e+08	1.21007e+08	8.08428e+07	1.68669e+08	1.24756e+08	1.36677e+08	1.88988e+08	1.0614	0.900565
Q13428	Treacle protein OS=Homo sapiens OX=9606 GN=TCOF1 PE=1 SV=3	15	19	41	19	1488	152	9.04	99.7	7.72175e+06	4.73976e+06	6.23075e+06	3.60023e+06	169000652	8.63004e+07	1.19311e+07	2.1445e+07	0.61324	0.235518
Q9GZL7	Ribosome biogenesis protein WDR12 OS=Homo sapiens OX=9606 GN=WDR12 PE=1 SV=2	32	10	58	10	423	47.7	5.9	151.78	1.20636e+07	1.5988e+07	1.40258e+07	1.12546e+07	3.82367e+07	2.47457e+07	2.07192e+07	3.95611e+07	0.726615	0.301706
P46940	Ras GTPase-activating-like protein IQGAP1 OS=Homo sapiens OX=9606 GN=IQGAP1 PE=1 SV=1	15	21	66	20	1657	189.1	6.48	148.69	2.39795e+07	1.3704e+07	1.88418e+07	5.02734e+06	9.37718e+06	7.20226e+06	2.89443e+07	3.14903e+07	2.79109	0.043346
Q86XL3	Ankyrin repeat and LEM domain-containing protein 2 OS=Homo sapiens OX=9606 GN=ANKLE2 PE=1 SV=4	18	15	29	15	938	104.1	7.09	70.75	1.72748e+07	17460764	1.73678e+07	1.5304e+06	2.00918e+06	1.76979e+06	2.75329e+06	3.12857e+06	9.93541	9e-06
Q13823	Nucleolar GTP-binding protein 2 OS=Homo sapiens OX=9606 GN=GNL2 PE=1 SV=1	23	18	74	18	731	83.6	9.25	159.66	29680069	3.01649e+07	2.99225e+07	4.86064e+07	5.34558e+07	5.10311e+07	3.42874e+07	3.02724e+07	0.587242	0.004065
Q99661	Kinesin-like protein KIF2C OS=Homo sapiens OX=9606 GN=KIF2C PE=1 SV=2	32	23	77	20	725	81.3	7.83	144.38	44701118	3.3303e+07	3.9002e+07	5.73907e+07	6.63785e+07	6.18846e+07	23208394	2.99562e+07	0.632466	0.006364
P84243	Histone H3.3 OS=Homo sapiens OX=9606 GN=H3-3B PE=1 SV=2	55	9	204	1	136	15.3	11.27	522.18	1.11441e+07	5.25482e+07	3.18461e+07	3.99256e+07	8.44323e+07	6.21789e+07	122248457	2.26434e+08	0.562329	0.15932
Q9UKN8	General transcription factor 3C polypeptide 4 OS=Homo sapiens OX=9606 GN=GTF3C4 PE=1 SV=2	23	15	52	15	822	91.9	6.65	155.06	2.01631e+07	1.85701e+07	1.93666e+07	1.76151e+07	9.23241e+06	1.34238e+07	8.11491e+06	9882263	1.5466	0.128834
Q9UIG0	Tyrosine-protein kinase BAZ1B OS=Homo sapiens OX=9606 GN=BAZ1B PE=1 SV=2	15	20	44	19	1483	170.8	8.48	97.12	1.14887e+07	8.79034e+06	1.01395e+07	7.80166e+06	4.16557e+07	2.47287e+07	9.40364e+06	2.88164e+07	0.651035	0.273634
O60573	Eukaryotic translation initiation factor 4E type 2 OS=Homo sapiens OX=9606 GN=EIF4E2 PE=1 SV=1	43	8	68	8	245	28.3	8.88	174.56	85007710	7.70097e+07	8.10087e+07	2.59254e+07	1.46272e+07	2.02763e+07	8.30748e+07	8.85161e+07	4.21938	0.000213
P29692	Elongation factor 1-delta OS=Homo sapiens OX=9606 GN=EEF1D PE=1 SV=5	44	11	90	9	281	31.1	5.01	245.88	1.25104e+08	162820350	1.43962e+08	3.62516e+07	5.58631e+07	4.60574e+07	2.11322e+08	2.39424e+08	3.22466	0.00407
P52306	Rap1 GTPase-GDP dissociation stimulator 1 OS=Homo sapiens OX=9606 GN=RAP1GDS1 PE=1 SV=3	30	15	44	15	607	66.3	5.31	99.81	5.51597e+07	4.58234e+07	5.04915e+07	1.25129e+06	955838	1.10356e+06	3.53933e+06	5.36208e+06	46.3098	0.002941
Q9H8H0	Nucleolar protein 11 OS=Homo sapiens OX=9606 GN=NOL11 PE=1 SV=1	29	18	77	18	719	81.1	6.07	178.95	5.62359e+07	5.32297e+07	5.47328e+07	2.60607e+07	5.99226e+07	4.29917e+07	2.07734e+07	4.16744e+07	1.4289	0.352507
Q2Q1W2	E3 ubiquitin-protein ligase TRIM71 OS=Homo sapiens OX=9606 GN=TRIM71 PE=1 SV=1	23	13	40	13	868	93.3	7.61	135.81	3.79785e+07	3.48256e+07	3.64021e+07	1.95017e+07	1.70034e+07	1.82525e+07	1.59495e+07	1.44191e+07	2.00061	0.000137
O60341	Lysine-specific histone demethylase 1A OS=Homo sapiens OX=9606 GN=KDM1A PE=1 SV=2	24	14	46	14	852	92.8	6.52	120.65	2.96229e+07	2.72603e+07	2.84416e+07	1.80053e+07	2.17931e+07	1.98992e+07	5.80181e+06	1.08528e+07	1.43799	0.004908
P08758	Annexin A5 OS=Homo sapiens OX=9606 GN=ANXA5 PE=1 SV=2	54	18	102	17	320	35.9	5.05	219.84	4.59158e+07	9.80361e+07	7.19759e+07	4.33463e+07	4.87417e+07	4.6044e+07	1.73054e+08	1.74449e+08	1.56679	0.225973
P12004	Proliferating cell nuclear antigen OS=Homo sapiens OX=9606 GN=PCNA PE=1 SV=1	62	12	84	12	261	28.8	4.69	180.83	5.74736e+07	76513287	6.69935e+07	4.71479e+07	6.87927e+07	5.79703e+07	122524754	1.28684e+08	1.18347	0.340139
Q07864	DNA polymerase epsilon catalytic subunit A OS=Homo sapiens OX=9606 GN=POLE PE=1 SV=5	12	20	36	20	2286	261.4	6.39	91.46	10436452	1.21423e+07	1.12894e+07	4.7086e+06	6309971	5.50929e+06	544656	1.26646e+06	2.07863	0.001042
A1L020	RNA-binding protein MEX3A OS=Homo sapiens OX=9606 GN=MEX3A PE=1 SV=1	37	15	71	12	520	54.1	7.27	189.45	8.63428e+07	8.77519e+07	8.70474e+07	4.36194e+07	4.69873e+07	4.53033e+07	3.11201e+07	3.14803e+07	1.92321	8.7e-05
P27824	Calnexin OS=Homo sapiens OX=9606 GN=CANX PE=1 SV=2	31	12	56	12	592	67.5	4.6	147.37	5.59133e+07	2.8298e+07	4.21057e+07	3.47113e+07	33923117	3.43172e+07	8.66779e+07	1.002e+08	1.22706	0.43162
Q96MU7	YTH domain-containing protein 1 OS=Homo sapiens OX=9606 GN=YTHDC1 PE=1 SV=3	18	14	70	14	727	84.6	6.23	143.87	50559745	2.91003e+07	3.983e+07	9.47357e+07	1.22606e+08	1.08671e+08	4.95917e+07	5.65832e+07	0.370606	0.003096
Q9Y6C9	Mitochondrial carrier homolog 2 OS=Homo sapiens OX=9606 GN=MTCH2 PE=1 SV=1	41	8	50	8	303	33.3	7.97	148.29	2.1359e+07	2.21709e+07	2.1765e+07	6.04615e+06	8781722	7.41394e+06	1.25933e+07	1.32053e+07	3.00464	0.001542
Q9UGR2	Zinc finger CCCH domain-containing protein 7B OS=Homo sapiens OX=9606 GN=ZC3H7B PE=1 SV=2	22	18	52	17	977	109.8	7.25	108.89	119588539	9.24085e+07	1.05999e+08	3.11141e+07	3.36998e+07	3.2407e+07	1.28677e+07	1.29367e+07	3.27433	0.010645
O00487	26S proteasome non-ATPase regulatory subunit 14 OS=Homo sapiens OX=9606 GN=PSMD14 PE=1 SV=1	45	8	61	8	310	34.6	6.52	176.2	7.24382e+07	8.09779e+07	7.67081e+07	35259506	6.47957e+07	5.00276e+07	3.49272e+07	3.88185e+07	1.6309	0.078818
Q7Z3E5	LisH domain-containing protein ARMC9 OS=Homo sapiens OX=9606 GN=ARMC9 PE=1 SV=3	22	13	38	13	818	91.8	6.2	123.2	2.87413e+07	3.41083e+07	3.14248e+07	2.46891e+06	2.94824e+06	2.70858e+06	739343	570520	11.663	0.002718
Q96CS3	FAS-associated factor 2 OS=Homo sapiens OX=9606 GN=FAF2 PE=1 SV=2	39	11	53	11	445	52.6	5.62	144.05	3.52146e+07	3.18598e+07	3.35372e+07	2.49063e+07	2.19895e+07	23447876	5785068	6.66544e+06	1.43399	0.00153
Q58FF8	Putative heat shock protein HSP 90-beta 2 OS=Homo sapiens OX=9606 GN=HSP90AB2P PE=1 SV=2	27	14	174	1	381	44.3	4.84	414.44	70948416	52843048	61895732	75127416	79833544	77480480	88667424	80543216	0.799347	0.088116
P53992	Protein transport protein Sec24C OS=Homo sapiens OX=9606 GN=SEC24C PE=1 SV=3	20	17	56	16	1094	118.2	7.06	136.14	4.65536e+07	4.49383e+07	4.5746e+07	20511147	2.05892e+07	2.05502e+07	2.63669e+07	3.09572e+07	2.22607	0.000333
Q9Y2X9	Zinc finger protein 281 OS=Homo sapiens OX=9606 GN=ZNF281 PE=1 SV=1	19	11	39	11	895	96.9	8.48	105.1	1.03365e+07	1.12281e+07	1.07823e+07	1.58935e+07	1.95018e+07	1.76977e+07	11587850	1.10541e+07	0.613514	0.017298
Q8NHQ9	ATP-dependent RNA helicase DDX55 OS=Homo sapiens OX=9606 GN=DDX55 PE=1 SV=3	39	16	59	16	600	68.5	9.25	142.19	2.8427e+07	2.42981e+07	2.63626e+07	2.21668e+07	2.61886e+07	2.41777e+07	9.01976e+06	8.10653e+06	1.09543	0.25946
Q9NYL2	Mitogen-activated protein kinase kinase kinase 20 OS=Homo sapiens OX=9606 GN=MAP3K20 PE=1 SV=3	25	17	67	17	800	91.1	7.87	164.67	4.10069e+07	3.18569e+07	3.64319e+07	3.41772e+07	3.7499e+07	3.58381e+07	5.45481e+07	4.25448e+07	1.01803	0.84855
O00429	Dynamin-1-like protein OS=Homo sapiens OX=9606 GN=DNM1L PE=1 SV=2	29	15	42	15	736	81.8	6.81	125.93	1.26695e+07	1.0219e+07	1.14442e+07	2.00524e+06	2.26855e+06	2.1369e+06	1.20265e+07	1.05935e+07	5.36914	0.005301
Q13111	Chromatin assembly factor 1 subunit A OS=Homo sapiens OX=9606 GN=CHAF1A PE=1 SV=3	20	15	31	15	956	106.8	5.94	89.06	1.84574e+06	836284	1.34101e+06	3.0216e+06	3.81266e+07	2.05741e+07	7.96173e+06	1.92603e+07	0.181387	0.198046
P22392	Nucleoside diphosphate kinase B OS=Homo sapiens OX=9606 GN=NME2 PE=1 SV=1	66	9	127	4	152	17.3	8.41	305.71	6.19244e+07	1.16576e+08	8.925e+07	4.98274e+07	6.29401e+07	5.63838e+07	153860416	1.75963e+08	1.59737	0.166757
O14617	AP-3 complex subunit delta-1 OS=Homo sapiens OX=9606 GN=AP3D1 PE=1 SV=1	18	16	57	16	1153	130.1	8.48	131.85	4.59117e+07	3.71765e+07	4.15441e+07	2.53031e+07	2.63473e+07	2.58252e+07	8.31285e+06	1.02296e+07	1.6091	0.023456
Q2NL82	Pre-rRNA-processing protein TSR1 homolog OS=Homo sapiens OX=9606 GN=TSR1 PE=1 SV=1	28	18	57	18	804	91.8	7.42	120.07	2.25457e+07	7.9924e+06	1.5269e+07	1.59756e+07	1.86444e+07	1.731e+07	2.07534e+07	16810527	0.885609	0.677259
Q9HAZ1	Dual specificity protein kinase CLK4 OS=Homo sapiens OX=9606 GN=CLK4 PE=1 SV=1	23	7	32	5	481	57.5	8.68	115.2	1.08916e+06	1.14495e+06	1.11706e+06	1.57577e+07	15201986	1.54798e+07	1.01512e+07	1.41558e+07	0.072178	0.000108
Q6IA86	Elongator complex protein 2 OS=Homo sapiens OX=9606 GN=ELP2 PE=1 SV=2	20	13	38	13	826	92.4	5.96	127.48	39997054	30138607	3.50678e+07	7.32938e+06	7.3588e+06	7.34409e+06	7.05646e+06	4.6095e+06	4.77499	0.010373
Q12899	Tripartite motif-containing protein 26 OS=Homo sapiens OX=9606 GN=TRIM26 PE=1 SV=1	34	16	52	16	539	62.1	5.03	135.38	4.15158e+07	5.00484e+07	4.57821e+07	2.6371e+07	2.36185e+07	2.49947e+07	15186304	1.74401e+07	1.83538	0.008527
Q6DKI1	60S ribosomal protein L7-like 1 OS=Homo sapiens OX=9606 GN=RPL7L1 PE=1 SV=2	43	11	56	11	255	29.7	10.52	126.11	1.46562e+07	2.16272e+07	1.81417e+07	4.30495e+07	46857853	4.49537e+07	21761948	39322293	0.404048	0.001157
P82650	28S ribosomal protein S22, mitochondrial OS=Homo sapiens OX=9606 GN=MRPS22 PE=1 SV=1	39	14	57	13	360	41.3	7.9	145.43	2.25558e+07	1.64526e+07	1.95042e+07	1.70129e+07	1.71953e+07	1.71041e+07	1.24672e+07	8.1497e+06	1.14035	0.306194
Q9Y4L1	Hypoxia up-regulated protein 1 OS=Homo sapiens OX=9606 GN=HYOU1 PE=1 SV=1	21	20	46	20	999	111.3	5.22	100.56	1.79251e+07	1.31546e+07	1.55398e+07	1.10198e+07	1.26166e+07	1.18182e+07	46617872	5.31255e+07	1.31892	0.102002
P08195	4F2 cell-surface antigen heavy chain OS=Homo sapiens OX=9606 GN=SLC3A2 PE=1 SV=3	26	12	53	12	630	68	5.01	161.67	3.56361e+07	2.99318e+07	3.2784e+07	1.17926e+07	21141357	1.6467e+07	60756633	6.59761e+07	2.10721	0.011039
Q9H000	E3 ubiquitin-protein ligase makorin-2 OS=Homo sapiens OX=9606 GN=MKRN2 PE=1 SV=2	38	18	119	17	416	46.9	7.61	223.55	2.85212e+08	295506250	2.90359e+08	1.22898e+08	1.13329e+08	1.18113e+08	8.02204e+07	8.22218e+07	2.46101	2e-06
P09661	U2 small nuclear ribonucleoprotein A' OS=Homo sapiens OX=9606 GN=SNRPA1 PE=1 SV=2	48	14	92	14	255	28.4	8.62	275.33	1.89678e+08	1.84019e+08	1.86849e+08	1.65788e+08	187045012	1.76416e+08	7.71403e+07	1.37734e+08	1.06171	0.226616
Q9BTY7	Protein HGH1 homolog OS=Homo sapiens OX=9606 GN=HGH1 PE=1 SV=1	30	7	26	7	390	42.1	4.81	90.87	2.18787e+07	22216298	2.20475e+07	2.50923e+06	2.29938e+06	2.4043e+06	2.04611e+06	2.08844e+06	9.18168	0
Q9H1I8	Activating signal cointegrator 1 complex subunit 2 OS=Homo sapiens OX=9606 GN=ASCC2 PE=1 SV=3	23	15	65	15	757	86.3	5.16	144.69	6.29719e+07	6.45856e+07	6.37788e+07	2.50273e+07	2.19128e+07	2.34701e+07	9.13131e+06	9.6989e+06	2.72546	3.5e-05
Q9H269	Vacuolar protein sorting-associated protein 16 homolog OS=Homo sapiens OX=9606 GN=VPS16 PE=1 SV=2	27	16	41	16	839	94.6	6.77	121.84	6.46946e+07	6.63924e+07	6.55435e+07	1.64227e+07	6.6777e+06	1.15502e+07	2.72319e+06	7.12782e+06	6.49367	0.002114
Q86U42	Polyadenylate-binding protein 2 OS=Homo sapiens OX=9606 GN=PABPN1 PE=1 SV=3	32	10	79	10	306	32.7	5.06	228.23	1.38554e+08	1.20366e+08	1.2946e+08	1.30159e+08	181668370	1.55914e+08	9.62421e+07	1.31108e+08	0.845859	0.210277
P25788	Proteasome subunit alpha type-3 OS=Homo sapiens OX=9606 GN=PSMA3 PE=1 SV=2	49	14	90	14	255	28.4	5.33	198.41	1.42567e+08	1.74962e+08	1.58765e+08	1.05495e+08	1.23471e+08	1.14483e+08	7.79155e+07	9.94606e+07	1.39253	0.023624
P00492	Hypoxanthine-guanine phosphoribosyltransferase OS=Homo sapiens OX=9606 GN=HPRT1 PE=1 SV=2	67	12	84	12	218	24.6	6.68	201.85	5.26481e+07	72115965	6.23821e+07	4.42146e+07	4.56499e+07	4.49323e+07	7.98972e+07	115838224	1.38859	0.089157
P14923	Junction plakoglobin OS=Homo sapiens OX=9606 GN=JUP PE=1 SV=3	26	16	47	12	745	81.7	6.14	106.49	5.93334e+06	396069	3.16471e+06	6.1412e+06	199156	3.17018e+06	1.38492e+07	6.27115e+06	5.80139	0.99825
Q16629	Serine/arginine-rich splicing factor 7 OS=Homo sapiens OX=9606 GN=SRSF7 PE=1 SV=1	35	10	120	9	238	27.4	11.82	286.34	3.10489e+08	5.18601e+08	4.14545e+08	3.68988e+08	742533422	5.55761e+08	292052523	3.98657e+08	0.809218	0.332452
Q9UBB9	Tuftelin-interacting protein 11 OS=Homo sapiens OX=9606 GN=TFIP11 PE=1 SV=1	29	20	65	20	837	96.8	5.67	122.11	4.07138e+07	3.62024e+07	3.84581e+07	4.229e+07	3.29724e+07	3.76312e+07	3.09683e+07	2.94262e+07	1.03258	0.80062
P62888	60S ribosomal protein L30 OS=Homo sapiens OX=9606 GN=RPL30 PE=1 SV=2	70	9	102	8	115	12.8	9.63	256.69	3.32954e+08	3.60905e+08	346929689	3.45725e+08	3.21125e+08	333424872	1.67133e+08	2.00238e+08	1.04145	0.27836
P07737	Profilin-1 OS=Homo sapiens OX=9606 GN=PFN1 PE=1 SV=2	92	12	106	12	140	15	8.27	219.97	7.86043e+07	1.32416e+08	1.0551e+08	5.74338e+07	74142653	6.57882e+07	2.76326e+08	3.32533e+08	1.62131	0.114431
P45880	Voltage-dependent anion-selective channel protein 2 OS=Homo sapiens OX=9606 GN=VDAC2 PE=1 SV=2	45	11	73	11	294	31.5	7.56	205.83	6.84334e+07	9.43577e+07	8.13956e+07	4.17133e+07	5.30308e+07	4.7372e+07	1.38234e+08	1.5401e+08	1.7348	0.030057
P04181	Ornithine aminotransferase, mitochondrial OS=Homo sapiens OX=9606 GN=OAT PE=1 SV=1	43	16	57	16	439	48.5	7.03	107.46	2.97993e+07	4.417e+07	3.69846e+07	1.73098e+07	1.89401e+07	1.8125e+07	6.9503e+07	7.67796e+07	2.04329	0.043559
O00743	Serine/threonine-protein phosphatase 6 catalytic subunit OS=Homo sapiens OX=9606 GN=PPP6C PE=1 SV=1	41	11	56	11	305	35.1	5.69	150.71	5.93586e+07	8.58531e+07	7.26058e+07	1.74676e+07	1.75536e+07	1.75106e+07	8.65842e+06	8.62915e+06	4.14642	0.01873
P52209	6-phosphogluconate dehydrogenase, decarboxylating OS=Homo sapiens OX=9606 GN=PGD PE=1 SV=3	39	16	86	16	483	53.1	7.23	182	5.86068e+07	6.08888e+07	5.97478e+07	1.41027e+07	2.1636e+07	1.78693e+07	8.13701e+07	97028433	3.44723	0.001311
Q14677	Clathrin interactor 1 OS=Homo sapiens OX=9606 GN=CLINT1 PE=1 SV=1	24	13	49	13	625	68.2	6.42	137.71	2.22492e+07	15888222	1.90687e+07	1.78943e+07	17206108	1.75502e+07	1.80121e+07	1.93652e+07	1.0868	0.4957
Q6NSI4	RPA-related protein RADX OS=Homo sapiens OX=9606 GN=RADX PE=1 SV=2	21	16	61	16	855	97.5	8.41	149.77	2.37602e+07	2.15338e+07	2.2647e+07	2.89184e+07	3.16577e+07	3.02881e+07	8.47125e+06	6.73953e+06	0.748742	0.001987
O75821	Eukaryotic translation initiation factor 3 subunit G OS=Homo sapiens OX=9606 GN=EIF3G PE=1 SV=2	42	11	74	11	320	35.6	6.13	223.99	1.14762e+08	1.23241e+08	1.19002e+08	8.90789e+07	7.93194e+07	8.41991e+07	93737900	1.03239e+08	1.41651	0.000807
Q9NZN8	CCR4-NOT transcription complex subunit 2 OS=Homo sapiens OX=9606 GN=CNOT2 PE=1 SV=1	37	12	47	12	540	59.7	7.66	133	5.11938e+07	4.70823e+07	4.91381e+07	2561643	6.64126e+06	4.60145e+06	1.45073e+06	3.01877e+06	12.42	1.2e-05
Q9Y277	Voltage-dependent anion-selective channel protein 3 OS=Homo sapiens OX=9606 GN=VDAC3 PE=1 SV=1	47	10	70	9	283	30.6	8.66	205.67	1.14129e+07	25208168	1.83105e+07	4.3319e+06	5.86666e+06	5.09928e+06	3.07625e+07	4.60224e+07	3.64628	0.078345
Q9Y266	Nuclear migration protein nudC OS=Homo sapiens OX=9606 GN=NUDC PE=1 SV=1	47	17	62	16	331	38.2	5.38	103.31	4.47118e+07	70016367	5.73641e+07	1.75556e+07	2.69938e+07	2.22747e+07	8.61362e+07	9.76139e+07	2.65598	0.028806
Q86XI2	Condensin-2 complex subunit G2 OS=Homo sapiens OX=9606 GN=NCAPG2 PE=1 SV=1	17	14	31	14	1143	130.9	6.87	91.58	1.085e+07	8.77666e+06	9.81335e+06	6.70666e+06	5819465	6.26306e+06	1.13452e+06	1.5876e+06	1.57213	0.015722
Q9Y5B8	Nucleoside diphosphate kinase 7 OS=Homo sapiens OX=9606 GN=NME7 PE=1 SV=1	37	13	67	13	376	42.5	6.47	163.87	4.40545e+07	4.09995e+07	4.2527e+07	3.51837e+07	3.89969e+07	3.70903e+07	7.82658e+07	8.70509e+07	1.14861	0.019883
P14373	Zinc finger protein RFP OS=Homo sapiens OX=9606 GN=TRIM27 PE=1 SV=1	35	15	44	15	513	58.5	6.21	123.45	3.23387e+07	3.30499e+07	3.26943e+07	4.5886e+07	6.25723e+07	5.42292e+07	1.61045e+07	2.17321e+07	0.612635	0.046334
P28331	NADH-ubiquinone oxidoreductase 75 kDa subunit, mitochondrial OS=Homo sapiens OX=9606 GN=NDUFS1 PE=1 SV=3	25	13	40	13	727	79.4	6.23	105.09	18080102	11193442	14636772	2.58736e+06	7807563	5.19746e+06	15472132	14117706	3.44928	0.022012
Q17RY0	Cytoplasmic polyadenylation element-binding protein 4 OS=Homo sapiens OX=9606 GN=CPEB4 PE=1 SV=1	20	13	80	9	729	80.1	7.18	167.28	3.42883e+07	3.89797e+07	3.6634e+07	4.11048e+07	3.04196e+07	3.57622e+07	5.02202e+07	4.73381e+07	1.03997	0.813977
Q6UXN9	WD repeat-containing protein 82 OS=Homo sapiens OX=9606 GN=WDR82 PE=1 SV=1	43	15	82	15	313	35.1	7.69	168.16	8.25899e+07	9.31408e+07	8.78654e+07	4.0564e+07	5.36169e+07	4.70904e+07	4.54162e+07	4.45589e+07	1.89025	0.001315
Q15269	Periodic tryptophan protein 2 homolog OS=Homo sapiens OX=9606 GN=PWP2 PE=1 SV=2	21	18	72	18	919	102.4	6.15	154.4	1.99996e+07	2.32075e+07	2.16036e+07	2.75853e+07	46778692	3.7182e+07	2.3583e+07	35516418	0.608668	0.10283
Q8NB46	Serine/threonine-protein phosphatase 6 regulatory ankyrin repeat subunit C OS=Homo sapiens OX=9606 GN=ANKRD52 PE=1 SV=3	16	12	29	11	1076	115	6.48	77.57	2.30791e+07	2.38702e+07	2.34747e+07	3.13337e+06	2.24894e+06	2.69116e+06	1.34116e+06	3.02396e+06	8.88427	1e-06
P42695	Condensin-2 complex subunit D3 OS=Homo sapiens OX=9606 GN=NCAPD3 PE=1 SV=2	13	15	41	14	1498	168.8	7.5	128.55	1.27371e+07	1.20865e+07	1.24118e+07	1.06896e+07	9.1327e+06	9.91114e+06	3.37702e+06	2.99569e+06	1.25749	0.018805
P39019	40S ribosomal protein S19 OS=Homo sapiens OX=9606 GN=RPS19 PE=1 SV=2	63	14	117	14	145	16.1	10.32	268.49	3.51433e+08	3.71571e+08	3.61502e+08	3.51729e+08	4.5461e+08	4.03169e+08	292869501	2.97874e+08	0.906543	0.29423
P63151	Serine/threonine-protein phosphatase 2A 55 kDa regulatory subunit B alpha isoform OS=Homo sapiens OX=9606 GN=PPP2R2A PE=1 SV=1	38	12	74	12	447	51.7	6.2	208.61	5.46825e+07	7.56445e+07	6.51635e+07	47242527	4.44725e+07	4.58575e+07	4.93602e+07	7.05455e+07	1.42186	0.083332
Q92538	Golgi-specific brefeldin A-resistance guanine nucleotide exchange factor 1 OS=Homo sapiens OX=9606 GN=GBF1 PE=1 SV=2	10	16	30	16	1859	206.3	5.73	72.95	2.87169e+07	3.12941e+07	3.00055e+07	8.50479e+06	7.43257e+06	7.96868e+06	1.1906e+07	6.14023e+06	3.77684	0.000239
P28838	Cytosol aminopeptidase OS=Homo sapiens OX=9606 GN=LAP3 PE=1 SV=3	37	15	41	15	519	56.1	7.93	85.09	8.8921e+06	1.4328e+07	1.16101e+07	608155	1.47934e+06	1.04375e+06	1.46559e+07	1.69172e+07	12.6874	0.019224
Q99567	Nuclear pore complex protein Nup88 OS=Homo sapiens OX=9606 GN=NUP88 PE=1 SV=2	22	11	22	11	741	83.5	5.69	60.25	2.36666e+07	23221796	2.34442e+07	4.45234e+06	6.6002e+06	5.52627e+06	1.91742e+06	4.89368e+06	4.35332	0.00079
Q7L576	Cytoplasmic FMR1-interacting protein 1 OS=Homo sapiens OX=9606 GN=CYFIP1 PE=1 SV=1	18	20	66	8	1253	145.1	6.9	137.85	3.33414e+07	35139496	3.42405e+07	2.26257e+07	2.23881e+07	2.25069e+07	1.7988e+07	1.96686e+07	1.52136	0.001673
O95409	Zinc finger protein ZIC 2 OS=Homo sapiens OX=9606 GN=ZIC2 PE=1 SV=2	20	8	94	5	532	55	8.41	260.37	4.78819e+07	6.83203e+07	5.81011e+07	1.07194e+08	9.72753e+07	1.02235e+08	1.86716e+08	1.72503e+08	0.569204	0.007508
Q86TB9	Protein PAT1 homolog 1 OS=Homo sapiens OX=9606 GN=PATL1 PE=1 SV=2	26	16	47	16	770	86.8	6.67	98.88	9.08105e+07	87746770	8.92786e+07	4.74862e+07	4.60652e+07	4.67757e+07	8.41922e+07	73638421	1.90895	4.4e-05
Q9NR09	Baculoviral IAP repeat-containing protein 6 OS=Homo sapiens OX=9606 GN=BIRC6 PE=1 SV=3	6	19	30	19	4857	529.9	6.05	61.48	6.47093e+06	8.56496e+06	7517945	1.06083e+06	856884	958859			7.90031	0.007927
P27635	60S ribosomal protein L10 OS=Homo sapiens OX=9606 GN=RPL10 PE=1 SV=5	42	13	298	13	214	24.6	10.08	640.07	1.8278e+09	1.74538e+09	1.78659e+09	1.81869e+09	1.5935e+09	1.70609e+09	9.55121e+08	1.14339e+09	1.05024	0.342898
Q13242	Serine/arginine-rich splicing factor 9 OS=Homo sapiens OX=9606 GN=SRSF9 PE=1 SV=1	61	16	160	15	221	25.5	8.65	336.51	1.51287e+08	2.10042e+08	1.80665e+08	2.86696e+08	3.74729e+08	3.30713e+08	1.17019e+08	1.95561e+08	0.552858	0.011266
Q99497	Parkinson disease protein 7 OS=Homo sapiens OX=9606 GN=PARK7 PE=1 SV=2	61	11	60	11	189	19.9	6.79	172.49	2.59969e+07	4.95955e+07	3.77962e+07	23515239	22137170	2.28262e+07	7.58894e+07	9.0222e+07	1.65683	0.158649
P04049	RAF proto-oncogene serine/threonine-protein kinase OS=Homo sapiens OX=9606 GN=RAF1 PE=1 SV=1	29	16	32	12	648	73	9.2	79.57	4.00659e+07	4.82999e+07	4.41829e+07	4.89237e+06	3776445	4.33441e+06	7.32274e+06	7.53646e+06	10.308	0.003077
P68400	Casein kinase II subunit alpha OS=Homo sapiens OX=9606 GN=CSNK2A1 PE=1 SV=1	38	12	54	10	391	45.1	7.74	111.12	5.92514e+06	9.4422e+06	7.68367e+06	3.35262e+06	1.29373e+07	8.14496e+06	6874030	8.3905e+06	1.27637	0.887262
Q07020	60S ribosomal protein L18 OS=Homo sapiens OX=9606 GN=RPL18 PE=1 SV=2	43	10	134	10	188	21.6	11.72	393.85	4.17139e+08	4.71062e+08	4.441e+08	4.93004e+08	4.65784e+08	4.79394e+08	2.45734e+08	2.73794e+08	0.926877	0.137445
Q13547	Histone deacetylase 1 OS=Homo sapiens OX=9606 GN=HDAC1 PE=1 SV=1	24	9	95	5	482	55.1	5.48	239.79	1.91708e+07	1.84634e+07	1.88171e+07	1.82097e+07	1.56344e+07	1.69221e+07	19242794	2.56359e+07	1.1163	0.116858
P08621	U1 small nuclear ribonucleoprotein 70 kDa OS=Homo sapiens OX=9606 GN=SNRNP70 PE=1 SV=2	34	14	118	14	437	51.5	9.94	256.08	1.91467e+08	1.19089e+08	1.55278e+08	1.07311e+08	1.07803e+08	1.07557e+08	6.40229e+07	8.7995e+07	1.44369	0.149783
Q07955	Serine/arginine-rich splicing factor 1 OS=Homo sapiens OX=9606 GN=SRSF1 PE=1 SV=2	52	16	152	15	248	27.7	10.36	375.69	1.58306e+08	2.29919e+08	1.94112e+08	1.96879e+08	4.34017e+08	3.15448e+08	2.25168e+08	3.13735e+08	0.682848	0.21235
Q04837	Single-stranded DNA-binding protein, mitochondrial OS=Homo sapiens OX=9606 GN=SSBP1 PE=1 SV=1	64	9	54	9	148	17.2	9.6	170.37	5.56945e+07	80415765	6.80551e+07	4.95681e+07	8.21776e+07	6.58729e+07	1.03853e+08	1.30847e+08	1.07808	0.863046
P62847	40S ribosomal protein S24 OS=Homo sapiens OX=9606 GN=RPS24 PE=1 SV=1	36	6	100	6	133	15.4	10.78	283.06	5.9845e+08	6.91716e+08	6.45083e+08	7.00163e+08	6.57267e+08	6.78715e+08	3.44808e+08	3.76407e+08	0.951081	0.343885
P15104	Glutamine synthetase OS=Homo sapiens OX=9606 GN=GLUL PE=1 SV=4	37	13	61	13	373	42	6.89	147.01	8.68878e+07	8.65826e+07	86735175	7.2616e+07	7.58798e+07	7.42479e+07	2.32395e+07	2.67358e+07	1.16856	0.005322
Q13501	Sequestosome-1 OS=Homo sapiens OX=9606 GN=SQSTM1 PE=1 SV=1	34	9	88	9	440	47.7	5.22	245.28	2.39604e+08	1.76803e+08	2.08203e+08	2.04897e+08	1.94496e+08	1.99697e+08	2.68615e+07	23940422	1.04307	0.686824
P05783	Keratin, type I cytoskeletal 18 OS=Homo sapiens OX=9606 GN=KRT18 PE=1 SV=2	45	18	93	17	430	48	5.45	176.12	4.04429e+07	3.65803e+07	3.85116e+07	26597210	3.78551e+07	3.22262e+07	1.53174e+07	18994707	1.22011	0.184405
P07355	Annexin A2 OS=Homo sapiens OX=9606 GN=ANXA2 PE=1 SV=2	48	14	74	14	339	38.6	7.75	179.56	35689011	5.24707e+07	4.40799e+07	1.76876e+07	2.50901e+07	2.13888e+07	8.77062e+07	93591539	2.1033	0.027771
Q14738	Serine/threonine-protein phosphatase 2A 56 kDa regulatory subunit delta isoform OS=Homo sapiens OX=9606 GN=PPP2R5D PE=1 SV=1	31	17	53	17	602	69.9	8.13	93.71	8.82154e+07	6.76855e+07	77950412	5.20256e+07	2.4011e+07	3.80183e+07	5.81562e+07	2.42196e+07	2.26503	0.019373
Q01968	Inositol polyphosphate 5-phosphatase OCRL OS=Homo sapiens OX=9606 GN=OCRL PE=1 SV=3	25	20	40	20	901	104.1	6.55	87.13	4.80125e+07	4.34615e+07	4.5737e+07	7.01115e+06	1.05933e+07	8.80223e+06	3.13332e+06	7036071	5.34569	3.8e-05
P02545	Prelamin-A/C OS=Homo sapiens OX=9606 GN=LMNA PE=1 SV=1	26	16	39	14	664	74.1	7.02	71.49	3.81131e+07	2.21172e+07	3.01151e+07	4.71277e+07	5.50538e+07	5.10908e+07	1.74804e+07	2.6478e+07	0.591823	0.028049
Q8IWA0	WD repeat-containing protein 75 OS=Homo sapiens OX=9606 GN=WDR75 PE=1 SV=1	26	17	71	17	830	94.4	5.96	184.78	37776544	3.63223e+07	3.70494e+07	1.28485e+07	3.67288e+07	2.47887e+07	1.972e+07	2.82522e+07	1.79563	0.216917
Q5TAX3	Terminal uridylyltransferase 4 OS=Homo sapiens OX=9606 GN=TUT4 PE=1 SV=3	13	18	44	16	1644	185	7.97	98.08	1.78343e+07	1.92261e+07	1.85302e+07	4.15349e+06	2.91801e+06	3.53575e+06	4.23857e+06		5.35081	1.1e-05
O75083	WD repeat-containing protein 1 OS=Homo sapiens OX=9606 GN=WDR1 PE=1 SV=4	31	12	38	12	606	66.2	6.65	86.76	2.72506e+07	1.69563e+07	22103489	2.82855e+06	6.45632e+06	4.64243e+06	2.02105e+07	24169895	5.33305	0.018635
Q9Y5Q8	General transcription factor 3C polypeptide 5 OS=Homo sapiens OX=9606 GN=GTF3C5 PE=1 SV=2	40	19	55	19	519	59.5	6.9	111.97	36063677	2.82235e+07	3.21436e+07	3.01104e+07	2.65963e+07	2.83533e+07	1.45654e+07	1.15545e+07	1.13659	0.231144
Q9UBX3	Mitochondrial dicarboxylate carrier OS=Homo sapiens OX=9606 GN=SLC25A10 PE=1 SV=2	45	10	66	10	287	31.3	9.54	191.66	2.29602e+07	3.38609e+07	2.84105e+07	3.40873e+07	2.69805e+07	3.05339e+07	1.71715e+07	1.97161e+07	0.938975	0.606693
Q9UPP1	Histone lysine demethylase PHF8 OS=Homo sapiens OX=9606 GN=PHF8 PE=1 SV=3	21	18	62	17	1060	117.8	8.72	115.59	1.02277e+07	9.10805e+06	9.66786e+06	4.47862e+07	4.86801e+07	4.67332e+07	9.98111e+06	2.03485e+07	0.207113	0.000402
Q13123	Protein Red OS=Homo sapiens OX=9606 GN=IK PE=1 SV=3	29	17	85	16	557	65.6	6.64	189.46	79638845	59629081	69633963	98392244	1.01265e+08	9.98288e+07	7.27246e+07	7.3547e+07	0.69763	0.032484
Q92600	CCR4-NOT transcription complex subunit 9 OS=Homo sapiens OX=9606 GN=CNOT9 PE=1 SV=1	52	13	54	13	299	33.6	8.03	109.37	1.53385e+08	1.15798e+08	1.34591e+08	2.68807e+07	1.81402e+07	2.25105e+07	7.84477e+06	1.4575e+07	6.13518	0.006837
P36542	ATP synthase subunit gamma, mitochondrial OS=Homo sapiens OX=9606 GN=ATP5F1C PE=1 SV=1	41	10	98	10	298	33	9.22	270.9	1.94135e+08	1.87454e+08	1.90795e+08	1.46486e+08	1.87548e+08	1.67017e+08	1.28838e+08	144005780	1.15405	0.179824
P09936	Ubiquitin carboxyl-terminal hydrolase isozyme L1 OS=Homo sapiens OX=9606 GN=UCHL1 PE=1 SV=2	70	11	50	11	223	24.8	5.48	130.17	33984005	6.76318e+07	5.08079e+07	2.27735e+07	2.21784e+07	2.24759e+07	8.96562e+07	1.05849e+08	2.26081	0.100139
Q15181	Inorganic pyrophosphatase OS=Homo sapiens OX=9606 GN=PPA1 PE=1 SV=2	50	13	66	12	289	32.6	5.86	149.35	3.55942e+07	6.27417e+07	4.9168e+07	2.21574e+07	3.65473e+07	2.93523e+07	8.16613e+07	90025252	1.74648	0.110353
Q9NX58	Cell growth-regulating nucleolar protein OS=Homo sapiens OX=9606 GN=LYAR PE=1 SV=3	28	9	46	9	379	43.6	9.57	146.07	1.53137e+07	1.094e+07	1.31269e+07	1.24426e+07	2.4417e+07	1.84298e+07	1.83942e+07	2.45515e+07	0.768289	0.261227
P48729	Casein kinase I isoform alpha OS=Homo sapiens OX=9606 GN=CSNK1A1 PE=1 SV=2	41	12	82	12	337	38.9	9.57	198.95	83502864	9.79503e+07	9.07266e+07	5.5427e+07	7.86579e+07	6.70424e+07	69225577	7.27892e+07	1.38119	0.050226
O60841	Eukaryotic translation initiation factor 5B OS=Homo sapiens OX=9606 GN=EIF5B PE=1 SV=4	17	12	47	12	1220	138.7	5.49	133.49	2.08019e+07	4.26283e+07	3.17151e+07	1.34183e+07	1.44741e+07	1.39462e+07	2.02486e+07	2.28604e+07	2.27627	0.105757
Q5UIP0	Telomere-associated protein RIF1 OS=Homo sapiens OX=9606 GN=RIF1 PE=1 SV=2	10	18	30	18	2472	274.3	5.52	72.55	3.54634e+06	1.89129e+06	2.71881e+06	1.5814e+06	6523785	4.05259e+06	2.13092e+06	6469191	0.935629	0.453892
Q15020	Squamous cell carcinoma antigen recognized by T-cells 3 OS=Homo sapiens OX=9606 GN=SART3 PE=1 SV=1	21	16	46	15	963	109.9	5.57	112.53	1.10976e+07	13184251	1.21409e+07	1.58933e+07	1.47443e+07	1.53188e+07	1.57704e+07	1.45153e+07	0.793293	0.017607
Q99570	Phosphoinositide 3-kinase regulatory subunit 4 OS=Homo sapiens OX=9606 GN=PIK3R4 PE=1 SV=3	14	17	29	17	1358	153	7.17	65.06	2.80872e+07	2.77923e+07	2.79398e+07	1.38492e+06	3276812	2.33087e+06	941006	994291	13.5625	0.000342
Q9UHC7	E3 ubiquitin-protein ligase makorin-1 OS=Homo sapiens OX=9606 GN=MKRN1 PE=1 SV=3	42	13	41	12	482	53.3	5.14	97.16	2.8158e+07	2.38009e+07	2.59795e+07	2.60415e+07	2.64815e+07	2.62615e+07	19860262	1.53996e+07	0.989306	0.843802
P13861	cAMP-dependent protein kinase type II-alpha regulatory subunit OS=Homo sapiens OX=9606 GN=PRKAR2A PE=1 SV=2	34	11	58	11	404	45.5	5.07	141.92	4.97906e+07	5.78432e+07	5.38169e+07	1.52543e+07	2.09623e+07	1.81083e+07	2.11398e+07	2.49587e+07	3.02242	0.000421
Q7L1Q6	eIF5-mimic protein 2 OS=Homo sapiens OX=9606 GN=BZW1 PE=1 SV=1	45	17	80	14	419	48	5.92	166.83	9.84685e+07	1.10373e+08	1.04421e+08	8.05371e+06	1.44903e+07	1.1272e+07	4.68366e+07	5.62101e+07	9.81183	0.000136
O95067	G2/mitotic-specific cyclin-B2 OS=Homo sapiens OX=9606 GN=CCNB2 PE=1 SV=1	41	14	35	14	398	45.3	8.9	86.27	3.97495e+07	3.42099e+07	3.69797e+07	6.6615e+06	3.10543e+06	4.88347e+06	1.4816e+06	1.64654e+06	8.34391	0.000209
P61353	60S ribosomal protein L27 OS=Homo sapiens OX=9606 GN=RPL27 PE=1 SV=2	62	12	112	12	136	15.8	10.56	248.78	4.3287e+08	4.3015e+08	4.3151e+08	4.08885e+08	4.3532e+08	4.22103e+08	2.04437e+08	2.28312e+08	1.02296	0.342681
P68431	Histone H3.1 OS=Homo sapiens OX=9606 GN=H3C12 PE=1 SV=2	55	9	196	1	136	15.4	11.12	472.57	1.25686e+09	1.86727e+09	1.56206e+09	1.69667e+09	6788748793	4.24271e+09	3.85224e+09	6.75684e+09	0.506313	0.208363
P24539	ATP synthase F(0) complex subunit B1, mitochondrial OS=Homo sapiens OX=9606 GN=ATP5PB PE=1 SV=2	61	13	54	13	256	28.9	9.36	139.76	4.4348e+07	4.63587e+07	4.53534e+07	22836971	2.6229e+07	2.4533e+07	3.24737e+07	3.8401e+07	1.85459	0.000217
Q9Y2R4	Probable ATP-dependent RNA helicase DDX52 OS=Homo sapiens OX=9606 GN=DDX52 PE=1 SV=4	32	14	35	14	599	67.4	9.67	88.43	4.57811e+06	4.79683e+06	4.68747e+06	1.09716e+07	2.06493e+07	1.58105e+07	7.5083e+06	1.25417e+07	0.316906	0.05761
Q8IYI6	Exocyst complex component 8 OS=Homo sapiens OX=9606 GN=EXOC8 PE=1 SV=2	28	19	40	19	725	81.7	5.49	82.38	3.36339e+07	3.30322e+07	3.33331e+07	6.10744e+06	8.68976e+06	7.3986e+06	7.41827e+06	5.41948e+06	4.59967	0.000471
O00411	DNA-directed RNA polymerase, mitochondrial OS=Homo sapiens OX=9606 GN=POLRMT PE=1 SV=2	17	15	42	15	1230	138.5	8.98	111.57	5.9795e+06	11174918	8.57721e+06	14202291	1.3071e+07	1.36366e+07	1.88522e+06	4.07918e+06	0.629706	0.071642
Q9BVC5	Ashwin OS=Homo sapiens OX=9606 GN=C2orf49 PE=1 SV=1	43	7	33	7	232	25.8	9.74	93.31	6.00677e+06	6.81787e+06	6.41232e+06	1.30962e+07	7.97431e+06	1.05353e+07	25273843	2.55326e+07	0.634136	0.1047
Q6PGP7	SKI3 subunit of superkiller complex protein OS=Homo sapiens OX=9606 GN=SKIC3 PE=1 SV=1	13	15	29	15	1564	175.4	7.53	81.06	1.11027e+07	1.29058e+07	1.20042e+07	1.37739e+06	1.26435e+06	1.32087e+06			9.09925	0.002288
Q9ULV3	Cip1-interacting zinc finger protein OS=Homo sapiens OX=9606 GN=CIZ1 PE=1 SV=2	20	13	29	13	898	100	6.11	81.96	7.88038e+06	6.02196e+06	6.95117e+06	25566407	3.73049e+07	3.14356e+07		6.94033e+06	0.226448	0.016698
Q92522	Histone H1.10 OS=Homo sapiens OX=9606 GN=H1-10 PE=1 SV=1	42	11	68	11	213	22.5	10.76	180.31	3.29446e+08	1.76253e+08	2.52849e+08	2.30908e+08	2.23192e+08	2.2705e+08	113999252	1.2263e+08	1.11384	0.618801
Q9BTC0	Death-inducer obliterator 1 OS=Homo sapiens OX=9606 GN=DIDO1 PE=1 SV=5	10	18	61	18	2240	243.7	7.88	143.32	2.15814e+07	1.97767e+07	2.0679e+07	2.19947e+07	3.40304e+07	2.80126e+07	1.42359e+07	1.88463e+07	0.762017	0.166604
P30048	Thioredoxin-dependent peroxide reductase, mitochondrial OS=Homo sapiens OX=9606 GN=PRDX3 PE=1 SV=3	49	7	36	7	256	27.7	7.78	119.57	1.804e+07	3.17094e+07	2.48747e+07	1.0061e+07	9.85937e+06	9.96018e+06	3.15346e+07	67404891	2.49759	0.063384
Q96J02	E3 ubiquitin-protein ligase Itchy homolog OS=Homo sapiens OX=9606 GN=ITCH PE=1 SV=2	20	16	86	12	903	102.7	6.3	191.41	2.43869e+07	2.57236e+07	2.50553e+07	1.07182e+07	8.15662e+06	9.43741e+06	8695459	9.89429e+06	2.6881	0.000323
Q96JH7	Deubiquitinating protein VCPIP1 OS=Homo sapiens OX=9606 GN=VCPIP1 PE=1 SV=2	14	14	26	14	1222	134.2	7.2	54.51	1.74546e+07	2.25763e+07	2.00154e+07	3.02496e+06	1.07184e+06	2048397	2030909	3.23726e+06	11.6873	0.002899
O15160	DNA-directed RNA polymerases I and III subunit RPAC1 OS=Homo sapiens OX=9606 GN=POLR1C PE=1 SV=1	51	12	45	12	346	39.2	5.5	98.89	6.6372e+07	6.31399e+07	64755969	3.04359e+07	3.87121e+07	34573999	2.99915e+07	3.20753e+07	1.89112	0.002534
Q15427	Splicing factor 3B subunit 4 OS=Homo sapiens OX=9606 GN=SF3B4 PE=1 SV=1	19	6	47	6	424	44.4	8.56	163.11	2.88548e+07	4.1712e+07	3.52834e+07	3.36174e+07	5.78348e+07	4.57261e+07	3.36913e+07	3.13045e+07	0.810417	0.277503
P30084	Enoyl-CoA hydratase, mitochondrial OS=Homo sapiens OX=9606 GN=ECHS1 PE=1 SV=4	48	11	43	11	290	31.4	8.07	122.54	1.36904e+07	1.375e+07	1.37202e+07	1706938	6.76085e+06	4.23389e+06	1.49979e+07	2.58067e+07	4.43594	0.022832
O75147	Obscurin-like protein 1 OS=Homo sapiens OX=9606 GN=OBSL1 PE=1 SV=4	11	18	57	18	1896	206.8	5.63	106.26	4.28848e+07	52523270	4.7704e+07	2.58847e+07	2.68163e+07	2.63505e+07	9.81875e+06	8.68742e+06	1.81074	0.015856
Q16630	Cleavage and polyadenylation specificity factor subunit 6 OS=Homo sapiens OX=9606 GN=CPSF6 PE=1 SV=2	24	11	88	11	551	59.2	7.15	256.02	8.11693e+07	5.98696e+07	7.05195e+07	6.31576e+07	5.53394e+07	5.92485e+07	6.8517e+07	6.96294e+07	1.1937	0.200505
P52294	Importin subunit alpha-5 OS=Homo sapiens OX=9606 GN=KPNA1 PE=1 SV=3	32	13	66	7	538	60.2	5.01	179.54	4.32877e+07	4.29501e+07	4.31189e+07	2.89384e+07	3.04918e+07	2.97151e+07	27846535	2.74402e+07	1.45174	0.000704
Q9H9B4	Sideroflexin-1 OS=Homo sapiens OX=9606 GN=SFXN1 PE=1 SV=4	45	12	61	12	322	35.6	9.07	193.32	40731024	5.14295e+07	4.60803e+07	2.14046e+07	2.51145e+07	2.32595e+07	4.27505e+07	3.9945e+07	1.98959	0.010974
O00267	Transcription elongation factor SPT5 OS=Homo sapiens OX=9606 GN=SUPT5H PE=1 SV=1	17	14	32	14	1087	120.9	5.06	93.48	6.22957e+06	7.69551e+06	6.96254e+06	9.02284e+06	1.27644e+07	1.08936e+07	7.04456e+06	13479911	0.652088	0.052989
Q9H0W8	Nonsense-mediated mRNA decay factor SMG9 OS=Homo sapiens OX=9606 GN=SMG9 PE=1 SV=1	38	11	27	11	520	57.6	7.01	82.76	3.25818e+07	4.12643e+07	3.6923e+07	3.38259e+06	2.50724e+06	2.94492e+06	1.50785e+06	5147762	12.7267	0.005036
Q9Y4W2	Ribosomal biogenesis protein LAS1L OS=Homo sapiens OX=9606 GN=LAS1L PE=1 SV=2	25	14	54	14	734	83	4.73	138.3	51662664	5.01437e+07	5.09032e+07	2.77575e+07	4.04853e+07	3.41214e+07	1.64473e+07	1.73502e+07	1.52767	0.04301
P53350	Serine/threonine-protein kinase PLK1 OS=Homo sapiens OX=9606 GN=PLK1 PE=1 SV=1	28	15	73	15	603	68.2	8.91	130.34	7.64743e+07	6.84782e+07	72476250	3.28887e+07	3.0314e+07	3.16014e+07	3.25433e+07	3.16599e+07	2.296	0.001469
P40429	60S ribosomal protein L13a OS=Homo sapiens OX=9606 GN=RPL13A PE=1 SV=2	49	15	150	15	203	23.6	10.93	355.76	6.92215e+08	6.57095e+08	6.74655e+08	6.45031e+08	5.73408e+08	6.09219e+08	3.00258e+08	3.70309e+08	1.10997	0.067965
O95816	BAG family molecular chaperone regulator 2 OS=Homo sapiens OX=9606 GN=BAG2 PE=1 SV=1	62	12	62	12	211	23.8	6.7	151.07	179742120	1.88482e+08	1.84112e+08	1.66443e+08	1.45363e+08	1.55903e+08	6.09405e+07	51485245	1.18456	0.029525
Q8WVS4	Cytoplasmic dynein 2 intermediate chain 1 OS=Homo sapiens OX=9606 GN=DYNC2I1 PE=1 SV=3	18	15	41	15	1066	122.5	7.31	112.7	7.59323e+06	1.07021e+07	9.14767e+06	1.3822e+07	1.62723e+07	1.50472e+07	3.96087e+06	5.86084e+06	0.610638	0.007714
O60488	Long-chain-fatty-acid--CoA ligase 4 OS=Homo sapiens OX=9606 GN=ACSL4 PE=1 SV=2	28	16	36	14	711	79.1	8.38	79.7	4.69851e+07	4.54266e+07	4.62058e+07	5.83761e+06	1.19618e+07	8.89968e+06	8.13661e+06	1.52755e+07	5.65662	0.001307
P55209	Nucleosome assembly protein 1-like 1 OS=Homo sapiens OX=9606 GN=NAP1L1 PE=1 SV=1	23	8	104	7	391	45.3	4.46	302.28	139914099	116600411	128257255	4.21251e+07	4.62948e+07	44209919	8.29561e+07	9.70681e+07	2.90541	0.005175
Q9UKD2	mRNA turnover protein 4 homolog OS=Homo sapiens OX=9606 GN=MRTO4 PE=1 SV=2	59	15	46	15	239	27.5	8.29	85.82	2.02439e+07	1.70309e+07	1.86374e+07	1.56737e+07	3.67719e+07	2.62228e+07	1.0541e+07	2.79629e+07	0.80222	0.338626
P30520	Adenylosuccinate synthetase isozyme 2 OS=Homo sapiens OX=9606 GN=ADSS2 PE=1 SV=3	35	13	44	13	456	50.1	6.55	86.29	1.24194e+08	9.88036e+07	1.11499e+08	8.11338e+07	8.52286e+07	8.31812e+07	1.24812e+08	1.31657e+08	1.34097	0.057553
P28070	Proteasome subunit beta type-4 OS=Homo sapiens OX=9606 GN=PSMB4 PE=1 SV=4	45	8	57	8	264	29.2	5.97	171.12	1.2857e+08	117163798	1.22867e+08	153249832	1.50086e+08	1.51668e+08	6.00851e+07	7.49514e+07	0.810161	0.00883
O75390	Citrate synthase, mitochondrial OS=Homo sapiens OX=9606 GN=CS PE=1 SV=2	40	13	77	13	466	51.7	8.32	147.81	4.27539e+07	6.96522e+07	5.62031e+07	1.42675e+07	2.47934e+07	1.95304e+07	8.96665e+07	1.21682e+08	3.02794	0.029181
P02768	Albumin OS=Homo sapiens OX=9606 GN=ALB PE=1 SV=2	21	13	471	13	609	69.3	6.28	819.83	9.70956e+09	7.39941e+09	8.55449e+09	8.51264e+09	6.53878e+09	7.52571e+09	15469979159	1.72242e+10	1.14996	0.307401
Q14160	Protein scribble homolog OS=Homo sapiens OX=9606 GN=SCRIB PE=1 SV=5	11	13	36	13	1630	174.8	5.07	94.62	20950169	2.2398e+07	2.16741e+07	3.34146e+06	5.95421e+06	4.64784e+06	6.83912e+06	9.01335e+06	4.92993	0.00022
O60306	RNA helicase aquarius OS=Homo sapiens OX=9606 GN=AQR PE=1 SV=4	14	16	27	16	1485	171.2	6.37	66.87	13073996	6101320	9587658	9976401	8545610	9.26101e+06	1.91582e+07	1.64955e+07	1.03941	0.88728
Q5VYS8	Terminal uridylyltransferase 7 OS=Homo sapiens OX=9606 GN=TUT7 PE=1 SV=1	15	20	38	18	1495	171.1	6.83	69.9	3.15759e+07	3.70159e+07	3.42959e+07	8.01672e+06	9873791	8.94525e+06	4.00113e+06	1.78727e+06	3.86182	0.001687
Q14241	Elongin-A OS=Homo sapiens OX=9606 GN=ELOA PE=1 SV=2	24	15	41	15	798	89.9	9.57	117.8	3.72477e+06	3328860	3.52682e+06	1.0566e+07	13228142	1.18971e+07	5.46664e+06	1.97102e+06	0.298949	0.007304
P41214	Eukaryotic translation initiation factor 2D OS=Homo sapiens OX=9606 GN=EIF2D PE=1 SV=3	32	12	25	12	584	64.7	7.65	62.63	3.36542e+07	3.32419e+07	3.3448e+07	2.33803e+06	2.45303e+06	2.39553e+06	1.74184e+06		13.9681	4e-06
Q9UN81	LINE-1 retrotransposable element ORF1 protein OS=Homo sapiens OX=9606 GN=L1RE1 PE=1 SV=1	45	15	89	15	338	40	9.51	213.01	1.66076e+08	1.46962e+08	1.56519e+08	1.47088e+08	1.34341e+08	1.40715e+08	8.91972e+07	8.68394e+07	1.11384	0.085305
P24941	Cyclin-dependent kinase 2 OS=Homo sapiens OX=9606 GN=CDK2 PE=1 SV=2	49	12	70	10	298	33.9	8.68	158.04	1.77744e+07	23676260	2.07254e+07	9.30445e+06	3179804	6.24212e+06	1.90372e+06	11160069	4.02184	0.00415
P31930	Cytochrome b-c1 complex subunit 1, mitochondrial OS=Homo sapiens OX=9606 GN=UQCRC1 PE=1 SV=3	35	12	45	11	480	52.6	6.37	108.67	2.31583e+07	1.69931e+07	2.00757e+07	6.78668e+06	8.39781e+06	7.59225e+06	1.69346e+07	2.19433e+07	2.66431	0.014944
P58107	Epiplakin OS=Homo sapiens OX=9606 GN=EPPK1 PE=1 SV=3	23	13	26	10	5088	555.3	5.62	92.03	4.98577e+06	5.87939e+06	5.43258e+06	1.58682e+06	1.42724e+06	1.50703e+06	2.25098e+06	271468	3.61158	0.003413
Q13206	Probable ATP-dependent RNA helicase DDX10 OS=Homo sapiens OX=9606 GN=DDX10 PE=1 SV=2	20	15	42	15	875	100.8	8.63	92.82	7.55446e+06	4.58024e+06	6.06735e+06	1.12291e+07	2.10661e+07	1.61476e+07	1.23304e+07	1.68286e+07	0.401361	0.060589
P50402	Emerin OS=Homo sapiens OX=9606 GN=EMD PE=1 SV=1	44	11	73	11	254	29	5.5	170.02	8.31882e+07	94424488	8.88064e+07	6.44253e+07	1.18024e+08	9.12248e+07	1.01337e+08	1.10313e+08	1.03479	0.891441
O43818	U3 small nucleolar RNA-interacting protein 2 OS=Homo sapiens OX=9606 GN=RRP9 PE=1 SV=1	28	11	47	11	475	51.8	7.85	125.44	1.33054e+07	1.39867e+07	1.3646e+07	1.49629e+07	2.32844e+07	1.91236e+07	1.44207e+07	23437536	0.737207	0.149292
P46736	Lys-63-specific deubiquitinase BRCC36 OS=Homo sapiens OX=9606 GN=BRCC3 PE=1 SV=2	41	10	34	10	316	36	5.92	100.72	7.79976e+06	1.34171e+07	1.06084e+07	7.19024e+06	1.12158e+07	9.20301e+06	2.70699e+06	2681297	1.19132	0.523738
P10155	RNA-binding protein RO60 OS=Homo sapiens OX=9606 GN=RO60 PE=1 SV=2	30	13	59	13	538	60.6	8.03	142.68	1.99628e+07	1.43822e+07	1.71725e+07	4.24235e+06	6.38415e+06	5.31325e+06	1.03793e+07	9.57665e+06	3.32325	0.010104
P47974	mRNA decay activator protein ZFP36L2 OS=Homo sapiens OX=9606 GN=ZFP36L2 PE=1 SV=3	27	11	75	8	494	51	8.16	210.21	1.25238e+08	1.2623e+08	1.25734e+08	5.71247e+07	4.26193e+07	4.9872e+07	3.05297e+07	2.8894e+07	2.55744	0.002922
Q86VP1	Tax1-binding protein 1 OS=Homo sapiens OX=9606 GN=TAX1BP1 PE=1 SV=2	25	18	39	18	789	90.8	5.43	93.56	7.01764e+07	7.16609e+07	7.09186e+07	1.28709e+07	1.35461e+07	1.32085e+07	6.99736e+06	6.87457e+06	5.37151	3e-06
Q9BW92	Threonine--tRNA ligase, mitochondrial OS=Homo sapiens OX=9606 GN=TARS2 PE=1 SV=1	24	16	67	16	718	81	7.3	137.48	35816735	2.56363e+07	3.07265e+07	3.51537e+07	1.34534e+07	2.43036e+07	1.43192e+07	1.19135e+07	1.47409	0.425238
P18085	ADP-ribosylation factor 4 OS=Homo sapiens OX=9606 GN=ARF4 PE=1 SV=3	52	10	76	5	180	20.5	7.14	208.15	4.51346e+07	5.09783e+07	4.80565e+07	2.97247e+07	3.00957e+07	2.99102e+07	3.85441e+07	4.31878e+07	1.60673	0.00833
Q8N163	Cell cycle and apoptosis regulator protein 2 OS=Homo sapiens OX=9606 GN=CCAR2 PE=1 SV=2	25	19	62	18	923	102.8	5.22	124.39	1.69468e+07	1.75086e+07	1.72277e+07	1.659e+07	32463366	2.45267e+07	1.83637e+07	2.88766e+07	0.757175	0.2521
P04908	Histone H2A type 1-B/E OS=Homo sapiens OX=9606 GN=H2AC8 PE=1 SV=2	58	8	242	2	130	14.1	11.05	579.56	1.92175e+09	2.24924e+09	2.0855e+09	1.99172e+09	6.47545e+09	4.23358e+09	4.40787e+09	8.05558e+09	0.620585	0.238414
Q15650	Activating signal cointegrator 1 OS=Homo sapiens OX=9606 GN=TRIP4 PE=1 SV=4	23	12	35	12	581	66.1	7.85	84.16	2.29711e+07	3.26147e+07	2.77929e+07	6.30495e+06	5.44267e+06	5.87381e+06	3.23742e+06	4.1657e+06	4.74876	0.015165
O95486	Protein transport protein Sec24A OS=Homo sapiens OX=9606 GN=SEC24A PE=1 SV=2	19	14	38	13	1093	119.7	7.66	86.07	1.69925e+07	2.33537e+07	2.01731e+07	1.48772e+07	1.32893e+07	1.40833e+07	8.09753e+06	7.48433e+06	1.43546	0.07238
Q9H9Y6	DNA-directed RNA polymerase I subunit RPA2 OS=Homo sapiens OX=9606 GN=POLR1B PE=1 SV=2	20	19	45	18	1135	128.1	7.83	100.04	9.34634e+06	24648876	1.69976e+07	1.29237e+07	1.26023e+07	1.2763e+07	6.9356e+06	8.84695e+06	1.33193	0.438921
Q8IXW5	Putative RNA polymerase II subunit B1 CTD phosphatase RPAP2 OS=Homo sapiens OX=9606 GN=RPAP2 PE=1 SV=1	29	15	50	15	612	69.5	7.78	106.79	40304832	3.69279e+07	3.86163e+07	1.52206e+07	1.90273e+07	1.7124e+07	5.62714e+06	5.07014e+06	2.27391	0.000139
O96019	Actin-like protein 6A OS=Homo sapiens OX=9606 GN=ACTL6A PE=1 SV=1	31	9	40	9	429	47.4	5.6	120.11	1.01374e+07	6.68725e+06	8.41231e+06	5.24593e+06	9.40302e+06	7.32447e+06	1.36347e+07	2.00117e+07	1.21558	0.525102
P27797	Calreticulin OS=Homo sapiens OX=9606 GN=CALR PE=1 SV=1	33	13	81	13	417	48.1	4.44	200.73	4.07896e+07	8.65651e+07	6.36774e+07	3.81402e+07	4.53198e+07	4.173e+07	1.57648e+08	1.70632e+08	1.53352	0.236714
Q9BQA1	Methylosome protein 50 OS=Homo sapiens OX=9606 GN=WDR77 PE=1 SV=1	41	8	50	8	342	36.7	5.17	145.85	8.12379e+07	8.58934e+07	8.35657e+07	4.52898e+07	4.60924e+07	4.56911e+07	25798581	3.45103e+07	1.82902	0.000944
O75934	Pre-mRNA-splicing factor SPF27 OS=Homo sapiens OX=9606 GN=BCAS2 PE=1 SV=1	55	10	64	10	225	26.1	5.66	183.18	4.81576e+07	4.16333e+07	4.48954e+07	5.1756e+07	5.29535e+07	52354763	1.31702e+07	2.2092e+07	0.857598	0.053992
O60333	Kinesin-like protein KIF1B OS=Homo sapiens OX=9606 GN=KIF1B PE=1 SV=5	9	15	53	5	1816	204.3	5.6	119.3	4.08789e+06	7.13301e+06	5.61045e+06	4333684	5.54934e+06	4.94151e+06	2687052	4.50505e+06	1.147	0.537327
P62899	60S ribosomal protein L31 OS=Homo sapiens OX=9606 GN=RPL31 PE=1 SV=1	49	11	106	11	125	14.5	10.54	196.31	1.45846e+09	1.55563e+09	1.50705e+09	1.72702e+09	1603106162	1.66506e+09	9.07209e+08	974570824	0.905936	0.027804
Q96DI7	U5 small nuclear ribonucleoprotein 40 kDa protein OS=Homo sapiens OX=9606 GN=SNRNP40 PE=1 SV=1	41	8	52	8	357	39.3	8.1	185.9	47438025	52252920	4.98455e+07	4.25426e+07	63631314	5.30869e+07	4.07806e+07	4.9507e+07	0.96465	0.651083
Q03252	Lamin-B2 OS=Homo sapiens OX=9606 GN=LMNB2 PE=1 SV=4	31	19	55	13	620	69.9	5.59	94.01	7.61605e+06	3.15224e+06	5.38415e+06	1.19254e+06	1.48426e+07	8.01759e+06	8.41487e+06	1.86162e+07	1.84971	0.580111
P42766	60S ribosomal protein L35 OS=Homo sapiens OX=9606 GN=RPL35 PE=1 SV=2	44	10	108	9	123	14.5	11.05	244.98	6.95099e+08	8.42856e+08	7.68977e+08	8.59419e+08	8.39866e+08	8.49643e+08	2.11438e+08	1.79936e+08	0.90514	0.197351
P62333	26S proteasome regulatory subunit 10B OS=Homo sapiens OX=9606 GN=PSMC6 PE=1 SV=1	47	16	81	16	389	44.1	7.49	165.58	106899008	8.87814e+07	9.78402e+07	1.17803e+08	1.20025e+08	118914106	4.85214e+07	5.04532e+07	0.822828	0.054459
Q9BSC4	Nucleolar protein 10 OS=Homo sapiens OX=9606 GN=NOL10 PE=1 SV=1	22	14	45	14	688	80.3	8.46	108.22	4772781	7.59211e+06	6.18244e+06	4.91172e+06	2.01465e+07	1.25291e+07	4618423	12171212	0.686344	0.284203
Q9UJY4	ADP-ribosylation factor-binding protein GGA2 OS=Homo sapiens OX=9606 GN=GGA2 PE=1 SV=3	28	12	34	11	613	67.1	6.55	102.25	4.6186e+07	45223882	4.57049e+07	6.1703e+06	1.53051e+06	3.85041e+06	3.60645e+06	6.88234e+06	16.38	0.000666
P30050	60S ribosomal protein L12 OS=Homo sapiens OX=9606 GN=RPL12 PE=1 SV=1	68	11	101	11	165	17.8	9.42	273.41	604574464	574754383	5.89664e+08	5.5592e+08	5.82449e+08	5.69185e+08	3.18591e+08	3.57512e+08	1.03636	0.151094
Q9H0L4	Cleavage stimulation factor subunit 2 tau variant OS=Homo sapiens OX=9606 GN=CSTF2T PE=1 SV=1	28	10	44	6	616	64.4	7.25	127.23	1.69199e+07	1.53762e+07	1.6148e+07	7.65397e+06	9.05062e+06	8.3523e+06	7.48776e+06	7.14555e+06	1.94244	0.000216
Q9BRX2	Protein pelota homolog OS=Homo sapiens OX=9606 GN=PELO PE=1 SV=2	32	13	48	13	385	43.3	6.34	102.89	6.75917e+07	6.30087e+07	6.53002e+07	43311767	3.93276e+07	4.13197e+07	2.01393e+07	2.14676e+07	1.58282	0.000186
Q9NRN7	L-aminoadipate-semialdehyde dehydrogenase-phosphopantetheinyl transferase OS=Homo sapiens OX=9606 GN=AASDHPPT PE=1 SV=2	30	8	43	8	309	35.8	6.8	108.17	4.3104e+07	4.10744e+07	4.20892e+07	4.12167e+06	1.22383e+07	8.17996e+06	2.45369e+07	2.49808e+07	6.26541	0.003091
Q96J01	THO complex subunit 3 OS=Homo sapiens OX=9606 GN=THOC3 PE=1 SV=1	29	11	61	11	351	38.7	6.09	139.24	158808211	120399734	1.39604e+08	5.20578e+07	5.65797e+07	5.43188e+07	2.62366e+07	61346692	2.57306	0.015461
Q9P1Y5	Calmodulin-regulated spectrin-associated protein 3 OS=Homo sapiens OX=9606 GN=CAMSAP3 PE=1 SV=2	15	13	28	13	1249	134.7	8.35	84.09	1.14676e+07	13403972	1.24358e+07	2.17663e+06	552697	1.36466e+06		659000	12.4421	0.000134
P78362	SRSF protein kinase 2 OS=Homo sapiens OX=9606 GN=SRPK2 PE=1 SV=3	19	12	69	8	688	77.5	4.97	133.6	2.70484e+07	31235498	2.9142e+07	3.54312e+07	3.38902e+07	3.46607e+07	1.12429e+07	1.2582e+07	0.841055	0.032613
Q92552	28S ribosomal protein S27, mitochondrial OS=Homo sapiens OX=9606 GN=MRPS27 PE=1 SV=3	35	12	62	12	414	47.6	6.18	149.88	4.87446e+07	4.91678e+07	4.89562e+07	4.19337e+07	4.16792e+07	4.18064e+07	3.05564e+07	3.67138e+07	1.17103	8e-06
Q5SY16	Polynucleotide 5'-hydroxyl-kinase NOL9 OS=Homo sapiens OX=9606 GN=NOL9 PE=1 SV=1	20	10	49	10	702	79.3	9.13	132.16	2.11157e+07	1.81103e+07	1.9613e+07	1.78884e+07	2.22909e+07	2.00896e+07	1.22782e+07	12926683	0.984183	0.774149
P09622	Dihydrolipoyl dehydrogenase, mitochondrial OS=Homo sapiens OX=9606 GN=DLD PE=1 SV=2	23	9	37	9	509	54.1	7.85	111.77	2.09006e+07	2.85411e+07	2.47209e+07	8.17642e+06	1.20271e+07	1.01017e+07	40354927	5.44879e+07	2.50868	0.010057
P46776	60S ribosomal protein L27a OS=Homo sapiens OX=9606 GN=RPL27A PE=1 SV=2	32	7	91	7	148	16.6	11	246.86	6.35033e+08	715987624	6.7551e+08	754823716	6.90902e+08	7.22863e+08	3.99578e+08	4.28739e+08	0.935714	0.190772
Q9BSD7	Cancer-related nucleoside-triphosphatase OS=Homo sapiens OX=9606 GN=NTPCR PE=1 SV=1	60	10	72	10	190	20.7	9.54	220.94	8.04406e+07	8.84391e+07	8.44398e+07	7.74687e+07	75416411	7.64426e+07	5.81741e+07	5.82579e+07	1.10475	0.066143
P09211	Glutathione S-transferase P OS=Homo sapiens OX=9606 GN=GSTP1 PE=1 SV=2	43	6	57	6	210	23.3	5.64	176.35	5.98793e+07	1.13856e+08	8.68677e+07	4.06864e+07	5.0729e+07	4.57077e+07	1.95259e+08	2.31305e+08	1.91598	0.113833
P49005	DNA polymerase delta subunit 2 OS=Homo sapiens OX=9606 GN=POLD2 PE=1 SV=1	30	12	37	12	469	51.3	5.58	89.22	63507353	6.71579e+07	6.53326e+07	8.09037e+06	9.02785e+06	8.55911e+06	1.14835e+07	1.46365e+07	7.64842	0.000156
Q8IY81	pre-rRNA 2'-O-ribose RNA methyltransferase FTSJ3 OS=Homo sapiens OX=9606 GN=FTSJ3 PE=1 SV=2	15	13	46	13	847	96.5	8.4	94.67	7.40241e+06	1.04788e+07	8.94062e+06	2.02329e+07	4.23671e+07	3.13e+07	2.27435e+07	3.68042e+07	0.312852	0.070198
Q13546	Receptor-interacting serine/threonine-protein kinase 1 OS=Homo sapiens OX=9606 GN=RIPK1 PE=1 SV=3	24	14	36	14	671	75.9	6.33	75.97	5.38101e+07	4.79224e+07	5.08663e+07	3.34965e+06	5.42299e+06	4.38632e+06	4.05635e+06	3.72334e+06	12.054	0.000436
P36871	Phosphoglucomutase-1 OS=Homo sapiens OX=9606 GN=PGM1 PE=1 SV=3	26	11	30	11	562	61.4	6.76	90.67	13053724	4.99387e+06	9.0238e+06	1.70338e+06	4363151	3.03327e+06	2.39974e+07	2.45015e+07	3.4469	0.11205
O95363	Phenylalanine--tRNA ligase, mitochondrial OS=Homo sapiens OX=9606 GN=FARS2 PE=1 SV=1	27	9	41	9	451	52.3	7.46	99.17	1.11404e+07	2.2297e+07	1.67187e+07	1.49476e+07	1.98057e+07	1.73766e+07	7.6907e+06	8.79144e+06	0.974922	0.864465
O00767	Stearoyl-CoA desaturase OS=Homo sapiens OX=9606 GN=SCD PE=1 SV=2	33	8	38	8	359	41.5	9	92.38	66744941	69780451	68262696	2.05788e+07	26876770	2.37278e+07	2.20746e+07	2.23492e+07	2.91129	0.000264
Q9NW13	RNA-binding protein 28 OS=Homo sapiens OX=9606 GN=RBM28 PE=1 SV=3	22	17	60	17	759	85.7	9.22	110.57	1.37839e+07	9843626	1.18138e+07	1.82859e+07	50258518	3.42722e+07	1.88796e+07	36411344	0.408608	0.13338
P37837	Transaldolase OS=Homo sapiens OX=9606 GN=TALDO1 PE=1 SV=2	38	14	62	14	337	37.5	6.81	127.72	2.63674e+07	4.42575e+07	3.53124e+07	1.52225e+07	20429227	1.78259e+07	6.50207e+07	9.1749e+07	2.00975	0.067315
Q9NSD9	Phenylalanine--tRNA ligase beta subunit OS=Homo sapiens OX=9606 GN=FARSB PE=1 SV=3	24	13	57	13	589	66.1	6.84	120.68	2.98509e+07	1.61452e+07	2.29981e+07	5.01249e+06	11100338	8.05641e+06	42988057	46270060	3.17154	0.046484
O94776	Metastasis-associated protein MTA2 OS=Homo sapiens OX=9606 GN=MTA2 PE=1 SV=1	31	16	57	14	668	75	9.66	117.84	2.20067e+07	1.62426e+07	1.91246e+07	6.88701e+06	1.52349e+07	1.1061e+07	2.17389e+07	26418013	1.92042	0.058368
P47756	F-actin-capping protein subunit beta OS=Homo sapiens OX=9606 GN=CAPZB PE=1 SV=5	59	14	39	14	272	30.6	6	97.24	4.33218e+07	5.36811e+07	4.85014e+07	1.81726e+07	3.15211e+07	2.48468e+07	3.93524e+07	4.52309e+07	2.05322	0.009688
Q92905	COP9 signalosome complex subunit 5 OS=Homo sapiens OX=9606 GN=COPS5 PE=1 SV=4	41	12	58	12	334	37.6	6.54	149.88	40751044	4.16134e+07	4.11822e+07	2.21637e+07	3.03034e+07	2.62336e+07	6.38474e+06	3.52164e+06	1.59564	0.022798
O75175	CCR4-NOT transcription complex subunit 3 OS=Homo sapiens OX=9606 GN=CNOT3 PE=1 SV=1	22	13	61	13	753	81.8	6.2	140.35	1.44177e+08	1.40042e+08	1.42109e+08	2.38326e+07	2.00948e+07	2.19637e+07	1.97877e+07	2.14006e+07	6.50165	0
Q96C36	Pyrroline-5-carboxylate reductase 2 OS=Homo sapiens OX=9606 GN=PYCR2 PE=1 SV=1	33	9	38	9	320	33.6	7.77	107.42	1.54253e+07	1.82637e+07	1.68445e+07	6.50186e+06	1.39089e+07	1.02054e+07	4.98283e+07	4.98478e+07	1.81744	0.075156
P57737	Coronin-7 OS=Homo sapiens OX=9606 GN=CORO7 PE=1 SV=2	17	8	16	8	925	100.5	5.8	51.39	20047460	1.97726e+07	1.991e+07	2.73304e+06	1.70217e+06	2217602	4.10442e+06	4.14556e+06	9.32001	0.000117
Q9BWH6	RNA polymerase II-associated protein 1 OS=Homo sapiens OX=9606 GN=RPAP1 PE=1 SV=3	13	13	31	13	1393	152.7	6.38	73.26	6.74912e+06	4280492	5.51481e+06	2.01277e+06	1.42852e+06	1.72064e+06			3.2685	0.028115
Q9P253	Vacuolar protein sorting-associated protein 18 homolog OS=Homo sapiens OX=9606 GN=VPS18 PE=1 SV=2	16	13	29	12	973	110.1	6.07	72.19	3.53152e+07	3.93596e+07	3.73374e+07	2.97757e+07	15796145	2.27859e+07	1.84663e+07	2.28627e+07	1.75209	0.059361
Q9NSI2	Ribosome biogenesis protein SLX9 homolog OS=Homo sapiens OX=9606 GN=SLX9 PE=1 SV=2	49	11	39	11	230	25.4	11.08	92.08	9.36673e+06	5.01017e+06	7.18845e+06	2.04429e+07	2.04075e+07	2.04252e+07	4.34958e+06	17961125	0.351941	0.008903
Q13595	Transformer-2 protein homolog alpha OS=Homo sapiens OX=9606 GN=TRA2A PE=1 SV=1	30	12	94	10	282	32.7	11.27	212.55	1.63012e+08	3.29333e+08	2.46173e+08	3.54924e+08	4.3475e+08	3.94837e+08	173007225	2.0583e+08	0.627771	0.071737
Q92667	A-kinase anchor protein 1, mitochondrial OS=Homo sapiens OX=9606 GN=AKAP1 PE=1 SV=1	21	13	45	13	903	97.3	4.94	139.76	2.97417e+06	1.00994e+07	6.53676e+06	2.5547e+06	3.51828e+06	3.03649e+06	2.51556e+06	861938	2.1898	0.229366
Q01780	Exosome component 10 OS=Homo sapiens OX=9606 GN=EXOSC10 PE=1 SV=2	22	17	66	17	885	100.8	8.46	123.01	34561340	3.04336e+07	3.24975e+07	2.72398e+07	3.23054e+07	2.97726e+07	1.35364e+07	25463998	1.09683	0.224872
Q9H9Q2	COP9 signalosome complex subunit 7b OS=Homo sapiens OX=9606 GN=COPS7B PE=1 SV=1	38	8	45	8	264	29.6	6.15	150.36	1.35298e+07	1.01843e+07	1.18571e+07	5.95347e+06	1.45307e+07	1.02421e+07	85741.7	139568	1.32177	0.592415
Q9NPH2	Inositol-3-phosphate synthase 1 OS=Homo sapiens OX=9606 GN=ISYNA1 PE=1 SV=1	27	14	89	14	558	61	5.76	224.57	2.01347e+08	1.91627e+08	196487067	168897552	1.69622e+08	1.6926e+08	2.69874e+07	2.60099e+07	1.16087	0.010137
P0CB38	Polyadenylate-binding protein 4-like OS=Homo sapiens OX=9606 GN=PABPC4L PE=2 SV=1	37	13	225	9	370	41.8	9.5	359.88	1.44879e+07	6.74334e+06	1.06156e+07	1.64272e+07	1.14491e+07	1.39381e+07	9.99927e+06	1.13262e+07	0.778349	0.290125
Q13418	Integrin-linked protein kinase OS=Homo sapiens OX=9606 GN=ILK PE=1 SV=2	36	16	43	16	452	51.4	8.07	69.98	5.55529e+07	5.36105e+07	5.45817e+07	2.07304e+07	1.61662e+07	1.84483e+07	5.24622e+06	3.05209e+06	2.98928	0.000276
Q9H7B2	Ribosome production factor 2 homolog OS=Homo sapiens OX=9606 GN=RPF2 PE=1 SV=2	36	9	32	9	306	35.6	9.99	87.7	1.73745e+07	1.53294e+07	1.6352e+07	8.09049e+06	4.56941e+07	2.68923e+07	18071577	33063265	0.995683	0.434031
Q9NW08	DNA-directed RNA polymerase III subunit RPC2 OS=Homo sapiens OX=9606 GN=POLR3B PE=1 SV=2	17	18	64	18	1133	127.7	8.5	106.34	3.81725e+07	4.95944e+07	4.38835e+07	2.41091e+07	3.2443e+07	2.82761e+07	1.88626e+07	2.01609e+07	1.57493	0.022045
Q9Y314	Nitric oxide synthase-interacting protein OS=Homo sapiens OX=9606 GN=NOSIP PE=1 SV=1	45	10	41	10	301	33.2	8.82	123.78	1.473e+07	21199848	1.79649e+07	9.19975e+06	16335179	1.27675e+07	1.6225e+07	1.5463e+07	1.48654	0.135628
O75955	Flotillin-1 OS=Homo sapiens OX=9606 GN=FLOT1 PE=1 SV=3	43	15	44	15	427	47.3	7.49	92.83	1.61803e+07	20466306	1.83233e+07	1.77099e+06	5.49593e+06	3.63346e+06	1.15976e+07	1.02748e+07	6.24109	0.000937
Q86XN8	RNA-binding protein MEX3D OS=Homo sapiens OX=9606 GN=MEX3D PE=1 SV=3	24	12	37	10	651	64.8	5.35	87.1	24148619	2.87681e+07	2.64584e+07	1.34476e+07	8.97063e+06	1.12091e+07	5.20469e+06	2.18432e+06	2.4258	0.001204
P51659	Peroxisomal multifunctional enzyme type 2 OS=Homo sapiens OX=9606 GN=HSD17B4 PE=1 SV=3	26	13	55	13	736	79.6	8.84	139.35	2.01757e+07	1.95443e+07	1.986e+07	1.23034e+07	7911544	1.01075e+07	2.91292e+07	34604887	2.02978	0.014988
P00441	Superoxide dismutase [Cu-Zn] OS=Homo sapiens OX=9606 GN=SOD1 PE=1 SV=2	62	7	30	7	154	15.9	6.13	78.65	3.84242e+07	7.31506e+07	5.57874e+07	3.34929e+07	3.43442e+07	3.39185e+07	112876463	124380253	1.64492	0.160817
Q04917	14-3-3 protein eta OS=Homo sapiens OX=9606 GN=YWHAH PE=1 SV=4	54	15	95	10	246	28.2	4.84	199.77	2.67755e+07	3.80993e+07	3.24374e+07	1.23393e+07	2.92509e+07	2.07951e+07	2.59201e+07	3.53944e+07	1.76586	0.128788
O43776	Asparagine--tRNA ligase, cytoplasmic OS=Homo sapiens OX=9606 GN=NARS1 PE=1 SV=1	28	15	65	15	548	62.9	6.25	111.58	6.95829e+07	4.76761e+07	5.86295e+07	2.36684e+07	4.31501e+07	33409253	5.45495e+07	5.98054e+07	1.86358	0.041438
Q96GQ7	Probable ATP-dependent RNA helicase DDX27 OS=Homo sapiens OX=9606 GN=DDX27 PE=1 SV=2	23	17	62	17	796	89.8	9.28	155.25	2.81546e+07	2.02476e+07	2.42011e+07	2.34043e+07	7.44774e+07	4.89408e+07	3.3774e+07	6.36823e+07	0.617828	0.233441
Q9UBW8	COP9 signalosome complex subunit 7a OS=Homo sapiens OX=9606 GN=COPS7A PE=1 SV=1	46	9	34	9	275	30.3	8.22	98.21	2.0638e+07	1.95284e+07	2.00832e+07	1.48244e+07	1.514e+07	1.49822e+07	1.49787e+06	3.29826e+06	1.34057	0.002202
P55039	Developmentally-regulated GTP-binding protein 2 OS=Homo sapiens OX=9606 GN=DRG2 PE=1 SV=1	39	13	57	13	364	40.7	8.88	136.33	2.17301e+07	2.03352e+07	21032627	1.08983e+07	9.21034e+06	1.00543e+07	5.36263e+06	4.37329e+06	2.1018	8.2e-05
P40222	Alpha-taxilin OS=Homo sapiens OX=9606 GN=TXLNA PE=1 SV=3	29	12	40	12	546	61.9	6.52	78.39	2.70269e+07	1.86271e+07	2.2827e+07	1.22647e+07	12276255	1.22705e+07	3.06048e+07	2.21017e+07	1.86031	0.048922
Q04323	UBX domain-containing protein 1 OS=Homo sapiens OX=9606 GN=UBXN1 PE=1 SV=2	43	8	37	8	297	33.3	5.25	86.99	2.30422e+07	2.20567e+07	2.25495e+07	1.52406e+07	1.43287e+07	1.47847e+07	1.4824e+07	1.3816e+07	1.52616	3.8e-05
O15360	Fanconi anemia group A protein OS=Homo sapiens OX=9606 GN=FANCA PE=1 SV=2	11	12	36	12	1455	162.7	6.6	102.06	1.69043e+07	1.22042e+07	1.45543e+07	5.6055e+06	1.09782e+07	8.29183e+06	1.88926e+06		1.89247	0.039327
P17482	Homeobox protein Hox-B9 OS=Homo sapiens OX=9606 GN=HOXB9 PE=1 SV=2	65	11	56	8	250	28	8.9	158.1	43836559	3.90842e+07	4.14604e+07	5.04775e+07	57926665	5.42021e+07	7.51485e+07	6.48323e+07	0.767342	0.011404
P00491	Purine nucleoside phosphorylase OS=Homo sapiens OX=9606 GN=PNP PE=1 SV=2	52	11	39	11	289	32.1	6.95	106.97	22561709	3.38357e+07	2.81987e+07	9.93774e+06	1.3998e+07	1.19679e+07	3.60982e+07	46181395	2.40274	0.02693
P13804	Electron transfer flavoprotein subunit alpha, mitochondrial OS=Homo sapiens OX=9606 GN=ETFA PE=1 SV=1	50	11	45	11	333	35.1	8.38	113.16	1.44261e+07	1.82989e+07	1.63625e+07	5.46346e+06	4246098	4.85478e+06	1.28898e+07	2.1782e+07	3.40627	0.00548
P51784	Ubiquitin carboxyl-terminal hydrolase 11 OS=Homo sapiens OX=9606 GN=USP11 PE=1 SV=3	19	15	43	13	963	109.7	5.45	107.25	3.81309e+07	3.45946e+07	3.63627e+07	8048737	1.39758e+07	1.10123e+07	6.95448e+06	7.54121e+06	3.47389	0.000682
Q9UBQ5	Eukaryotic translation initiation factor 3 subunit K OS=Homo sapiens OX=9606 GN=EIF3K PE=1 SV=1	57	8	36	8	218	25	4.93	124.23	70199225	1.06979e+08	8.85889e+07	68852236	6.24722e+07	6.56622e+07	46769391	5.47496e+07	1.35129	0.159927
P11413	Glucose-6-phosphate 1-dehydrogenase OS=Homo sapiens OX=9606 GN=G6PD PE=1 SV=4	37	16	56	16	515	59.2	6.84	106.96	2.62005e+07	2.82812e+07	2.72409e+07	8.54531e+06	8.94752e+06	8.74642e+06	15760732	2.02945e+07	3.11561	0.000726
Q9BYD3	39S ribosomal protein L4, mitochondrial OS=Homo sapiens OX=9606 GN=MRPL4 PE=1 SV=1	39	9	46	9	311	34.9	9.72	116.64	2.45101e+07	2.2443e+07	2.34766e+07	1.8055e+07	2.197e+07	2.00125e+07	3.26232e+07	2.68938e+07	1.18065	0.072224
P54727	UV excision repair protein RAD23 homolog B OS=Homo sapiens OX=9606 GN=RAD23B PE=1 SV=1	44	12	29	10	409	43.1	4.84	77.84	4.42638e+06	4.25623e+06	4.34131e+06	4.12056e+06	3.74166e+06	3.93111e+06	1.23843e+07	1.34595e+07	1.10606	0.047053
Q8TD19	Serine/threonine-protein kinase Nek9 OS=Homo sapiens OX=9606 GN=NEK9 PE=1 SV=2	15	12	34	12	979	107.1	5.74	71.57	3.0598e+07	3.81408e+07	3.43694e+07	4.93202e+06	4.04411e+06	4.48807e+06	7.69047e+06	4.17525e+06	7.7084	0.004791
Q9Y3C1	Nucleolar protein 16 OS=Homo sapiens OX=9606 GN=NOP16 PE=1 SV=2	51	9	49	9	178	21.2	9.94	121.73	1.93268e+07	1.71615e+07	1.82441e+07	20368836	2.26374e+07	2.15031e+07	1.80192e+07	21352090	0.850019	0.022845
Q9UBF2	Coatomer subunit gamma-2 OS=Homo sapiens OX=9606 GN=COPG2 PE=1 SV=1	16	11	41	8	871	97.6	5.81	113.57	3.41091e+06	2703466	3.05719e+06	1.09283e+06	1.5616e+06	1.32721e+06	1.66653e+06	2.1162e+06	2.3529	0.003549
P78406	mRNA export factor RAE1 OS=Homo sapiens OX=9606 GN=RAE1 PE=1 SV=1	37	15	62	15	368	40.9	7.83	152.62	5.6704e+07	5.40167e+07	5.53604e+07	2.78774e+07	4.13529e+07	3.46151e+07	1.41332e+07	1.62691e+07	1.6413	0.029414
P28482	Mitogen-activated protein kinase 1 OS=Homo sapiens OX=9606 GN=MAPK1 PE=1 SV=3	32	12	64	9	360	41.4	6.98	131.22	4.92408e+07	55200404	5.22206e+07	2.51863e+07	30192442	2.76894e+07	4.89899e+07	4.59583e+07	1.8963	0.000467
P54819	Adenylate kinase 2, mitochondrial OS=Homo sapiens OX=9606 GN=AK2 PE=1 SV=2	47	8	43	8	239	26.5	7.81	151.77	4.80797e+07	6.85142e+07	5.82969e+07	23663976	2.51857e+07	2.44249e+07	4.71005e+07	7.60773e+07	2.38833	0.028444
Q15428	Splicing factor 3A subunit 2 OS=Homo sapiens OX=9606 GN=SF3A2 PE=1 SV=2	24	9	47	9	464	49.2	9.64	117.16	3.10052e+07	2.20934e+07	2.65493e+07	2.99375e+07	44469656	3.72036e+07	2.45819e+07	2.97524e+07	0.732489	0.110364
Q9Y613	FH1/FH2 domain-containing protein 1 OS=Homo sapiens OX=9606 GN=FHOD1 PE=1 SV=3	18	16	27	16	1164	126.5	6.39	61.57	4.20878e+07	4.45038e+07	43295806	4.98056e+07	3.03344e+07	4.007e+07	3.074e+07	2.71016e+07	1.1257	0.624922
O75153	Clustered mitochondria protein homolog OS=Homo sapiens OX=9606 GN=CLUH PE=1 SV=2	15	18	37	18	1309	146.6	6.13	91.01	2.58285e+07	3.08737e+07	2.83511e+07	730433	9.45689e+06	5.09366e+06	6.44766e+06	1.88857e+07	15.7927	0.003212
P52756	RNA-binding protein 5 OS=Homo sapiens OX=9606 GN=RBM5 PE=1 SV=2	20	13	80	10	815	92.1	6.28	201.27	1.49118e+07	1.72586e+07	1.60852e+07	4.06281e+07	3.8299e+07	39463552	1.69805e+07	2.16338e+07	0.407833	1.6e-05
Q15477	SKI2 subunit of superkiller complex protein OS=Homo sapiens OX=9606 GN=SKIC2 PE=1 SV=3	14	13	34	13	1246	137.7	6.06	87.08	1.75745e+07	2.19362e+07	1.97553e+07	906121	5.97819e+06	3.44215e+06	974361	1.33671e+06	10.282	0.001185
P84103	Serine/arginine-rich splicing factor 3 OS=Homo sapiens OX=9606 GN=SRSF3 PE=1 SV=1	46	11	113	10	164	19.3	11.65	304.99	3.21309e+08	4.56047e+08	3.88678e+08	545993653	6.44694e+08	5.95344e+08	3.07517e+08	359034687	0.655875	0.015402
Q99733	Nucleosome assembly protein 1-like 4 OS=Homo sapiens OX=9606 GN=NAP1L4 PE=1 SV=1	31	10	76	9	375	42.8	4.69	190.31	7.36894e+07	7.5819e+07	7.47542e+07	2.94306e+07	2.87757e+07	2.91032e+07	5.92267e+07	74800108	2.56881	5.2e-05
Q9NV06	DDB1- and CUL4-associated factor 13 OS=Homo sapiens OX=9606 GN=DCAF13 PE=1 SV=2	32	14	59	14	445	51.4	9.19	105.2	1.57168e+07	1.2817e+07	14266896	2.25109e+07	2.96782e+07	2.60946e+07	3.32154e+07	4.13758e+07	0.553745	0.018024
Q15691	Microtubule-associated protein RP/EB family member 1 OS=Homo sapiens OX=9606 GN=MAPRE1 PE=1 SV=3	46	11	60	10	268	30	5.14	112.99	2.36735e+07	3.7061e+07	3.03673e+07	1.39427e+07	16542182	1.52424e+07	6.52026e+07	7.32017e+07	2.00202	0.054789
P0C0S5	Histone H2A.Z OS=Homo sapiens OX=9606 GN=H2AZ1 PE=1 SV=2	54	6	225	4	128	13.5	10.58	488.2	4.0823e+07	5.8831e+07	49827029	5.11001e+07	2.70174e+08	1.60637e+08	1.42056e+08	2.6408e+08	0.489899	0.221202
Q07021	Complement component 1 Q subcomponent-binding protein, mitochondrial OS=Homo sapiens OX=9606 GN=C1QBP PE=1 SV=1	38	8	78	8	282	31.3	4.84	233.69	9.58692e+07	95753433	9.58113e+07	9.55111e+07	83862930	8.9687e+07	7.12614e+07	9.38404e+07	1.0713	0.210139
Q9BQ70	Transcription factor 25 OS=Homo sapiens OX=9606 GN=TCF25 PE=1 SV=1	26	11	42	11	676	76.6	6.35	121.8	2.29893e+07	3.05953e+07	2.67923e+07	1.30531e+07	1.44734e+07	1.37633e+07	4.93943e+06	6.48312e+06	1.95012	0.024033
P14678	Small nuclear ribonucleoprotein-associated proteins B and B' OS=Homo sapiens OX=9606 GN=SNRPB PE=1 SV=2	22	7	80	7	240	24.6	11.19	187.41	224005242	215065335	2.19535e+08	163869955	1.95215e+08	1.79542e+08	8.81849e+07	1.4441e+08	1.22901	0.039043
O00213	Amyloid beta precursor protein binding family B member 1 OS=Homo sapiens OX=9606 GN=APBB1 PE=1 SV=2	22	11	24	11	710	77.2	5.06	68.44	2.87336e+07	3.17731e+07	3.02534e+07	1.77374e+06	1.40906e+06	1.5914e+06	2.70776e+06		19.1791	0.000807
Q9UPU7	TBC1 domain family member 2B OS=Homo sapiens OX=9606 GN=TBC1D2B PE=1 SV=2	19	15	26	15	963	109.8	6.16	55.88	1.49997e+07	1.54828e+07	15241260	3.40333e+06	1.94261e+06	2.67297e+06		1.01522e+06	6.00869	0.0004
Q9HCS7	Pre-mRNA-splicing factor SYF1 OS=Homo sapiens OX=9606 GN=XAB2 PE=1 SV=2	20	17	69	17	855	99.9	6.23	149.89	21798182	2.27816e+07	2.22899e+07	1.37053e+07	2.31961e+07	1.84507e+07	1.33747e+07	1.81266e+07	1.26513	0.295627
Q9UGJ1	Gamma-tubulin complex component 4 OS=Homo sapiens OX=9606 GN=TUBGCP4 PE=1 SV=1	23	10	23	10	667	76	6.65	66.86	1.35964e+07	17858984	1.57277e+07	1.42056e+06	1.21217e+06	1.31636e+06	955465	856963	11.9981	0.007104
P05198	Eukaryotic translation initiation factor 2 subunit 1 OS=Homo sapiens OX=9606 GN=EIF2S1 PE=1 SV=3	50	16	82	16	315	36.1	5.08	162.3	4.50785e+07	52954543	4.90165e+07	1.49889e+07	4.60114e+07	3.05002e+07	3.06993e+07	3.44633e+07	1.98086	0.168253
Q9BXS6	Nucleolar and spindle-associated protein 1 OS=Homo sapiens OX=9606 GN=NUSAP1 PE=1 SV=1	38	14	69	14	441	49.4	9.91	142.42	6.04549e+07	3.36169e+07	4.70359e+07	3.99586e+07	4.57078e+07	4.28332e+07	3.91478e+07	4.34952e+07	1.10143	0.644868
Q9UEG4	Zinc finger protein 629 OS=Homo sapiens OX=9606 GN=ZNF629 PE=1 SV=2	16	12	47	10	869	96.6	7.93	104.89	1.21235e+07	1.53657e+07	1.37446e+07	2.13603e+07	2.06032e+07	2.09817e+07	1.67102e+07	8.84027e+06	0.655217	0.012781
P11802	Cyclin-dependent kinase 4 OS=Homo sapiens OX=9606 GN=CDK4 PE=1 SV=2	41	9	56	8	303	33.7	7.01	119.63	7.94325e+07	7.92276e+07	7.933e+07	3.10067e+07	2.21177e+07	2.65622e+07	3.05287e+07	2.93969e+07	3.04392	0.002346
Q9Y2R9	28S ribosomal protein S7, mitochondrial OS=Homo sapiens OX=9606 GN=MRPS7 PE=1 SV=2	49	11	36	11	242	28.1	9.99	86.15	16009531	1.67929e+07	1.64012e+07	1.65534e+07	1.84547e+07	17504027	2.24044e+07	3.01739e+07	0.938845	0.171827
P62318	Small nuclear ribonucleoprotein Sm D3 OS=Homo sapiens OX=9606 GN=SNRPD3 PE=1 SV=1	48	4	48	4	126	13.9	10.32	167.81	1.81665e+08	2.49228e+08	2.15447e+08	1.9297e+08	2.2817e+08	2.1057e+08	1.32903e+08	1.67731e+08	1.02796	0.838702
P55084	Trifunctional enzyme subunit beta, mitochondrial OS=Homo sapiens OX=9606 GN=HADHB PE=1 SV=3	32	13	70	12	474	51.3	9.41	148.18	4.92872e+07	5.33886e+07	5.13379e+07	3.19666e+07	4.29221e+07	3.74443e+07	4.73958e+07	5.24906e+07	1.39103	0.035325
O15213	WD repeat-containing protein 46 OS=Homo sapiens OX=9606 GN=WDR46 PE=1 SV=3	23	10	40	10	610	68	9.67	95.01	1.37389e+07	1.33546e+07	1.35468e+07	7.10692e+06	22702357	1.49046e+07	1.24058e+07	2.01397e+07	1.13725	0.79145
P23284	Peptidyl-prolyl cis-trans isomerase B OS=Homo sapiens OX=9606 GN=PPIB PE=1 SV=2	54	14	62	13	216	23.7	9.41	131.3	7.94353e+07	1.49856e+08	1.14646e+08	4.13705e+07	7.03631e+07	5.58668e+07	2.30597e+08	2.7371e+08	2.15089	0.085839
O00165	HCLS1-associated protein X-1 OS=Homo sapiens OX=9606 GN=HAX1 PE=1 SV=2	47	11	55	11	279	31.6	4.92	145.09	2.62917e+07	3.37634e+07	3.00276e+07	9.69685e+06	1.30306e+07	1.13637e+07	6576010	6.94737e+06	2.68115	0.005621
P08559	Pyruvate dehydrogenase E1 component subunit alpha, somatic form, mitochondrial OS=Homo sapiens OX=9606 GN=PDHA1 PE=1 SV=3	37	18	67	18	390	43.3	8.06	149.58	6.06908e+07	6.89758e+07	6.48333e+07	1.98776e+07	3.0808e+07	2.53428e+07	7.06101e+07	8.00769e+07	2.64143	0.000802
Q13724	Mannosyl-oligosaccharide glucosidase OS=Homo sapiens OX=9606 GN=MOGS PE=1 SV=5	24	12	35	12	837	91.9	8.9	88.32	1.36544e+07	1.44092e+07	1.40318e+07	5.8289e+06	5.69896e+06	5.76393e+06	8.0211e+06	1.09834e+07	2.43462	0.000504
O14920	Inhibitor of nuclear factor kappa-B kinase subunit beta OS=Homo sapiens OX=9606 GN=IKBKB PE=1 SV=1	24	15	29	14	756	86.5	5.78	68.35	2.62033e+07	2.84548e+07	2.73291e+07	722708	2.45624e+06	1.58948e+06	760574		22.045	1.1e-05
Q99755	Phosphatidylinositol 4-phosphate 5-kinase type-1 alpha OS=Homo sapiens OX=9606 GN=PIP5K1A PE=1 SV=1	25	11	55	11	562	62.6	8.21	147.14	3.93286e+07	4.52828e+07	4.23057e+07	3.71663e+07	2.88361e+07	3.30012e+07	3.06276e+07	27868042	1.29578	0.039683
P40925	Malate dehydrogenase, cytoplasmic OS=Homo sapiens OX=9606 GN=MDH1 PE=1 SV=4	44	11	50	11	334	36.4	7.36	115.36	2.58714e+07	32556871	2.92141e+07	1.31375e+07	2.10152e+07	1.70763e+07	6.86978e+07	8.18582e+07	1.77489	0.016051
Q9BRZ2	E3 ubiquitin-protein ligase TRIM56 OS=Homo sapiens OX=9606 GN=TRIM56 PE=1 SV=3	20	11	24	11	755	81.4	7.74	66.21	1.62769e+07	8.88982e+06	1.25834e+07	3.3256e+06	1.24317e+06	2.28438e+06	1.60171e+06	1.65626e+06	6.47142	0.032461
O95251	Histone acetyltransferase KAT7 OS=Homo sapiens OX=9606 GN=KAT7 PE=1 SV=1	18	7	36	7	611	70.6	8.85	110.93	1.45548e+07	1.57927e+07	1.51738e+07	1.42313e+07	2.27851e+07	1.85082e+07	717646	1.43988e+07	0.850672	0.308625
Q99741	Cell division control protein 6 homolog OS=Homo sapiens OX=9606 GN=CDC6 PE=1 SV=1	28	17	43	17	560	62.7	9.58	82.24	62145931	7.02008e+07	6.61734e+07	3.78733e+07	37144396	3.75088e+07	11864136	1.39685e+07	1.76432	0.006181
P24752	Acetyl-CoA acetyltransferase, mitochondrial OS=Homo sapiens OX=9606 GN=ACAT1 PE=1 SV=1	39	12	43	12	427	45.2	8.85	89.14	1.7049e+07	1.29717e+07	1.50103e+07	3.404e+06	1.31106e+07	8.25732e+06	3.31643e+07	3.91629e+07	2.45745	0.123272
Q99549	M-phase phosphoprotein 8 OS=Homo sapiens OX=9606 GN=MPHOSPH8 PE=1 SV=2	19	15	52	15	860	97.1	6.06	111.35	2.49657e+07	9674798	1.73203e+07	7.18143e+07	1.01558e+08	8.66861e+07	3.60593e+07	4.02749e+07	0.203844	0.005629
Q15785	Mitochondrial import receptor subunit TOM34 OS=Homo sapiens OX=9606 GN=TOMM34 PE=1 SV=2	39	12	30	12	309	34.5	8.98	66.8	5.94861e+07	5.68536e+07	5.81699e+07	1.21225e+06	1.67212e+06	1.44218e+06	1.23329e+07	1.29749e+07	41.0359	0.000119
Q14527	Helicase-like transcription factor OS=Homo sapiens OX=9606 GN=HLTF PE=1 SV=2	18	15	43	15	1009	113.9	8.6	87.1	1.04478e+07	1.86503e+07	1.4549e+07	1.07841e+07	14305323	1.25447e+07	1.5603e+07	1.89613e+07	1.17531	0.498808
Q96F07	Cytoplasmic FMR1-interacting protein 2 OS=Homo sapiens OX=9606 GN=CYFIP2 PE=1 SV=2	13	15	52	3	1278	148.3	7.31	105.45	2.48454e+06	3.20008e+06	2.84231e+06	2.2716e+06	1.9367e+06	2.10415e+06	1347400	1268488	1.35655	0.051929
P60660	Myosin light polypeptide 6 OS=Homo sapiens OX=9606 GN=MYL6 PE=1 SV=2	56	7	52	7	151	16.9	4.65	128.18	106976306	1.13922e+08	1.10449e+08	4.70265e+07	4.84699e+07	47748226	46359208	6.33941e+07	2.31351	0.000664
Q08170	Serine/arginine-rich splicing factor 4 OS=Homo sapiens OX=9606 GN=SRSF4 PE=1 SV=2	21	12	103	7	494	56.6	11.52	218.53	6.84578e+06	1.80391e+06	4.32484e+06	11440174	1.8889e+07	1.51646e+07	2.82581e+06	3564531	0.297398	0.018248
Q53GS9	U4/U6.U5 tri-snRNP-associated protein 2 OS=Homo sapiens OX=9606 GN=USP39 PE=1 SV=2	33	12	34	12	565	65.3	8.91	94.16	8.32812e+06	3.77401e+06	6.05107e+06	5.27732e+06	7.73594e+06	6.50663e+06	7.85109e+06	8.03909e+06	0.952935	0.779904
P17028	Zinc finger protein 24 OS=Homo sapiens OX=9606 GN=ZNF24 PE=1 SV=4	32	12	66	11	368	42.1	6.21	135.49	3.27778e+07	2.94703e+07	3.11241e+07	3.96513e+07	3.54242e+07	3.75377e+07	2.92579e+07	3.95475e+07	0.830898	0.016143
Q9BXS5	AP-1 complex subunit mu-1 OS=Homo sapiens OX=9606 GN=AP1M1 PE=1 SV=3	43	14	39	14	423	48.6	7.3	74.04	42228572	3.32305e+07	3.77295e+07	1.33513e+07	1.05093e+07	1.19303e+07	2.2143e+07	1.90731e+07	3.19284	0.005931
Q10713	Mitochondrial-processing peptidase subunit alpha OS=Homo sapiens OX=9606 GN=PMPCA PE=1 SV=2	23	10	46	10	525	58.2	6.92	134.92	1.25047e+07	1.31528e+07	1.28287e+07	8.22233e+06	9.04147e+06	8.6319e+06	8.4958e+06	1.09025e+07	1.48844	0.000212
P08133	Annexin A6 OS=Homo sapiens OX=9606 GN=ANXA6 PE=1 SV=3	24	16	45	16	673	75.8	5.6	68.15	2.42985e+07	1.67353e+07	2.05169e+07	5.26169e+06	5986211	5.62395e+06	28050762	3.08607e+07	3.65826	0.020036
Q9Y2T2	AP-3 complex subunit mu-1 OS=Homo sapiens OX=9606 GN=AP3M1 PE=1 SV=1	37	11	43	11	418	46.9	6.93	91.58	32549816	41813393	3.71816e+07	2.54309e+07	2.65072e+07	25969056	1.57832e+07	1.23373e+07	1.43218	0.05071
Q15019	Septin-2 OS=Homo sapiens OX=9606 GN=SEPTIN2 PE=1 SV=1	42	10	30	10	361	41.5	6.6	81.53	3.93329e+07	3.10613e+07	3.51971e+07	3.62052e+06	5462664	4.54159e+06	1.66803e+07	19178786	7.97158	0.00437
Q92769	Histone deacetylase 2 OS=Homo sapiens OX=9606 GN=HDAC2 PE=1 SV=2	22	9	97	5	488	55.3	5.91	245.71	7.32606e+07	59314571	6.62876e+07	4.17014e+07	5.05727e+07	4.61371e+07	6.01548e+07	8.3036e+07	1.44569	0.018966
Q9NYH9	U3 small nucleolar RNA-associated protein 6 homolog OS=Homo sapiens OX=9606 GN=UTP6 PE=1 SV=2	29	19	54	19	597	70.1	7.28	93.91	1.93115e+07	2.33194e+07	2.13154e+07	1.27579e+07	4.19543e+07	2.73561e+07	1.00128e+07	2.78796e+07	0.986003	0.548957
O75475	PC4 and SFRS1-interacting protein OS=Homo sapiens OX=9606 GN=PSIP1 PE=1 SV=1	19	11	47	10	530	60.1	9.13	96.46	9.51348e+06	7.438e+06	8475740	9.78609e+06	3.54786e+07	2.26324e+07	1.13141e+07	2.6201e+07	0.493165	0.195801
Q8IUE6	Histone H2A type 2-B OS=Homo sapiens OX=9606 GN=H2AC21 PE=1 SV=3	58	5	60	3	130	14	10.89	154.74	2.436e+07	75162831	4.97614e+07	3.78795e+07	252019052	1.44949e+08	116225651	267532257	0.618144	0.260606
Q8WVV9	Heterogeneous nuclear ribonucleoprotein L-like OS=Homo sapiens OX=9606 GN=HNRNPLL PE=1 SV=1	22	10	58	9	542	60	7.72	138.62	11875383	1.01281e+07	1.10017e+07	1.19496e+07	10953298	1.14515e+07	11500393	5.18835e+06	0.961943	0.492183
P14735	Insulin-degrading enzyme OS=Homo sapiens OX=9606 GN=IDE PE=1 SV=4	20	16	39	16	1019	117.9	6.61	71.35	1.61447e+07	1.58613e+07	1.6003e+07	2.12252e+06	5.42017e+06	3.77135e+06	1.13109e+07	1.24848e+07	4.9118	0.005716
P07954	Fumarate hydratase, mitochondrial OS=Homo sapiens OX=9606 GN=FH PE=1 SV=3	35	14	23	14	510	54.6	8.76	56.64	8.53565e+06	17121103	1.28284e+07	8.37147e+06	7.80183e+06	8.08665e+06	2.34241e+07	2.16428e+07	1.58768	0.195358
Q13098	COP9 signalosome complex subunit 1 OS=Homo sapiens OX=9606 GN=GPS1 PE=1 SV=4	26	11	80	11	491	55.5	6.74	182.14	1.13879e+08	1.01128e+08	1.07504e+08	7.6588e+07	8.0249e+07	7.84185e+07	3.43058e+07	3.23e+07	1.37139	0.010845
P60900	Proteasome subunit alpha type-6 OS=Homo sapiens OX=9606 GN=PSMA6 PE=1 SV=1	43	10	62	10	246	27.4	6.76	173.48	1.15175e+08	121883212	1.18529e+08	1.01167e+08	1.03183e+08	1.02175e+08	6.95451e+07	1.15517e+08	1.16013	0.009021
O43172	U4/U6 small nuclear ribonucleoprotein Prp4 OS=Homo sapiens OX=9606 GN=PRPF4 PE=1 SV=2	28	12	44	12	522	58.4	7.42	111.27	2.05685e+07	1.71784e+07	1.88734e+07	13550024	1.76211e+07	1.55856e+07	1.3641e+07	1.67827e+07	1.22497	0.100247
P14314	Glucosidase 2 subunit beta OS=Homo sapiens OX=9606 GN=PRKCSH PE=1 SV=2	26	12	43	12	528	59.4	4.41	79.23	3.42274e+08	306289913	3.24282e+08	3.62789e+08	3.59183e+08	3.60986e+08	4.15867e+08	3.97366e+08	0.898339	0.070193
P53007	Tricarboxylate transport protein, mitochondrial OS=Homo sapiens OX=9606 GN=SLC25A1 PE=1 SV=2	41	10	66	10	311	34	9.89	179.79	6.21465e+07	7.03681e+07	6.62573e+07	60366481	54794145	57580313	3.28426e+07	4.99352e+07	1.15249	0.045977
P49589	Cysteine--tRNA ligase, cytoplasmic OS=Homo sapiens OX=9606 GN=CARS1 PE=1 SV=3	16	11	30	11	748	85.4	6.76	81.06	1.47356e+07	1.33181e+07	1.40268e+07	1.02189e+06	3.15503e+06	2.08846e+06	1.25338e+07	13607928	8.29618	0.000215
Q13247	Serine/arginine-rich splicing factor 6 OS=Homo sapiens OX=9606 GN=SRSF6 PE=1 SV=2	32	14	138	9	344	39.6	11.43	285.51	2.41307e+08	2.2908e+08	2.35193e+08	263648573	3.60086e+08	3.11868e+08	1.96134e+08	2.53797e+08	0.766458	0.108165
Q6P1J9	Parafibromin OS=Homo sapiens OX=9606 GN=CDC73 PE=1 SV=1	32	15	62	15	531	60.5	9.61	142.27	1.55893e+07	1.22966e+07	1.39429e+07	20662781	21035185	20848983	1.0075e+07	1.30816e+07	0.668794	0.01741
P19623	Spermidine synthase OS=Homo sapiens OX=9606 GN=SRM PE=1 SV=1	40	10	62	10	302	33.8	5.49	135.24	1.12622e+08	1.24602e+08	1.18612e+08	4.16292e+07	5.0102e+07	45865567	79826221	7.85258e+07	2.60092	0.000139
P84098	60S ribosomal protein L19 OS=Homo sapiens OX=9606 GN=RPL19 PE=1 SV=1	27	7	101	7	196	23.5	11.47	248.21	5.86527e+08	475296497	5.30912e+08	556345888	5.2557e+08	5.40958e+08	1.56404e+08	2.40123e+08	0.981959	0.78808
Q9UKM9	RNA-binding protein Raly OS=Homo sapiens OX=9606 GN=RALY PE=1 SV=1	35	12	63	12	306	32.4	9.17	156.31	1.13629e+08	1.07137e+08	1.10383e+08	8.30453e+07	211215934	1.47131e+08	1.23731e+08	1.77808e+08	0.867343	0.425315
Q9Y5M8	Signal recognition particle receptor subunit beta OS=Homo sapiens OX=9606 GN=SRPRB PE=1 SV=3	47	11	40	11	271	29.7	9.04	115.06	1.34078e+07	1.70608e+07	1.52343e+07	5.63872e+06	8.70746e+06	7.17309e+06	1.36926e+07	1.72067e+07	2.1917	0.004656
P25685	DnaJ homolog subfamily B member 1 OS=Homo sapiens OX=9606 GN=DNAJB1 PE=1 SV=4	43	15	61	14	340	38	8.63	153.63	3.61937e+07	4.04202e+07	3.8307e+07	2.145e+07	3.38585e+07	2.76543e+07	4.45573e+07	5.12543e+07	1.43415	0.084297
P78316	Nucleolar protein 14 OS=Homo sapiens OX=9606 GN=NOP14 PE=1 SV=3	19	13	49	13	857	97.6	7.58	111.41	1.15503e+07	9.18162e+06	1.03659e+07	19342109	25752175	22547142	1.25218e+07	1.12405e+07	0.466066	0.01373
Q96D09	G-protein coupled receptor-associated sorting protein 2 OS=Homo sapiens OX=9606 GN=GPRASP2 PE=1 SV=1	19	12	35	12	838	93.7	5.01	100.95	9.41533e+06	1.21301e+07	1.07727e+07	5.32492e+06	4.86203e+06	5.09348e+06	1.48812e+06	72344.5	2.11792	0.016319
Q96JG8	Melanoma-associated antigen D4 OS=Homo sapiens OX=9606 GN=MAGED4B PE=1 SV=3	17	11	40	8	741	81.3	6.79	99.46	4.38259e+06	4.49889e+06	4.44074e+06	8.28084e+06	5.12841e+06	6.70463e+06			0.688172	0.130463
Q86U38	Nucleolar protein 9 OS=Homo sapiens OX=9606 GN=NOP9 PE=1 SV=1	23	9	33	9	636	69.4	7.28	106.93	9.31299e+06	6046682	7.67984e+06	6.64528e+06	7.44979e+06	7.04754e+06	4.01189e+06	6166545	1.09209	0.575391
Q9BV38	WD repeat-containing protein 18 OS=Homo sapiens OX=9606 GN=WDR18 PE=1 SV=2	34	12	44	12	432	47.4	6.7	74.24	81530980	8.00391e+07	8.0785e+07	28639970	4.51273e+07	3.68836e+07	23562747	3.43282e+07	2.26705	0.011057
P14635	G2/mitotic-specific cyclin-B1 OS=Homo sapiens OX=9606 GN=CCNB1 PE=1 SV=1	27	10	47	10	433	48.3	7.47	94.96	4.93247e+07	4.77829e+07	4.85538e+07	1.38001e+07	1.56618e+07	1.47309e+07	6.71168e+06	9.80353e+06	3.30486	2e-06
Q14562	ATP-dependent RNA helicase DHX8 OS=Homo sapiens OX=9606 GN=DHX8 PE=1 SV=1	16	15	53	14	1220	139.2	8.32	99.83	8.87515e+06	1.63669e+07	1.2621e+07	1.0166e+07	2.18454e+07	1.60057e+07	5.79316e+06	8.2418e+06	0.869256	0.453334
Q9UM54	Unconventional myosin-VI OS=Homo sapiens OX=9606 GN=MYO6 PE=1 SV=4	13	14	29	14	1294	149.6	8.53	47.7	3.04457e+07	2.89013e+07	2.96735e+07	1382342	4.74283e+06	3.06259e+06	1.2476e+06	2.72908e+06	12.4705	0.000221
Q92504	Zinc transporter SLC39A7 OS=Homo sapiens OX=9606 GN=SLC39A7 PE=1 SV=2	15	4	44	4	469	50.1	6.87	172.31	280465636	223251112	251858374	1.37216e+08	1.23709e+08	1.30463e+08	8.73554e+07	1.33146e+08	1.93396	0.014183
P29558	RNA-binding motif, single-stranded-interacting protein 1 OS=Homo sapiens OX=9606 GN=RBMS1 PE=1 SV=3	40	10	53	7	406	44.5	8.79	113.6	9.35766e+07	8.29629e+07	8.82697e+07	7.01635e+07	6.23251e+07	6.62443e+07	5.38194e+07	5.47526e+07	1.33561	0.005714
P60866	40S ribosomal protein S20 OS=Homo sapiens OX=9606 GN=RPS20 PE=1 SV=1	53	7	126	7	119	13.4	9.94	318.01	1.22395e+09	1.39187e+09	1.30791e+09	1389684005	1.31798e+09	1.35383e+09	9.60339e+08	1.01146e+09	0.966532	0.454033
Q8IUH3	RNA-binding protein 45 OS=Homo sapiens OX=9606 GN=RBM45 PE=1 SV=1	30	14	53	14	476	53.5	7.17	121.33	14069040	2.06456e+07	1.73573e+07	3.63892e+07	3.44341e+07	3.54117e+07	2.62485e+07	2.49504e+07	0.490407	0.006925
Q9BTV4	Transmembrane protein 43 OS=Homo sapiens OX=9606 GN=TMEM43 PE=1 SV=1	34	10	31	10	400	44.8	8.13	71.29	4654499	8034196	6.34435e+06	5.09507e+06	9166824	7.13095e+06	9.3692e+06	1.22476e+07	0.942328	0.634614
O76094	Signal recognition particle subunit SRP72 OS=Homo sapiens OX=9606 GN=SRP72 PE=1 SV=3	21	11	36	11	671	74.6	9.26	95.28	2.61544e+07	15989238	2.10718e+07	7.58617e+06	1.1751e+07	9.66859e+06	2.26393e+07	1.49867e+07	2.25009	0.044935
P19367	Hexokinase-1 OS=Homo sapiens OX=9606 GN=HK1 PE=1 SV=3	19	16	37	12	917	102.4	6.8	80.78	21925844	1.63277e+07	1.91268e+07	7.89385e+06	8.05343e+06	7.97364e+06	1.70907e+07	2.64929e+07	2.39891	0.020285
Q9UBN7	Histone deacetylase 6 OS=Homo sapiens OX=9606 GN=HDAC6 PE=1 SV=2	13	10	29	10	1215	131.3	5.3	77.98	8.87251e+06	8747709	8.81011e+06	1.67616e+06	1.20094e+06	1438549	605137	1.02674e+06	6.23881	0.000151
P11274	Breakpoint cluster region protein OS=Homo sapiens OX=9606 GN=BCR PE=1 SV=2	10	11	22	10	1271	142.7	7.03	53.84	2.13282e+07	2.23887e+07	2.18584e+07	940975	1.08255e+06	1.01176e+06	2.46855e+06	2.68104e+06	21.6752	0.00017
P58004	Sestrin-2 OS=Homo sapiens OX=9606 GN=SESN2 PE=1 SV=1	31	13	22	12	480	54.5	5.9	51.01	2.87455e+07	2.44228e+07	2.65842e+07	4853702	7.62134e+06	6.23752e+06	1285717	2.83582e+06	4.40907	0.000423
Q99986	Serine/threonine-protein kinase VRK1 OS=Homo sapiens OX=9606 GN=VRK1 PE=1 SV=1	32	11	45	11	396	45.4	8.91	89.34	1.04184e+07	1.41929e+07	1.23056e+07	2.05587e+06	2.95499e+07	1.58029e+07	2.26722e+07	3.23688e+07	2.39357	0.703678
P67775	Serine/threonine-protein phosphatase 2A catalytic subunit alpha isoform OS=Homo sapiens OX=9606 GN=PPP2CA PE=1 SV=1	43	12	44	10	309	35.6	5.54	124.32	5.09115e+08	5.62512e+08	5.35814e+08	6.18458e+08	6.76132e+08	6.47295e+08	6.44138e+08	668987815	0.828871	0.008088
P09543	2',3'-cyclic-nucleotide 3'-phosphodiesterase OS=Homo sapiens OX=9606 GN=CNP PE=1 SV=2	27	13	38	13	421	47.5	9.07	73.68	2.23388e+07	1.84118e+07	2.03753e+07	1.45012e+07	1.70254e+07	1.57633e+07	1.47036e+07	1.84445e+07	1.29814	0.034267
Q8NFW8	N-acylneuraminate cytidylyltransferase OS=Homo sapiens OX=9606 GN=CMAS PE=1 SV=2	26	11	46	11	434	48.3	7.93	100.52	2.29234e+07	1.87036e+07	2.08135e+07	2.15898e+07	2.37382e+07	2.2664e+07	1.35498e+07	1.51277e+07	0.919729	0.269568
P30260	Cell division cycle protein 27 homolog OS=Homo sapiens OX=9606 GN=CDC27 PE=1 SV=2	23	16	47	16	824	91.8	7.02	102.54	3.91332e+07	2.67508e+07	3.2942e+07	9.94044e+06	1.45315e+07	1.2236e+07	1.21897e+07	2.35675e+07	2.7577	0.018608
P49959	Double-strand break repair protein MRE11 OS=Homo sapiens OX=9606 GN=MRE11 PE=1 SV=3	20	12	46	12	708	80.5	5.9	82.32	1.20873e+07	1.12566e+07	1.16719e+07	6.59146e+06	1.07141e+07	8.65276e+06		5.31049e+06	1.40303	0.121373
P17174	Aspartate aminotransferase, cytoplasmic OS=Homo sapiens OX=9606 GN=GOT1 PE=1 SV=3	42	13	42	13	413	46.2	7.01	112.66	2.2507e+07	2.56669e+07	2.40869e+07	1.19857e+07	1.48169e+07	1.34013e+07	3.78765e+07	4.32369e+07	1.81088	0.001003
P61619	Protein transport protein Sec61 subunit alpha isoform 1 OS=Homo sapiens OX=9606 GN=SEC61A1 PE=1 SV=2	22	6	37	6	476	52.2	8.06	131.23	5.23455e+06	9.00412e+06	7.11934e+06	4.30629e+06	1.37542e+06	2.84085e+06	1.24944e+07	1.60188e+07	3.11181	0.039072
Q9Y3I1	F-box only protein 7 OS=Homo sapiens OX=9606 GN=FBXO7 PE=1 SV=1	23	10	48	10	522	58.5	6.55	126.28	4.2539e+07	5.03642e+07	4.64516e+07	2.22312e+07	3.15413e+07	2.68862e+07	1.26826e+07	6.05417e+06	1.76331	0.005536
Q16850	Lanosterol 14-alpha demethylase OS=Homo sapiens OX=9606 GN=CYP51A1 PE=1 SV=4	22	9	34	9	509	57.2	8.53	77.35	3.04392e+07	2.89783e+07	2.97087e+07	7.21949e+06	8.2498e+06	7.73465e+06	6.09259e+06	5502958	3.85241	5e-06
P49720	Proteasome subunit beta type-3 OS=Homo sapiens OX=9606 GN=PSMB3 PE=1 SV=2	48	8	51	8	205	22.9	6.55	149.91	3.97431e+07	7.25069e+07	5.6125e+07	5.13676e+07	4.47054e+07	4.80365e+07	4.25082e+07	4.48176e+07	1.17215	0.484331
Q969Q0	60S ribosomal protein L36a-like OS=Homo sapiens OX=9606 GN=RPL36AL PE=1 SV=3	42	10	65	2	106	12.5	10.65	155.08	17964019	1.88353e+07	1.83997e+07	22624816	2.78134e+07	2.52191e+07	1.20936e+07	1.2915e+07	0.734794	0.041696
P28562	Dual specificity protein phosphatase 1 OS=Homo sapiens OX=9606 GN=DUSP1 PE=1 SV=3	24	8	34	8	367	39.3	7.2	77.67	7.13544e+07	6.44392e+07	6.78968e+07	1.60069e+07	12332537	1.41697e+07	8.61588e+06	7.7155e+06	4.8463	0.000147
Q9UHD2	Serine/threonine-protein kinase TBK1 OS=Homo sapiens OX=9606 GN=TBK1 PE=1 SV=1	26	16	33	16	729	83.6	6.79	65.34	3.43048e+07	3.82871e+07	3.62959e+07	1.16463e+07	11104863	1.13756e+07	7.52081e+06	5.40011e+06	3.1919	0.001808
Q9NPD3	Exosome complex component RRP41 OS=Homo sapiens OX=9606 GN=EXOSC4 PE=1 SV=3	38	7	38	7	245	26.4	6.52	123.51	4.45036e+07	3.65974e+07	4.05505e+07	3.48134e+07	3.32703e+07	3.40418e+07	1.66154e+07	2.66905e+07	1.1916	0.099043
Q00059	Transcription factor A, mitochondrial OS=Homo sapiens OX=9606 GN=TFAM PE=1 SV=1	38	10	65	10	246	29.1	9.72	134.36	1.30569e+08	1.08698e+08	1.19633e+08	1.16281e+08	1.06433e+08	111356844	6.97249e+07	9.39978e+07	1.07573	0.323937
Q9BV44	tRNA (guanine(6)-N2)-methyltransferase THUMP3 OS=Homo sapiens OX=9606 GN=THUMPD3 PE=1 SV=1	26	10	33	10	507	57	6.37	74.65	3.67634e+07	3.15964e+07	3.41799e+07	4457353	1.00664e+06	2.732e+06	5.92929e+06	3.80311e+06	18.0446	0.000159
O00273	DNA fragmentation factor subunit alpha OS=Homo sapiens OX=9606 GN=DFFA PE=1 SV=1	37	10	36	10	331	36.5	4.79	88.93	12159809	2.27905e+07	1.74751e+07	2.00224e+06	5355195	3.67872e+06	2.702e+07	3.00952e+07	5.58045	0.036232
Q8ND56	Protein LSM14 homolog A OS=Homo sapiens OX=9606 GN=LSM14A PE=1 SV=3	31	12	104	11	463	50.5	9.52	229.49	1.51962e+08	1.1344e+08	1.32701e+08	107553024	1.12705e+08	1.10129e+08	1.25433e+08	1.27636e+08	1.2054	0.177486
P31483	Cytotoxic granule associated RNA binding protein TIA1 OS=Homo sapiens OX=9606 GN=TIA1 PE=1 SV=3	32	11	51	6	386	42.9	7.74	106.61	9.38935e+06	1.07664e+07	1.00779e+07	2.62356e+06	5.30698e+06	3.96527e+06	1.12643e+07	1.15518e+07	2.7606	0.006034
P13489	Ribonuclease inhibitor OS=Homo sapiens OX=9606 GN=RNH1 PE=1 SV=2	29	10	40	10	461	49.9	4.82	105.85	5.09621e+07	5.77636e+07	5.43629e+07	1.16399e+07	3.46995e+07	2.31697e+07	1.9644e+07	3.15468e+07	2.86112	0.034029
O75400	Pre-mRNA-processing factor 40 homolog A OS=Homo sapiens OX=9606 GN=PRPF40A PE=1 SV=2	11	11	45	11	957	108.7	7.56	95.58	1.36759e+07	6.41774e+06	1.00468e+07	1.76754e+07	28236774	2.29561e+07	18166336	1.52687e+07	0.453955	0.030535
Q8WUA4	General transcription factor 3C polypeptide 2 OS=Homo sapiens OX=9606 GN=GTF3C2 PE=1 SV=2	17	14	58	13	911	100.6	7.31	85.79	2.82393e+07	2.80877e+07	2.81635e+07	1.78269e+07	2.05987e+07	1.92128e+07	1.12317e+07	9137348	1.47098	0.007754
P61163	Alpha-centractin OS=Homo sapiens OX=9606 GN=ACTR1A PE=1 SV=1	45	12	32	12	376	42.6	6.64	80.08	2.08214e+07	2.60864e+07	2.34539e+07	13182369	1.50955e+07	1.41389e+07	34484565	3.38603e+07	1.6639	0.016509
Q8IWS0	PHD finger protein 6 OS=Homo sapiens OX=9606 GN=PHF6 PE=1 SV=1	23	10	64	10	365	41.3	8.68	96.46	3.62984e+07	28720983	3.25097e+07	34859549	3.2913e+07	3.38863e+07	2.27706e+07	2.88496e+07	0.959904	0.597786
Q9BPX3	Condensin complex subunit 3 OS=Homo sapiens OX=9606 GN=NCAPG PE=1 SV=1	13	13	41	13	1015	114.3	5.59	105.84	3.82513e+07	4.24438e+07	4.03476e+07	3.55049e+06	5.8353e+06	4.6929e+06	1.31788e+07	1.21032e+07	8.95863	0.000102
Q01081	Splicing factor U2AF 35 kDa subunit OS=Homo sapiens OX=9606 GN=U2AF1 PE=1 SV=3	35	10	76	10	240	27.9	8.81	177.9	1.00001e+08	1.4697e+08	1.23485e+08	109949444	2.14904e+08	1.62427e+08	1.11372e+08	1.39545e+08	0.819323	0.331666
P83881	60S ribosomal protein L36a OS=Homo sapiens OX=9606 GN=RPL36A PE=1 SV=2	42	10	63	2	106	12.4	10.58	154.52	2.36208e+08	2.52619e+08	2.44414e+08	3.02745e+08	3.02043e+08	3.02394e+08	1.51829e+08	1.86586e+08	0.808263	0.006532
Q08752	Peptidyl-prolyl cis-trans isomerase D OS=Homo sapiens OX=9606 GN=PPID PE=1 SV=3	33	12	35	12	370	40.7	7.21	60.29	5.43916e+07	50880693	5.26362e+07	1.60708e+07	1.47774e+07	1.54241e+07	7.67502e+06	1.57805e+07	3.41659	0.000188
P54619	5'-AMP-activated protein kinase subunit gamma-1 OS=Homo sapiens OX=9606 GN=PRKAG1 PE=1 SV=1	36	9	33	9	331	37.6	6.92	92.46	1.14424e+07	1.4346e+07	1.28942e+07	1.54493e+06	1.99271e+06	1.76882e+06	1.20208e+07	1.38771e+07	7.36883	0.004802
P30086	Phosphatidylethanolamine-binding protein 1 OS=Homo sapiens OX=9606 GN=PEBP1 PE=1 SV=3	61	7	28	7	187	21	7.53	86.08	14935725	3.40138e+07	2.44748e+07	10550988	1.28429e+07	1.16969e+07	5.95097e+07	67034818	2.10593	0.144238
O14893	Gem-associated protein 2 OS=Homo sapiens OX=9606 GN=GEMIN2 PE=1 SV=1	44	9	30	9	280	31.6	5.58	88.98	8.50216e+07	6.23063e+07	7.3664e+07	1.9356e+06	1.0584e+07	6259776	6.84951e+06	6.18136e+06	18.9284	0.004432
Q9BZG8	2-(3-amino-3-carboxypropyl)histidine synthase subunit 1 OS=Homo sapiens OX=9606 GN=DPH1 PE=1 SV=2	33	11	44	11	443	48.8	8.18	115.82	1.4602e+07	1.03734e+07	1.24877e+07	6.39166e+06	7.50652e+06	6.94909e+06	67122.5	895382	1.80478	0.037933
Q9H9A6	Leucine-rich repeat-containing protein 40 OS=Homo sapiens OX=9606 GN=LRRC40 PE=1 SV=1	27	14	50	14	602	68.2	6.43	120.21	42856007	4.14063e+07	4.21312e+07	5.57866e+06	5.06495e+06	5.3218e+06	1.28115e+07	1.62493e+07	7.92903	2.3e-05
Q13868	Exosome complex component RRP4 OS=Homo sapiens OX=9606 GN=EXOSC2 PE=1 SV=2	43	9	45	9	293	32.8	7.5	129.84	3.10104e+07	32539693	3.17751e+07	1.93868e+07	3.16872e+07	2.5537e+07	1.86091e+07	1.37994e+07	1.29535	0.219622
Q9NUL7	Probable ATP-dependent RNA helicase DDX28 OS=Homo sapiens OX=9606 GN=DDX28 PE=1 SV=2	34	14	47	14	540	59.5	10.42	89.88	1.37219e+07	13316490	1.35192e+07	1.53075e+07	1.34344e+07	1.43709e+07	11842288	1.01442e+07	0.943408	0.253132
Q8TAP9	M-phase-specific PLK1-interacting protein OS=Homo sapiens OX=9606 GN=MPLKIP PE=1 SV=1	51	4	27	4	179	19.1	10.23	98.33	4.27642e+07	4.37633e+07	4.32637e+07	6.90186e+07	54966479	6.19926e+07	33150847	3.19598e+07	0.70394	0.043224
P23458	Tyrosine-protein kinase JAK1 OS=Homo sapiens OX=9606 GN=JAK1 PE=1 SV=2	17	15	23	13	1154	133.2	7.55	47.21	2.92636e+07	1.95096e+07	2.43866e+07	8.80011e+06	7.03191e+06	7.91601e+06	827890	2.60482e+06	3.10661	0.024918
O00566	U3 small nucleolar ribonucleoprotein protein MPP10 OS=Homo sapiens OX=9606 GN=MPHOSPH10 PE=1 SV=2	16	8	32	8	681	78.8	4.86	96.11	5.81165e+06	4.92073e+06	5.36619e+06	6.31892e+06	19841757	1.30803e+07	7.66567e+06	9.06081e+06	0.509975	0.186294
Q5QJE6	Deoxynucleotidyltransferase terminal-interacting protein 2 OS=Homo sapiens OX=9606 GN=DNTTIP2 PE=1 SV=2	18	10	29	10	756	84.4	6.16	84.32	1.16239e+06	2.3337e+06	1.74804e+06	8008567	3.32789e+07	2.06437e+07	7.04475e+06	2.40585e+07	0.118492	0.121988
Q8TEL6	Short transient receptor potential channel 4-associated protein OS=Homo sapiens OX=9606 GN=TRPC4AP PE=1 SV=2	20	12	30	12	797	90.8	7.61	78.51	9.96353e+06	9.26269e+06	9.61311e+06	5.68493e+06	6.03796e+06	5.86144e+06	1773138	2.99576e+06	1.64105	0.000524
P62316	Small nuclear ribonucleoprotein Sm D2 OS=Homo sapiens OX=9606 GN=SNRPD2 PE=1 SV=1	69	10	92	10	118	13.5	9.91	240.65	1.53269e+08	2.13196e+08	1.83232e+08	1.712e+08	2.14095e+08	192647214	1.20121e+08	1.52187e+08	0.959088	0.683218
P07741	Adenine phosphoribosyltransferase OS=Homo sapiens OX=9606 GN=APRT PE=1 SV=2	59	8	55	8	180	19.6	6.02	144.69	3.19571e+07	4.25611e+07	3.72591e+07	2.37867e+07	2.50799e+07	2.44333e+07	3.18549e+07	34741986	1.52564	0.050608
Q8IX18	Probable ATP-dependent RNA helicase DHX40 OS=Homo sapiens OX=9606 GN=DHX40 PE=1 SV=2	22	13	53	13	779	88.5	8.65	124.26	2.62981e+07	2.09927e+07	2.36454e+07	26672564	2.42233e+07	2.5448e+07	2.58818e+07	2.40754e+07	0.930606	0.368217
O94822	E3 ubiquitin-protein ligase listerin OS=Homo sapiens OX=9606 GN=LTN1 PE=1 SV=6	9	14	24	14	1766	200.4	6.25	56.71	1.26158e+07	1.13144e+07	1.19651e+07	1.29444e+06	885414	1.08993e+06	713927	1.73984e+06	11.245	0.000472
P46779	60S ribosomal protein L28 OS=Homo sapiens OX=9606 GN=RPL28 PE=1 SV=3	59	11	87	11	137	15.7	12.02	196.02	6.4016e+08	7.002e+08	6.7018e+08	7.45683e+08	7.29007e+08	7.37345e+08	337491141	2.79267e+08	0.908987	0.051791
Q9H6R7	WD repeat and coiled-coil-containing protein OS=Homo sapiens OX=9606 GN=WDCP PE=1 SV=1	19	10	18	10	721	79.1	6.7	44.95	5.83192e+06	1.00606e+07	7946249	2180466	1.21968e+06	1.70007e+06	1.8604e+06	2.36242e+06	4.94446	0.030924
Q8WUA2	Peptidyl-prolyl cis-trans isomerase-like 4 OS=Homo sapiens OX=9606 GN=PPIL4 PE=1 SV=1	25	11	65	11	492	57.2	5.92	135.94	45156023	4.94441e+07	4.73001e+07	3.94244e+07	4.05586e+07	3.99915e+07	44078508	4.36712e+07	1.18291	0.021622
Q9UKK9	ADP-sugar pyrophosphatase OS=Homo sapiens OX=9606 GN=NUDT5 PE=1 SV=1	40	9	25	9	219	24.3	4.94	59.09	9983919	1.78309e+07	1.39074e+07	5.06335e+06	7.17469e+06	6.11902e+06	2.12524e+07	26615115	2.3193	0.066445
P50570	Dynamin-2 OS=Homo sapiens OX=9606 GN=DNM2 PE=1 SV=2	18	14	55	14	870	98	7.44	121.9	1.90329e+07	14323937	1.66784e+07	6.42022e+06	5.30375e+06	5.86198e+06	1.5242e+07	1.45881e+07	2.86254	0.011927
P32322	Pyrroline-5-carboxylate reductase 1, mitochondrial OS=Homo sapiens OX=9606 GN=PYCR1 PE=1 SV=2	34	7	25	7	319	33.3	7.61	84.12	6.64696e+06	1.56792e+07	1.11631e+07	4276654	6.15198e+06	5.21432e+06	2.37602e+07	26178436	2.18855	0.144962
O94927	HAUS augmin-like complex subunit 5 OS=Homo sapiens OX=9606 GN=HAUS5 PE=1 SV=2	22	10	23	10	633	71.6	8.51	55.77	22920004	25819743	2.43699e+07	1446574	2.55652e+06	2.00155e+06	1.62506e+06	1.94531e+06	12.8515	0.000385
Q86WP2	Vasculin OS=Homo sapiens OX=9606 GN=GPBP1 PE=1 SV=1	23	8	49	8	473	53.3	7.05	128.75	28588032	2.96659e+07	2.9127e+07	32777073	2.82011e+07	3.04891e+07	5.41098e+07	51362758	0.958931	0.412095
Q86X55	Histone-arginine methyltransferase CARM1 OS=Homo sapiens OX=9606 GN=CARM1 PE=1 SV=3	28	11	36	11	608	65.8	6.73	76.99	1.58785e+07	12953970	1.44162e+07	4.74104e+06	6.159e+06	5.45002e+06	1.24423e+07	1.47038e+07	2.67553	0.002827
P35221	Catenin alpha-1 OS=Homo sapiens OX=9606 GN=CTNNA1 PE=1 SV=1	19	10	20	10	906	100	6.29	56.94	1.46513e+07	1.03048e+07	1.24781e+07	7264995	7.14953e+06	7.20726e+06	1.06611e+07	1.44104e+07	1.73139	0.052172
O15381	Nuclear valosin-containing protein-like OS=Homo sapiens OX=9606 GN=NVL PE=1 SV=1	19	12	26	12	856	95	6.48	59.08	4.77375e+06	5.26976e+06	5.02176e+06	1.02928e+07	1.20595e+07	1.11761e+07	6.18969e+06	6.60774e+06	0.451211	0.004216
Q9Y450	HBS1-like protein OS=Homo sapiens OX=9606 GN=HBS1L PE=1 SV=1	21	11	40	11	684	75.4	6.61	113.33	1.36425e+07	1.59095e+07	1.4776e+07	1.05833e+07	4.55036e+06	7.56683e+06	6.37397e+06	6.39751e+06	2.1987	0.040372
P19388	DNA-directed RNA polymerases I, II, and III subunit RPABC1 OS=Homo sapiens OX=9606 GN=POLR2E PE=1 SV=4	46	7	47	7	210	24.5	5.95	130.13	80360565	7.96734e+07	8.0017e+07	8.22091e+07	1.00044e+08	9.11264e+07	2.69527e+07	4.4073e+07	0.883748	0.163429
O60762	Dolichol-phosphate mannosyltransferase subunit 1 OS=Homo sapiens OX=9606 GN=DPM1 PE=1 SV=1	53	12	55	12	260	29.6	9.57	137.99	4.56231e+07	4.64762e+07	4.60496e+07	3.42955e+07	43953435	3.91245e+07	1.75839e+07	3.61469e+07	1.18914	0.129897
O00170	AH receptor-interacting protein OS=Homo sapiens OX=9606 GN=AIP PE=1 SV=3	33	10	31	10	330	37.6	6.42	73.85	4.20506e+07	4.28741e+07	4.24623e+07	6.00599e+06	6.13205e+06	6.06902e+06	1.73213e+07	1.91819e+07	6.99707	2.9e-05
Q9H7D7	WD repeat-containing protein 26 OS=Homo sapiens OX=9606 GN=WDR26 PE=1 SV=3	13	7	37	7	661	72.1	6.16	95.08	2.64477e+07	2.28593e+07	2.46535e+07	1.4362e+07	1.13665e+07	1.28642e+07	7.57897e+06	7.15563e+06	1.93399	0.001089
Q13625	Apoptosis-stimulating of p53 protein 2 OS=Homo sapiens OX=9606 GN=TP53BP2 PE=1 SV=2	18	14	21	14	1128	125.5	6.07	47.24	1.11213e+07	1.06507e+07	1.0886e+07	1.14012e+06	3.03729e+06	2.0887e+06			6.1147	0.002466
Q8WVM8	Sec1 family domain-containing protein 1 OS=Homo sapiens OX=9606 GN=SCFD1 PE=1 SV=4	24	9	25	9	642	72.3	6.27	80.1	7.29166e+06	2.84921e+06	5.07044e+06	1.06954e+06	2.10338e+06	1.58646e+06	3.34527e+06	5.79639e+06	3.44915	0.106165
P62266	40S ribosomal protein S23 OS=Homo sapiens OX=9606 GN=RPS23 PE=1 SV=3	49	7	131	7	143	15.8	10.49	372.3	1284870606	1302385729	1.29363e+09	1.47571e+09	1.42102e+09	1.44837e+09	8.57809e+08	9.16256e+08	0.893375	0.00604
P49189	4-trimethylaminobutyraldehyde dehydrogenase OS=Homo sapiens OX=9606 GN=ALDH9A1 PE=1 SV=3	27	12	67	12	494	53.8	5.87	148.76	26866814	2.82188e+07	2.75428e+07	3457377	7.90525e+06	5.68131e+06	3.0747e+07	2.7559e+07	5.43282	0.001743
Q9BVQ7	Ribosome biogenesis protein SPATA5L1 OS=Homo sapiens OX=9606 GN=SPATA5L1 PE=1 SV=2	23	12	45	12	753	80.7	8.09	102.73	1.26648e+07	13245041	1.29549e+07	12590730	1.14477e+07	1.20192e+07		2833475	1.07948	0.086471
O75489	NADH dehydrogenase [ubiquinone] iron-sulfur protein 3, mitochondrial OS=Homo sapiens OX=9606 GN=NDUFS3 PE=1 SV=1	48	11	40	11	264	30.2	7.5	89.83	8.39734e+06	7.36128e+06	7.87931e+06	4339591	3624354	3.98197e+06	6.78882e+06	1.28626e+07	1.98947	0.000784
Q13136	Liprin-alpha-1 OS=Homo sapiens OX=9606 GN=PPFIA1 PE=1 SV=1	12	11	28	11	1202	135.7	6.29	71.93	2.04204e+07	2.00491e+07	2.02348e+07	1.26504e+07	10812273	1.17314e+07	2.47325e+06	3.97835e+06	1.73195	0.00287
Q9GZS3	SKI8 subunit of superkiller complex protein OS=Homo sapiens OX=9606 GN=SKIC8 PE=1 SV=1	30	6	36	6	305	33.6	5.47	102.35	9.96441e+06	1.11095e+07	1.0537e+07	2.80874e+06	2646001	2.72737e+06	1.07137e+06	5.24799e+06	3.86571	0.001491
Q86UP2	Kinectin OS=Homo sapiens OX=9606 GN=KTN1 PE=1 SV=1	13	13	26	13	1357	156.2	5.64	59.23	1.38539e+07	1.20065e+07	1.29302e+07	87403159	9.07935e+07	8.90983e+07	1.24541e+07	8.05e+07	0.145158	5e-06
Q96FX7	tRNA (adenine(58)-N(1))-methyltransferase catalytic subunit TRMT61A OS=Homo sapiens OX=9606 GN=TRMT61A PE=1 SV=1	28	6	44	6	289	31.4	7.36	109.07	31828448	3.06476e+07	3.1238e+07	3.87564e+07	2.93914e+07	3.40739e+07	1.23155e+07	1.44593e+07	0.928538	0.4044
P61160	Actin-related protein 2 OS=Homo sapiens OX=9606 GN=ACTR2 PE=1 SV=1	30	11	47	11	394	44.7	6.74	109.8	5.89052e+07	64059497	6.14824e+07	3.53386e+07	3.8255e+07	3.67968e+07	3.26398e+07	35313735	1.67261	0.000542
B7ZW38	Heterogeneous nuclear ribonucleoprotein C-like 3 OS=Homo sapiens OX=9606 GN=HNRNPCL3 PE=2 SV=1	23	10	151	1	293	32	5.68	375.72	7.73882e+06	8.09362e+06	7916219	6756663	17381318	1.2069e+07	7.06885e+06	12020744	0.760992	0.308392
P63173	60S ribosomal protein L38 OS=Homo sapiens OX=9606 GN=RPL38 PE=1 SV=2	53	7	138	6	70	8.2	10.1	389.14	4.06848e+08	623925325	5.15387e+08	7.41126e+08	627745080	6.84435e+08	514674307	4.58417e+08	0.756477	0.096193
O60763	General vesicular transport factor p115 OS=Homo sapiens OX=9606 GN=USO1 PE=1 SV=2	17	14	32	14	962	107.8	4.91	76.46	32152078	1.48433e+07	2.34977e+07	1.39417e+07	1.42581e+07	1.40999e+07	1.995e+07	1.72931e+07	1.66666	0.200695
Q9NYV6	RNA polymerase I-specific transcription initiation factor RRN3 OS=Homo sapiens OX=9606 GN=RRN3 PE=1 SV=1	23	15	32	15	651	74.1	5.63	66.81	20514356	2.09742e+07	2.07443e+07	3.84403e+06	3.36141e+06	3.60272e+06	3.66591e+06	663299	5.77524	0
O43747	AP-1 complex subunit gamma-1 OS=Homo sapiens OX=9606 GN=AP1G1 PE=1 SV=5	20	11	43	11	822	91.3	6.8	82.43	1.96853e+07	1.00164e+07	1.48508e+07	1.10327e+06	8.09826e+06	4.60076e+06	9.56673e+06	1.0659e+07	6.17416	0.046042
O95232	Luc7-like protein 3 OS=Homo sapiens OX=9606 GN=LUC7L3 PE=1 SV=2	25	9	86	9	432	51.4	9.79	206.56	6.85575e+07	6.21127e+07	65335139	75374372	87046377	8.12104e+07	4.25075e+07	4.93719e+07	0.807301	0.024011
Q13155	Aminoacyl tRNA synthase complex-interacting multifunctional protein 2 OS=Homo sapiens OX=9606 GN=AIMP2 PE=1 SV=2	43	10	37	10	320	35.3	8.22	84.33	2.48331e+07	3.52228e+07	3.00279e+07	514051	501509	507780	5.77886e+07	5.79404e+07	59.1417	0.010165
Q6ZN04	RNA-binding protein MEX3B OS=Homo sapiens OX=9606 GN=MEX3B PE=1 SV=1	15	7	38	2	569	58.8	6.9	91.71	3.35972e+06	6.9334e+06	5.14656e+06	961974	917912	939943		544725	5.4774	0.055189
Q12756	Kinesin-like protein KIF1A OS=Homo sapiens OX=9606 GN=KIF1A PE=1 SV=2	10	16	47	6	1690	190.9	6.21	89.66	1.89477e+07	20001476	1.94746e+07	1.36052e+07	6.75324e+06	1.01792e+07	6.23433e+06	7.38749e+06	2.0761	0.039672
P48739	Phosphatidylinositol transfer protein beta isoform OS=Homo sapiens OX=9606 GN=PITPNB PE=1 SV=2	37	11	46	7	271	31.5	6.87	100.1	22103756	2.28485e+07	2.24761e+07	6.13833e+06	7347176	6.74276e+06	2.08318e+07	2.23918e+07	3.35138	1.6e-05
Q9Y2Z0	Protein SGT1 homolog OS=Homo sapiens OX=9606 GN=SUGT1 PE=1 SV=3	32	10	33	10	365	41	5.16	85.57	5.07823e+07	5.98495e+07	55315900	7.06816e+06	8.10795e+06	7.58805e+06	3.33463e+07	39253406	7.31279	0.002696
Q53GQ0	Very-long-chain 3-oxoacyl-CoA reductase OS=Homo sapiens OX=9606 GN=HSD17B12 PE=1 SV=2	32	8	35	8	312	34.3	9.32	100.6	1.2064e+07	2.13756e+07	1.67198e+07	1.4525e+07	1.49617e+07	1.47434e+07	2.61682e+07	2.98619e+07	1.13422	0.538814
P46778	60S ribosomal protein L21 OS=Homo sapiens OX=9606 GN=RPL21 PE=1 SV=2	40	8	83	8	160	18.6	10.49	210.27	371754767	4.4494e+08	4.08348e+08	4.3348e+08	4.1754e+08	425509610	2.35346e+08	2.46407e+08	0.959892	0.504262
Q9NTZ6	RNA-binding protein 12 OS=Homo sapiens OX=9606 GN=RBM12 PE=1 SV=1	15	13	54	13	932	97.3	8.63	110.62	16775136	1.1328e+07	1.40516e+07	1.57564e+07	3.39169e+07	2.48367e+07	3.60812e+07	4.43187e+07	0.623951	0.167919
Q8N653	Leucine-zipper-like transcriptional regulator 1 OS=Homo sapiens OX=9606 GN=LZTR1 PE=1 SV=2	16	11	23	11	840	94.7	6.57	62.54	2.30258e+07	2.3588e+07	2.33069e+07	974450	886358	930404			25.0878	3.6e-05
Q9Y3X0	Coiled-coil domain-containing protein 9 OS=Homo sapiens OX=9606 GN=CCDC9 PE=1 SV=1	21	10	39	10	531	59.7	5.4	101.3	29791717	2.56656e+07	2.77286e+07	4.0759e+07	4.356e+07	4.21595e+07	1.42534e+07	1.75161e+07	0.658193	0.001034
Q92688	Acidic leucine-rich nuclear phosphoprotein 32 family member B OS=Homo sapiens OX=9606 GN=ANP32B PE=1 SV=1	24	10	63	5	251	28.8	4.06	127.98	2.98862e+07	6.94323e+07	4.96593e+07	1.53059e+07	2.07275e+07	1.80167e+07	1.01575e+08	105881482	2.79886	0.106622
P42575	Caspase-2 OS=Homo sapiens OX=9606 GN=CASP2 PE=1 SV=2	27	9	16	9	452	50.7	6.81	51.48	3.24981e+07	3.38027e+07	3.31504e+07	1.70588e+06	4156089	2.93098e+06	2.54405e+06	3673224	12.9065	3.6e-05
P26583	High mobility group protein B2 OS=Homo sapiens OX=9606 GN=HMGB2 PE=1 SV=2	36	7	40	6	209	24	7.81	112.6	1.51762e+07	2.0285e+07	1.77306e+07	1.50645e+07	1.17068e+07	1.33857e+07	3.23279e+07	4.15626e+07	1.33871	0.079498
Q14320	Protein FAM50A OS=Homo sapiens OX=9606 GN=FAM50A PE=1 SV=2	27	7	23	7	339	40.2	6.83	73.16	6.15134e+06	1.23198e+07	9.23558e+06	5.28048e+06	1.01146e+07	7.69753e+06	1.63165e+07	2.32025e+07	1.2873	0.535912
O95229	ZW10 interactor OS=Homo sapiens OX=9606 GN=ZWINT PE=1 SV=2	40	10	30	10	277	31.3	5.15	83.26	4.21224e+07	3.48465e+07	3.84844e+07	8.64508e+06	1.31975e+07	1.09213e+07	7.51347e+06	5476481	3.63048	0.000914
Q9NRR4	Ribonuclease 3 OS=Homo sapiens OX=9606 GN=DROSHA PE=1 SV=2	7	8	25	8	1374	159.2	7.87	76.67	7.7344e+06	7.86385e+06	7.79912e+06	18005437	1.6309e+07	1.71572e+07	8.09096e+06	7.02098e+06	0.45531	0.0026
Q04760	Lactoylglutathione lyase OS=Homo sapiens OX=9606 GN=GLO1 PE=1 SV=4	55	9	63	9	184	20.8	5.31	119.09	6.54375e+07	9.69325e+07	8.1185e+07	2.06353e+07	36276795	2.84561e+07	1.19609e+08	1.33954e+08	3.0084	0.014693
P21127	Cyclin-dependent kinase 11B OS=Homo sapiens OX=9606 GN=CDK11B PE=1 SV=4	17	13	51	12	795	92.6	5.54	89.23	3.31352e+07	2.47492e+07	28942205	3.11412e+07	3.46791e+07	3.29101e+07	1.65229e+07	1.6886e+07	0.88113	0.238204
Q9UBV8	Peflin OS=Homo sapiens OX=9606 GN=PEF1 PE=1 SV=1	37	8	54	8	284	30.4	6.54	119.5	73812390	66702768	70257579	20745716	23050276	21897996	1.85953e+07	2.30367e+07	3.21434	0.000733
Q9NRW7	Vacuolar protein sorting-associated protein 45 OS=Homo sapiens OX=9606 GN=VPS45 PE=1 SV=1	20	9	39	9	570	65	8.24	92.73	8.0648e+07	7.16506e+07	7.61493e+07	8.43911e+07	8.71404e+07	8.57658e+07	7.47938e+07	7.7569e+07	0.888027	0.055384
Q5T0W9	Protein FAM83B OS=Homo sapiens OX=9606 GN=FAM83B PE=1 SV=1	14	12	29	12	1011	114.7	8.97	67.27	2.14581e+06	2.66263e+06	2.40422e+06	1.15664e+07	7.08918e+06	9.3278e+06	2.4014e+07	21687937	0.26825	0.031694
P24666	Low molecular weight phosphotyrosine protein phosphatase OS=Homo sapiens OX=9606 GN=ACP1 PE=1 SV=3	47	8	41	8	158	18	6.74	123.68	8.10081e+07	9.97769e+07	9.03925e+07	5.54959e+07	3.56058e+07	4.55508e+07	6.11618e+07	68756776	2.05065	0.00479
Q15036	Sorting nexin-17 OS=Homo sapiens OX=9606 GN=SNX17 PE=1 SV=1	20	9	19	9	470	52.9	7.46	47.92	3.82068e+07	2.03083e+07	2.92576e+07	8.31893e+06	2.65197e+06	5.48545e+06	1.75744e+06	2.87235e+06	6.62768	0.034391
P10515	Dihydrolipoyllysine-residue acetyltransferase component of pyruvate dehydrogenase complex, mitochondrial OS=Homo sapiens OX=9606 GN=DLAT PE=1 SV=3	26	12	37	12	647	69	7.84	82.74	3.89508e+07	2.59425e+07	3.24466e+07	6.99439e+06	9.85329e+06	8.42384e+06	3.33764e+07	4.61743e+07	3.9279	0.01961
P13693	Translationally-controlled tumor protein OS=Homo sapiens OX=9606 GN=TPT1 PE=1 SV=1	41	7	52	7	172	19.6	4.93	105.06	7.40797e+07	8.58869e+07	7.99833e+07	4.035e+07	4.15559e+07	4.0953e+07	74073255	76936975	1.95333	0.007071
P28072	Proteasome subunit beta type-6 OS=Homo sapiens OX=9606 GN=PSMB6 PE=1 SV=4	50	8	37	8	239	25.3	4.92	97.43	6.39614e+07	8.9514e+07	7.67377e+07	6.45207e+07	5.5639e+07	6.00799e+07	5.09746e+07	4.9205e+07	1.28194	0.141547
O94906	Pre-mRNA-processing factor 6 OS=Homo sapiens OX=9606 GN=PRPF6 PE=1 SV=1	20	18	56	18	941	106.9	8.25	99.48	2.26115e+07	2.26379e+07	2.26247e+07	18233444	2.38627e+07	2.10481e+07	1.10953e+07	1.37379e+07	1.08795	0.434284
Q53H12	Acylglycerol kinase, mitochondrial OS=Homo sapiens OX=9606 GN=AGK PE=1 SV=2	29	10	53	10	422	47.1	8.09	133.24	2.2484e+07	2.96268e+07	2.60554e+07	2.22909e+07	2.65929e+07	2.44419e+07	2.57465e+07	3.38007e+07	1.07156	0.546821
P61964	WD repeat-containing protein 5 OS=Homo sapiens OX=9606 GN=WDR5 PE=1 SV=1	35	9	42	9	334	36.6	8.27	94.74	1.87103e+07	2.0663e+07	1.96867e+07	8.54652e+06	1.67597e+07	1.26531e+07	4.21034e+07	2.80878e+07	1.678	0.09013
O43318	Mitogen-activated protein kinase kinase kinase 7 OS=Homo sapiens OX=9606 GN=MAP3K7 PE=1 SV=1	21	10	21	10	606	67.2	7.11	52.86	2.2799e+07	2.201e+07	2.24045e+07	4728620	2.72668e+06	3.72765e+06	1.00157e+06	847417	6.32173	0.000219
Q8IUX4	DNA dC->dU-editing enzyme APOBEC-3F OS=Homo sapiens OX=9606 GN=APOBEC3F PE=1 SV=3	29	9	44	7	373	45	7.23	107.57	4.95244e+07	5.85406e+07	5.40325e+07	5.27536e+07	43807785	4.82807e+07	3.42743e+07	4.63402e+07	1.12559	0.191787
Q96CS2	HAUS augmin-like complex subunit 1 OS=Homo sapiens OX=9606 GN=HAUS1 PE=1 SV=1	44	9	19	9	278	31.8	5.53	43.01	1.18593e+07	1.03349e+07	1.10971e+07	7.90242e+06	6.70288e+06	7.30265e+06	4000046	5.66119e+06	1.52647	0.003
O15269	Serine palmitoyltransferase 1 OS=Homo sapiens OX=9606 GN=SPTLC1 PE=1 SV=1	33	13	30	13	473	52.7	6.01	48.81	9.78702e+07	103210240	1.0054e+08	8.31359e+07	8.11104e+07	8.21231e+07	7.23984e+06	7.05175e+06	1.22439	0.00305
Q8TEU7	Rap guanine nucleotide exchange factor 6 OS=Homo sapiens OX=9606 GN=RAPGEF6 PE=1 SV=2	9	12	19	12	1601	179.3	6.4	40.95	1.83525e+07	2.02445e+07	1.92985e+07	1.5746e+06	3.38433e+06	2.47946e+06	667016		8.5806	2.5e-05
Q9BQ75	Protein CMSS1 OS=Homo sapiens OX=9606 GN=CMSS1 PE=1 SV=2	31	10	59	10	279	31.9	9.19	131.56	7.09132e+07	61976418	6.64448e+07	5.71477e+07	7.12784e+07	6.4213e+07	32763829	2.90436e+07	1.04321	0.671966
Q6PJI9	GATOR complex protein WDR59 OS=Homo sapiens OX=9606 GN=WDR59 PE=1 SV=2	15	13	22	13	974	109.7	7.91	52.26	19207660	2.17328e+07	2.04702e+07	5.8853e+06	6.59028e+06	6.23779e+06	7.17646e+06	2.39703e+06	3.28866	0.001407
P62873	Guanine nucleotide-binding protein G(I)/G(S)/G(T) subunit beta-1 OS=Homo sapiens OX=9606 GN=GNB1 PE=1 SV=3	33	9	50	4	340	37.4	6	123.56	23619987	2.2726e+07	2.3173e+07	2.59232e+06	6.47018e+06	4.53125e+06	1.24119e+07	1.32638e+07	5.87821	0.002416
E9PAV3	Nascent polypeptide-associated complex subunit alpha, muscle-specific form OS=Homo sapiens OX=9606 GN=NACA PE=1 SV=1	4	6	52	6	2078	205.3	9.58	173.55	7.71066e+07	1.1599e+08	9.65484e+07	4.12068e+07	7.72544e+07	5.92306e+07	190634057	2.02302e+08	1.74094	0.071719
P19784	Casein kinase II subunit alpha' OS=Homo sapiens OX=9606 GN=CSNK2A2 PE=1 SV=1	35	10	37	8	350	41.2	8.56	72.09	9.23007e+06	8.20061e+06	8.71534e+06	9.57106e+06	8.53269e+06	9.05188e+06	8.00633e+06	1.3064e+07	0.96494	0.469926
Q9H992	E3 ubiquitin-protein ligase MARCHF7 OS=Homo sapiens OX=9606 GN=MARCHF7 PE=1 SV=1	20	11	35	11	704	78	6.77	85.17	3.6302e+07	3.1651e+07	3.39765e+07	47705233	4.43377e+07	4.60215e+07	1.15708e+07	1.19104e+07	0.738935	0.002706
Q9NU22	Midasin OS=Homo sapiens OX=9606 GN=MDN1 PE=1 SV=2	2	11	25	11	5596	632.4	5.68	46.12	3.22228e+08	270299730	2.96264e+08	2.67682e+08	189957564	2.2882e+08	5.21769e+08	5.88249e+08	1.32039	0.075967
P49591	Serine--tRNA ligase, cytoplasmic OS=Homo sapiens OX=9606 GN=SARS1 PE=1 SV=3	24	11	77	11	514	58.7	6.43	192.84	62029217	4.11941e+07	5.16117e+07	2.29251e+07	1.72564e+07	2.00908e+07	4.9942e+07	57634393	2.60371	0.027627
Q9UHR6	Zinc finger HIT domain-containing protein 2 OS=Homo sapiens OX=9606 GN=ZNHIT2 PE=1 SV=1	23	7	22	7	403	42.9	5.99	63.94	4.02812e+07	3.66882e+07	3.84847e+07	3.51657e+06	2.97349e+06	3.24503e+06	1.0615e+06	1.31451e+06	11.9153	0.000682
Q7Z4Q2	HEAT repeat-containing protein 3 OS=Homo sapiens OX=9606 GN=HEATR3 PE=1 SV=2	21	11	30	11	680	74.5	5.11	74.36	2.35076e+07	2.0631e+07	2.20693e+07	1.44384e+06	3.66379e+06	2.55382e+06	8.10607e+06	9.01967e+06	9.98348	7.7e-05
Q9NTK5	Obg-like ATPase 1 OS=Homo sapiens OX=9606 GN=OLA1 PE=1 SV=2	31	10	55	10	396	44.7	7.81	159.19	1.84552e+07	3.19965e+07	2.52259e+07	6.89713e+06	1.67502e+07	1.18237e+07	6.14456e+07	75991263	2.43232	0.055574
P35659	Protein DEK OS=Homo sapiens OX=9606 GN=DEK PE=1 SV=1	30	11	49	11	375	42.6	8.56	98.64	1.54673e+07	1.94676e+07	1.74675e+07	1.42598e+07	6.88412e+07	4.15505e+07	5.07588e+07	74720079	0.633024	0.265624
Q92733	Proline-rich protein PRCC OS=Homo sapiens OX=9606 GN=PRCC PE=1 SV=1	27	7	35	7	491	52.4	5.1	105.37	9.31886e+06	7040999	8.17993e+06	7.38481e+06	2.39849e+06	4.89165e+06	5.89979e+06	3535678	2.06345	0.135733
Q9Y221	60S ribosome subunit biogenesis protein NIP7 homolog OS=Homo sapiens OX=9606 GN=NIP7 PE=1 SV=1	67	7	35	7	180	20.4	8.51	88.11	1.67505e+07	14023607	1.53871e+07	1.34861e+07	3.20543e+07	2.27702e+07	1.15563e+07	2.30833e+07	0.765582	0.301395
Q8NFH4	Nucleoporin Nup37 OS=Homo sapiens OX=9606 GN=NUP37 PE=1 SV=1	37	8	25	8	326	36.7	5.92	71.9	34602006	4.64777e+07	4.05398e+07	1.06853e+07	1.6805e+07	1.37452e+07	4761893	9883819	3.05191	0.006168
Q9BW27	Nuclear pore complex protein Nup85 OS=Homo sapiens OX=9606 GN=NUP85 PE=1 SV=1	16	8	28	8	656	75	5.55	64.1	1.29615e+07	5.81592e+06	9.3887e+06	3.21257e+06	8.44388e+06	5.82823e+06	1.55102e+06	3.85232e+06	1.88176	0.242215
Q92979	Ribosomal RNA small subunit methyltransferase NEP1 OS=Homo sapiens OX=9606 GN=EMG1 PE=1 SV=4	45	9	51	9	244	26.7	9.17	129.49	1.59629e+07	2.24687e+07	1.92158e+07	2.90844e+07	61572035	4.53282e+07	2.53427e+07	5.73239e+07	0.465568	0.103132
Q9NQ55	Suppressor of SWI4 1 homolog OS=Homo sapiens OX=9606 GN=PPAN PE=2 SV=1	27	13	46	13	473	53.2	10.13	129.12	2.69617e+07	2.07253e+07	2.38435e+07	2.38925e+07	4.49043e+07	3.43984e+07	1.81156e+07	30158868	0.740697	0.218389
Q9ULV4	Coronin-1C OS=Homo sapiens OX=9606 GN=CORO1C PE=1 SV=1	21	11	38	11	474	53.2	7.08	101.69	2.02625e+07	32463731	2.63631e+07	5.06327e+06	6.55841e+06	5.81084e+06	6.49154e+06	1.32152e+07	4.58779	0.026651
P30566	Adenylosuccinate lyase OS=Homo sapiens OX=9606 GN=ADSL PE=1 SV=2	29	9	49	9	484	54.9	7.11	115.25	2.55294e+07	3.18831e+07	2.87063e+07	1.74334e+07	1.58287e+07	1.66311e+07	28444498	3.29587e+07	1.72875	0.017442
Q96EP0	E3 ubiquitin-protein ligase RNF31 OS=Homo sapiens OX=9606 GN=RNF31 PE=1 SV=1	13	10	18	10	1072	119.6	6.57	49.08	8.42622e+06	11507673	9.96695e+06	1.60946e+06	1.19135e+06	1.40041e+06			7.22533	0.009597
Q8WXF1	Paraspeckle component 1 OS=Homo sapiens OX=9606 GN=PSPC1 PE=1 SV=1	23	10	64	8	523	58.7	6.67	134.53	1.84368e+07	3.79015e+07	2.81692e+07	2.23676e+07	1.95927e+07	2.09801e+07	3.69643e+07	3.53486e+07	1.34659	0.328577
Q9Y3C6	Peptidyl-prolyl cis-trans isomerase-like 1 OS=Homo sapiens OX=9606 GN=PPIL1 PE=1 SV=1	42	7	58	7	166	18.2	7.99	142.09	6.23069e+07	70055421	6.61812e+07	65413958	6.47811e+07	6.50975e+07	66879586	68488948	1.01666	0.676332
O43837	Isocitrate dehydrogenase [NAD] subunit beta, mitochondrial OS=Homo sapiens OX=9606 GN=IDH3B PE=1 SV=2	29	10	41	10	385	42.2	8.46	94.55	1.18533e+07	1.62811e+07	14067220	3.52931e+06	6.34242e+06	4.93586e+06	3.15995e+07	3.04513e+07	3.01793	0.006394
Q9H5H4	Zinc finger protein 768 OS=Homo sapiens OX=9606 GN=ZNF768 PE=1 SV=2	22	12	42	10	540	60.2	7.97	80.23	2.40791e+07	2.45802e+07	2.43296e+07	3.15582e+07	32329857	3.1944e+07	1.60806e+07	1.23777e+07	0.761707	3.3e-05
P08754	Guanine nucleotide-binding protein G(i) subunit alpha-3 OS=Homo sapiens OX=9606 GN=GNAI3 PE=1 SV=3	31	10	43	4	354	40.5	5.69	113.27	1.31334e+07	2.10849e+07	17109146	3.52336e+06	1.23188e+07	7.92108e+06	1.11764e+07	1.36597e+07	2.80158	0.055566
Q4VXU2	Polyadenylate-binding protein 1-like OS=Homo sapiens OX=9606 GN=PABPC1L PE=2 SV=1	16	10	382	1	614	68.3	8.87	770.55	6989680	7183777	7.08673e+06	8628261	6329365	7478813	4.39649e+06	4711928	0.962857	0.614947
Q16637	Survival motor neuron protein OS=Homo sapiens OX=9606 GN=SMN2 PE=1 SV=1	29	7	26	7	294	31.8	6.55	62.24	2.34311e+08	1.83863e+08	2.09087e+08	2.11959e+07	2.87608e+07	2.49783e+07	1.46844e+07	1.38935e+07	8.5017	0.005357
P50914	60S ribosomal protein L14 OS=Homo sapiens OX=9606 GN=RPL14 PE=1 SV=4	38	10	125	10	215	23.4	10.93	227.81	495103447	4.64691e+08	4.79897e+08	4.86457e+08	4.81309e+08	4.83883e+08	231073848	297164002	0.991782	0.696148
Q9Y383	Putative RNA-binding protein Luc7-like 2 OS=Homo sapiens OX=9606 GN=LUC7L2 PE=1 SV=2	32	13	70	9	392	46.5	10.01	156.36	5.35593e+07	9.13515e+07	7.24554e+07	5.98763e+07	69532188	6.47042e+07	71907448	1.04985e+08	1.12397	0.555092
O00629	Importin subunit alpha-3 OS=Homo sapiens OX=9606 GN=KPNA4 PE=1 SV=1	21	9	45	4	521	57.9	4.96	125.08	302542	443982	373262	441548	390894	416221	460169	560283	0.89901	0.407739
O95905	Protein ecdysoneless homolog OS=Homo sapiens OX=9606 GN=ECD PE=1 SV=1	21	11	33	11	644	72.7	4.87	91.57	35096762	2.13334e+07	2.82151e+07	4.80037e+06	1.01419e+07	7471136	1087502	1.32165e+06	4.14542	0.023117
P49756	RNA-binding protein 25 OS=Homo sapiens OX=9606 GN=RBM25 PE=1 SV=3	13	10	36	10	843	100.1	6.32	95	1.16968e+07	9.59158e+06	1.06442e+07	1.54743e+07	1.94435e+07	1.74589e+07	2.20615e+07	2.23567e+07	0.614994	0.012959
Q86WJ1	Chromodomain-helicase-DNA-binding protein 1-like OS=Homo sapiens OX=9606 GN=CHD1L PE=1 SV=3	14	12	30	12	897	100.9	6.9	64.81	7.76688e+06	8.25313e+06	8.01001e+06	4.75743e+06	6.45428e+06	5.60586e+06	2.05042e+06	3.96635e+06	1.4512	0.031154
Q9BU76	Multiple myeloma tumor-associated protein 2 OS=Homo sapiens OX=9606 GN=MMTAG2 PE=1 SV=1	41	12	66	12	263	29.4	10.02	181.04	9.95843e+07	1.25998e+08	1.12791e+08	1.19077e+08	1.88775e+08	153926237	1.89201e+08	1.86804e+08	0.759152	0.167339
Q86SX3	Tubulin epsilon and delta complex protein 1 OS=Homo sapiens OX=9606 GN=TEDC1 PE=2 SV=2	26	11	41	11	495	54.2	8.05	115.01	2.55393e+07	2.15389e+07	2.35391e+07	2.03601e+07	2.30617e+07	2.17109e+07	1.18996e+07	2.04406e+07	1.08702	0.268744
P24534	Elongation factor 1-beta OS=Homo sapiens OX=9606 GN=EEF1B2 PE=1 SV=3	40	8	61	6	225	24.7	4.67	181.01	83571210	128744995	1.06158e+08	3.73582e+07	4.33519e+07	4.0355e+07	1.00562e+08	1.22467e+08	2.64033	0.035134
Q9P2J3	Kelch-like protein 9 OS=Homo sapiens OX=9606 GN=KLHL9 PE=1 SV=2	24	13	41	4	617	69.4	6.35	89.86	2.21091e+07	2.70464e+07	2.45778e+07	4.8959e+06	7.0186e+06	5.95725e+06	1.26916e+06	5.05429e+06	4.21585	0.001976
Q9NZJ7	Mitochondrial carrier homolog 1 OS=Homo sapiens OX=9606 GN=MTCH1 PE=1 SV=1	32	9	27	9	389	41.5	9.32	70.41	12005693	1.61708e+07	1.40883e+07	7.27052e+06	11632521	9.45152e+06	5881819	1.06982e+07	1.54647	0.056329
Q9Y2A7	Nck-associated protein 1 OS=Homo sapiens OX=9606 GN=NCKAP1 PE=1 SV=1	11	10	28	10	1128	128.7	6.62	74.84	1.48521e+07	1.21971e+07	13524613	5.16809e+06	7.58484e+06	6.37647e+06	5.98043e+06	7.88372e+06	2.17369	0.002393
Q9BZZ5	Apoptosis inhibitor 5 OS=Homo sapiens OX=9606 GN=API5 PE=1 SV=3	22	11	54	11	524	59	7.34	114.92	1.45446e+07	1.12118e+07	1.28782e+07	9.67188e+06	1.54634e+07	1.25676e+07	4.06973e+07	4.70046e+07	1.06301	0.881745
Q9BTL3	RNA guanine-N7 methyltransferase activating subunit OS=Homo sapiens OX=9606 GN=RAMAC PE=1 SV=1	74	7	48	7	118	14.4	8.94	98.63	3.53099e+07	3.59817e+07	3.56458e+07	6.38225e+07	54918544	5.93705e+07	2.77429e+07	3.23214e+07	0.602659	0.011189
P06753	Tropomyosin alpha-3 chain OS=Homo sapiens OX=9606 GN=TPM3 PE=1 SV=2	31	12	46	4	285	32.9	4.72	99.94	2.06108e+07	3.74541e+07	2.90325e+07	2.32624e+07	2.06112e+07	21936817	5.38392e+07	7.18e+07	1.32669	0.280599
Q96F45	Zinc finger protein 503 OS=Homo sapiens OX=9606 GN=ZNF503 PE=1 SV=1	13	6	40	5	646	62.5	8.7	119.65	3.42079e+07	2.48928e+07	2.95504e+07	1.85206e+07	1.62841e+07	1.74024e+07	5.70273e+07	53684274	1.70276	0.039353
Q16658	Fascin OS=Homo sapiens OX=9606 GN=FSCN1 PE=1 SV=3	28	10	34	10	493	54.5	7.24	83.8	1.45247e+07	18323252	1.6424e+07	682085	3.61876e+06	2.15042e+06	1.71475e+07	1.71926e+07	12.0851	0.000684
P42771	Cyclin-dependent kinase inhibitor 2A OS=Homo sapiens OX=9606 GN=CDKN2A PE=1 SV=2	57	6	35	6	156	16.5	5.81	119.82	53805322	7.27398e+07	6.32726e+07	3.50749e+07	3.61539e+07	3.56144e+07	2.39089e+07	23078378	1.77687	0.03653
P20290	Transcription factor BTF3 OS=Homo sapiens OX=9606 GN=BTF3 PE=1 SV=1	40	5	33	5	206	22.2	9.38	102.1	1.81468e+07	3.04956e+07	2.43212e+07	1.81863e+07	1.40584e+07	16122356	45345820	5.72602e+07	1.5253	0.137516
P35250	Replication factor C subunit 2 OS=Homo sapiens OX=9606 GN=RFC2 PE=1 SV=3	39	12	44	12	354	39.1	6.44	94.4	3.13455e+07	32581762	3.19637e+07	1.77384e+07	20232092	1.89852e+07	1.81821e+07	2.10897e+07	1.68847	0.000592
P50502	Hsc70-interacting protein OS=Homo sapiens OX=9606 GN=ST13 PE=1 SV=2	24	8	60	8	369	41.3	5.27	123	4.2809e+07	6.6421e+07	5.4615e+07	2.54004e+07	36522823	3.09616e+07	1.06254e+08	1.20399e+08	1.80316	0.055512
O75525	KH domain-containing, RNA-binding, signal transduction-associated protein 3 OS=Homo sapiens OX=9606 GN=KHDRBS3 PE=1 SV=1	23	12	110	7	346	38.8	7.61	147.85	42958815	2.57471e+07	3.4353e+07	2.32008e+07	1.96696e+07	21435173	2.68676e+07	25739215	1.60994	0.116153
Q96FW1	Ubiquitin thioesterase OTUB1 OS=Homo sapiens OX=9606 GN=OTUB1 PE=1 SV=2	35	8	32	8	271	31.3	4.94	65.69	1.05504e+07	1.66973e+07	1.36238e+07	2.84402e+06	9.63609e+06	6.24005e+06	2.96256e+07	3.69406e+07	2.79582	0.049753
Q86XP3	ATP-dependent RNA helicase DDX42 OS=Homo sapiens OX=9606 GN=DDX42 PE=1 SV=1	18	16	49	16	938	102.9	7.02	82.19	1.17231e+07	6.83999e+06	9.28153e+06	1.05924e+07	11595276	1.10939e+07	1.36562e+07	1.8151e+07	0.837779	0.326468
Q9UI26	Importin-11 OS=Homo sapiens OX=9606 GN=IPO11 PE=1 SV=1	15	9	25	9	975	112.5	5.25	60.31	626127	685646	655886	119866	224250	172058	425145	321834	4.06954	0.000589
Q9HCJ0	Trinucleotide repeat-containing gene 6C protein OS=Homo sapiens OX=9606 GN=TNRC6C PE=1 SV=3	10	10	30	9	1690	175.9	6.96	59.96	1.5943e+06	2.29494e+06	1.94462e+06	1377859	1.35492e+06	1.36639e+06	3.68083e+06	4845591	1.42325	0.103511
P68036	Ubiquitin-conjugating enzyme E2 L3 OS=Homo sapiens OX=9606 GN=UBE2L3 PE=1 SV=1	50	6	35	5	154	17.9	8.51	83.56	10726533	23926856	1.73267e+07	8.59055e+06	1.27706e+07	1.06806e+07	3.97082e+07	4.07556e+07	1.66532	0.217271
Q6ZRY4	RNA-binding protein with multiple splicing 2 OS=Homo sapiens OX=9606 GN=RBPMS2 PE=1 SV=1	50	7	19	5	209	22.5	8.6	60.54	1.12346e+07	6527256	8.88091e+06	10841514	1.08783e+07	1.08599e+07	6.06926e+06	6.37411e+06	0.817774	0.282594
P55036	26S proteasome non-ATPase regulatory subunit 4 OS=Homo sapiens OX=9606 GN=PSMD4 PE=1 SV=1	30	10	46	10	377	40.7	4.79	121.07	3.39791e+07	3.42261e+07	34102587	3.06364e+07	3.75405e+07	3.40885e+07	2.03791e+07	24351856	1.00733	0.994986
P62854	40S ribosomal protein S26 OS=Homo sapiens OX=9606 GN=RPS26 PE=1 SV=3	52	5	72	5	115	13	11	163.14	6.13443e+08	6.24775e+08	6.19109e+08	6.80324e+08	696058944	6.88192e+08	4.54072e+08	4.81554e+08	0.899696	0.000425
Q99798	Aconitate hydratase, mitochondrial OS=Homo sapiens OX=9606 GN=ACO2 PE=1 SV=2	18	12	23	12	780	85.4	7.61	59.64	7.96778e+06	2.69737e+06	5.33258e+06	3.15279e+06	4.13856e+06	3.64567e+06	1.33573e+07	2.07543e+07	1.48087	0.38319
P19387	DNA-directed RNA polymerase II subunit RPB3 OS=Homo sapiens OX=9606 GN=POLR2C PE=1 SV=2	44	9	30	9	275	31.4	4.92	76.85	5.34206e+07	7.16163e+07	62518479	3.26363e+07	5.63901e+07	44513215	3.37768e+07	3.7331e+07	1.47626	0.110195
P56537	Eukaryotic translation initiation factor 6 OS=Homo sapiens OX=9606 GN=EIF6 PE=1 SV=1	38	6	34	6	245	26.6	4.68	95.19	3.54617e+07	4.81536e+07	4.18077e+07	3.03776e+07	5.84166e+07	4.43971e+07	3.11177e+07	6.6884e+07	1.01121	0.791042
A0AVF1	Intraflagellar transport protein 56 OS=Homo sapiens OX=9606 GN=TTC26 PE=1 SV=1	19	10	32	10	554	64.1	6.93	71.22	2.50206e+07	2.29836e+07	2.40021e+07	3.20528e+06	2415675	2.81048e+06	360117	1.78471e+06	8.65484	0.000173
P02786	Transferrin receptor protein 1 OS=Homo sapiens OX=9606 GN=TFRC PE=1 SV=2	21	14	26	14	760	84.8	6.61	52.8	48791773	4.91736e+07	4.89827e+07	45239796	5.14767e+07	4.83583e+07	5.42878e+07	5.29158e+07	1.01573	0.762034
Q96C12	Armadillo repeat-containing protein 5 OS=Homo sapiens OX=9606 GN=ARMC5 PE=1 SV=2	18	11	24	11	935	97.6	7.11	74.02	3.96672e+06	4.42028e+06	4.1935e+06	5.70334e+06	6.34085e+06	6.02209e+06	2.35364e+06	2.30351e+06	0.697657	0.00193
Q9Y3A4	Ribosomal RNA-processing protein 7 homolog A OS=Homo sapiens OX=9606 GN=RRP7A PE=1 SV=2	33	8	49	8	280	32.3	9.58	120.7	1.51807e+07	1.72745e+07	1.62276e+07	4.1438e+07	5.64102e+07	4.89241e+07	3.20066e+07	43897192	0.336991	0.015582
Q8ND83	SLAIN motif-containing protein 1 OS=Homo sapiens OX=9606 GN=SLAIN1 PE=1 SV=3	19	9	31	8	568	60.6	7.64	64.77	35351825	31243625	33297725	9.27832e+06	9.92164e+06	9.59998e+06	1.57019e+08	2.25233e+06	3.47112	0.002036
Q6XZF7	Dynamin-binding protein OS=Homo sapiens OX=9606 GN=DNMBP PE=1 SV=1	9	11	18	11	1577	177.2	5.39	45.1	8.96836e+06	1.01508e+07	9.55959e+06	3.16661e+06	2.86061e+06	3.01361e+06	845681	1.44879e+06	3.1776	0.001593
Q9UJA5	tRNA (adenine(58)-N(1))-methyltransferase non-catalytic subunit TRM6 OS=Homo sapiens OX=9606 GN=TRMT6 PE=1 SV=1	25	9	17	9	497	55.8	7.55	49.32	7.23714e+06	5856355	6.54675e+06	3.84541e+06	4.62571e+06	4.23556e+06	2.74775e+06	1.21842e+06	1.55448	0.013222
P16152	Carbonyl reductase [NADPH] 1 OS=Homo sapiens OX=9606 GN=CBR1 PE=1 SV=3	43	10	41	10	277	30.4	8.32	99.78	1.83702e+07	2.59765e+07	2.21733e+07	8.97039e+06	1.47562e+07	1.18633e+07	3.45585e+07	46665716	1.94785	0.022805
O00505	Importin subunit alpha-4 OS=Homo sapiens OX=9606 GN=KPNA3 PE=1 SV=2	30	12	60	7	521	57.8	4.94	157.97	3.90853e+07	3.43819e+07	3.67336e+07	2.54058e+07	3.60461e+07	3.0726e+07	2.90493e+07	3.5939e+07	1.22016	0.179767
P18077	60S ribosomal protein L35a OS=Homo sapiens OX=9606 GN=RPL35A PE=1 SV=2	48	9	114	9	110	12.5	11.06	226.74	3.98858e+08	4.19062e+08	4.0896e+08	3.80968e+08	3.9721e+08	3.89089e+08	1.93232e+08	2.37464e+08	1.05138	0.059385
Q15645	Pachytene checkpoint protein 2 homolog OS=Homo sapiens OX=9606 GN=TRIP13 PE=1 SV=2	27	10	32	10	432	48.5	6.09	68.7	1.45579e+07	1.67564e+07	1.56571e+07	6.99458e+06	7.58451e+06	7.28954e+06	7.5859e+06	9.08058e+06	2.15023	0.003589
Q9Y3Y2	Chromatin target of PRMT1 protein OS=Homo sapiens OX=9606 GN=CHTOP PE=1 SV=2	21	5	42	5	248	26.4	12.23	115.04	169073424	1.33976e+08	1.51525e+08	1.60514e+08	1.88175e+08	1.74344e+08	5.37989e+07	6.87651e+07	0.87278	0.155529
P62820	Ras-related protein Rab-1A OS=Homo sapiens OX=9606 GN=RAB1A PE=1 SV=3	62	12	46	5	205	22.7	6.21	98.7	2.57186e+07	5.93143e+07	4.25165e+07	1.92895e+07	2.82816e+07	2.37855e+07	1.13007e+08	1.01232e+08	1.83165	0.186996
O95391	Pre-mRNA-splicing factor SLU7 OS=Homo sapiens OX=9606 GN=SLU7 PE=1 SV=2	23	10	31	10	586	68.3	7.14	82.29	7.81904e+06	7.71932e+06	7769180	1.2893e+07	1.70101e+07	1.49516e+07	2.5801e+07	2.27694e+07	0.526316	0.026248
Q6ZWJ1	Syntaxin-binding protein 4 OS=Homo sapiens OX=9606 GN=STXBP4 PE=1 SV=2	26	12	29	12	553	61.6	5.2	71.43	2.75745e+07	26759853	2.71672e+07	5465178	6.24329e+06	5.85423e+06		1.59378e+06	4.65433	0
P45973	Chromobox protein homolog 5 OS=Homo sapiens OX=9606 GN=CBX5 PE=1 SV=1	29	6	23	5	191	22.2	5.86	65.84	3.86309e+06	1.02366e+07	7.04984e+06	7.79973e+06	4.63542e+07	2.7077e+07	1.6081e+07	3.55764e+07	0.438768	0.211277
Q14679	Tubulin monoglutamylase TTLL4 OS=Homo sapiens OX=9606 GN=TTLL4 PE=1 SV=2	13	13	25	13	1199	133.3	8.85	65.42	1.0967e+07	2.02829e+07	15624934	1.28335e+07	1.34923e+07	1.31629e+07	3.42565e+06	3.89613e+06	1.18754	0.456708
Q9Y4P3	Transducin beta-like protein 2 OS=Homo sapiens OX=9606 GN=TBL2 PE=1 SV=1	24	9	31	9	447	49.8	9.44	81.26	11825186	9.65128e+06	1.07382e+07	8.21664e+06	9.22582e+06	8.72123e+06	5.22568e+06	5.62263e+06	1.23403	0.066452
Q9NW64	Pre-mRNA-splicing factor RBM22 OS=Homo sapiens OX=9606 GN=RBM22 PE=1 SV=1	26	10	51	10	420	46.9	8.54	122.61	45356470	43487819	4.44221e+07	3.89735e+07	5.96937e+07	4.93336e+07	5.37166e+07	59316911	0.928138	0.498207
O00154	Cytosolic acyl coenzyme A thioester hydrolase OS=Homo sapiens OX=9606 GN=ACOT7 PE=1 SV=3	25	7	34	7	380	41.8	8.54	105.44	7.36856e+06	1.24864e+07	9.92749e+06	4.54165e+06	4.49197e+06	4.51681e+06	1.73573e+07	2.06245e+07	2.19794	0.067123
Q15758	Neutral amino acid transporter B(0) OS=Homo sapiens OX=9606 GN=SLC1A5 PE=1 SV=2	21	9	32	9	541	56.6	5.48	83.84	1.63512e+07	6.37997e+06	1.13656e+07	1.3655e+07	7.62414e+06	1.06395e+07	39086998	4.36823e+07	1.13044	0.841821
P33240	Cleavage stimulation factor subunit 2 OS=Homo sapiens OX=9606 GN=CSTF2 PE=1 SV=1	17	7	40	3	577	60.9	6.83	114.99	10890082	8110170	9500126	8.08656e+06	7.73193e+06	7909243	8.59421e+06	10468745	1.20155	0.184112
Q99436	Proteasome subunit beta type-7 OS=Homo sapiens OX=9606 GN=PSMB7 PE=1 SV=1	56	11	32	11	277	29.9	7.68	67.01	1.36324e+07	14152380	1.38924e+07	13918303	14883646	1.4401e+07	7.7881e+06	1.02259e+07	0.965406	0.204375
Q9Y4A5	Transformation/transcription domain-associated protein OS=Homo sapiens OX=9606 GN=TRRAP PE=1 SV=3	5	14	30	13	3859	437.3	8.19	55.28	4.58406e+06	3.36553e+06	3.97479e+06	508453	4.89267e+06	2.70056e+06	64959	60343.6	3.36722	0.422447
P15927	Replication protein A 32 kDa subunit OS=Homo sapiens OX=9606 GN=RPA2 PE=1 SV=1	48	8	33	8	270	29.2	6.15	95.96	2.03988e+07	25376253	2.28875e+07	1.33109e+07	20675398	1.69931e+07	19568554	3.14468e+07	1.39111	0.09241
Q96PU8	KH domain-containing RNA-binding protein QKI OS=Homo sapiens OX=9606 GN=QKI PE=1 SV=1	32	9	37	9	341	37.6	8.56	61.53	1.58346e+07	1.21787e+07	14006624	1.17025e+07	1.00082e+07	1.08553e+07	1.11061e+07	1.11814e+07	1.29557	0.078293
Q96EX3	Cytoplasmic dynein 2 intermediate chain 2 OS=Homo sapiens OX=9606 GN=DYNC2I2 PE=1 SV=2	29	10	29	10	536	57.8	6.64	63.42	2.10861e+07	8.81183e+06	1.4949e+07	8454020	9.3598e+06	8.90691e+06	5.34715e+06	5.17877e+06	1.68125	0.229782
P08579	U2 small nuclear ribonucleoprotein B'' OS=Homo sapiens OX=9606 GN=SNRPB2 PE=1 SV=1	39	8	59	5	225	25.5	9.72	177.81	3.06092e+07	3.94479e+07	3.50285e+07	28963058	3.16685e+07	3.03158e+07	2.47933e+07	36430608	1.15699	0.1993
Q93073	Selenocysteine insertion sequence-binding protein 2-like OS=Homo sapiens OX=9606 GN=SECISBP2L PE=1 SV=3	12	10	26	9	1101	121.7	6.04	60.4	2.79898e+06	5.39214e+06	4.09556e+06	2.57712e+06	5.18604e+06	3.88158e+06	1.18162e+06	1.26718e+06	1.14469	0.850129
Q9UBU8	Mortality factor 4-like protein 1 OS=Homo sapiens OX=9606 GN=MORF4L1 PE=1 SV=2	42	11	33	8	362	41.4	9.28	70.56	5779578	9.6782e+06	7.72889e+06	5.44829e+06	1.42789e+07	9863618	1.25287e+07	1.2134e+07	0.914481	0.503963
Q5JVF3	PCI domain-containing protein 2 OS=Homo sapiens OX=9606 GN=PCID2 PE=1 SV=2	27	9	36	9	399	46	8.53	84.67	1.43419e+07	1.36766e+07	1.40092e+07	9.88695e+06	1.05226e+07	1.02048e+07	1.32923e+07	1.2991e+07	1.3737	0.00014
Q9BSJ8	Extended synaptotagmin-1 OS=Homo sapiens OX=9606 GN=ESYT1 PE=1 SV=1	11	9	27	9	1104	122.8	5.83	54.09	4.01198e+06	3.31072e+06	3.66135e+06	1.24043e+06	1929506	1.58497e+06	2.92029e+06	2749147	2.38643	0.001859
O14579	Coatomer subunit epsilon OS=Homo sapiens OX=9606 GN=COPE PE=1 SV=3	21	5	22	5	308	34.5	5.12	70.01	2.51755e+06	4.49138e+06	3.50446e+06	1.0713e+06	1.09399e+06	1.08265e+06	3.62202e+06	2.13945e+06	3.23718	0.051128
P39748	Flap endonuclease 1 OS=Homo sapiens OX=9606 GN=FEN1 PE=1 SV=1	23	8	48	8	380	42.6	8.62	109.01	3.46523e+07	4.78806e+07	4.12664e+07	1.71349e+07	2.2282e+07	1.97085e+07	3.13006e+07	4.16676e+07	2.11806	0.019126
Q9NR50	Translation initiation factor eIF-2B subunit gamma OS=Homo sapiens OX=9606 GN=EIF2B3 PE=1 SV=1	32	12	30	12	452	50.2	6.47	68.62	2.67491e+07	2.69578e+07	2.68535e+07	3.88581e+06	4.59231e+06	4.23906e+06	8.00775e+06	9.89044e+06	6.3643	2.2e-05
Q5T4S7	E3 ubiquitin-protein ligase UBR4 OS=Homo sapiens OX=9606 GN=UBR4 PE=1 SV=1	3	11	22	11	5183	573.5	6.04	56.41	5501764	6763631	6.1327e+06	1.30936e+06	2.70907e+06	2.00921e+06	987206	1.04513e+06	3.33327	0.001695
P46459	Vesicle-fusing ATPase OS=Homo sapiens OX=9606 GN=NSF PE=1 SV=3	16	12	38	12	744	82.5	6.95	86.7	20515027	1.64953e+07	1.85052e+07	1.76898e+07	2.21597e+07	1.99248e+07	2.89026e+07	2.52934e+07	0.936641	0.459742
Q2M1P5	Kinesin-like protein KIF7 OS=Homo sapiens OX=9606 GN=KIF7 PE=1 SV=2	10	12	36	12	1343	150.5	6.79	87.6	2.01815e+07	2.12469e+07	2.07142e+07	1.8682e+07	2.03863e+07	1.95341e+07	1.42686e+07	1.49652e+07	1.06176	0.125085
P62487	DNA-directed RNA polymerase II subunit RPB7 OS=Homo sapiens OX=9606 GN=POLR2G PE=1 SV=1	52	8	41	8	172	19.3	5.54	84.51	2.46384e+07	3.56297e+07	3.01341e+07	4.155e+07	5.08602e+07	4.62051e+07	2.36889e+07	2.86634e+07	0.656639	0.018999
Q14739	Delta(14)-sterol reductase LBR OS=Homo sapiens OX=9606 GN=LBR PE=1 SV=2	19	11	67	11	615	70.7	9.36	124.84	2.98408e+07	2.9118e+07	2.94794e+07	12659663	2.05185e+07	1.65891e+07	2.18021e+07	2.67192e+07	1.84746	0.028732
Q15050	Ribosome biogenesis regulatory protein homolog OS=Homo sapiens OX=9606 GN=RRS1 PE=1 SV=2	27	11	33	11	365	41.2	10.7	73.86	1.58326e+06	7.68275e+06	4.633e+06	9550445	2.54322e+07	1.74913e+07	1.22925e+07	2.24294e+07	0.310718	0.092593
Q9NVH1	DnaJ homolog subfamily C member 11 OS=Homo sapiens OX=9606 GN=DNAJC11 PE=1 SV=2	28	12	36	12	559	63.2	8.4	62.12	6.16986e+06	5.73649e+06	5.95317e+06	4.98412e+06	1.61381e+06	3.29897e+06	2.1626e+06	3.59937e+06	2.22929	0.109888
O15504	Nucleoporin NUP42 OS=Homo sapiens OX=9606 GN=NUP42 PE=1 SV=1	29	11	34	11	423	44.8	9.19	66.3	2.83701e+07	2.81981e+07	2.82841e+07	2.14641e+07	2.09166e+07	2.11904e+07	1.01912e+07	1.5373e+07	1.33491	0.000166
P15121	Aldo-keto reductase family 1 member B1 OS=Homo sapiens OX=9606 GN=AKR1B1 PE=1 SV=3	50	14	54	13	316	35.8	6.98	100.15	3.7532e+07	5.41708e+07	4.58514e+07	1.10627e+07	2.4848e+07	17955327	7.50492e+07	8.80006e+07	2.84787	0.011944
Q9UG01	Intraflagellar transport protein 172 homolog OS=Homo sapiens OX=9606 GN=IFT172 PE=1 SV=2	8	12	20	12	1749	197.5	6.13	46.64	3.27356e+07	2.98297e+07	3.12827e+07	2.98541e+07	2.98173e+07	2.98357e+07	5.43883e+06	5594295	1.0485	0.226668
Q7L590	Protein MCM10 homolog OS=Homo sapiens OX=9606 GN=MCM10 PE=1 SV=2	16	12	29	12	875	98.1	8.75	48.78	5687000	6.7124e+06	6.1997e+06	2.33151e+07	2.5121e+07	2.42181e+07	1.08234e+07	1.08064e+07	0.256232	5.3e-05
Q8WYQ5	Microprocessor complex subunit DGCR8 OS=Homo sapiens OX=9606 GN=DGCR8 PE=1 SV=1	15	11	38	11	773	86	5.95	90.28	3.20578e+06	5.76636e+06	4.48607e+06	1.05471e+07	11911595	1.12293e+07	7.30575e+06	6025626	0.400482	0.003762
P43487	Ran-specific GTPase-activating protein OS=Homo sapiens OX=9606 GN=RANBP1 PE=1 SV=1	47	7	44	7	201	23.3	5.29	101.28	5.79909e+07	7.68119e+07	6.74014e+07	3.09207e+07	2.3112e+07	2.70164e+07	5.67837e+07	7.36286e+07	2.53031	0.009116
Q13322	Growth factor receptor-bound protein 10 OS=Homo sapiens OX=9606 GN=GRB10 PE=1 SV=2	22	11	23	11	594	67.2	7.87	49.44	22247816	1.95909e+07	2.09194e+07	4.35931e+06	6.97129e+06	5.6653e+06	445004	642480	3.8307	0.000144
Q8N3U4	Cohesin subunit SA-2 OS=Homo sapiens OX=9606 GN=STAG2 PE=1 SV=3	9	9	27	9	1231	141.2	5.43	63.31	3.63091e+06	3.15085e+06	3.39088e+06	960899	2.95651e+06	1.95871e+06	3.11446e+06	7040627	2.13566	0.123862
Q92620	Pre-mRNA-splicing factor ATP-dependent RNA helicase PRP16 OS=Homo sapiens OX=9606 GN=DHX38 PE=1 SV=2	9	8	33	8	1227	140.4	6.54	106.22	1.11973e+06	234691	677209	380621	2.59238e+06	1.4865e+06	1.23627e+06	1.79306e+06	0.832009	0.334912
Q5W0B1	ORC ubiquitin ligase 1 OS=Homo sapiens OX=9606 GN=OBI1 PE=1 SV=1	19	11	26	11	726	81.1	5.72	56.56	1.35853e+07	1.30008e+07	13293055	8.96474e+06	6.69517e+06	7.82996e+06		3.64331e+06	1.722	0.010301
Q12904	Aminoacyl tRNA synthase complex-interacting multifunctional protein 1 OS=Homo sapiens OX=9606 GN=AIMP1 PE=1 SV=2	45	9	20	9	312	34.3	8.43	44.09	1.47991e+07	1.48589e+07	1.4829e+07	3.91626e+06	12304192	8.11023e+06	1.34262e+07	1.91389e+07	2.27338	0.109038
O60256	Phosphoribosyl pyrophosphate synthase-associated protein 2 OS=Homo sapiens OX=9606 GN=PRPSAP2 PE=1 SV=1	35	10	30	8	369	40.9	7.44	63.49	5.88371e+06	1.055e+07	8.21685e+06	696528	4.43148e+06	2.56401e+06	8.95262e+06	9.11254e+06	5.61859	0.03279
Q9Y371	Endophilin-B1 OS=Homo sapiens OX=9606 GN=SH3GLB1 PE=1 SV=1	28	9	27	9	365	40.8	6.04	62.29	2.44147e+07	2.40739e+07	2.42443e+07	2.66429e+06	2.31731e+06	2.4908e+06	3.90984e+06	4787505	9.76516	0
Q9NR56	Muscleblind-like protein 1 OS=Homo sapiens OX=9606 GN=MBNL1 PE=1 SV=2	29	10	46	4	388	41.8	8.9	112.3	15763473	15995735	15879604	1.52562e+07	1.56997e+07	1.54779e+07	17050167	1.64949e+07	1.02609	0.068498
Q92908	Transcription factor GATA-6 OS=Homo sapiens OX=9606 GN=GATA6 PE=1 SV=2	14	5	28	5	595	60	8.35	98.98	1.01433e+07	5.79469e+06	7.96901e+06	1.31481e+07	8896350	1.10222e+07	3.09617e+07	30896385	0.741618	0.157045
Q9ULM6	CCR4-NOT transcription complex subunit 6 OS=Homo sapiens OX=9606 GN=CNOT6 PE=1 SV=2	22	9	27	6	557	63.3	7.27	64.76	3.64791e+07	3.34872e+07	3.49832e+07	17679628	2.23558e+07	2.00177e+07	1.36681e+07	2.19977e+07	1.76373	0.001531
Q9NY61	Protein AATF OS=Homo sapiens OX=9606 GN=AATF PE=1 SV=1	20	10	27	10	560	63.1	4.94	76.74	3642122	3882630	3762376	5.20368e+06	1.7454e+07	1.13288e+07	5.35229e+06	1.1079e+07	0.423562	0.165712
O43251	RNA binding protein fox-1 homolog 2 OS=Homo sapiens OX=9606 GN=RBFOX2 PE=1 SV=3	29	10	54	10	390	41.3	7.27	149.45	3.41682e+07	5.04437e+07	4.2306e+07	6.75366e+07	4.61668e+07	56851696	4.38063e+07	6.73663e+07	0.762311	0.138956
Q9BZH6	WD repeat-containing protein 11 OS=Homo sapiens OX=9606 GN=WDR11 PE=1 SV=1	13	10	35	10	1224	136.6	6.92	97.37	1.5169e+07	1.73445e+07	1.62568e+07	9.8095e+06	1.08042e+07	1.03068e+07	2.77161e+06	3.6064e+06	1.57973	0.004256
P62633	CCHC-type zinc finger nucleic acid binding protein OS=Homo sapiens OX=9606 GN=CNBP PE=1 SV=1	37	6	40	6	177	19.5	7.71	90.56	3.52068e+07	4.39632e+07	3.9585e+07	3.36713e+07	3.05379e+07	3.21046e+07	4.93715e+07	4.744e+07	1.23496	0.084261
O43447	Peptidyl-prolyl cis-trans isomerase H OS=Homo sapiens OX=9606 GN=PPIH PE=1 SV=1	43	7	42	6	177	19.2	8.07	117.36	1.42371e+07	2.19127e+07	1.80749e+07	1.0368e+07	1.05655e+07	1.04668e+07	8359717	1.26773e+07	1.72699	0.075259
P41227	N-alpha-acetyltransferase 10 OS=Homo sapiens OX=9606 GN=NAA10 PE=1 SV=1	35	8	29	8	235	26.4	5.64	72.8	2.39471e+07	2.71333e+07	2.55402e+07	7.4848e+06	7.15904e+06	7.32192e+06	18302302	2.10702e+07	3.48933	0.002328
Q5VT52	Regulation of nuclear pre-mRNA domain-containing protein 2 OS=Homo sapiens OX=9606 GN=RPRD2 PE=1 SV=1	11	10	18	10	1461	155.9	7.42	48.5	4.68249e+06	3.76949e+06	4225991	4.25814e+06	4.36055e+06	4.30935e+06	2.09333e+06	3.91619e+06	0.980749	0.782403
Q9H0A8	COMM domain-containing protein 4 OS=Homo sapiens OX=9606 GN=COMMD4 PE=1 SV=1	60	9	37	9	199	21.8	7.31	106	4.75387e+07	5.71525e+07	5.23456e+07	4.21597e+07	3.03666e+07	3.62631e+07	8.75904e+06	5.67731e+06	1.46963	0.023092
Q99627	COP9 signalosome complex subunit 8 OS=Homo sapiens OX=9606 GN=COPS8 PE=1 SV=1	51	6	23	6	209	23.2	5.38	59.61	27027724	2.73851e+07	2.72064e+07	11711650	1.71193e+07	1.44155e+07		1.54818e+06	1.93318	0.014261
Q9H4B6	Protein salvador homolog 1 OS=Homo sapiens OX=9606 GN=SAV1 PE=1 SV=2	32	9	19	9	383	44.6	9.09	42.09	1.75821e+07	42627006	3.01045e+07	3.15777e+07	24252977	2.79153e+07	9.50817e+06	1.70872e+07	1.09101	0.79512
Q9Y5A7	NEDD8 ultimate buster 1 OS=Homo sapiens OX=9606 GN=NUB1 PE=1 SV=2	17	10	26	10	615	70.5	5.96	65.64	3.82023e+07	3.15885e+07	3.48954e+07	1.19985e+06	3.00532e+06	2.10259e+06	6.59486e+06	1.06639e+07	19.0969	0.001935
Q8TBC3	SH3KBP1-binding protein 1 OS=Homo sapiens OX=9606 GN=SHKBP1 PE=1 SV=2	18	8	18	6	707	76.3	8.28	49.36	1.40542e+07	13755459	1.39048e+07	4.85544e+06	3.01674e+06	3.93609e+06	2.19431e+06	1.52694e+06	3.66854	0.002284
Q9P289	Serine/threonine-protein kinase 26 OS=Homo sapiens OX=9606 GN=STK26 PE=1 SV=2	29	11	41	11	416	46.5	5.29	70.16	27777530	2.9573e+07	2.86753e+07	6122308	2933574	4527941	1.24702e+07	1.39288e+07	6.93051	0.000131
P69905	Hemoglobin subunit alpha OS=Homo sapiens OX=9606 GN=HBA2 PE=1 SV=2	35	5	67	5	142	15.2	8.68	163.39	5.8664e+07	79941900	6.93029e+07	2.95613e+07	57845737	4.37035e+07	1.13116e+08	1.25497e+08	1.7094	0.07116
P48556	26S proteasome non-ATPase regulatory subunit 8 OS=Homo sapiens OX=9606 GN=PSMD8 PE=1 SV=2	33	9	46	9	350	39.6	9.7	115.46	4.37084e+07	51120241	4.74143e+07	3.5757e+07	2.84031e+07	3.20801e+07	1.82003e+07	2.7856e+07	1.49112	0.007045
O00442	RNA 3'-terminal phosphate cyclase OS=Homo sapiens OX=9606 GN=RTCA PE=1 SV=1	31	8	27	8	366	39.3	7.85	70.2	2.28397e+07	2.447e+07	2.36549e+07	3.35435e+07	2.44644e+07	2.90039e+07	1.76928e+07	2.158e+07	0.829228	0.174542
P42677	40S ribosomal protein S27 OS=Homo sapiens OX=9606 GN=RPS27 PE=1 SV=3	40	5	82	3	84	9.5	9.45	169.75	3.33232e+08	3.84176e+08	3.58704e+08	3.63733e+08	3.4135e+08	352541436	2.42752e+08	259977802	1.01816	0.729012
Q53F19	Nuclear cap-binding protein subunit 3 OS=Homo sapiens OX=9606 GN=NCBP3 PE=1 SV=2	21	12	48	12	620	70.5	5.73	100.44	4.3267e+07	4.03666e+07	4.18168e+07	6.6234e+07	6.54117e+07	6.58229e+07	3.70098e+07	41932658	0.63531	0.000568
Q9NZQ3	NCK-interacting protein with SH3 domain OS=Homo sapiens OX=9606 GN=NCKIPSD PE=1 SV=1	19	12	26	12	722	78.9	6.38	60.41	2.52134e+07	3.03878e+07	2.78006e+07	2.75129e+07	2.08098e+07	2.41613e+07	2.72078e+07	2.64823e+07	1.16567	0.215206
Q99496	E3 ubiquitin-protein ligase RING2 OS=Homo sapiens OX=9606 GN=RNF2 PE=1 SV=1	27	7	27	6	336	37.6	6.84	72.38	1.38441e+07	3.04041e+07	2.21241e+07	1.55251e+07	1.78539e+07	1.66895e+07	2.17526e+07	2.54953e+07	1.32995	0.373396
Q6DN90	IQ motif and SEC7 domain-containing protein 1 OS=Homo sapiens OX=9606 GN=IQSEC1 PE=1 SV=1	13	12	28	12	963	108.2	6.93	73.9	3.07354e+06	4.33835e+06	3.70595e+06	1.77767e+06	2.27438e+06	2.02603e+06	5.08384e+06	5.90823e+06	1.84777	0.030971
Q6ZN17	Protein lin-28 homolog B OS=Homo sapiens OX=9606 GN=LIN28B PE=1 SV=1	41	8	37	8	250	27.1	8.91	95.5	9.45326e+07	94159273	9.4346e+07	1.11153e+08	9.93687e+07	1.05261e+08	122988461	1.41645e+08	0.898183	0.0848
Q2TAL8	Transcriptional regulator QRICH1 OS=Homo sapiens OX=9606 GN=QRICH1 PE=1 SV=1	17	9	18	9	776	86.4	5.87	51.05	6.70714e+06	5.93572e+06	6.32143e+06	1.56051e+06	3.1045e+06	2.3325e+06	3.22458e+06	2.04432e+06	2.93242	0.004376
Q9NVR0	Kelch-like protein 11 OS=Homo sapiens OX=9606 GN=KLHL11 PE=1 SV=1	18	10	17	10	708	80.1	6.16	39.57	2.24125e+07	1.30024e+07	1.77075e+07	4.59474e+06	3.83608e+06	4.21541e+06		453674	4.22351	0.03747
P83731	60S ribosomal protein L24 OS=Homo sapiens OX=9606 GN=RPL24 PE=1 SV=1	44	9	93	9	157	17.8	11.25	209.85	339242858	3.86534e+08	3.62889e+08	4.74583e+08	4.368e+08	4.55691e+08	2.75071e+08	295749892	0.797261	0.006898
Q92888	Rho guanine nucleotide exchange factor 1 OS=Homo sapiens OX=9606 GN=ARHGEF1 PE=1 SV=2	15	11	19	11	912	102.4	5.66	52.26	8814318	1.23688e+07	1.05916e+07	1.08593e+06	1.64905e+06	1.36749e+06	741329	1.48661e+06	7.97383	0.010672
P39687	Acidic leucine-rich nuclear phosphoprotein 32 family member A OS=Homo sapiens OX=9606 GN=ANP32A PE=1 SV=1	29	9	45	4	249	28.6	4.09	90.72	11722920	2.64991e+07	1.9111e+07	1.33365e+07	1.08279e+07	1.20822e+07	42120187	4.90553e+07	1.59323	0.239013
Q66K74	Microtubule-associated protein 1S OS=Homo sapiens OX=9606 GN=MAP1S PE=1 SV=2	12	9	32	9	1059	112.1	7.3	54.61	1.37482e+07	17900772	1.58245e+07	3.65811e+06	5.01277e+06	4.33544e+06	4.40734e+06	2.7097e+06	3.71091	0.006254
Q9BRG1	Vacuolar protein-sorting-associated protein 25 OS=Homo sapiens OX=9606 GN=VPS25 PE=1 SV=1	49	9	27	9	176	20.7	6.34	78.47	28448102	2.87483e+07	2.85982e+07	1.84289e+07	1.20799e+07	1.52544e+07	2.53646e+06	1.53657e+06	1.93133	0.018166
Q5U5Q3	RNA-binding E3 ubiquitin-protein ligase MEX3C OS=Homo sapiens OX=9606 GN=MEX3C PE=1 SV=3	12	7	34	3	659	69.3	5	85.4	1.75656e+07	1.51616e+07	1.63636e+07	6.48549e+06	2.69053e+06	4.58801e+06	1.94942e+06	4.70906e+06	4.05721	0.001721
P62495	Eukaryotic peptide chain release factor subunit 1 OS=Homo sapiens OX=9606 GN=ETF1 PE=1 SV=3	22	9	36	9	437	49	5.71	87.04	1.22499e+07	1.69538e+07	1.46018e+07	7.42389e+06	1.39312e+07	1.06775e+07	4.17569e+07	3.55692e+07	1.46085	0.172686
Q13188	Serine/threonine-protein kinase 3 OS=Homo sapiens OX=9606 GN=STK3 PE=1 SV=2	21	9	57	5	491	56.3	5.24	132.15	1.25417e+07	1.21164e+07	1.2329e+07	3.81107e+06	7764052	5.78756e+06	19162277	1.77362e+07	2.31776	0.027933
Q8NB90	Ribosome biogenesis protein SPATA5 OS=Homo sapiens OX=9606 GN=SPATA5 PE=1 SV=3	16	11	45	9	893	97.8	5.66	105.3	6.41412e+06	9.37505e+06	7.89459e+06	6.93956e+06	4145265	5.54241e+06	2.00309e+06	2.55588e+06	1.48883	0.116169
Q6PJ69	Tripartite motif-containing protein 65 OS=Homo sapiens OX=9606 GN=TRIM65 PE=1 SV=3	26	12	29	12	517	57.3	6.7	73.93	1.24899e+07	1.03057e+07	1.13978e+07	3.00427e+06	2.31851e+06	2.66139e+06	836630	1.52865e+06	4.33084	0.002723
P35249	Replication factor C subunit 4 OS=Homo sapiens OX=9606 GN=RFC4 PE=1 SV=2	31	10	51	10	363	39.7	8.02	111.59	3.36412e+07	3.59626e+07	3.48019e+07	23242849	2.70826e+07	2.51627e+07	3.07072e+07	2.87205e+07	1.38847	0.003634
P04080	Cystatin-B OS=Homo sapiens OX=9606 GN=CSTB PE=1 SV=2	46	3	31	3	98	11.1	7.56	113.9	24274865	3.71795e+07	3.07272e+07	19674880	1.57195e+07	1.76972e+07	3.2069e+07	5.41173e+07	1.75092	0.062224
P52434	DNA-directed RNA polymerases I, II, and III subunit RPABC3 OS=Homo sapiens OX=9606 GN=POLR2H PE=1 SV=4	55	7	46	7	150	17.1	4.68	118.71	2.89454e+07	4.75594e+07	3.82524e+07	4.71038e+07	4.90881e+07	4.8096e+07	1.86116e+07	2.7024e+07	0.79556	0.207291
Q13112	Chromatin assembly factor 1 subunit B OS=Homo sapiens OX=9606 GN=CHAF1B PE=1 SV=1	27	12	36	12	559	61.5	7.5	82.09	1.21525e+07	5.4058e+06	8.77914e+06	8.72145e+06	5.64371e+07	3.25793e+07	1.48327e+07	2.93617e+07	0.477214	0.224424
P27361	Mitogen-activated protein kinase 3 OS=Homo sapiens OX=9606 GN=MAPK3 PE=1 SV=4	27	8	30	5	379	43.1	6.74	56.87	1.24297e+07	1.2834e+07	1.26318e+07	3.10062e+06	4.7069e+06	3.90376e+06	5.40707e+06	6.33901e+06	3.33116	0.001707
O75792	Ribonuclease H2 subunit A OS=Homo sapiens OX=9606 GN=RNASEH2A PE=1 SV=2	38	7	26	7	299	33.4	5.25	74.79	2.42554e+07	2.4898e+07	2.45767e+07	1.10969e+07	1.1602e+07	1.13494e+07	8.88298e+06	1.38991e+07	2.16617	1e-06
Q8IW35	Centrosomal protein of 97 kDa OS=Homo sapiens OX=9606 GN=CEP97 PE=1 SV=1	17	12	22	12	865	96.9	5.02	48.53	1.72511e+07	1.96685e+07	1.84598e+07	2.97661e+06	2.67886e+06	2.82773e+06	1.01951e+06	1.51004e+06	6.54023	0.001739
P61289	Proteasome activator complex subunit 3 OS=Homo sapiens OX=9606 GN=PSME3 PE=1 SV=1	37	9	36	9	254	29.5	5.95	86.2	2.98237e+07	3.25986e+07	3.12111e+07	1.84904e+07	2.44905e+07	2.14904e+07	3.0414e+07	48464174	1.47157	0.017001
Q9UJX6	Anaphase-promoting complex subunit 2 OS=Homo sapiens OX=9606 GN=ANAPC2 PE=1 SV=1	13	9	18	9	822	93.8	5.22	48.53	9635998	1.01441e+07	9.89002e+06	1.36731e+06	3.90928e+06	2.63829e+06	1.57373e+06	1.26804e+06	4.50391	0.008106
Q8WYQ9	Zinc finger CCHC domain-containing protein 14 OS=Homo sapiens OX=9606 GN=ZCCHC14 PE=1 SV=1	13	8	23	8	949	100	8.18	51.76	5.9294e+06	3.69568e+06	4.81254e+06	1.68873e+06	6.38513e+06	4.03693e+06			1.59855	0.642678
Q9UKK3	Protein mono-ADP-ribosyltransferase PARP4 OS=Homo sapiens OX=9606 GN=PARP4 PE=1 SV=3	7	10	17	10	1724	192.5	5.66	36.59	6.18757e+06	1.08945e+07	8.54103e+06	3.87988e+06	2.84255e+06	3.36122e+06	3.14489e+06	2.89661e+06	2.58237	0.056434
Q9NYJ8	TGF-beta-activated kinase 1 and MAP3K7-binding protein 2 OS=Homo sapiens OX=9606 GN=TAB2 PE=1 SV=1	19	9	15	9	693	76.4	8.54	37.28	1.10234e+07	1.03363e+07	10679817	2.59529e+06	2.97345e+06	2.78437e+06	9309345	8.04615e+06	3.84748	3.9e-05
P51149	Ras-related protein Rab-7a OS=Homo sapiens OX=9606 GN=RAB7A PE=1 SV=1	53	9	29	9	207	23.5	6.7	55.27	8.26935e+06	13648000	1.09587e+07	9.92336e+06	11780713	1.0852e+07	3.21617e+07	3.24854e+07	1.01479	0.953123
Q6FI81	Anamorsin OS=Homo sapiens OX=9606 GN=CIAPIN1 PE=1 SV=2	40	10	34	10	312	33.6	5.62	65.32	23774584	2.56414e+07	2.4708e+07	2.20841e+06	4.68172e+06	3.44507e+06	1.09093e+07	15797928	7.87923	3.4e-05
Q5JTW2	Centrosomal protein of 78 kDa OS=Homo sapiens OX=9606 GN=CEP78 PE=1 SV=1	16	8	19	8	689	76.3	8.18	49	9.80233e+06	1.23395e+07	1.10709e+07	1598276	2.89377e+06	2.24602e+06	475966		5.22721	0.001792
P10599	Thioredoxin OS=Homo sapiens OX=9606 GN=TXN PE=1 SV=3	55	5	56	5	105	11.7	4.92	121.96	7.53767e+07	9.7294e+07	8.63353e+07	8.19325e+07	8.61897e+07	8.40611e+07	106725758	151034862	1.02749	0.755806
Q13888	General transcription factor IIH subunit 2 OS=Homo sapiens OX=9606 GN=GTF2H2 PE=1 SV=1	22	8	37	8	395	44.4	6.76	78.84	2.37587e+07	2.55249e+07	2.46418e+07	1.67466e+07	16704411	1.67255e+07	1.21197e+07	15186102	1.47331	0.004106
P50748	Kinetochore-associated protein 1 OS=Homo sapiens OX=9606 GN=KNTC1 PE=1 SV=1	6	12	15	12	2209	250.6	5.97	31.71	7.13288e+06	6.95491e+06	7.0439e+06	634647	694744	664695	436325	752682	10.6117	1.2e-05
Q68E01	Integrator complex subunit 3 OS=Homo sapiens OX=9606 GN=INTS3 PE=1 SV=1	8	7	28	7	1043	118	5.8	97.29	5315571	5995293	5655432	1.54663e+06	1.88773e+06	1.71718e+06		3.35648e+06	3.31532	0.00042
Q9UH17	DNA dC->dU-editing enzyme APOBEC-3B OS=Homo sapiens OX=9606 GN=APOBEC3B PE=1 SV=1	19	6	32	5	382	45.9	6.06	79.12	7.63613e+06	1.20425e+07	9.83931e+06	8273602	1.32979e+07	1.07858e+07	4.82493e+06	7.0526e+06	0.947136	0.64982
P06730	Eukaryotic translation initiation factor 4E OS=Homo sapiens OX=9606 GN=EIF4E PE=1 SV=2	41	8	63	8	217	25.1	6.15	161.12	2.62628e+08	2.87261e+08	2.74945e+08	273096401	2.31182e+08	2.52139e+08	1.18202e+08	1.88495e+08	1.0955	0.196044
Q9UMY1	Nucleolar protein 7 OS=Homo sapiens OX=9606 GN=NOL7 PE=1 SV=2	27	9	48	9	257	29.4	9.67	107.39	3.41807e+07	2.49205e+07	2.95506e+07	3.02e+07	4.75231e+07	38861526	1.83547e+07	27261097	0.786907	0.197441
O95573	Fatty acid CoA ligase Acsl3 OS=Homo sapiens OX=9606 GN=ACSL3 PE=1 SV=3	19	11	41	9	720	80.4	8.38	80.11	1.2004e+07	1.21186e+07	1.20613e+07	6.33987e+06	4.60439e+06	5.47213e+06	9.58315e+06	8.25619e+06	2.24203	0.005566
Q14692	Ribosome biogenesis protein BMS1 homolog OS=Homo sapiens OX=9606 GN=BMS1 PE=1 SV=1	11	11	21	11	1282	145.7	6.44	42.04	1.58017e+06	1.28475e+06	1.43246e+06	6499930	8.04212e+06	7.27103e+06	4.30681e+06	7.78054e+06	0.198503	0.004528
Q9BYD6	39S ribosomal protein L1, mitochondrial OS=Homo sapiens OX=9606 GN=MRPL1 PE=1 SV=2	28	7	25	7	325	36.9	8.78	66.11	6.58263e+06	6425516	6.50407e+06	4.53441e+06	4.83618e+06	4.68529e+06	4507917	5.8076e+06	1.38915	0.000337
P52789	Hexokinase-2 OS=Homo sapiens OX=9606 GN=HK2 PE=1 SV=2	13	11	30	7	917	102.3	6.05	60.24	8.71814e+06	8.19839e+06	8.45826e+06	2.21548e+06	3.11693e+06	2.6662e+06	5.21618e+06	9.27465e+06	3.23462	0.000204
P46109	Crk-like protein OS=Homo sapiens OX=9606 GN=CRKL PE=1 SV=1	34	9	21	9	303	33.8	6.74	39.11	1.01333e+07	1.67887e+07	1.3461e+07	1.14564e+07	1.29376e+07	1.2197e+07	22278082	2.66779e+07	1.10635	0.581303
P61586	Transforming protein RhoA OS=Homo sapiens OX=9606 GN=RHOA PE=1 SV=1	40	9	39	9	193	21.8	6.1	84.28	1.1776e+06	6.85107e+06	4.01434e+06	1.61515e+06	3.15524e+06	2.3852e+06	1.35284e+07	1.32531e+07	1.81357	0.427048
Q9NYZ3	G2 and S phase-expressed protein 1 OS=Homo sapiens OX=9606 GN=GTSE1 PE=1 SV=3	18	9	25	9	720	76.6	9.39	69.27	1.04769e+07	9105008	9.79094e+06	8.24468e+06	8.13384e+06	8.18926e+06	5.13956e+06	5.41533e+06	1.19562	0.055173
P00387	NADH-cytochrome b5 reductase 3 OS=Homo sapiens OX=9606 GN=CYB5R3 PE=1 SV=3	32	7	33	7	301	34.2	7.59	83.52	4.98346e+06	6.43315e+06	5.70831e+06	3365460	4.27027e+06	3.81786e+06	3.17809e+07	3.5128e+07	1.50935	0.025675
Q12800	Alpha-globin transcription factor CP2 OS=Homo sapiens OX=9606 GN=TFCP2 PE=1 SV=2	17	7	16	6	502	57.2	5.8	45.75	20829945	19941220	2.03856e+07	1.38479e+07	14354879	1.41014e+07	1.45601e+07	1.53929e+07	1.44596	0.000156
Q99536	Synaptic vesicle membrane protein VAT-1 homolog OS=Homo sapiens OX=9606 GN=VAT1 PE=1 SV=2	42	10	16	10	393	41.9	6.29	36.63	1.2645e+07	8.13156e+06	1.03883e+07	5.17336e+06	5890566	5.53196e+06	6.1169e+06	9.79679e+06	1.88315	0.061696
P62993	Growth factor receptor-bound protein 2 OS=Homo sapiens OX=9606 GN=GRB2 PE=1 SV=1	46	11	56	11	217	25.2	6.32	121.35	4.95341e+07	5.96252e+07	5.45796e+07	5.39147e+07	23771032	3.88429e+07	3.13002e+07	42987775	1.57118	0.205293
O14929	Histone acetyltransferase type B catalytic subunit OS=Homo sapiens OX=9606 GN=HAT1 PE=1 SV=2	30	9	39	9	419	49.5	5.69	94.58	3.01772e+07	19922729	2.50499e+07	12451424	1.55342e+07	1.39928e+07	3.50251e+07	3.96596e+07	1.80486	0.054637
P56179	Homeobox protein DLX-6 OS=Homo sapiens OX=9606 GN=DLX6 PE=2 SV=2	53	7	27	6	175	19.7	9.95	78.11	1.70483e+07	1.75277e+07	1.7288e+07	2.98141e+07	32969109	3.13916e+07	3.65434e+07	38567162	0.551651	0.003503
Q9UBI9	Headcase protein homolog OS=Homo sapiens OX=9606 GN=HECA PE=1 SV=1	17	7	23	7	543	58.8	8.54	69.23	6.9282e+06	6.85458e+06	6.89139e+06	1.51565e+06	1.78244e+06	1.64905e+06	2.26438e+06	2.92147e+06	4.19736	8.1e-05
P12081	Histidine--tRNA ligase, cytoplasmic OS=Homo sapiens OX=9606 GN=HARS1 PE=1 SV=2	25	13	38	9	509	57.4	5.88	81.56	1.97516e+07	2.71203e+07	2.3436e+07	9099547	1.1916e+07	1.05078e+07	18644501	1.94324e+07	2.25754	0.016212
P35613	Basigin OS=Homo sapiens OX=9606 GN=BSG PE=1 SV=2	21	6	50	6	385	42.2	5.66	115.26	5.62437e+07	5.77215e+07	5.69826e+07	3.31365e+07	3.31127e+07	3.31246e+07	4.83455e+07	6.00192e+07	1.72025	0.000319
P23919	Thymidylate kinase OS=Homo sapiens OX=9606 GN=DTYMK PE=1 SV=4	57	10	31	10	212	23.8	8.27	67.7	2.4994e+07	35941265	3.04677e+07	3.8337e+06	4.30992e+06	4.07181e+06	2.62084e+07	2.88065e+07	7.4997	0.013901
O15235	28S ribosomal protein S12, mitochondrial OS=Homo sapiens OX=9606 GN=MRPS12 PE=1 SV=1	46	6	46	6	138	15.2	10.29	109.95	2.79622e+07	28523558	2.82429e+07	2.8169e+07	2.46205e+07	2.63947e+07	1.9637e+07	2.03837e+07	1.07326	0.210657
Q15397	Pumilio homolog 3 OS=Homo sapiens OX=9606 GN=PUM3 PE=1 SV=3	18	10	27	10	648	73.5	9.64	60.6	6.62759e+06	4.27312e+06	5.45035e+06	3.82574e+06	1.58309e+07	9828340	5.71758e+06	1.42254e+07	0.774498	0.333124
Q96MW5	Conserved oligomeric Golgi complex subunit 8 OS=Homo sapiens OX=9606 GN=COG8 PE=1 SV=2	20	8	26	8	612	68.4	5.2	67.13	9.30461e+06	9.59153e+06	9.44807e+06	177782	3.0733e+06	1.62554e+06	76723.2	73606.2	20.6769	0.010648
O75940	Survival of motor neuron-related-splicing factor 30 OS=Homo sapiens OX=9606 GN=SMNDC1 PE=1 SV=1	43	6	18	6	238	26.7	7.24	46.54	2.12693e+07	10082132	1.56757e+07	18257186	23049496	20653341	21181913	2.37929e+07	0.765895	0.260611
P29372	DNA-3-methyladenine glycosylase OS=Homo sapiens OX=9606 GN=MPG PE=1 SV=3	32	8	24	8	298	32.8	9.57	47.51	1.92826e+07	1.75765e+07	1.84296e+07	1.07122e+07	1.51967e+07	1.29545e+07	1.94984e+07	1.72946e+07	1.45193	0.038238
Q9H974	Queuine tRNA-ribosyltransferase accessory subunit 2 OS=Homo sapiens OX=9606 GN=QTRT2 PE=1 SV=1	22	7	21	7	415	46.7	6.81	63.73	15398918	1.57607e+07	1.55798e+07	5.8411e+06	1.18475e+07	8.84431e+06	5.30625e+06	6.76293e+06	1.91462	0.059835
P09601	Heme oxygenase 1 OS=Homo sapiens OX=9606 GN=HMOX1 PE=1 SV=1	32	7	20	7	288	32.8	8.25	57.39	3.17193e+06	7.48437e+06	5.32815e+06	1397816	1.06276e+06	1.23029e+06	1.99436e+06	1.77555e+06	4.38535	0.080335
Q9BZJ0	Crooked neck-like protein 1 OS=Homo sapiens OX=9606 GN=CRNKL1 PE=1 SV=4	14	13	42	13	848	100.4	8	84.94	2.14412e+06	1.98505e+06	2.06458e+06	6.2605e+06	11186268	8.72338e+06	4.5561e+06	7.95756e+06	0.250339	0.042572
P60981	Destrin OS=Homo sapiens OX=9606 GN=DSTN PE=1 SV=3	49	7	32	6	165	18.5	7.85	79.55	3.80026e+07	4.94018e+07	43702186	9.77649e+06	1.06411e+07	1.02088e+07	1.85703e+07	2.22122e+07	4.28597	0.009207
Q99829	Copine-1 OS=Homo sapiens OX=9606 GN=CPNE1 PE=1 SV=1	15	7	38	7	537	59	5.83	105.6	2.7469e+07	2.24353e+07	2.49521e+07	1.28228e+07	1.21936e+07	1.25082e+07	1.55479e+07	1.76196e+07	1.9957	0.012355
Q15633	RISC-loading complex subunit TARBP2 OS=Homo sapiens OX=9606 GN=TARBP2 PE=1 SV=3	20	7	23	7	366	39	6.54	70.61	71317148	5.73405e+07	6.43288e+07	12672299	20452261	16562280	9.44459e+06	12268563	4.03523	0.001597
Q9Y312	Protein AAR2 homolog OS=Homo sapiens OX=9606 GN=AAR2 PE=1 SV=2	23	10	30	10	384	43.4	5.96	59.7	2.58615e+07	1.95517e+07	2.27066e+07	6309222	3122326	4715774	2.02418e+06	1.35748e+06	5.22878	0.003248
P62879	Guanine nucleotide-binding protein G(I)/G(S)/G(T) subunit beta-2 OS=Homo sapiens OX=9606 GN=GNB2 PE=1 SV=3	28	9	46	2	340	37.3	6	94.01	1.65576e+08	168364778	1.6697e+08	4.90434e+07	6.31897e+07	5.61165e+07	4.47642e+07	5.55842e+07	3.00745	0.000939
O43765	Small glutamine-rich tetratricopeptide repeat-containing protein alpha OS=Homo sapiens OX=9606 GN=SGTA PE=1 SV=1	24	6	19	6	313	34	4.87	59.18	1.54984e+07	1.64732e+07	1.59858e+07	1.78094e+06	5631433	3.70618e+06	12421458	1.36838e+07	5.37601	0.005585
Q9BSV6	tRNA-splicing endonuclease subunit Sen34 OS=Homo sapiens OX=9606 GN=TSEN34 PE=1 SV=1	38	9	24	9	310	33.6	8.43	58.64	1.15002e+07	1.25287e+07	1.20144e+07	1.94153e+07	2.62104e+07	2.28128e+07	8.11307e+06	7.64485e+06	0.534618	0.029109
Q9NQT5	Exosome complex component RRP40 OS=Homo sapiens OX=9606 GN=EXOSC3 PE=1 SV=3	36	8	27	8	275	29.6	8.1	52.97	3.76006e+07	3.75077e+07	3.75542e+07	2.70104e+07	24051693	2.5531e+07	8.02841e+06	5.73036e+06	1.47422	0.004974
O43896	Kinesin-like protein KIF1C OS=Homo sapiens OX=9606 GN=KIF1C PE=1 SV=3	12	14	51	8	1103	122.9	6.9	102.32	9.99067e+06	1.38416e+07	1.19162e+07	1.01665e+07	1.00363e+07	1.01014e+07	3.81209e+06	7.15828e+06	1.17969	0.244079
Q5C9Z4	Nucleolar MIF4G domain-containing protein 1 OS=Homo sapiens OX=9606 GN=NOM1 PE=1 SV=1	11	8	20	8	860	96.2	8.1	45.13	1.65214e+06	1.61465e+06	1.63339e+06	2.91205e+06	2.82724e+06	2.86965e+06	1.67598e+06	2115742	0.56928	4.6e-05
O00762	Ubiquitin-conjugating enzyme E2 C OS=Homo sapiens OX=9606 GN=UBE2C PE=1 SV=1	56	7	9	7	179	19.6	7.37	26.35	21737269	2.18949e+07	2.18161e+07	434225	883095	658660	2.45939e+06	957855	36.0224	5e-06
Q10471	Polypeptide N-acetylgalactosaminyltransferase 2 OS=Homo sapiens OX=9606 GN=GALNT2 PE=1 SV=1	21	9	24	9	571	64.7	8.35	54.13	13697637	2.19535e+07	1.78256e+07	1.95289e+06	3.23495e+06	2.59392e+06	7.19634e+06	7952996	7.17004	0.021497
P52948	Nuclear pore complex protein Nup98-Nup96 OS=Homo sapiens OX=9606 GN=NUP98 PE=1 SV=4	7	12	27	12	1817	197.5	6.4	60.94	9.90984e+07	1.08945e+08	1.04022e+08	1.20186e+08	8.81665e+07	1.04176e+08	1.66149e+06	6.39043e+06	1.01462	0.988491
Q9UQ35	Serine/arginine repetitive matrix protein 2 OS=Homo sapiens OX=9606 GN=SRRM2 PE=1 SV=2	5	10	32	10	2752	299.4	12.06	69.02	1.21073e+07	1.00583e+07	1.10828e+07	7.77098e+06	1.43566e+07	1.10638e+07	1.1589e+07	17767365	1.06662	0.993119
Q9NX20	39S ribosomal protein L16, mitochondrial OS=Homo sapiens OX=9606 GN=MRPL16 PE=1 SV=1	31	7	35	7	251	28.4	10.13	81.84	5.54955e+06	9.65985e+06	7.6047e+06	1.47959e+07	1.65869e+07	1.56914e+07	1.68076e+07	2.17024e+07	0.485697	0.010835
P55769	NHP2-like protein 1 OS=Homo sapiens OX=9606 GN=SNU13 PE=1 SV=3	54	8	39	8	128	14.2	8.46	68.32	2.9496e+07	4.91906e+07	3.93433e+07	6.49509e+07	97956861	8.14539e+07	53375144	8.5399e+07	0.496797	0.027679
P61513	60S ribosomal protein L37a OS=Homo sapiens OX=9606 GN=RPL37A PE=1 SV=2	60	7	56	7	92	10.3	10.43	143.29	2.65184e+08	308530691	2.86857e+08	308680946	322151992	315416469	1.62953e+08	1.67896e+08	0.909732	0.140371
Q9NXE4	Sphingomyelin phosphodiesterase 4 OS=Homo sapiens OX=9606 GN=SMPD4 PE=1 SV=3	13	9	18	9	866	97.7	8.27	51.52	4.56387e+06	8.13224e+06	6.34806e+06	3.0845e+06	2091763	2.58813e+06	657544	717522	2.5152	0.058489
P53041	Serine/threonine-protein phosphatase 5 OS=Homo sapiens OX=9606 GN=PPP5C PE=1 SV=1	20	9	29	9	499	56.8	6.28	57.09	3.90741e+07	34994599	3.70344e+07	3.95017e+07	6.60331e+06	2.30525e+07	5.47248e+07	4.95001e+07	2.71751	0.277947
O76003	Glutaredoxin-3 OS=Homo sapiens OX=9606 GN=GLRX3 PE=1 SV=2	41	11	29	11	335	37.4	5.39	57.17	3.31821e+07	4.2335e+07	3.77585e+07	9.47357e+06	8.50542e+06	8.98949e+06	3.49553e+07	3.6611e+07	4.20844	0.007793
Q96EY7	Pentatricopeptide repeat domain-containing protein 3, mitochondrial OS=Homo sapiens OX=9606 GN=PTCD3 PE=1 SV=3	17	9	18	9	689	78.5	6.42	34.41	4.38111e+06	4.23302e+06	4307064	2.12968e+06	1.15717e+06	1.64343e+06	4.28022e+06	6.01475e+06	2.78842	0.009645
P0C0L4	Complement C4-A OS=Homo sapiens OX=9606 GN=C4A PE=1 SV=2	6	8	32	8	1744	192.7	7.08	83.67	5.70515e+06	6.04447e+06	5.87481e+06	7.07464e+06	7.73646e+06	7.40555e+06	6.34816e+06	8.50034e+06	0.794356	0.005784
P10768	S-formylglutathione hydrolase OS=Homo sapiens OX=9606 GN=ESD PE=1 SV=2	40	9	35	9	282	31.4	7.02	68.73	1.0503e+07	1.74523e+07	1.39776e+07	5.54705e+06	7.55493e+06	6.55099e+06	2.20388e+07	2.21377e+07	2.16787	0.056272
Q9BZV1	UBX domain-containing protein 6 OS=Homo sapiens OX=9606 GN=UBXN6 PE=1 SV=1	25	7	19	7	441	49.7	6.89	33.85	1.72388e+07	1.10092e+07	1.4124e+07	7.64719e+06	6.03012e+06	6.83865e+06	1.90167e+07	19346004	2.08483	0.048165
Q8NBS9	Thioredoxin domain-containing protein 5 OS=Homo sapiens OX=9606 GN=TXNDC5 PE=1 SV=2	22	10	43	10	432	47.6	5.97	72.47	8.29647e+06	2.62836e+07	1.729e+07	9.05505e+06	1.41144e+07	1.15847e+07	4.73682e+07	55393518	1.5423	0.387935
P52298	Nuclear cap-binding protein subunit 2 OS=Homo sapiens OX=9606 GN=NCBP2 PE=1 SV=1	56	8	39	8	156	18	8.21	83.3	31767560	4.9181e+07	4.04743e+07	55782941	5.6101e+07	5.5942e+07	4.09108e+07	42475578	0.723509	0.091324
P51572	B-cell receptor-associated protein 31 OS=Homo sapiens OX=9606 GN=BCAP31 PE=1 SV=3	36	10	46	10	246	28	8.44	77.79	1.65452e+07	2.81339e+07	2.23395e+07	11017141	1.7425e+07	1.42211e+07	2.6805e+07	3.96526e+07	1.62687	0.120304
Q15024	Exosome complex component RRP42 OS=Homo sapiens OX=9606 GN=EXOSC7 PE=1 SV=3	27	6	40	6	291	31.8	5.19	120.73	1.8826e+07	2.05553e+07	1.96906e+07	1.01047e+07	12560143	1.13324e+07	9.33034e+06	1.29853e+07	1.7513	0.001077
Q9HCC0	Methylcrotonoyl-CoA carboxylase beta chain, mitochondrial OS=Homo sapiens OX=9606 GN=MCCC2 PE=1 SV=1	19	9	29	9	563	61.3	7.68	60.56	8.97678e+06	5588284	7.28253e+06	9.48532e+06	2.74828e+06	6.1168e+06	1.08603e+07	1.48762e+07	1.53607	0.630034
Q9UBB4	Ataxin-10 OS=Homo sapiens OX=9606 GN=ATXN10 PE=1 SV=1	25	11	34	11	475	53.5	5.25	72.09	2.96195e+07	3.95924e+07	3.46059e+07	5.72373e+06	4.6967e+06	5.21021e+06	1.86728e+07	24409312	6.68537	0.0089
Q68D10	Protein SPT2 homolog OS=Homo sapiens OX=9606 GN=SPTY2D1 PE=1 SV=3	17	8	28	8	685	75.6	9.79	67.04	6.05757e+06	9507453	7.78251e+06	16474692	1.55148e+07	1.59947e+07	6.81043e+06	8.56394e+06	0.48686	0.010061
Q01105	Protein SET OS=Homo sapiens OX=9606 GN=SET PE=1 SV=3	29	9	44	9	290	33.5	4.32	95.21	4.19239e+07	7.61428e+07	5.90334e+07	3.18106e+07	2.59348e+07	2.88727e+07	1.11011e+08	141954943	2.05887	0.088576
P05387	60S acidic ribosomal protein P2 OS=Homo sapiens OX=9606 GN=RPLP2 PE=1 SV=1	70	4	31	4	115	11.7	4.54	97.74	74152371	75390906	7.47716e+07	66133469	98411802	8.22726e+07	27546035	4.49246e+07	0.933076	0.505366
Q9Y3A2	Probable U3 small nucleolar RNA-associated protein 11 OS=Homo sapiens OX=9606 GN=UTP11 PE=1 SV=2	41	12	26	12	253	30.4	10.15	45.9	4.5587e+06	2.83764e+06	3.69817e+06	1.11817e+07	2.21872e+07	1.66845e+07	1.33094e+07	1.76469e+07	0.239689	0.051859
P85298	Rho GTPase-activating protein 8 OS=Homo sapiens OX=9606 GN=ARHGAP8 PE=1 SV=1	26	9	20	9	464	53.5	9.41	26.97	2.5906e+07	27390576	2.66483e+07	4.83114e+06	5.55739e+06	5.19426e+06	4704819	5.3696e+06	5.14713	3.2e-05
O95613	Pericentrin OS=Homo sapiens OX=9606 GN=PCNT PE=1 SV=4	4	12	17	12	3336	377.8	5.55	35.42	1.20107e+07	1.54383e+07	1.37245e+07	11777080	11760852	11768966	2.90261e+06	1.19813e+06	1.16616	0.186762
O00311	Cell division cycle 7-related protein kinase OS=Homo sapiens OX=9606 GN=CDC7 PE=1 SV=1	21	10	25	10	574	63.8	8.73	55.9	4.30055e+06	2557588	3.42907e+06	6.50608e+06	4.21801e+06	5.36204e+06	2.45676e+06	1.91018e+06	0.659841	0.085061
Q9P2N5	RNA-binding protein 27 OS=Homo sapiens OX=9606 GN=RBM27 PE=1 SV=2	14	14	34	13	1060	118.6	9.19	61.37	20192725	1.88222e+07	1.95074e+07	1.35504e+07	1.81279e+07	1.58392e+07	2.63468e+07	2.58153e+07	1.24911	0.098657
Q9NPF4	tRNA N6-adenosine threonylcarbamoyltransferase OS=Homo sapiens OX=9606 GN=OSGEP PE=1 SV=1	27	7	22	7	335	36.4	6.35	56.52	3.99666e+06	6.23709e+06	5.11687e+06	1.2932e+06	3.15464e+06	2.22392e+06	7.45234e+06	9.73583e+06	2.62654	0.027693
Q9H3P7	Golgi resident protein GCP60 OS=Homo sapiens OX=9606 GN=ACBD3 PE=1 SV=4	22	9	32	9	528	60.6	5.06	62.74	2.86892e+07	2.62565e+07	2.74729e+07	9.55004e+06	8.37932e+06	8.96468e+06	1.98449e+07	2.13945e+07	3.07332	0.000215
Q9NS69	Mitochondrial import receptor subunit TOM22 homolog OS=Homo sapiens OX=9606 GN=TOMM22 PE=1 SV=3	61	5	30	5	142	15.5	4.34	113.42	3.38485e+07	38031288	3.59399e+07	1.74374e+07	1.81564e+07	1.77969e+07	39057539	4.43728e+07	2.02	0.003564
P49916	DNA ligase 3 OS=Homo sapiens OX=9606 GN=LIG3 PE=1 SV=2	15	14	37	14	1009	112.8	9.01	70.33	1.24084e+07	1.67849e+07	1.45966e+07	1.74012e+07	1.42225e+07	1.58118e+07	9.90971e+06	9.38409e+06	0.929427	0.48376
O75306	NADH dehydrogenase [ubiquinone] iron-sulfur protein 2, mitochondrial OS=Homo sapiens OX=9606 GN=NDUFS2 PE=1 SV=2	25	9	27	9	463	52.5	7.55	57.03	9.19354e+06	1.11279e+07	1.01607e+07	9.54378e+06	5.55827e+06	7.55102e+06	7.64636e+06	8838358	1.41276	0.137343
Q9UI30	Multifunctional methyltransferase subunit TRM112-like protein OS=Homo sapiens OX=9606 GN=TRMT112 PE=1 SV=1	53	6	32	6	125	14.2	5.26	81.38	30694093	3.75862e+07	3.41402e+07	2.21568e+07	1.64204e+07	1.92886e+07	1.12376e+07	1.33411e+07	1.79665	0.005045
Q7Z7K6	Centromere protein V OS=Homo sapiens OX=9606 GN=CENPV PE=1 SV=1	32	6	25	6	275	29.9	9.73	66.15	6.28542e+06	6847610	6.56651e+06	4.77889e+06	22489475	1.36342e+07	9.78939e+06	1.62269e+07	0.71589	0.300933
P26358	DNA (cytosine-5)-methyltransferase 1 OS=Homo sapiens OX=9606 GN=DNMT1 PE=1 SV=2	8	13	37	13	1616	183.1	7.75	74.91	1.00826e+07	5.02196e+06	7.55229e+06	4.32219e+06	5930010	5.1261e+06	8.74119e+06	9.50244e+06	1.49807	0.233517
Q96L92	Sorting nexin-27 OS=Homo sapiens OX=9606 GN=SNX27 PE=1 SV=2	23	11	28	11	541	61.2	6.49	67.69	3.34449e+07	3.21929e+07	3.28189e+07	8.96997e+06	9.65424e+06	9.31211e+06	5.17234e+06	1.27693e+07	3.5275	9e-06
Q6I9Y2	THO complex subunit 7 homolog OS=Homo sapiens OX=9606 GN=THOC7 PE=1 SV=3	34	7	36	7	204	23.7	5.67	68.51	2.17562e+07	2.81368e+07	2.49465e+07	28522720	3.71613e+07	3.2842e+07	1.22005e+07	15665380	0.768505	0.068833
Q9Y6Y8	SEC23-interacting protein OS=Homo sapiens OX=9606 GN=SEC23IP PE=1 SV=1	15	12	26	12	1000	111	5.54	50.85	1.23095e+07	2.22271e+07	17268275	4.01165e+06	2.78519e+06	3.39842e+06	5620582	6.78554e+06	5.19528	0.038289
P51148	Ras-related protein Rab-5C OS=Homo sapiens OX=9606 GN=RAB5C PE=1 SV=2	41	7	36	4	216	23.5	8.41	94.79	11692560	2.57827e+07	1.87376e+07	9.89342e+06	14239677	1.20665e+07	28712746	4.51109e+07	1.58756	0.23788
Q53G59	Kelch-like protein 12 OS=Homo sapiens OX=9606 GN=KLHL12 PE=1 SV=2	22	9	52	9	568	63.2	5.44	118.82	1.6935e+07	1.12488e+07	1.40919e+07	2.68302e+07	2.34536e+07	2.51419e+07	2.4323e+07	2.49169e+07	0.562187	0.008164
Q8N726	Tumor suppressor ARF OS=Homo sapiens OX=9606 GN=CDKN2A PE=1 SV=2	48	5	32	5	132	13.9	12.41	95.41	3.26635e+06	8.21511e+06	5.74073e+06	1.71792e+07	1.89216e+07	1.80504e+07	7.88585e+06	1.03697e+07	0.318534	0.007483
Q15287	RNA-binding protein with serine-rich domain 1 OS=Homo sapiens OX=9606 GN=RNPS1 PE=1 SV=1	25	6	52	6	305	34.2	11.84	129	2.52062e+07	2.75121e+07	2.63592e+07	49126524	88909802	69018163	3.10158e+07	4.60148e+07	0.404981	0.064971
Q13492	Phosphatidylinositol-binding clathrin assembly protein OS=Homo sapiens OX=9606 GN=PICALM PE=1 SV=2	18	8	16	8	652	70.7	7.9	40.21	4.35451e+06	1.26358e+06	2.80904e+06	3.6032e+06	636282	2119743	4.67922e+06	6.39155e+06	2.17318	0.60707
Q96G03	Phosphopentomutase OS=Homo sapiens OX=9606 GN=PGM2 PE=1 SV=4	21	8	14	8	612	68.2	6.73	37.69	3.74735e+06	2.71944e+06	3.2334e+06	2.4954e+06	2242945	2.36917e+06	6.73019e+06	1.64833e+07	1.36737	0.092856
Q9H6T0	Epithelial splicing regulatory protein 2 OS=Homo sapiens OX=9606 GN=ESRP2 PE=1 SV=1	15	9	99	8	727	78.4	6.71	162.8	1.48007e+07	1.43527e+07	1.45767e+07	9.68606e+06	7118098	8.40208e+06	7.64375e+06	6.25863e+06	1.76255	0.01217
Q9NZM5	Ribosome biogenesis protein NOP53 OS=Homo sapiens OX=9606 GN=NOP53 PE=1 SV=2	18	5	13	5	478	54.4	10.32	44.2	3808050	6.33355e+06	5.0708e+06	7.14735e+06	3.20511e+06	5176230	2.12478e+06	1.54194e+06	1.0904	0.942184
Q13330	Metastasis-associated protein MTA1 OS=Homo sapiens OX=9606 GN=MTA1 PE=1 SV=2	15	9	24	7	715	80.7	9.26	48.64	4.6012e+06	3.18279e+06	3.892e+06	1.10772e+06	8.00061e+06	4.55416e+06	3265934	7.13652e+06	1.6182	0.773252
Q9Y5K5	Ubiquitin carboxyl-terminal hydrolase isozyme L5 OS=Homo sapiens OX=9606 GN=UCHL5 PE=1 SV=3	30	9	30	9	329	37.6	5.33	58.16	1.23671e+07	16610090	1.44886e+07	2.48721e+06	6.69546e+06	4.59134e+06	5.18971e+06	8.72439e+06	3.71493	0.004573
Q96BK5	PIN2/TERF1-interacting telomerase inhibitor 1 OS=Homo sapiens OX=9606 GN=PINX1 PE=1 SV=2	18	4	25	4	328	37	9.6	54.56	42492539	17958970	3.02258e+07	2.46113e+07	2.69158e+07	2.57635e+07	11165373	16013105	1.17477	0.593558
P51648	Aldehyde dehydrogenase family 3 member A2 OS=Homo sapiens OX=9606 GN=ALDH3A2 PE=1 SV=1	19	8	18	8	485	54.8	7.88	40.74	1.61379e+07	2.20247e+07	1.90813e+07	5.28024e+06	4.24979e+06	4.76501e+06	9044987	7667749	4.03604	0.011876
P0C7P4	Putative cytochrome b-c1 complex subunit Rieske-like protein 1 OS=Homo sapiens OX=9606 GN=UQCRFS1P1 PE=5 SV=1	24	6	21	6	283	30.8	8.87	44.89	8.7466e+07	7.61703e+07	8.18182e+07	198811083	2.00073e+08	1.99442e+08	3.23819e+08	3.63808e+08	0.410238	0.000672
Q9Y2P8	RNA 3'-terminal phosphate cyclase-like protein OS=Homo sapiens OX=9606 GN=RCL1 PE=1 SV=3	29	9	35	9	373	40.8	9.26	88.53	6.35449e+06	5.78439e+06	6.06944e+06	5.85343e+06	11124098	8.48876e+06	4.62737e+06	1.47886e+07	0.765838	0.251916
O60343	TBC1 domain family member 4 OS=Homo sapiens OX=9606 GN=TBC1D4 PE=1 SV=2	9	11	18	11	1298	146.5	7.01	43.58	1.45603e+07	1.49928e+07	1.47766e+07	2.16304e+06	2.68472e+06	2.42388e+06	2046572	2.17733e+06	6.14386	1e-06
Q9NUU7	ATP-dependent RNA helicase DDX19A OS=Homo sapiens OX=9606 GN=DDX19A PE=1 SV=1	24	10	24	10	478	53.9	6.58	42.01	1.27149e+07	12925224	1.28201e+07	3.62974e+06	3.91856e+06	3.77415e+06	7.3267e+06	1.29747e+07	3.40013	0
Q8NFH3	Nucleoporin Nup43 OS=Homo sapiens OX=9606 GN=NUP43 PE=1 SV=1	20	6	30	6	380	42.1	5.63	63.3	2.8003e+07	2.50645e+07	2.65338e+07	8.5109e+06	1.24853e+07	1.04981e+07	11059832	1.10649e+07	2.5901	0.000554
P56182	Ribosomal RNA processing protein 1 homolog A OS=Homo sapiens OX=9606 GN=RRP1 PE=1 SV=1	19	8	36	8	461	52.8	9.33	93.72	1.09361e+07	1.10009e+07	1.09685e+07	1.49885e+07	33064506	2.40265e+07	1.27043e+07	27853954	0.506682	0.129404
Q9NRX1	RNA-binding protein PNO1 OS=Homo sapiens OX=9606 GN=PNO1 PE=1 SV=1	29	6	32	5	252	27.9	9.73	74.68	1.34928e+07	1.52041e+07	1.43484e+07	1.60381e+07	2.13377e+07	18687886	1.35274e+07	1.87276e+07	0.778295	0.093477
P61088	Ubiquitin-conjugating enzyme E2 N OS=Homo sapiens OX=9606 GN=UBE2N PE=1 SV=1	53	7	36	7	152	17.1	6.57	79.79	2.97687e+07	4.84378e+07	3.91032e+07	1.55982e+07	2.53425e+07	20470310	6.88757e+07	8.39642e+07	1.98672	0.054433
Q86T24	Transcriptional regulator Kaiso OS=Homo sapiens OX=9606 GN=ZBTB33 PE=1 SV=2	15	8	15	8	672	74.4	5.12	34.8	2.89665e+06	758857	1.82775e+06	9.07213e+06	8.14115e+06	8606637	1648388	1.9319e+06	0.212781	0.003076
Q7Z794	Keratin, type II cytoskeletal 1b OS=Homo sapiens OX=9606 GN=KRT77 PE=1 SV=3	12	8	130	4	578	61.9	5.99	321.07	2.01237e+07	1.20042e+07	1.60639e+07	2.43397e+06	6.17661e+06	4.30529e+06	4.17637e+06	3.48139e+06	4.31062	0.022742
P11766	Alcohol dehydrogenase class-3 OS=Homo sapiens OX=9606 GN=ADH5 PE=1 SV=4	18	6	19	6	374	39.7	7.49	34.18	4.71663e+06	6.22581e+06	5.47122e+06	1.45631e+06	2110226	1.78327e+06	8.12272e+06	4.2568e+06	3.13924	0.006188
Q9NPQ8	Synembryn-A OS=Homo sapiens OX=9606 GN=RIC8A PE=1 SV=3	18	9	21	7	531	59.7	5.33	49.14	1.65843e+07	2.8974e+07	2.27791e+07	1.47475e+07	1.51144e+07	1.49309e+07	8.84633e+06	1.09168e+07	1.52578	0.159332
P34896	Serine hydroxymethyltransferase, cytosolic OS=Homo sapiens OX=9606 GN=SHMT1 PE=1 SV=1	24	10	23	9	483	53	7.71	48.26	2.68589e+06	3268190	2.97704e+06	2.12953e+06	2.315e+06	2222266	1.0796e+06		1.3412	0.036183
O75746	Electrogenic aspartate/glutamate antiporter SLC25A12, mitochondrial OS=Homo sapiens OX=9606 GN=SLC25A12 PE=1 SV=2	17	11	49	4	678	74.7	8.38	98.4	2.14967e+06	1.06095e+06	1.60531e+06	1656955	1.97209e+06	1.81452e+06		1.40858e+06	0.889182	0.579681
Q15345	Leucine-rich repeat-containing protein 41 OS=Homo sapiens OX=9606 GN=LRRC41 PE=1 SV=3	11	6	24	6	812	88.6	8.38	82.87	8.07634e+06	6922509	7.49943e+06	5230351	4.02908e+06	4.62971e+06	3.76961e+06	4.00437e+06	1.63833	0.003979
Q8TAG9	Exocyst complex component 6 OS=Homo sapiens OX=9606 GN=EXOC6 PE=1 SV=3	14	10	19	10	804	93.7	6.2	41.89	1.72816e+07	1.96006e+07	1.84411e+07	6.45623e+06	5.14675e+06	5.80149e+06	3.77842e+06	4.668e+06	3.20602	0.000364
Q9H0C8	Integrin-linked kinase-associated serine/threonine phosphatase 2C OS=Homo sapiens OX=9606 GN=ILKAP PE=1 SV=1	21	7	26	7	392	42.9	7.09	58.63	3.21569e+06	4.52928e+06	3.87248e+06	1.5055e+06	1.84165e+06	1673573	3.19887e+06	4.69095e+06	2.32962	0.022797
Q06210	Glutamine--fructose-6-phosphate aminotransferase [isomerizing] 1 OS=Homo sapiens OX=9606 GN=GFPT1 PE=1 SV=3	16	9	22	9	699	78.8	7.11	44.71	7.1945e+06	5.0378e+06	6.11615e+06	3588178	4.56187e+06	4.07502e+06	7.16842e+06	7.85493e+06	1.51538	0.064004
Q9P2R3	Rabankyrin-5 OS=Homo sapiens OX=9606 GN=ANKFY1 PE=1 SV=2	11	10	20	10	1169	128.3	6.1	52.83	1.68833e+07	2.08047e+07	1.8844e+07	4.78406e+06	2.38973e+06	3.58689e+06	1.09557e+06	5.15675e+06	5.69263	0.000881
Q6L8Q7	2',5'-phosphodiesterase 12 OS=Homo sapiens OX=9606 GN=PDE12 PE=1 SV=2	17	7	25	7	609	67.3	6.57	67.28	1.67601e+07	1.37226e+07	1.52414e+07	8.39338e+06	9.91011e+06	9.15175e+06	1.56273e+07	1.71425e+07	1.67308	0.008924
P29966	Myristoylated alanine-rich C-kinase substrate OS=Homo sapiens OX=9606 GN=MARCKS PE=1 SV=4	21	5	25	5	332	31.5	4.45	82.13	2.59399e+07	9.42279e+06	1.76813e+07	1.04285e+07	1.91106e+06	6.16979e+06	3.92877e+07	43686667	4.60446	0.121386
Q8IZL8	Proline-, glutamic acid- and leucine-rich protein 1 OS=Homo sapiens OX=9606 GN=PELP1 PE=1 SV=2	10	8	34	8	1130	119.6	4.34	98.21	1.84938e+07	1.48548e+07	1.66743e+07	1.04222e+07	1.92395e+07	1.48308e+07	1.36594e+07	1.8644e+07	1.19696	0.556622
P61106	Ras-related protein Rab-14 OS=Homo sapiens OX=9606 GN=RAB14 PE=1 SV=4	40	6	32	5	215	23.9	6.21	74.1	27883815	2.90955e+07	2.84897e+07	27352044	2.25004e+07	2.49262e+07	1.92562e+07	23511631	1.15025	0.118475
Q86X83	COMM domain-containing protein 2 OS=Homo sapiens OX=9606 GN=COMMD2 PE=1 SV=2	47	6	20	6	199	22.7	6.73	44.1	9.62803e+06	9.85363e+06	9.74083e+06	4.33696e+06	3.41701e+06	3.87698e+06	1.39992e+06	2.60757e+06	2.53639	0.001225
Q8NCM8	Cytoplasmic dynein 2 heavy chain 1 OS=Homo sapiens OX=9606 GN=DYNC2H1 PE=1 SV=4	3	10	16	10	4307	492.3	6.54	31.4	2.59933e+06	4.61967e+06	3.6095e+06	3.37513e+06	3.49125e+06	3.43319e+06	29290422	36566492	1.05156	0.791123
P37108	Signal recognition particle 14 kDa protein OS=Homo sapiens OX=9606 GN=SRP14 PE=1 SV=2	43	8	46	8	136	14.6	10.04	105.31	9.83367e+07	9.40229e+07	9.61798e+07	1.01981e+08	101141934	1.01562e+08	6.44183e+07	7.16345e+07	0.94702	0.0451
Q8WVX9	Fatty acyl-CoA reductase 1 OS=Homo sapiens OX=9606 GN=FAR1 PE=1 SV=1	20	9	37	9	515	59.3	9.17	95.41	2.42897e+07	2.38304e+07	2.40601e+07	3.45866e+06	4.50445e+06	3.98155e+06	2.06832e+06	8.50477e+06	6.11358	2.2e-05
Q9BQ52	Zinc phosphodiesterase ELAC protein 2 OS=Homo sapiens OX=9606 GN=ELAC2 PE=1 SV=2	16	11	37	11	826	92.2	7.9	83.09	1.64533e+07	13997335	1.52253e+07	1.37039e+07	1.14535e+07	1.25787e+07	1.10468e+07	1.34624e+07	1.21691	0.051681
Q7L3T8	Probable proline--tRNA ligase, mitochondrial OS=Homo sapiens OX=9606 GN=PARS2 PE=1 SV=1	23	10	33	10	475	53.2	8.1	56.8	9965935	7.19204e+06	8.57899e+06	5.11592e+06	6.24578e+06	5.68085e+06	8752437	1.12308e+07	1.52022	0.052925
Q16539	Mitogen-activated protein kinase 14 OS=Homo sapiens OX=9606 GN=MAPK14 PE=1 SV=3	27	9	17	9	360	41.3	5.78	40.26	1.51065e+07	1.79637e+07	1.65351e+07	4.63364e+06	4.90553e+06	4.76959e+06	1.53718e+06	1.83444e+06	3.46866	0.004578
P52565	Rho GDP-dissociation inhibitor 1 OS=Homo sapiens OX=9606 GN=ARHGDIA PE=1 SV=3	40	6	29	6	204	23.2	5.11	54.68	15639214	2.5626e+07	2.06326e+07	7.92258e+06	7.807e+06	7.86479e+06	32939984	5.07104e+07	2.62351	0.047372
O75874	Isocitrate dehydrogenase [NADP] cytoplasmic OS=Homo sapiens OX=9606 GN=IDH1 PE=1 SV=2	23	8	21	8	414	46.6	7.01	55.01	9699027	1.39687e+07	1.18339e+07	5.02794e+06	2546150	3.78704e+06	7092812	6.89951e+06	3.3754	0.009126
Q96EE3	Nucleoporin SEH1 OS=Homo sapiens OX=9606 GN=SEH1L PE=1 SV=3	26	7	17	7	360	39.6	8.09	46.28	8.99483e+06	10335426	9.66513e+06	2.02622e+06	1.75719e+06	1.8917e+06	2.20036e+06	1.34128e+06	5.12653	0.001773
Q9HBE1	POZ-, AT hook-, and zinc finger-containing protein 1 OS=Homo sapiens OX=9606 GN=PATZ1 PE=1 SV=1	18	11	44	9	687	74	8.35	49.51	7397751	7.81385e+06	7.6058e+06	9912919	9.38036e+06	9.64664e+06	6.69227e+06	4.84568e+06	0.788841	0.000631
P49773	Adenosine 5'-monophosphoramidase HINT1 OS=Homo sapiens OX=9606 GN=HINT1 PE=1 SV=2	52	4	19	4	126	13.8	6.95	53.5	8.03022e+06	1.503e+07	1.15301e+07	1.2352e+06	2.72434e+06	1.97977e+06	2.33505e+07	1.34752e+07	6.46359	0.037016
Q13601	KRR1 small subunit processome component homolog OS=Homo sapiens OX=9606 GN=KRR1 PE=1 SV=4	21	9	48	9	381	43.6	9.77	105.29	1.93724e+07	2.3795e+07	2.15837e+07	2.68947e+07	29217887	2.80563e+07	5.1536e+07	5.31837e+07	0.77018	0.020264
O43324	Eukaryotic translation elongation factor 1 epsilon-1 OS=Homo sapiens OX=9606 GN=EEF1E1 PE=1 SV=1	58	9	32	9	174	19.8	8.54	74.55	4.44577e+07	5.30097e+07	4.87337e+07	8.56458e+06	1.58334e+07	1.2199e+07	1.89498e+07	2.56864e+07	4.25432	0.000405
P46100	Transcriptional regulator ATRX OS=Homo sapiens OX=9606 GN=ATRX PE=1 SV=6	4	9	12	9	2492	282.4	6.55	28.46	2942411	3005867	2974139	3.51206e+06	5.54051e+06	4.52629e+06	2.20865e+06	3.90918e+06	0.680239	0.117576
Q9Y3U8	60S ribosomal protein L36 OS=Homo sapiens OX=9606 GN=RPL36 PE=1 SV=3	36	6	58	5	105	12.2	11.59	126.58	1.14787e+08	1.19226e+08	1.17006e+08	1.05387e+08	1.16044e+08	1.10715e+08	69580782	8.2049e+07	1.05846	0.166634
P31274	Homeobox protein Hox-C9 OS=Homo sapiens OX=9606 GN=HOXC9 PE=1 SV=3	37	8	33	4	260	29.2	9.04	70.06	5562886	4.24198e+06	4.90243e+06	10136827	8722785	9429806	7.27817e+06	7.3907e+06	0.521846	0.001285
P37198	Nuclear pore glycoprotein p62 OS=Homo sapiens OX=9606 GN=NUP62 PE=1 SV=3	16	6	23	6	522	53.2	5.31	58.66	2.08554e+07	1.95265e+07	2.01909e+07	3011299	2006840	2.50907e+06	1991666	3.35089e+06	8.2711	7e-06
P50213	Isocitrate dehydrogenase [NAD] subunit alpha, mitochondrial OS=Homo sapiens OX=9606 GN=IDH3A PE=1 SV=1	29	8	23	8	366	39.6	6.92	60.46	1.29391e+07	1.71766e+07	1.50579e+07	2.71444e+06	9.03133e+06	5.87289e+06	2.48723e+07	2.72134e+07	3.25952	0.018327
Q13243	Serine/arginine-rich splicing factor 5 OS=Homo sapiens OX=9606 GN=SRSF5 PE=1 SV=1	26	7	41	6	272	31.2	11.59	105.07	4.7069e+07	4.06364e+07	4.38527e+07	3.22994e+07	4.38494e+07	3.80744e+07	2.7112e+07	3.19051e+07	1.16984	0.223499
P82933	28S ribosomal protein S9, mitochondrial OS=Homo sapiens OX=9606 GN=MRPS9 PE=1 SV=2	29	11	30	11	396	45.8	9.51	61.98	2.16135e+07	1.1629e+07	1.66212e+07	1.11591e+07	6285279	8.72219e+06	1.27062e+07	1.79386e+07	2.01319	0.093517
Q9Y281	Cofilin-2 OS=Homo sapiens OX=9606 GN=CFL2 PE=1 SV=1	36	6	40	2	166	18.7	7.88	124.76	2.57112e+06	6.48021e+06	4.52566e+06	1.28528e+06	2.74475e+06	2.01501e+06	7.75255e+06	9.08496e+06	2.472	0.144468
Q99848	Probable rRNA-processing protein EBP2 OS=Homo sapiens OX=9606 GN=EBNA1BP2 PE=1 SV=2	29	7	26	7	306	34.8	10.1	72.4	9.27925e+06	7.86287e+06	8.57106e+06	5.73118e+06	3.16937e+07	1.87124e+07	1.41268e+07	27956702	0.74133	0.308537
Q06203	Amidophosphoribosyltransferase OS=Homo sapiens OX=9606 GN=PPAT PE=1 SV=1	20	10	35	10	517	57.4	6.76	87.55	2.72558e+07	2.41997e+07	2.57278e+07	5517823	8.1972e+06	6.85751e+06	2.05148e+07	2.05825e+07	3.85101	9.8e-05
Q8IU60	m7GpppN-mRNA hydrolase OS=Homo sapiens OX=9606 GN=DCP2 PE=1 SV=3	25	9	22	9	420	48.4	8	46.77	1.53148e+07	1.2284e+07	1.37994e+07	3.23952e+06	3.49237e+06	3365946	2.93643e+06	3.85067e+06	4.10357	0.006659
Q8IUR0	Trafficking protein particle complex subunit 5 OS=Homo sapiens OX=9606 GN=TRAPPC5 PE=1 SV=1	53	8	25	8	188	20.8	9.66	64.58	4.1247e+06	8.19056e+06	6.15763e+06	2.46217e+06	2.3559e+06	2.40903e+06		2.51273e+06	2.55689	0.085531
Q9NQT4	Exosome complex component RRP46 OS=Homo sapiens OX=9606 GN=EXOSC5 PE=1 SV=1	33	6	31	6	235	25.2	7.59	69.01	2.30533e+07	2.10785e+07	22065929	1.56113e+07	1.91823e+07	1.73968e+07	8.68976e+06	1.23202e+07	1.27739	0.026701
P19823	Inter-alpha-trypsin inhibitor heavy chain H2 OS=Homo sapiens OX=9606 GN=ITIH2 PE=1 SV=2	9	8	48	8	946	106.4	6.86	104.17	4.74283e+07	23604242	3.55163e+07	2.9455e+07	83070202	5.62626e+07	1.84658e+08	103477585	0.754861	0.314777
P78417	Glutathione S-transferase omega-1 OS=Homo sapiens OX=9606 GN=GSTO1 PE=1 SV=2	43	10	39	10	241	27.5	6.6	76.06	1.97161e+07	2.1699e+07	2.07075e+07	2552104	4943754	3747929	3.34193e+07	5.08797e+07	5.94254	5.9e-05
Q9NVA2	Septin-11 OS=Homo sapiens OX=9606 GN=SEPTIN11 PE=1 SV=3	24	9	46	7	429	49.4	6.81	100.55	2.51168e+07	3.42588e+07	2.96878e+07	6.34387e+06	14891241	1.06176e+07	3.4688e+07	4.12165e+07	3.1565	0.006255
Q9H270	Vacuolar protein sorting-associated protein 11 homolog OS=Homo sapiens OX=9606 GN=VPS11 PE=1 SV=1	14	12	15	12	941	107.8	7.05	29.83	1.01199e+07	1.28395e+07	1.14797e+07	1.56497e+06	815233	1.1901e+06	753170		10.3543	0.00355
Q96AD5	Patatin-like phospholipase domain-containing protein 2 OS=Homo sapiens OX=9606 GN=PNPLA2 PE=1 SV=1	23	9	19	9	504	55.3	7.08	35.89	9.15647e+06	4.83633e+06	6.9964e+06	1.11844e+06	838665	978555			7.24917	0.039862
Q96B26	Exosome complex component RRP43 OS=Homo sapiens OX=9606 GN=EXOSC8 PE=1 SV=1	31	6	21	6	276	30	5.3	74.97	2.11847e+07	22657708	2.19212e+07	1.18308e+07	18655812	1.52433e+07	3.48919e+07	3.85285e+07	1.48867	0.071093
Q99575	Ribonucleases P/MRP protein subunit POP1 OS=Homo sapiens OX=9606 GN=POP1 PE=1 SV=2	11	9	27	9	1024	114.6	9.22	66.86	9.83433e+06	1.07134e+07	1.02739e+07	1.33141e+07	1.68865e+07	1.51003e+07	8.66567e+06	8.77517e+06	0.686811	0.03633
Q5T3I0	G patch domain-containing protein 4 OS=Homo sapiens OX=9606 GN=GPATCH4 PE=1 SV=2	13	5	26	5	446	50.4	9.63	77.52	7.21344e+06	7.01744e+06	7.11544e+06	10665790	1.3853e+07	1.22594e+07	3539677	3.46859e+06	0.587058	0.030132
O94762	ATP-dependent DNA helicase Q5 OS=Homo sapiens OX=9606 GN=RECQL5 PE=1 SV=2	11	11	26	11	991	108.8	8.56	52.81	1.28195e+07	6.1075e+06	9.4635e+06	1.41341e+07	1.9478e+07	1.68061e+07	5.23167e+06	5.91926e+06	0.572836	0.043982
O60870	DNA/RNA-binding protein KIN17 OS=Homo sapiens OX=9606 GN=KIN PE=1 SV=2	26	9	27	9	393	45.3	8.95	51.92	5.91711e+06	9.95133e+06	7934222	1.30913e+07	12488394	1.27899e+07	5.47077e+06	8.48471e+06	0.620582	0.050174
P53611	Geranylgeranyl transferase type-2 subunit beta OS=Homo sapiens OX=9606 GN=RABGGTB PE=1 SV=2	24	8	26	8	331	36.9	5.03	64.74	52961437	4.08954e+07	4.69284e+07	3.16005e+06	1.58579e+06	2.37292e+06	5.73159e+06	7.66294e+06	21.4067	0.005416
Q9H074	Polyadenylate-binding protein-interacting protein 1 OS=Homo sapiens OX=9606 GN=PAIP1 PE=1 SV=1	20	9	58	9	479	53.5	4.81	123.97	4.04399e+07	4.84239e+07	4.44319e+07	4.89168e+07	4.51648e+07	4.70408e+07	4.2191e+07	4.39804e+07	0.945542	0.38476
Q8N0Z8	tRNA pseudouridine synthase-like 1 OS=Homo sapiens OX=9606 GN=PUSL1 PE=1 SV=1	24	5	14	5	303	33.2	9.85	46.59	1.99946e+06	2.18752e+06	2093490	1.88556e+06	2525466	2.20551e+06	774624		0.962811	0.611821
O75663	TIP41-like protein OS=Homo sapiens OX=9606 GN=TIPRL PE=1 SV=2	38	8	24	8	272	31.4	5.91	53.02	12331097	1.74675e+07	1.48993e+07	1.07692e+06	9.23013e+06	5153527	1.15556e+07	9.45403e+06	6.11346	0.032716
Q9UBE0	SUMO-activating enzyme subunit 1 OS=Homo sapiens OX=9606 GN=SAE1 PE=1 SV=1	34	11	26	11	346	38.4	5.3	51.43	8.94079e+06	11760457	1.03506e+07	1.0548e+06	3.64271e+06	2.34876e+06	1.62447e+07	2.01524e+07	5.68707	0.001984
Q96DV4	39S ribosomal protein L38, mitochondrial OS=Homo sapiens OX=9606 GN=MRPL38 PE=1 SV=2	23	10	35	10	380	44.6	7.53	74.58	1.57044e+07	1.78737e+07	1.6789e+07	1.30267e+07	1.36598e+07	1.33433e+07	3.26327e+07	3.10883e+07	1.25871	0.024095
Q12830	Nucleosome-remodeling factor subunit BPTF OS=Homo sapiens OX=9606 GN=BPTF PE=1 SV=3	3	8	12	7	3046	338.1	6.54	30.58	5420225	5.84822e+06	5.63422e+06	1.58298e+06	1.31526e+06	1.44912e+06	1.55708e+06	1.26647e+06	3.91034	3.9e-05
Q75N03	E3 ubiquitin-protein ligase Hakai OS=Homo sapiens OX=9606 GN=CBLL1 PE=1 SV=1	18	6	26	6	491	54.5	8.29	46.67	2.10881e+07	1.08668e+07	1.59775e+07	2.65648e+07	2.52285e+07	2.58966e+07	1.29234e+07	8189057	0.617246	0.075857
P56545	C-terminal-binding protein 2 OS=Homo sapiens OX=9606 GN=CTBP2 PE=1 SV=1	20	9	34	6	445	48.9	6.95	56.76	1.64986e+07	2.03288e+07	1.84137e+07	17154267	2.10872e+07	1.91207e+07	17151728	2.16783e+07	0.969887	0.678604
Q15750	TGF-beta-activated kinase 1 and MAP3K7-binding protein 1 OS=Homo sapiens OX=9606 GN=TAB1 PE=1 SV=1	25	10	23	10	504	54.6	5.52	51.06	3.77467e+07	3.59104e+07	3.68286e+07	1.11034e+06	1.09964e+06	1.10499e+06	1.021e+06	2.59954e+06	33.3299	0.00022
P20042	Eukaryotic translation initiation factor 2 subunit 2 OS=Homo sapiens OX=9606 GN=EIF2S2 PE=1 SV=2	25	10	50	10	333	38.4	5.8	96.41	24252918	3.37702e+07	2.90116e+07	2.09401e+07	2.73867e+07	2.41634e+07	2.6197e+07	3.27846e+07	1.21514	0.227171
O00186	Syntaxin-binding protein 3 OS=Homo sapiens OX=9606 GN=STXBP3 PE=1 SV=2	20	10	20	10	592	67.7	7.8	45.23	1.88605e+07	1.83746e+07	1.86176e+07	647401	407609	527505	3.3974e+06	1.55759e+06	36.5754	2e-06
Q99816	Tumor susceptibility gene 101 protein OS=Homo sapiens OX=9606 GN=TSG101 PE=1 SV=2	28	10	30	10	390	43.9	6.46	53.07	2.97744e+07	3.74636e+07	3.3619e+07	1.88559e+07	7.63771e+06	1.32468e+07	2.04953e+07	2.32933e+07	2.90752	0.009113
Q969Z0	FAST kinase domain-containing protein 4 OS=Homo sapiens OX=9606 GN=TBRG4 PE=1 SV=1	16	8	17	8	631	70.7	7.42	31.78	9.83892e+06	6217643	8.02828e+06	4.95209e+06	4749395	4.85074e+06	6.63423e+06	4.58819e+06	1.65555	0.092869
Q13564	NEDD8-activating enzyme E1 regulatory subunit OS=Homo sapiens OX=9606 GN=NAE1 PE=1 SV=1	17	7	19	7	534	60.2	5.4	48.43	1.67734e+07	9.26639e+06	1.30199e+07	5.09944e+06	2.24926e+06	3.67435e+06	3.11923e+06	2549318	3.96172	0.036608
P63167	Dynein light chain 1, cytoplasmic OS=Homo sapiens OX=9606 GN=DYNLL1 PE=1 SV=1	40	6	46	3	89	10.4	7.4	104.01	1.27374e+08	1.60803e+08	1.44089e+08	1.21811e+08	1.20424e+08	1.21117e+08	111773654	1.17942e+08	1.18969	0.140039
P27695	DNA-(apurinic or apyrimidinic site) endonuclease OS=Homo sapiens OX=9606 GN=APEX1 PE=1 SV=2	28	7	15	7	318	35.5	8.12	28.67	6.42733e+06	12186055	9.30669e+06	4959793	6.21369e+06	5.58674e+06	1.54017e+07	1.85851e+07	1.68002	0.149251
Q96I51	RCC1-like G exchanging factor-like protein OS=Homo sapiens OX=9606 GN=RCC1L PE=1 SV=3	29	10	26	10	464	49.9	8.29	60.61	5.40363e+06	2.08634e+06	3.74498e+06	2.54434e+06	1.44743e+06	1.99589e+06	1.01707e+07	1.14727e+07	1.97852	0.202233
O43929	Origin recognition complex subunit 4 OS=Homo sapiens OX=9606 GN=ORC4 PE=1 SV=2	21	7	12	7	436	50.3	8	28.84	9.61895e+06	7.75207e+06	8.68551e+06	671784	515187	593486	3519654	3.35967e+06	14.8076	0.004188
Q02750	Dual specificity mitogen-activated protein kinase kinase 1 OS=Homo sapiens OX=9606 GN=MAP2K1 PE=1 SV=2	21	9	29	4	393	43.4	6.62	45.09	8.52259e+07	6.52412e+07	7.52336e+07	5.56571e+07	6.02839e+07	5.79705e+07	1.62355e+08	1.64973e+08	1.29917	0.089009
Q9NZJ0	Denticleless protein homolog OS=Homo sapiens OX=9606 GN=DTL PE=1 SV=3	14	9	29	9	730	79.4	8.87	63.78	26204660	2.37128e+07	2.49587e+07	2.41241e+07	2.10502e+07	2.25871e+07	4.2709e+06	3.52626e+06	1.10842	0.109468
Q9H9Y2	Ribosome production factor 1 OS=Homo sapiens OX=9606 GN=RPF1 PE=1 SV=2	20	7	30	7	349	40.1	10.01	57.33	8.03871e+06	1.03728e+07	9.20573e+06	1.0313e+07	1.60935e+07	13203244	1.01403e+07	1.7405e+07	0.720628	0.12518
P63220	40S ribosomal protein S21 OS=Homo sapiens OX=9606 GN=RPS21 PE=1 SV=1	45	4	20	4	83	9.1	8.5	52.28	1.37191e+07	13027297	1.33732e+07	3.49376e+06	8.39084e+06	5942303	6.35361e+06	1.02891e+07	2.55734	0.032197
Q5SSJ5	Heterochromatin protein 1-binding protein 3 OS=Homo sapiens OX=9606 GN=HP1BP3 PE=1 SV=1	23	12	37	12	553	61.2	9.67	72.31	1.37179e+07	21409231	1.75635e+07	1.16946e+07	2.14842e+07	1.65894e+07	1.84045e+07	24967433	1.12603	0.800471
Q14181	DNA polymerase alpha subunit B OS=Homo sapiens OX=9606 GN=POLA2 PE=1 SV=2	16	7	20	7	598	65.9	5.24	51.57	8.57067e+06	9222721	8.8967e+06	4354130	3.10863e+06	3.73138e+06	1.4442e+06	1.13211e+06	2.42984	0.001013
P51970	NADH dehydrogenase [ubiquinone] 1 alpha subcomplex subunit 8 OS=Homo sapiens OX=9606 GN=NDUFA8 PE=1 SV=3	35	5	31	5	172	20.1	7.65	92.18	2.85551e+07	3.12637e+07	2.99094e+07	6.84136e+06	6.39805e+06	6.6197e+06	11490101	1.24994e+07	4.52163	0.000864
P04632	Calpain small subunit 1 OS=Homo sapiens OX=9606 GN=CAPNS1 PE=1 SV=1	42	7	19	7	268	28.3	5.2	38.42	1.1278e+07	3.23939e+07	2.1836e+07	1.15797e+07	7.54493e+06	9.56233e+06	4.75769e+06	9.09525e+06	2.35446	0.177835
P86790	Vacuolar fusion protein CCZ1 homolog B OS=Homo sapiens OX=9606 GN=CCZ1B PE=1 SV=1	21	10	23	10	482	55.8	6.48	38.6	4.39704e+07	4.87019e+07	4.63361e+07	2.87976e+07	4.19707e+07	3.53842e+07	18627680	27725138	1.34085	0.088923
P85037	Forkhead box protein K1 OS=Homo sapiens OX=9606 GN=FOXK1 PE=1 SV=1	16	8	17	8	733	75.4	9.32	39.53	1.24369e+07	8113704	1.02753e+07	11715849	1.06936e+07	1.12047e+07	8.75015e+06	8.83537e+06	0.918324	0.537258
Q9BYB4	Guanine nucleotide-binding protein subunit beta-like protein 1 OS=Homo sapiens OX=9606 GN=GNB1L PE=1 SV=2	29	8	23	8	327	35.6	7.97	54.95	1.48363e+07	1.6886e+07	1.58612e+07	2.66208e+06	4.62447e+06	3.64327e+06	6.09876e+06	2752500	4.58053	0.000119
Q96FC9	ATP-dependent DNA helicase DDX11 OS=Homo sapiens OX=9606 GN=DDX11 PE=1 SV=1	13	8	12	2	970	108.2	7.31	32.25	1.07015e+06	1.65416e+06	1.36215e+06	1.50306e+06	606400	1.05473e+06			1.48134	0.384418
A8MPP1	Putative ATP-dependent RNA helicase DDX11-like protein 8 OS=Homo sapiens OX=9606 GN=DDX11L8 PE=1 SV=1	12	8	13	2	907	101.7	7.47	30.97	5.34767e+06	5.52937e+06	5.43852e+06	6.11441e+06	1.78308e+07	11972595	2.87168e+06	3.56695e+06	0.549571	0.193069
P51530	DNA replication ATP-dependent helicase/nuclease DNA2 OS=Homo sapiens OX=9606 GN=DNA2 PE=1 SV=3	10	10	32	8	1060	120.3	7.74	74.68	1.02043e+07	1.03984e+07	1.03014e+07	1490996	8.31913e+06	4.90506e+06	5.45535e+06	4.17373e+06	3.41583	0.111421
Q15056	Eukaryotic translation initiation factor 4H OS=Homo sapiens OX=9606 GN=EIF4H PE=1 SV=5	38	6	22	6	248	27.4	7.23	58.85	3.77857e+07	30050828	3.39182e+07	13243432	3.02224e+06	8.13284e+06	2.49198e+07	3.3858e+07	5.98485	0.002892
O60524	Ribosome quality control complex subunit NEMF OS=Homo sapiens OX=9606 GN=NEMF PE=1 SV=4	10	10	24	10	1076	122.9	6.35	42.91	1.48428e+07	1.6347e+07	1.55949e+07	1.84612e+07	1.48992e+07	1.66802e+07	643502	2.24232e+06	0.942121	0.409952
Q14106	Protein Tob2 OS=Homo sapiens OX=9606 GN=TOB2 PE=1 SV=2	25	5	6	5	344	36.6	6.93	24.1	8.20485e+06	5335124	6.76999e+06	1.92242e+06	2.42086e+06	2.17164e+06	1.12807e+06	1155190	3.14519	0.027957
Q9UFC0	Leucine-rich repeat and WD repeat-containing protein 1 OS=Homo sapiens OX=9606 GN=LRWD1 PE=1 SV=2	20	9	21	9	647	70.8	7.21	48.14	1.51611e+07	1.06787e+07	1.29199e+07	7.76378e+06	8.45285e+06	8.10831e+06	1449063	1.93266e+06	1.59534	0.062172
P31269	Homeobox protein Hox-A9 OS=Homo sapiens OX=9606 GN=HOXA9 PE=1 SV=4	40	9	33	4	272	30.2	8.62	81.21	3922520	1.04159e+07	7.16923e+06	1.21562e+07	2.23899e+07	1.72731e+07	1.92862e+07	2.13889e+07	0.441669	0.054569
Q86VM9	Zinc finger CCCH domain-containing protein 18 OS=Homo sapiens OX=9606 GN=ZC3H18 PE=1 SV=2	10	8	18	8	953	106.3	8.32	38.17	7.12113e+06	5.13144e+06	6.12628e+06	1.65688e+07	1.92667e+07	1.79178e+07	2.75285e+06	8627139	0.343211	0.000417
Q6DKJ4	Nucleoredoxin OS=Homo sapiens OX=9606 GN=NXN PE=1 SV=2	20	6	16	6	435	48.4	4.97	50.16	1.42059e+07	1.6121e+07	1.51634e+07	287984	269623	278804	1.96724e+06	447420	54.4268	0.001375
Q9H6D7	HAUS augmin-like complex subunit 4 OS=Homo sapiens OX=9606 GN=HAUS4 PE=1 SV=1	27	10	24	10	363	42.4	5.68	38.58	1.00684e+07	12369786	1.12191e+07	781288	801680	791484	399384		14.1763	0.004032
Q9UPN7	Serine/threonine-protein phosphatase 6 regulatory subunit 1 OS=Homo sapiens OX=9606 GN=PPP6R1 PE=1 SV=5	14	8	17	8	881	96.7	4.55	42.88	7.22443e+06	7.57978e+06	7.4021e+06	2.11968e+06	1.82279e+06	1.97124e+06	1.50071e+06	2.187e+06	3.76933	3e-06
O95801	Tetratricopeptide repeat protein 4 OS=Homo sapiens OX=9606 GN=TTC4 PE=1 SV=3	25	10	35	10	387	44.7	5.6	64.13	92478583	8.52659e+07	8.88722e+07	5.1074e+07	5.60573e+07	5.35656e+07	7.31801e+07	7.56506e+07	1.66153	0.000313
Q7L523	Ras-related GTP-binding protein A OS=Homo sapiens OX=9606 GN=RRAGA PE=1 SV=1	30	7	21	7	313	36.5	7.72	43.52	9561103	9.90578e+06	9.73344e+06	1.86817e+06	4.86562e+06	3.3669e+06	2.42993e+06	3.45343e+06	3.36717	0.016946
Q9H8K7	ATPase PAAT OS=Homo sapiens OX=9606 GN=PAAT PE=1 SV=2	15	4	7	4	445	49.2	6.25	28.25	2187876	2.35697e+06	2.27242e+06	968537	803871	886204			2.5791	3.5e-05
Q8WU90	Zinc finger CCCH domain-containing protein 15 OS=Homo sapiens OX=9606 GN=ZC3H15 PE=1 SV=1	21	9	65	9	426	48.6	5.31	141.02	2.68385e+07	2.124e+07	2.40393e+07	1.79851e+07	2.00389e+07	1.9012e+07	1.62717e+07	1.67956e+07	1.26689	0.075663
P99999	Cytochrome c OS=Homo sapiens OX=9606 GN=CYCS PE=1 SV=2	46	7	46	7	105	11.7	9.57	110.8	18073230	2.67588e+07	2.2416e+07	11571090	1.96386e+07	1.56048e+07	4.25775e+07	5.78329e+07	1.50505	0.117781
Q15369	Elongin-C OS=Homo sapiens OX=9606 GN=ELOC PE=1 SV=1	65	6	42	6	112	12.5	4.78	48.02	640710347	3.02543e+08	4.71627e+08	6.96428e+08	4.11802e+08	5.54115e+08	1.73723e+08	2.31189e+08	0.891207	0.554159
Q96IJ6	Mannose-1-phosphate guanyltransferase alpha OS=Homo sapiens OX=9606 GN=GMPPA PE=1 SV=1	21	7	17	7	420	46.3	7.21	38.3	1.45248e+07	1.24781e+07	1.35014e+07	4.01927e+06	3.49401e+06	3.75664e+06	2.54949e+06	3.062e+06	3.60578	0.002255
Q9Y3Z3	Deoxynucleoside triphosphate triphosphohydrolase SAMHD1 OS=Homo sapiens OX=9606 GN=SAMHD1 PE=1 SV=2	15	8	27	8	626	72.2	7.14	61.38	2.78502e+07	2.77705e+07	2.78104e+07	4.20302e+07	42580375	4.23053e+07	3.33929e+07	3.29009e+07	0.657392	8.9e-05
Q13627	Dual specificity tyrosine-phosphorylation-regulated kinase 1A OS=Homo sapiens OX=9606 GN=DYRK1A PE=1 SV=2	11	8	26	8	763	85.5	8.75	44.52	9.78971e+06	1.06176e+07	1.02037e+07	6.89265e+06	7.35481e+06	7.12373e+06	4.21518e+06	4233450	1.43335	0.001224
Q8WXX5	DnaJ homolog subfamily C member 9 OS=Homo sapiens OX=9606 GN=DNAJC9 PE=1 SV=1	30	7	34	7	260	29.9	5.73	76.34	14162046	14012035	1.4087e+07	1.10499e+07	1.17765e+07	11413213	7.88677e+06	1.15428e+07	1.23511	0.004634
O60749	Sorting nexin-2 OS=Homo sapiens OX=9606 GN=SNX2 PE=1 SV=2	19	8	18	7	519	58.4	5.12	48.09	1.29568e+07	8.90719e+06	1.0932e+07	1.43908e+06	1.43832e+06	1.4387e+06	6.95193e+06	8379575	7.59852	0.014828
Q9Y296	Trafficking protein particle complex subunit 4 OS=Homo sapiens OX=9606 GN=TRAPPC4 PE=1 SV=1	51	10	37	10	219	24.3	6.21	76.5	2.54532e+07	2.49408e+07	2.5197e+07	1.27835e+07	1.3611e+07	1.31972e+07	6.63424e+06	7.7093e+06	1.91051	1.1e-05
Q9NZ01	Very-long-chain enoyl-CoA reductase OS=Homo sapiens OX=9606 GN=TECR PE=1 SV=1	27	8	39	8	308	36	9.45	81.21	21488980	22307679	2.18983e+07	1.40723e+07	10819904	1.24461e+07	1.41863e+07	1.66802e+07	1.77983	0.006889
O00308	NEDD4-like E3 ubiquitin-protein ligase WWP2 OS=Homo sapiens OX=9606 GN=WWP2 PE=1 SV=2	13	11	47	6	870	98.9	7.12	87.59	1.45858e+06	3.65176e+06	2.55517e+06	4.07877e+06	4.32925e+06	4.20401e+06	1.48091e+06	3398064	0.608153	0.119392
Q9UBQ7	Glyoxylate reductase/hydroxypyruvate reductase OS=Homo sapiens OX=9606 GN=GRHPR PE=1 SV=1	43	10	29	9	328	35.6	7.39	65.84	5.03322e+06	5.95587e+06	5.49454e+06	2.47198e+06	3.52785e+06	2.99992e+06	4.81934e+06	1.06935e+07	1.87059	0.00373
Q9ULW3	Activator of basal transcription 1 OS=Homo sapiens OX=9606 GN=ABT1 PE=1 SV=1	36	9	34	9	272	31.1	9.88	60.25	6.03133e+06	3.11012e+06	4.57072e+06	5.87473e+06	1.41554e+07	1.00151e+07		3.96273e+06	0.519104	0.139223
Q9H8H2	Probable ATP-dependent RNA helicase DDX31 OS=Homo sapiens OX=9606 GN=DDX31 PE=1 SV=2	12	7	19	7	851	94	9.99	38.42	3.67044e+06	4.31957e+06	3.995e+06	6.74942e+06	4919247	5.83434e+06	2.30211e+06	4.42775e+06	0.696253	0.060288
P05549	Transcription factor AP-2-alpha OS=Homo sapiens OX=9606 GN=TFAP2A PE=1 SV=1	20	8	38	8	437	48	8.02	109.83	17708867	13373071	15540969	1.59452e+07	16215138	1.60801e+07	7.07746e+06	1.24803e+07	0.966515	0.708842
P13798	Acylamino-acid-releasing enzyme OS=Homo sapiens OX=9606 GN=APEH PE=1 SV=4	14	9	41	9	732	81.2	5.48	92.7	1.44975e+07	1.44282e+07	1.44628e+07	6.32477e+06	6222624	6.2737e+06	9.82327e+06	10583085	2.30541	0
Q9BXW7	Haloacid dehalogenase-like hydrolase domain-containing 5 OS=Homo sapiens OX=9606 GN=HDHD5 PE=1 SV=1	16	5	14	5	423	46.3	8.13	41.34	5.39554e+06	6.46366e+06	5.9296e+06	1.7319e+06	3.3712e+06	2.55155e+06	6.94419e+06	7.45647e+06	2.50219	0.006276
Q01130	Serine/arginine-rich splicing factor 2 OS=Homo sapiens OX=9606 GN=SRSF2 PE=1 SV=4	23	5	45	3	221	25.5	11.85	99.99	5.13638e+07	8.84054e+07	6.98846e+07	4.70433e+07	1.00432e+08	7.37377e+07	9.83852e+07	1.19306e+08	1.04304	0.848443
[truncated: 1,018 more rows]
