# Supplementary material for: Degradation‐Based Protein Profiling: A Case Study of Celastrol
Source: Adv Sci (Weinh). 2024 Apr 25;11(25):2308186. doi: 10.1002/advs.202308186 (PMC11220716; doi:10.1002/advs.202308186)
Supplement: Supplementary file 4 — Supporting Information [file ADVS-11-2308186-s001.xlsx]

## Sheet: Celastrol-1
Accession	Description	Abundances: DMSO-1	Abundances: DMSO-2	Abundances: DMSO-3	Abundances: Celastrol-1	Abundances: Celastrol-2	Abundances: Celastrol-3	Average	P-value						1	1	1
P35579	Myosin-9 OS=Homo sapiens OX=9606 GN=MYH9 PE=1 SV=4	536835	514105	511287	560926	520807	516173	1.02249	0.183358	1.04488	1.01304	1.00956	1.02249	0.183358
Q14204	Cytoplasmic dynein 1 heavy chain 1 OS=Homo sapiens OX=9606 GN=DYNC1H1 PE=1 SV=5	236859	230912	212953	235944	231454	213775	1.00078	0.772495	0.996136	1.00235	1.00386	1.00078	0.772495
Q01082	Spectrin beta chain, non-erythrocytic 1 OS=Homo sapiens OX=9606 GN=SPTBN1 PE=1 SV=2	321055	308844	304960	332188	299961	301486	0.998174	0.931946	1.03468	0.971237	0.988611	0.998174	0.931946
Q13813	Spectrin alpha chain, non-erythrocytic 1 OS=Homo sapiens OX=9606 GN=SPTAN1 PE=1 SV=3	274177	280557	311492	274460	273860	305565	0.986045	0.208639	1.00103	0.976128	0.980974	0.986045	0.208639
P21333	Filamin-A OS=Homo sapiens OX=9606 GN=FLNA PE=1 SV=4	273510	231304	263732	268295	223722	253936	0.970335	0.0320986	0.980933	0.967217	0.962854	0.970335	0.0320986
Q9Y490	Talin-1 OS=Homo sapiens OX=9606 GN=TLN1 PE=1 SV=3	192707	199370	195526	192962	193332	190860	0.98239	0.209445	1.00132	0.969716	0.976132	0.98239	0.209445
Q15149	Plectin OS=Homo sapiens OX=9606 GN=PLEC PE=1 SV=3	204048	209127	203477	188021	190558	194183	0.928996	0.0319555	0.921455	0.911205	0.954327	0.928996	0.0319555
P35580	Myosin-10 OS=Homo sapiens OX=9606 GN=MYH10 PE=1 SV=3	147928	159513	159931	149911	156630	156571	0.991443	0.518555	1.01341	0.981925	0.978996	0.991443	0.518555
O75369	Filamin-B OS=Homo sapiens OX=9606 GN=FLNB PE=1 SV=2	155033	131979	140204	152887	127529	135015	0.97181	0.0600312	0.986158	0.966282	0.96299	0.97181	0.0600312
P07814	Bifunctional glutamate/proline--tRNA ligase OS=Homo sapiens OX=9606 GN=EPRS1 PE=1 SV=5	224564	227079	242627	240950	239496	251543	1.0548	0.034531	1.07297	1.05468	1.03675	1.0548	0.034531
Q14980	Nuclear mitotic apparatus protein 1 OS=Homo sapiens OX=9606 GN=NUMA1 PE=1 SV=2	165917	203570	194974	166237	200963	196440	0.998879	0.870352	1.00193	0.987195	1.00752	0.998879	0.870352
P07900	Heat shock protein HSP 90-alpha OS=Homo sapiens OX=9606 GN=HSP90AA1 PE=1 SV=5	470856	477793	433972	535735	540233	482936	1.1271	0.00339565	1.13779	1.13068	1.11283	1.1271	0.00339565
P78527	DNA-dependent protein kinase catalytic subunit OS=Homo sapiens OX=9606 GN=PRKDC PE=1 SV=3	174253	170822	172266	160050	162306	164030	0.940275	0.031776	0.91849	0.950147	0.952187	0.940275	0.031776
P10809	60 kDa heat shock protein, mitochondrial OS=Homo sapiens OX=9606 GN=HSPD1 PE=1 SV=2	373769	363871	355356	401482	383675	374732	1.06103	0.0113423	1.07414	1.05443	1.05453	1.06103	0.0113423
P08238	Heat shock protein HSP 90-beta OS=Homo sapiens OX=9606 GN=HSP90AB1 PE=1 SV=4	254603	250046	265998	273665	264773	280288	1.0625	0.0102096	1.07487	1.0589	1.05372	1.0625	0.0102096
P12270	Nucleoprotein TPR OS=Homo sapiens OX=9606 GN=TPR PE=1 SV=3	156693	141410	158277	158640	142587	160316	1.01121	0.0163108	1.01243	1.00832	1.01288	1.01121	0.0163108
P11388	DNA topoisomerase 2-alpha OS=Homo sapiens OX=9606 GN=TOP2A PE=1 SV=3	245747	202254	206909	269910	211235	218496	1.06624	0.0560917	1.09833	1.04441	1.056	1.06624	0.0560917
O75643	U5 small nuclear ribonucleoprotein 200 kDa helicase OS=Homo sapiens OX=9606 GN=SNRNP200 PE=1 SV=2	135054	107736	119581	127986	104048	112536	0.951506	0.0223795	0.947661	0.965768	0.941089	0.951506	0.0223795
P49327	Fatty acid synthase OS=Homo sapiens OX=9606 GN=FASN PE=1 SV=3	139846	139186	136336	131028	130993	129122	0.941723	0.00253811	0.936947	0.941136	0.947086	0.941723	0.00253811
P09874	Poly [ADP-ribose] polymerase 1 OS=Homo sapiens OX=9606 GN=PARP1 PE=1 SV=4	194842	207544	233842	212716	230190	256001	1.09854	0.00294695	1.09173	1.10911	1.09476	1.09854	0.00294695
Q00610	Clathrin heavy chain 1 OS=Homo sapiens OX=9606 GN=CLTC PE=1 SV=5	145567	144761	132266	145737	144016	136503	1.00935	0.50117	1.00117	0.994849	1.03204	1.00935	0.50117
P13639	Elongation factor 2 OS=Homo sapiens OX=9606 GN=EEF2 PE=1 SV=4	338581	317791	307230	329232	302331	297953	0.964514	0.0331185	0.972387	0.951351	0.969805	0.964514	0.0331185
P14618	Pyruvate kinase PKM OS=Homo sapiens OX=9606 GN=PKM PE=1 SV=4	298691	339678	301535	295766	328820	297792	0.981943	0.123	0.990207	0.968033	0.987588	0.981943	0.123
Q14008	Cytoskeleton-associated protein 5 OS=Homo sapiens OX=9606 GN=CKAP5 PE=1 SV=3	132232	130039	144002	131146	129764	139419	0.985948	0.261039	0.991789	0.997881	0.968174	0.985948	0.261039
P11142	Heat shock cognate 71 kDa protein OS=Homo sapiens OX=9606 GN=HSPA8 PE=1 SV=1	348832	385236	363034	404870	438037	412047	1.14424	0.00323571	1.16065	1.13706	1.13501	1.14424	0.00323571
Q7Z6Z7	E3 ubiquitin-protein ligase HUWE1 OS=Homo sapiens OX=9606 GN=HUWE1 PE=1 SV=3	88098.4	67186.6	77224.7	79222	65306.3	74043.3	0.943354	0.127041	0.899244	0.972014	0.958803	0.943354	0.127041
P26038	Moesin OS=Homo sapiens OX=9606 GN=MSN PE=1 SV=3	263811	274861	257184	285312	296903	285360	1.09042	0.0110356	1.0815	1.08019	1.10956	1.09042	0.0110356
P55072	Transitional endoplasmic reticulum ATPase OS=Homo sapiens OX=9606 GN=VCP PE=1 SV=4	181371	190700	161181	176898	178505	160795	0.969665	0.233856	0.975337	0.936052	0.997604	0.969665	0.233856
P42704	Leucine-rich PPR motif-containing protein, mitochondrial OS=Homo sapiens OX=9606 GN=LRPPRC PE=1 SV=3	136198	130449	118974	131654	122662	114396	0.956152	0.0321588	0.966632	0.940307	0.961516	0.956152	0.0321588
P34932	Heat shock 70 kDa protein 4 OS=Homo sapiens OX=9606 GN=HSPA4 PE=1 SV=4	184042	176899	178277	201408	190498	189006	1.07714	0.0159718	1.09436	1.07688	1.06018	1.07714	0.0159718
P49792	E3 SUMO-protein ligase RanBP2 OS=Homo sapiens OX=9606 GN=RANBP2 PE=1 SV=2	126520	136007	127082	124870	132905	122064	0.97489	0.0829271	0.986959	0.977194	0.960517	0.97489	0.0829271
P31948	Stress-induced-phosphoprotein 1 OS=Homo sapiens OX=9606 GN=STIP1 PE=1 SV=1	249663	245829	281060	266818	258127	296969	1.05845	0.00865497	1.06872	1.05003	1.0566	1.05845	0.00865497
Q6P2Q9	Pre-mRNA-processing-splicing factor 8 OS=Homo sapiens OX=9606 GN=PRPF8 PE=1 SV=2	115617	109533	115460	108584	106431	112436	0.961557	0.075484	0.939177	0.971679	0.973814	0.961557	0.075484
P13010	X-ray repair cross-complementing protein 5 OS=Homo sapiens OX=9606 GN=XRCC5 PE=1 SV=3	159495	158744	164495	164664	158442	157284	0.995558	0.858969	1.03241	0.998099	0.956165	0.995558	0.858969
P19338	Nucleolin OS=Homo sapiens OX=9606 GN=NCL PE=1 SV=3	331467	341138	345500	372206	395926	378406	1.12625	0.0217778	1.12291	1.16061	1.09524	1.12625	0.0217778
P22314	Ubiquitin-like modifier-activating enzyme 1 OS=Homo sapiens OX=9606 GN=UBA1 PE=1 SV=3	124497	133191	128530	125816	129871	125331	0.986925	0.384319	1.01059	0.975072	0.975114	0.986925	0.384319
O43707	Alpha-actinin-4 OS=Homo sapiens OX=9606 GN=ACTN4 PE=1 SV=2	153891	144366	160793	153712	139094	153672	0.972678	0.175738	0.998839	0.96348	0.955714	0.972678	0.175738
P49588	Alanine--tRNA ligase, cytoplasmic OS=Homo sapiens OX=9606 GN=AARS1 PE=1 SV=2	145950	132403	146451	147494	141001	150795	1.03506	0.158552	1.01058	1.06493	1.02966	1.03506	0.158552
P78371	T-complex protein 1 subunit beta OS=Homo sapiens OX=9606 GN=CCT2 PE=1 SV=4	157362	174415	163373	159947	166918	158109	0.980407	0.395877	1.01642	0.957016	0.967782	0.980407	0.395877
O60610	Protein diaphanous homolog 1 OS=Homo sapiens OX=9606 GN=DIAPH1 PE=1 SV=2	146603	139908	150822	153825	143738	154974	1.03472	0.0411639	1.04927	1.02737	1.02753	1.03472	0.0411639
Q00839	Heterogeneous nuclear ribonucleoprotein U OS=Homo sapiens OX=9606 GN=HNRNPU PE=1 SV=6	274643	302114	280719	289205	304827	273613	1.01223	0.6436	1.05302	1.00898	0.974688	1.01223	0.6436
Q5T4S7	E3 ubiquitin-protein ligase UBR4 OS=Homo sapiens OX=9606 GN=UBR4 PE=1 SV=1	66078.9	65198.8	60103.6	66205.4	71118.7	59914.4	1.02985	0.430962	1.00191	1.0908	0.996852	1.02985	0.430962
P60709	Actin, cytoplasmic 1 OS=Homo sapiens OX=9606 GN=ACTB PE=1 SV=1	522732	479388	413820	518577	462808	402686	0.976852	0.0997634	0.992051	0.965413	0.973093	0.976852	0.0997634
P11586	C-1-tetrahydrofolate synthase, cytoplasmic OS=Homo sapiens OX=9606 GN=MTHFD1 PE=1 SV=4	152025	148995	162172	154764	152824	162357	1.01495	0.175362	1.01802	1.0257	1.00114	1.01495	0.175362
P13796	Plastin-2 OS=Homo sapiens OX=9606 GN=LCP1 PE=1 SV=6	186486	194365	167731	194363	202638	172369	1.03748	0.016774	1.04224	1.04256	1.02765	1.03748	0.016774
P22102	Trifunctional purine biosynthetic protein adenosine-3 OS=Homo sapiens OX=9606 GN=GART PE=1 SV=1	112501	107220	128601	129315	109531	147929	1.1071	0.129302	1.14946	1.02155	1.1503	1.1071	0.129302
P08670	Vimentin OS=Homo sapiens OX=9606 GN=VIM PE=1 SV=4	263578	251516	220196	261051	247210	218456	0.988462	0.0553891	0.990413	0.982877	0.992096	0.988462	0.0553891
P33991	DNA replication licensing factor MCM4 OS=Homo sapiens OX=9606 GN=MCM4 PE=1 SV=5	134092	139971	138624	130365	135681	131689	0.963843	0.0353622	0.972209	0.96935	0.949968	0.963843	0.0353622
P52272	Heterogeneous nuclear ribonucleoprotein M OS=Homo sapiens OX=9606 GN=HNRNPM PE=1 SV=3	167294	184192	203723	183819	204786	214932	1.08853	0.0356274	1.09878	1.1118	1.05502	1.08853	0.0356274
P27708	CAD protein OS=Homo sapiens OX=9606 GN=CAD PE=1 SV=3	86967.4	82697.3	75464.6	81948.3	77201.4	71373.1	0.940537	0.00372693	0.942288	0.933542	0.945783	0.940537	0.00372693
P08133	Annexin A6 OS=Homo sapiens OX=9606 GN=ANXA6 PE=1 SV=3	155436	150286	149256	149806	146716	148023	0.977253	0.106604	0.963776	0.976242	0.991741	0.977253	0.106604
Q92598	Heat shock protein 105 kDa OS=Homo sapiens OX=9606 GN=HSPH1 PE=1 SV=1	101709	99292.8	116281	116491	116252	133931	1.15597	0.00239129	1.14534	1.17079	1.15179	1.15597	0.00239129
P04406	Glyceraldehyde-3-phosphate dehydrogenase OS=Homo sapiens OX=9606 GN=GAPDH PE=1 SV=3	363181	341165	315861	367577	324584	317435	0.989496	0.638539	1.0121	0.951399	1.00498	0.989496	0.638539
P06733	Alpha-enolase OS=Homo sapiens OX=9606 GN=ENO1 PE=1 SV=2	366210	338889	341394	375442	342473	337377	1.00801	0.534094	1.02521	1.01058	0.988233	1.00801	0.534094
Q14152	Eukaryotic translation initiation factor 3 subunit A OS=Homo sapiens OX=9606 GN=EIF3A PE=1 SV=1	161247	166399	173885	152543	158345	168544	0.955633	0.0240778	0.946019	0.951598	0.969281	0.955633	0.0240778
P11717	Cation-independent mannose-6-phosphate receptor OS=Homo sapiens OX=9606 GN=IGF2R PE=1 SV=3	93668.8	90917.2	76438.3	94279.5	91207.2	85410.4	1.04236	0.376083	1.00652	1.00319	1.11738	1.04236	0.376083
O95347	Structural maintenance of chromosomes protein 2 OS=Homo sapiens OX=9606 GN=SMC2 PE=1 SV=2	140747	134226	163909	150301	137198	162904	1.02797	0.324101	1.06788	1.02215	0.99387	1.02797	0.324101
Q09666	Neuroblast differentiation-associated protein AHNAK OS=Homo sapiens OX=9606 GN=AHNAK PE=1 SV=2	57778.4	49643.3	66303.7	56758	49129.8	66195	0.990119	0.166445	0.982339	0.989656	0.998361	0.990119	0.166445
Q9NTJ3	Structural maintenance of chromosomes protein 4 OS=Homo sapiens OX=9606 GN=SMC4 PE=1 SV=2	104851	112313	121745	107870	111104	117220	0.99362	0.77089	1.0288	0.989231	0.962831	0.99362	0.77089
Q9UPN3	Microtubule-actin cross-linking factor 1, isoforms 1/2/3/5 OS=Homo sapiens OX=9606 GN=MACF1 PE=1 SV=4	51019.7	56609.9	53186.5	46333.8	58827.1	55438.2	0.996552	0.94494	0.908155	1.03917	1.04234	0.996552	0.94494
P48643	T-complex protein 1 subunit epsilon OS=Homo sapiens OX=9606 GN=CCT5 PE=1 SV=1	197648	182220	210577	218813	195017	222874	1.07857	0.033102	1.10709	1.07023	1.0584	1.07857	0.033102
Q9P2J5	Leucine--tRNA ligase, cytoplasmic OS=Homo sapiens OX=9606 GN=LARS1 PE=1 SV=2	100429	80614.6	99398.5	105812	81903.4	99091.5	1.02217	0.314648	1.05361	1.01599	0.996911	1.02217	0.314648
O75533	Splicing factor 3B subunit 1 OS=Homo sapiens OX=9606 GN=SF3B1 PE=1 SV=3	101161	92968.1	96560.6	100139	93530.4	94457.2	0.991387	0.39757	0.989897	1.00605	0.978217	0.991387	0.39757
Q7KZF4	Staphylococcal nuclease domain-containing protein 1 OS=Homo sapiens OX=9606 GN=SND1 PE=1 SV=1	125094	141199	117678	127065	139886	121462	1.01287	0.397437	1.01576	0.9907	1.03215	1.01287	0.397437
P68104	Elongation factor 1-alpha 1 OS=Homo sapiens OX=9606 GN=EEF1A1 PE=1 SV=1	282610	308074	339670	295516	311402	327916	1.00729	0.783506	1.04567	1.0108	0.965394	1.00729	0.783506
Q08211	ATP-dependent RNA helicase A OS=Homo sapiens OX=9606 GN=DHX9 PE=1 SV=4	98414.9	86494.8	85739	97489.8	86481.5	82957.1	0.986	0.282174	0.9906	0.999846	0.967554	0.986	0.282174
Q99832	T-complex protein 1 subunit eta OS=Homo sapiens OX=9606 GN=CCT7 PE=1 SV=2	139361	153348	133722	146343	170254	147548	1.08792	0.0437081	1.0501	1.11025	1.1034	1.08792	0.0437081
P20700	Lamin-B1 OS=Homo sapiens OX=9606 GN=LMNB1 PE=1 SV=2	158752	185973	160020	156596	178683	154675	0.971271	0.0657609	0.986416	0.960801	0.966597	0.971271	0.0657609
P40227	T-complex protein 1 subunit zeta OS=Homo sapiens OX=9606 GN=CCT6A PE=1 SV=3	122288	126638	130522	130371	132625	138897	1.05918	0.0100397	1.06609	1.04728	1.06416	1.05918	0.0100397
P12268	Inosine-5'-monophosphate dehydrogenase 2 OS=Homo sapiens OX=9606 GN=IMPDH2 PE=1 SV=2	94340.3	101106	85305.8	93575.7	95716.1	81809.7	0.965867	0.127123	0.991895	0.94669	0.959017	0.965867	0.127123
Q9Y5B9	FACT complex subunit SPT16 OS=Homo sapiens OX=9606 GN=SUPT16H PE=1 SV=1	114568	123216	133599	116320	125525	131403	1.00587	0.652613	1.0153	1.01874	0.983561	1.00587	0.652613
O00410	Importin-5 OS=Homo sapiens OX=9606 GN=IPO5 PE=1 SV=4	90923.6	90417.9	80810.6	86303.1	87819.4	75853.5	0.953034	0.0393842	0.949183	0.971261	0.938658	0.953034	0.0393842
P31939	Bifunctional purine biosynthesis protein ATIC OS=Homo sapiens OX=9606 GN=ATIC PE=1 SV=3	113331	108540	91712	117460	111651	91847	1.02219	0.171344	1.03643	1.02866	1.00147	1.02219	0.171344
P50990	T-complex protein 1 subunit theta OS=Homo sapiens OX=9606 GN=CCT8 PE=1 SV=4	173056	176616	185748	173524	170054	180524	0.979141	0.225982	1.0027	0.962846	0.971875	0.979141	0.225982
P00558	Phosphoglycerate kinase 1 OS=Homo sapiens OX=9606 GN=PGK1 PE=1 SV=3	191092	220231	206191	206863	222204	209373	1.03564	0.268897	1.08253	1.00896	1.01543	1.03564	0.268897
Q02880	DNA topoisomerase 2-beta OS=Homo sapiens OX=9606 GN=TOP2B PE=1 SV=3	81276.5	74704.6	78388.7	85026.7	74469.9	80085.4	1.02155	0.269084	1.04614	0.996858	1.02164	1.02155	0.269084
P68371	Tubulin beta-4B chain OS=Homo sapiens OX=9606 GN=TUBB4B PE=1 SV=1	31254.1	36676	28991.1	32240.4	36122.2	28627.5	1.00131	0.939166	1.03156	0.9849	0.987458	1.00131	0.939166
P07437	Tubulin beta chain OS=Homo sapiens OX=9606 GN=TUBB PE=1 SV=2	307976	334990	275816	322729	335809	285229	1.02816	0.171497	1.0479	1.00244	1.03413	1.02816	0.171497
P12956	X-ray repair cross-complementing protein 6 OS=Homo sapiens OX=9606 GN=XRCC6 PE=1 SV=2	163668	153189	159305	181717	164905	164644	1.07343	0.080618	1.11028	1.07648	1.03351	1.07343	0.080618
P41252	Isoleucine--tRNA ligase, cytoplasmic OS=Homo sapiens OX=9606 GN=IARS1 PE=1 SV=2	99850.6	100286	97255.1	98983.7	98949.6	93973.7	0.981419	0.137149	0.991318	0.986678	0.96626	0.981419	0.137149
P12814	Alpha-actinin-1 OS=Homo sapiens OX=9606 GN=ACTN1 PE=1 SV=2	60778	55446	50859.8	61627.3	56796	49735	1.0054	0.738188	1.01397	1.02435	0.977884	1.0054	0.738188
P49368	T-complex protein 1 subunit gamma OS=Homo sapiens OX=9606 GN=CCT3 PE=1 SV=4	113875	108054	119999	118348	110007	119511	1.01776	0.291606	1.03928	1.01808	0.995932	1.01776	0.291606
P53621	Coatomer subunit alpha OS=Homo sapiens OX=9606 GN=COPA PE=1 SV=2	75835.4	72774.4	69450.5	72956	70809.5	73894.8	0.999674	0.992877	0.962031	0.973	1.06399	0.999674	0.992877
P29401	Transketolase OS=Homo sapiens OX=9606 GN=TKT PE=1 SV=3	99297.2	108909	109742	101279	107621	109339	1.00149	0.890354	1.01996	0.988176	0.996325	1.00149	0.890354
P38646	Stress-70 protein, mitochondrial OS=Homo sapiens OX=9606 GN=HSPA9 PE=1 SV=2	126030	137032	137698	134962	140780	143820	1.04756	0.064083	1.07087	1.02735	1.04446	1.04756	0.064083
O95757	Heat shock 70 kDa protein 4L OS=Homo sapiens OX=9606 GN=HSPA4L PE=1 SV=3	85207.3	93898.4	88497.5	99668.8	104274	97625.4	1.12779	0.0261337	1.16972	1.1105	1.10314	1.12779	0.0261337
P46940	Ras GTPase-activating-like protein IQGAP1 OS=Homo sapiens OX=9606 GN=IQGAP1 PE=1 SV=1	88367.8	76797.5	87465.9	89889.2	79625.8	84924.6	1.00833	0.711262	1.01722	1.03683	0.970945	1.00833	0.711262
Q15029	116 kDa U5 small nuclear ribonucleoprotein component OS=Homo sapiens OX=9606 GN=EFTUD2 PE=1 SV=1	78723.5	74728.6	67348	75983.1	70671.1	66636.2	0.966775	0.119488	0.96519	0.945704	0.989431	0.966775	0.119488
Q01813	ATP-dependent 6-phosphofructokinase, platelet type OS=Homo sapiens OX=9606 GN=PFKP PE=1 SV=2	92140.5	91654	95198.7	93743.3	90584.4	91976.6	0.990626	0.592109	1.0174	0.98833	0.966154	0.990626	0.592109
P50395	Rab GDP dissociation inhibitor beta OS=Homo sapiens OX=9606 GN=GDI2 PE=1 SV=2	86543	79914.8	89514.9	93299.7	77853.7	87822.9	1.01113	0.77157	1.07807	0.974209	0.981098	1.01113	0.77157
P40939	Trifunctional enzyme subunit alpha, mitochondrial OS=Homo sapiens OX=9606 GN=HADHA PE=1 SV=2	88697.5	99900.5	82935.5	86393.7	96500.2	81512	0.974275	0.0340521	0.974026	0.965963	0.982836	0.974275	0.0340521
Q14683	Structural maintenance of chromosomes protein 1A OS=Homo sapiens OX=9606 GN=SMC1A PE=1 SV=2	81281.1	93905.3	92231.2	81964.3	94150.8	90616.9	0.997839	0.80895	1.00841	1.00261	0.982497	0.997839	0.80895
Q04637	Eukaryotic translation initiation factor 4 gamma 1 OS=Homo sapiens OX=9606 GN=EIF4G1 PE=1 SV=4	131816	131366	111528	128812	128172	108411	0.974983	0.00371396	0.977213	0.97568	0.972056	0.974983	0.00371396
Q12906	Interleukin enhancer-binding factor 3 OS=Homo sapiens OX=9606 GN=ILF3 PE=1 SV=3	107491	105250	101260	104028	102529	98627.2	0.971976	0.0055413	0.967787	0.974145	0.973995	0.971976	0.0055413
P43243	Matrin-3 OS=Homo sapiens OX=9606 GN=MATR3 PE=1 SV=2	93455	101652	106545	99499.3	106293	113384	1.05817	0.0113911	1.06468	1.04565	1.0642	1.05817	0.0113911
Q71U36	Tubulin alpha-1A chain OS=Homo sapiens OX=9606 GN=TUBA1A PE=1 SV=1	317456	301763	287804	299720	280426	276168	0.944332	0.0237779	0.944132	0.929293	0.95957	0.944332	0.0237779
P53396	ATP-citrate synthase OS=Homo sapiens OX=9606 GN=ACLY PE=1 SV=3	88012.7	96143.4	103693	89477.1	97667.8	107786	1.02399	0.0903471	1.01664	1.01586	1.03947	1.02399	0.0903471
Q92616	eIF-2-alpha kinase activator GCN1 OS=Homo sapiens OX=9606 GN=GCN1 PE=1 SV=6	52312.2	50165.8	55617.5	48334.5	48277.6	55674.9	0.962452	0.233523	0.923962	0.962361	1.00103	0.962452	0.233523
P49736	DNA replication licensing factor MCM2 OS=Homo sapiens OX=9606 GN=MCM2 PE=1 SV=4	94011.7	105302	96201.1	93793.1	103187	94203.4	0.985607	0.139931	0.997675	0.979912	0.979234	0.985607	0.139931
P26358	DNA (cytosine-5)-methyltransferase 1 OS=Homo sapiens OX=9606 GN=DNMT1 PE=1 SV=2	90431.5	89859.5	93266.7	86781.3	85693.8	87894.5	0.951892	0.0108488	0.959636	0.953642	0.9424	0.951892	0.0108488
Q16531	DNA damage-binding protein 1 OS=Homo sapiens OX=9606 GN=DDB1 PE=1 SV=1	90388.5	96998.5	89071.1	81157.5	88334.3	81866.9	0.909223	0.00459635	0.897874	0.910677	0.919119	0.909223	0.00459635
P29144	Tripeptidyl-peptidase 2 OS=Homo sapiens OX=9606 GN=TPP2 PE=1 SV=4	62964.3	65972.7	67307.5	61388.7	65049.4	66356.6	0.982284	0.0400133	0.974976	0.986005	0.985872	0.982284	0.0400133
Q9BQE3	Tubulin alpha-1C chain OS=Homo sapiens OX=9606 GN=TUBA1C PE=1 SV=1	17862.3	11574.4	12081.9	17234.8	10705.7	11464.7	0.946244	0.0435611	0.96487	0.924946	0.948915	0.946244	0.0435611
Q02790	Peptidyl-prolyl cis-trans isomerase FKBP4 OS=Homo sapiens OX=9606 GN=FKBP4 PE=1 SV=3	107326	94577	115664	113593	91075.7	115733	1.00732	0.816539	1.05839	0.962979	1.0006	1.00732	0.816539
P49915	GMP synthase [glutamine-hydrolyzing] OS=Homo sapiens OX=9606 GN=GMPS PE=1 SV=1	82987.8	77930.4	90062.7	83121.6	74076.8	87347.3	0.974004	0.222867	1.00161	0.950551	0.96985	0.974004	0.222867
P09651	Heterogeneous nuclear ribonucleoprotein A1 OS=Homo sapiens OX=9606 GN=HNRNPA1 PE=1 SV=5	166580	138472	139076	168246	139125	138954	1.00461	0.279671	1.01	1.00471	0.999123	1.00461	0.279671
P17987	T-complex protein 1 subunit alpha OS=Homo sapiens OX=9606 GN=TCP1 PE=1 SV=1	124250	111896	113044	129202	112894	111998	1.01318	0.455105	1.03986	1.00892	0.99075	1.01318	0.455105
P41250	Glycine--tRNA ligase OS=Homo sapiens OX=9606 GN=GARS1 PE=1 SV=3	110166	110930	117755	129733	125206	129035	1.13404	0.0300413	1.17762	1.1287	1.0958	1.13404	0.0300413
Q9P258	Protein RCC2 OS=Homo sapiens OX=9606 GN=RCC2 PE=1 SV=2	129620	133475	142475	135035	133775	142654	1.01509	0.375408	1.04178	1.00225	1.00125	1.01509	0.375408
P50991	T-complex protein 1 subunit delta OS=Homo sapiens OX=9606 GN=CCT4 PE=1 SV=4	148329	144282	133095	155364	147149	132883	1.0219	0.262634	1.04743	1.01987	0.998407	1.0219	0.262634
Q86VP6	Cullin-associated NEDD8-dissociated protein 1 OS=Homo sapiens OX=9606 GN=CAND1 PE=1 SV=2	87688.2	80752.4	93574.1	88490.6	81272.7	91628.8	0.998268	0.87296	1.00915	1.00644	0.979211	0.998268	0.87296
P17844	Probable ATP-dependent RNA helicase DDX5 OS=Homo sapiens OX=9606 GN=DDX5 PE=1 SV=1	152759	145569	159572	150950	142407	155898	0.981137	0.0332882	0.988157	0.978281	0.976973	0.981137	0.0332882
Q92499	ATP-dependent RNA helicase DDX1 OS=Homo sapiens OX=9606 GN=DDX1 PE=1 SV=2	74968	76566.6	82117.6	74566.8	71982.6	80790.4	0.972872	0.245111	0.994648	0.940131	0.983838	0.972872	0.245111
P25205	DNA replication licensing factor MCM3 OS=Homo sapiens OX=9606 GN=MCM3 PE=1 SV=3	113945	131721	113786	109700	126304	109400	0.961025	0.00085157	0.962748	0.958875	0.961451	0.961025	0.00085157
P22626	Heterogeneous nuclear ribonucleoproteins A2/B1 OS=Homo sapiens OX=9606 GN=HNRNPA2B1 PE=1 SV=2	230284	270945	238511	242547	261978	247782	1.01968	0.538017	1.05325	0.966908	1.03887	1.01968	0.538017
Q9UQE7	Structural maintenance of chromosomes protein 3 OS=Homo sapiens OX=9606 GN=SMC3 PE=1 SV=2	76709.7	92280.6	99358	77470.7	93253.7	96757.4	0.998097	0.889814	1.00992	1.01055	0.973826	0.998097	0.889814
P33176	Kinesin-1 heavy chain OS=Homo sapiens OX=9606 GN=KIF5B PE=1 SV=1	70915.4	60778.2	58654.1	70378.4	61378.1	60269.6	1.00995	0.429934	0.992428	1.00987	1.02754	1.00995	0.429934
Q92900	Regulator of nonsense transcripts 1 OS=Homo sapiens OX=9606 GN=UPF1 PE=1 SV=2	74576.9	69712	84659.5	73685.6	69077	81506.3	0.980565	0.161836	0.988049	0.990891	0.962754	0.980565	0.161836
P55265	Double-stranded RNA-specific adenosine deaminase OS=Homo sapiens OX=9606 GN=ADAR PE=1 SV=4	88225.8	90177.7	80341.1	89445.6	89106.4	78082.8	0.991279	0.549129	1.01383	0.98812	0.971891	0.991279	0.549129
A6NHR9	Structural maintenance of chromosomes flexible hinge domain-containing protein 1 OS=Homo sapiens OX=9606 GN=SMCHD1 PE=1 SV=2	62773.7	71213.8	60404.9	62762.8	70575.4	58810.7	0.988157	0.264054	0.999826	0.991035	0.973608	0.988157	0.264054
Q14839	Chromodomain-helicase-DNA-binding protein 4 OS=Homo sapiens OX=9606 GN=CHD4 PE=1 SV=2	81618.4	73249.7	70449.1	81096.8	74704.1	70210	1.00336	0.724867	0.993609	1.01986	0.996606	1.00336	0.724867
P33992	DNA replication licensing factor MCM5 OS=Homo sapiens OX=9606 GN=MCM5 PE=1 SV=5	93336.8	88415.9	111785	97628.6	89250.1	111497	1.01761	0.351109	1.04598	1.00943	0.997419	1.01761	0.351109
P24928	DNA-directed RNA polymerase II subunit RPB1 OS=Homo sapiens OX=9606 GN=POLR2A PE=1 SV=2	65242.9	68940.9	63255.3	63122.3	68363.4	61517.4	0.977215	0.0901772	0.967497	0.991623	0.972526	0.977215	0.0901772
Q7L014	Probable ATP-dependent RNA helicase DDX46 OS=Homo sapiens OX=9606 GN=DDX46 PE=1 SV=2	99502.1	106757	120128	97329.3	102519	121581	0.983521	0.39133	0.978163	0.960302	1.0121	0.983521	0.39133
Q13200	26S proteasome non-ATPase regulatory subunit 2 OS=Homo sapiens OX=9606 GN=PSMD2 PE=1 SV=3	70535.8	75263	82859	71045.2	77343.3	79903.9	0.999733	0.989868	1.00722	1.02764	0.964336	0.999733	0.989868
Q13263	Transcription intermediary factor 1-beta OS=Homo sapiens OX=9606 GN=TRIM28 PE=1 SV=5	96423.7	103948	101108	102739	106621	104752	1.04242	0.0706594	1.06549	1.02571	1.03605	1.04242	0.0706594
Q92841	Probable ATP-dependent RNA helicase DDX17 OS=Homo sapiens OX=9606 GN=DDX17 PE=1 SV=2	91442	81587.2	78286.7	89165.8	81599.9	76747.6	0.985201	0.19192	0.975108	1.00016	0.98034	0.985201	0.19192
P33993	DNA replication licensing factor MCM7 OS=Homo sapiens OX=9606 GN=MCM7 PE=1 SV=4	83380.6	80735.9	86891.8	86446.8	83453.6	84708.2	1.0151	0.531485	1.03677	1.03366	0.97487	1.0151	0.531485
Q13885	Tubulin beta-2A chain OS=Homo sapiens OX=9606 GN=TUBB2A PE=1 SV=1	11137.7	11767.2	6779.5	10568.4	10789.1	6439.5	0.938538	0.0296885	0.948885	0.916879	0.949849	0.938538	0.0296885
P04350	Tubulin beta-4A chain OS=Homo sapiens OX=9606 GN=TUBB4A PE=1 SV=2	8064.4	6951.6	6348.5	7916.6	5946.7	5927.7	0.923611	0.173483	0.981673	0.855443	0.933717	0.923611	0.173483
P39023	60S ribosomal protein L3 OS=Homo sapiens OX=9606 GN=RPL3 PE=1 SV=2	136417	135342	126280	147166	135147	122117	1.01479	0.70007	1.07879	0.998557	0.967028	1.01479	0.70007
P42166	Lamina-associated polypeptide 2, isoform alpha OS=Homo sapiens OX=9606 GN=TMPO PE=1 SV=2	54357	52948.5	61907.8	55560.3	53824.1	62367.4	1.01537	0.0698008	1.02214	1.01654	1.00742	1.01537	0.0698008
Q00341	Vigilin OS=Homo sapiens OX=9606 GN=HDLBP PE=1 SV=2	63666.4	77677	73246.5	63607.7	75770.5	71499.2	0.98356	0.168335	0.999078	0.975456	0.976145	0.98356	0.168335
Q14203	Dynactin subunit 1 OS=Homo sapiens OX=9606 GN=DCTN1 PE=1 SV=3	66222.7	58834	53410.4	66320.5	57223.9	55193.2	1.0025	0.899884	1.00148	0.972633	1.03338	1.0025	0.899884
O75083	WD repeat-containing protein 1 OS=Homo sapiens OX=9606 GN=WDR1 PE=1 SV=4	120153	131321	111730	126044	120754	105694	0.971511	0.545694	1.04903	0.919533	0.945974	0.971511	0.545694
P11021	Endoplasmic reticulum chaperone BiP OS=Homo sapiens OX=9606 GN=HSPA5 PE=1 SV=2	127784	97302.6	116605	120316	104987	129750	1.04442	0.485439	0.941563	1.07898	1.11273	1.04442	0.485439
Q8WUM4	Programmed cell death 6-interacting protein OS=Homo sapiens OX=9606 GN=PDCD6IP PE=1 SV=1	105577	101343	100621	103524	99332.9	96204.2	0.972272	0.0755266	0.980553	0.980162	0.956103	0.972272	0.0755266
P14625	Endoplasmin OS=Homo sapiens OX=9606 GN=HSP90B1 PE=1 SV=1	126167	101824	103084	121235	106055	115320	1.04038	0.468859	0.960909	1.04155	1.11869	1.04038	0.468859
P06576	ATP synthase subunit beta, mitochondrial OS=Homo sapiens OX=9606 GN=ATP5F1B PE=1 SV=3	114555	130736	101263	110068	122486	98749	0.957634	0.0629595	0.960837	0.936896	0.975171	0.957634	0.0629595
P23246	Splicing factor, proline- and glutamine-rich OS=Homo sapiens OX=9606 GN=SFPQ PE=1 SV=2	134347	148494	130822	133826	140602	129502	0.977631	0.285589	0.996125	0.946854	0.989913	0.977631	0.285589
P25705	ATP synthase subunit alpha, mitochondrial OS=Homo sapiens OX=9606 GN=ATP5F1A PE=1 SV=1	160120	153993	164396	158686	154730	163079	0.995941	0.456362	0.991044	1.00479	0.991992	0.995941	0.456362
Q08J23	RNA cytosine C(5)-methyltransferase NSUN2 OS=Homo sapiens OX=9606 GN=NSUN2 PE=1 SV=2	71049.4	82618.9	87231.8	70857.6	82082.6	84022.5	0.984673	0.291243	0.9973	0.993509	0.96321	0.984673	0.291243
P52732	Kinesin-like protein KIF11 OS=Homo sapiens OX=9606 GN=KIF11 PE=1 SV=2	71006.3	74823.1	84805.2	75065.5	81861.8	90656.5	1.07341	0.0212654	1.05717	1.09407	1.069	1.07341	0.0212654
Q14566	DNA replication licensing factor MCM6 OS=Homo sapiens OX=9606 GN=MCM6 PE=1 SV=1	103222	107502	112856	101696	108223	107268	0.980806	0.361987	0.985224	1.00671	0.950485	0.980806	0.361987
Q29RF7	Sister chromatid cohesion protein PDS5 homolog A OS=Homo sapiens OX=9606 GN=PDS5A PE=1 SV=1	65727.4	65154.4	76733.3	65945.5	64101.7	75669.7	0.9911	0.284516	1.00332	0.983843	0.986139	0.9911	0.284516
P15311	Ezrin OS=Homo sapiens OX=9606 GN=EZR PE=1 SV=4	134358	127416	119235	137879	119724	115662	0.978624	0.487975	1.0262	0.939633	0.970033	0.978624	0.487975
P53618	Coatomer subunit beta OS=Homo sapiens OX=9606 GN=COPB1 PE=1 SV=3	56177.7	60678.9	52484	53710.5	58563.5	49934.2	0.957546	0.00888107	0.956082	0.965138	0.951418	0.957546	0.00888107
P51991	Heterogeneous nuclear ribonucleoprotein A3 OS=Homo sapiens OX=9606 GN=HNRNPA3 PE=1 SV=2	147512	142258	115841	153413	121149	118210	0.970692	0.672565	1.04001	0.851618	1.02045	0.970692	0.672565
O60841	Eukaryotic translation initiation factor 5B OS=Homo sapiens OX=9606 GN=EIF5B PE=1 SV=4	76319.9	80212.9	81587.2	79348.3	83599.1	91820.1	1.06911	0.133633	1.03968	1.04222	1.12542	1.06911	0.133633
Q99460	26S proteasome non-ATPase regulatory subunit 1 OS=Homo sapiens OX=9606 GN=PSMD1 PE=1 SV=2	59777	73837.4	75853.2	61543.5	72097.3	75682.7	1.00125	0.943018	1.02955	0.976433	0.997752	1.00125	0.943018
P47897	Glutamine--tRNA ligase OS=Homo sapiens OX=9606 GN=QARS1 PE=1 SV=1	67629.1	56045.7	67084.7	64299.7	54663.3	64175.5	0.960913	0.0340837	0.95077	0.975334	0.956634	0.960913	0.0340837
P51610	Host cell factor 1 OS=Homo sapiens OX=9606 GN=HCFC1 PE=1 SV=2	56627.6	63317.4	52116	56568.2	64845.3	50664	0.998407	0.92517	0.998951	1.02413	0.972139	0.998407	0.92517
Q01518	Adenylyl cyclase-associated protein 1 OS=Homo sapiens OX=9606 GN=CAP1 PE=1 SV=5	114298	113628	99401.7	109577	110620	93943.9	0.959104	0.0380289	0.958691	0.973529	0.945093	0.959104	0.0380289
P04075	Fructose-bisphosphate aldolase A OS=Homo sapiens OX=9606 GN=ALDOA PE=1 SV=2	129333	143337	138293	132428	140377	137848	1.00002	0.998841	1.02393	0.979349	0.996782	1.00002	0.998841
Q15393	Splicing factor 3B subunit 3 OS=Homo sapiens OX=9606 GN=SF3B3 PE=1 SV=4	75479.8	79778.1	80565.1	74053.6	77181.5	80248.1	0.981541	0.155067	0.981105	0.967452	0.996065	0.981541	0.155067
P26599	Polypyrimidine tract-binding protein 1 OS=Homo sapiens OX=9606 GN=PTBP1 PE=1 SV=1	66879.8	63358.4	57679.2	72629.6	74017.8	60864.8	1.10315	0.0923806	1.08597	1.16824	1.05523	1.10315	0.0923806
Q13435	Splicing factor 3B subunit 2 OS=Homo sapiens OX=9606 GN=SF3B2 PE=1 SV=2	90436.4	84686	105343	87761.2	79426	96830.7	0.942501	0.0615558	0.970419	0.937888	0.919195	0.942501	0.0615558
P27816	Microtubule-associated protein 4 OS=Homo sapiens OX=9606 GN=MAP4 PE=1 SV=3	62121.5	67534.2	76696	65003.9	74378.9	78201.8	1.05579	0.146171	1.0464	1.10135	1.01963	1.05579	0.146171
P06744	Glucose-6-phosphate isomerase OS=Homo sapiens OX=9606 GN=GPI PE=1 SV=4	121746	124746	118817	140223	144939	132729	1.14358	0.00880273	1.15177	1.16188	1.11709	1.14358	0.00880273
P49454	Centromere protein F OS=Homo sapiens OX=9606 GN=CENPF PE=1 SV=3	37931.3	49589.7	43896.2	36647.3	49036.5	41782.4	0.968946	0.102209	0.966149	0.988844	0.951845	0.968946	0.102209
O43175	D-3-phosphoglycerate dehydrogenase OS=Homo sapiens OX=9606 GN=PHGDH PE=1 SV=4	94539.6	94285.1	97192.4	102844	98018.4	101929	1.05873	0.0580139	1.08784	1.0396	1.04874	1.05873	0.0580139
Q15233	Non-POU domain-containing octamer-binding protein OS=Homo sapiens OX=9606 GN=NONO PE=1 SV=4	154554	150158	164687	153350	151680	161274	0.993877	0.564356	0.992212	1.01014	0.979281	0.993877	0.564356
P42285	Exosome RNA helicase MTR4 OS=Homo sapiens OX=9606 GN=MTREX PE=1 SV=3	62142	75025.4	65961.9	58352.3	70175.7	64211.1	0.949277	0.052757	0.939015	0.935359	0.973457	0.949277	0.052757
O43143	Pre-mRNA-splicing factor ATP-dependent RNA helicase DHX15 OS=Homo sapiens OX=9606 GN=DHX15 PE=1 SV=2	85482.4	85564.8	79779.3	85295.1	81320.7	77257.9	0.972201	0.181903	0.997809	0.950399	0.968395	0.972201	0.181903
P36776	Lon protease homolog, mitochondrial OS=Homo sapiens OX=9606 GN=LONP1 PE=1 SV=2	51553.7	48450.5	49967.2	52130.4	48616.1	50854.9	1.01079	0.121376	1.01119	1.00342	1.01777	1.01079	0.121376
Q7KZ85	Transcription elongation factor SPT6 OS=Homo sapiens OX=9606 GN=SUPT6H PE=1 SV=2	64892.6	59334.8	54123.5	64575	55819.8	53812	0.976703	0.324332	0.995106	0.94076	0.994245	0.976703	0.324332
Q92945	Far upstream element-binding protein 2 OS=Homo sapiens OX=9606 GN=KHSRP PE=1 SV=4	106452	107365	130974	106592	105598	127798	0.98687	0.224706	1.00131	0.983543	0.975755	0.98687	0.224706
Q92614	Unconventional myosin-XVIIIa OS=Homo sapiens OX=9606 GN=MYO18A PE=1 SV=3	44054	49767.9	47077.7	43910.5	48583.8	48473	1.00086	0.960823	0.996743	0.976208	1.02964	1.00086	0.960823
Q16666	Gamma-interferon-inducible protein 16 OS=Homo sapiens OX=9606 GN=IFI16 PE=1 SV=3	68767.3	67737.5	77821.8	73743.8	68889.9	75150	1.01835	0.611873	1.07237	1.01701	0.965668	1.01835	0.611873
Q92922	SWI/SNF complex subunit SMARCC1 OS=Homo sapiens OX=9606 GN=SMARCC1 PE=1 SV=3	69382.9	77102.6	69757.6	72281.4	81301.5	73283.5	1.04893	0.00582241	1.04178	1.05446	1.05055	1.04893	0.00582241
P30153	Serine/threonine-protein phosphatase 2A 65 kDa regulatory subunit A alpha isoform OS=Homo sapiens OX=9606 GN=PPP2R1A PE=1 SV=4	77378.2	80122.3	79376.4	76970.6	78524.3	78863.1	0.98944	0.153967	0.994732	0.980055	0.993533	0.98944	0.153967
O14497	AT-rich interactive domain-containing protein 1A OS=Homo sapiens OX=9606 GN=ARID1A PE=1 SV=3	49581.9	48292.2	52607.1	47396.5	45727.4	51300	0.959322	0.0395056	0.955923	0.94689	0.975154	0.959322	0.0395056
P11387	DNA topoisomerase 1 OS=Homo sapiens OX=9606 GN=TOP1 PE=1 SV=2	73446.3	81049.1	85877.1	79044.1	87173.8	93462.8	1.08004	0.00267879	1.07622	1.07557	1.08833	1.08004	0.00267879
P49321	Nuclear autoantigenic sperm protein OS=Homo sapiens OX=9606 GN=NASP PE=1 SV=2	77342.4	84729.6	79527.2	77759.9	83881.1	77161.6	0.988546	0.377058	1.0054	0.989986	0.970254	0.988546	0.377058
Q99459	Cell division cycle 5-like protein OS=Homo sapiens OX=9606 GN=CDC5L PE=1 SV=2	61925.8	53039	46702.9	60137	53076.7	46284.1	0.987619	0.291199	0.971114	1.00071	0.991033	0.987619	0.291199
P60842	Eukaryotic initiation factor 4A-I OS=Homo sapiens OX=9606 GN=EIF4A1 PE=1 SV=1	154269	159363	130325	145454	149424	124221	0.944555	0.00670149	0.942861	0.937638	0.953166	0.944555	0.00670149
P54136	Arginine--tRNA ligase, cytoplasmic OS=Homo sapiens OX=9606 GN=RARS1 PE=1 SV=2	64765.9	67471.4	68380.7	62783.4	66047.8	66141.5	0.971848	0.0157877	0.96939	0.978901	0.967254	0.971848	0.0157877
P06748	Nucleophosmin OS=Homo sapiens OX=9606 GN=NPM1 PE=1 SV=2	131284	142310	137782	148833	157620	153095	1.11747	0.00480128	1.13367	1.10758	1.11114	1.11747	0.00480128
Q9UKV3	Apoptotic chromatin condensation inducer in the nucleus OS=Homo sapiens OX=9606 GN=ACIN1 PE=1 SV=2	64222.7	90655.8	76872.6	66243.8	89193.3	77452.9	1.00763	0.63459	1.03147	0.983868	1.00755	1.00763	0.63459
Q14690	Protein RRP5 homolog OS=Homo sapiens OX=9606 GN=PDCD11 PE=1 SV=3	39915.7	34694.7	37930	37527.8	36549.2	38781.9	1.00536	0.888505	0.940176	1.05345	1.02246	1.00536	0.888505
Q9BXJ9	N-alpha-acetyltransferase 15, NatA auxiliary subunit OS=Homo sapiens OX=9606 GN=NAA15 PE=1 SV=1	68897.2	75734.3	74988.7	67758.6	77258.9	72459.3	0.989958	0.591865	0.983474	1.02013	0.96627	0.989958	0.591865
P78559	Microtubule-associated protein 1A OS=Homo sapiens OX=9606 GN=MAP1A PE=1 SV=6	60824.3	62893.5	61851.7	54610.4	63836.5	62683.6	0.975427	0.591263	0.897839	1.01499	1.01345	0.975427	0.591263
P26640	Valine--tRNA ligase OS=Homo sapiens OX=9606 GN=VARS1 PE=1 SV=4	50164.8	49091.3	52419.4	46787.4	49910.2	50588.9	0.971478	0.363849	0.932674	1.01668	0.96508	0.971478	0.363849
P14866	Heterogeneous nuclear ribonucleoprotein L OS=Homo sapiens OX=9606 GN=HNRNPL PE=1 SV=2	92477.5	84097.1	97582	99414.6	85213.6	101081	1.04138	0.148704	1.07501	1.01328	1.03586	1.04138	0.148704
Q9UQ80	Proliferation-associated protein 2G4 OS=Homo sapiens OX=9606 GN=PA2G4 PE=1 SV=3	124818	114305	126470	131696	114950	123272	1.01182	0.663824	1.0551	1.00564	0.974712	1.01182	0.663824
P61978	Heterogeneous nuclear ribonucleoprotein K OS=Homo sapiens OX=9606 GN=HNRNPK PE=1 SV=1	154840	159161	132333	146266	152890	131032	0.965128	0.120458	0.944624	0.960595	0.990163	0.965128	0.120458
P68366	Tubulin alpha-4A chain OS=Homo sapiens OX=9606 GN=TUBA4A PE=1 SV=1	23191	22868.2	17745.7	22413.7	22900.4	17642.7	0.987362	0.357052	0.966483	1.00141	0.994196	0.987362	0.357052
P11940	Polyadenylate-binding protein 1 OS=Homo sapiens OX=9606 GN=PABPC1 PE=1 SV=2	130606	145776	121040	126588	138707	117519	0.963885	0.0282913	0.969233	0.951509	0.970914	0.963885	0.0282913
P78344	Eukaryotic translation initiation factor 4 gamma 2 OS=Homo sapiens OX=9606 GN=EIF4G2 PE=1 SV=1	63132.6	67183.6	65761	65079.1	68899.2	65811.2	1.01904	0.176224	1.03083	1.02554	1.00076	1.01904	0.176224
Q63HN8	E3 ubiquitin-protein ligase RNF213 OS=Homo sapiens OX=9606 GN=RNF213 PE=1 SV=3	44033.8	44721.1	35863.9	39460.9	43344	35017.7	0.947254	0.175903	0.89615	0.969207	0.976405	0.947254	0.175903
O43390	Heterogeneous nuclear ribonucleoprotein R OS=Homo sapiens OX=9606 GN=HNRNPR PE=1 SV=1	67693.5	73601.7	69527.5	68680.7	73961.9	67633.2	0.997411	0.856658	1.01458	1.00489	0.972755	0.997411	0.856658
P68133	Actin, alpha skeletal muscle OS=Homo sapiens OX=9606 GN=ACTA1 PE=1 SV=1	51408.1	31640.3	37273.6	52221.9	26167.4	37705.8	0.951484	0.517287	1.01583	0.827028	1.0116	0.951484	0.517287
O43290	U4/U6.U5 tri-snRNP-associated protein 1 OS=Homo sapiens OX=9606 GN=SART1 PE=1 SV=1	47194.3	51170.3	62985.6	47313.3	49700.8	61313.4	0.982418	0.222968	1.00252	0.971282	0.973451	0.982418	0.222968
Q9UQ35	Serine/arginine repetitive matrix protein 2 OS=Homo sapiens OX=9606 GN=SRRM2 PE=1 SV=2	53580.5	44578.6	45347.4	53436.7	46420.8	45874.7	1.01676	0.325261	0.997316	1.04132	1.01163	1.01676	0.325261
Q96AE4	Far upstream element-binding protein 1 OS=Homo sapiens OX=9606 GN=FUBP1 PE=1 SV=3	80990	72421	82487.7	86835.6	76280.8	84792	1.05114	0.057462	1.07218	1.0533	1.02794	1.05114	0.057462
Q9BQG0	Myb-binding protein 1A OS=Homo sapiens OX=9606 GN=MYBBP1A PE=1 SV=2	40800.3	39506.5	52442.4	39923.1	38322.4	51054.2	0.974019	0.00883232	0.9785	0.970028	0.973529	0.974019	0.00883232
Q8WWM7	Ataxin-2-like protein OS=Homo sapiens OX=9606 GN=ATXN2L PE=1 SV=2	80176.6	74570.4	73049.1	82015.2	72993.2	71061.3	0.991523	0.645329	1.02293	0.97885	0.972788	0.991523	0.645329
Q13428	Treacle protein OS=Homo sapiens OX=9606 GN=TCOF1 PE=1 SV=3	89623.7	86789.8	91515.4	92801.1	88413.7	100715	1.05156	0.174765	1.03545	1.01871	1.10052	1.05156	0.174765
O60506	Heterogeneous nuclear ribonucleoprotein Q OS=Homo sapiens OX=9606 GN=SYNCRIP PE=1 SV=2	96446.9	97678.1	100239	98796.2	98708	98016.7	1.00424	0.787422	1.02436	1.01054	0.977831	1.00424	0.787422
Q16555	Dihydropyrimidinase-related protein 2 OS=Homo sapiens OX=9606 GN=DPYSL2 PE=1 SV=1	63155.1	63713.3	61691.8	64864.5	61272.9	62941.4	1.00301	0.898071	1.02707	0.961697	1.02026	1.00301	0.898071
P22234	Multifunctional protein ADE2 OS=Homo sapiens OX=9606 GN=PAICS PE=1 SV=3	102532	117010	105334	101774	113178	99281.4	0.967465	0.153241	0.992607	0.967247	0.942541	0.967465	0.153241
Q13045	Protein flightless-1 homolog OS=Homo sapiens OX=9606 GN=FLII PE=1 SV=2	54216.8	59657	54778.1	50542.5	57355.4	54258.2	0.961386	0.148637	0.932229	0.961419	0.990509	0.961386	0.148637
Q15021	Condensin complex subunit 1 OS=Homo sapiens OX=9606 GN=NCAPD2 PE=1 SV=3	48243.8	44600.7	43402.2	44158.5	43970.1	42676.7	0.961488	0.23736	0.91532	0.985861	0.983284	0.961488	0.23736
Q9Y4K1	Beta/gamma crystallin domain-containing protein 1 OS=Homo sapiens OX=9606 GN=CRYBG1 PE=1 SV=3	56806.5	51634.5	47667.2	57565.3	50693.9	46039.3	0.986997	0.449946	1.01336	0.981783	0.965849	0.986997	0.449946
P00813	Adenosine deaminase OS=Homo sapiens OX=9606 GN=ADA PE=1 SV=3	114904	101130	102110	116831	98359.6	99611.4	0.988302	0.498184	1.01677	0.972606	0.975532	0.988302	0.498184
O00267	Transcription elongation factor SPT5 OS=Homo sapiens OX=9606 GN=SUPT5H PE=1 SV=1	52363.4	55612.2	63442	53167.5	54376.8	62274.9	0.991582	0.553776	1.01536	0.977785	0.981604	0.991582	0.553776
Q92608	Dedicator of cytokinesis protein 2 OS=Homo sapiens OX=9606 GN=DOCK2 PE=1 SV=2	47737.2	53330.3	50173.7	47404.3	54234.5	49227.7	0.997042	0.805193	0.993026	1.01695	0.981146	0.997042	0.805193
Q9NR30	Nucleolar RNA helicase 2 OS=Homo sapiens OX=9606 GN=DDX21 PE=1 SV=5	59804.2	46329.5	58776.4	62021	46313.1	57820.6	1.00682	0.708296	1.03707	0.999646	0.983738	1.00682	0.708296
Q9BXP5	Serrate RNA effector molecule homolog OS=Homo sapiens OX=9606 GN=SRRT PE=1 SV=1	77518.5	87776.9	72686.4	77739.3	89627.8	72589.2	1.00753	0.388052	1.00285	1.02109	0.998663	1.00753	0.388052
Q9UHD8	Septin-9 OS=Homo sapiens OX=9606 GN=SEPTIN9 PE=1 SV=2	73112.5	60073.5	64212.3	72907.2	58011.7	61149.2	0.971723	0.167519	0.997192	0.965679	0.952297	0.971723	0.167519
O75534	Cold shock domain-containing protein E1 OS=Homo sapiens OX=9606 GN=CSDE1 PE=1 SV=2	103923	116552	108314	102986	109865	102150	0.958903	0.124541	0.990987	0.94263	0.943091	0.958903	0.124541
P09429	High mobility group protein B1 OS=Homo sapiens OX=9606 GN=HMGB1 PE=1 SV=3	98089.7	99491.3	111679	124484	132565	130258	1.25596	0.0339297	1.26909	1.33243	1.16636	1.25596	0.0339297
P43403	Tyrosine-protein kinase ZAP-70 OS=Homo sapiens OX=9606 GN=ZAP70 PE=1 SV=1	51126.2	53521.4	60227.3	48412.8	49337.2	57998.4	0.943914	0.0427214	0.946927	0.921822	0.962992	0.943914	0.0427214
Q9ULW0	Targeting protein for Xklp2 OS=Homo sapiens OX=9606 GN=TPX2 PE=1 SV=2	60997.5	54541	67777.5	61984.4	58591.8	69366.2	1.03796	0.173364	1.01618	1.07427	1.02344	1.03796	0.173364
P26639	Threonine--tRNA ligase 1, cytoplasmic OS=Homo sapiens OX=9606 GN=TARS1 PE=1 SV=3	69515.6	89788.4	96912.3	70447.4	93126	99395.2	1.0254	0.0658635	1.0134	1.03717	1.02562	1.0254	0.0658635
Q8IWZ3	Ankyrin repeat and KH domain-containing protein 1 OS=Homo sapiens OX=9606 GN=ANKHD1 PE=1 SV=1	33737	39393.6	35623.1	32145.1	37871.6	33103.1	0.947813	0.0322085	0.952814	0.961364	0.929259	0.947813	0.0322085
P46777	60S ribosomal protein L5 OS=Homo sapiens OX=9606 GN=RPL5 PE=1 SV=3	93662.5	94978.3	104346	108900	99345.7	107198	1.07867	0.204382	1.16269	1.04598	1.02733	1.07867	0.204382
P49411	Elongation factor Tu, mitochondrial OS=Homo sapiens OX=9606 GN=TUFM PE=1 SV=2	68654.3	72494.7	73883.5	68627.4	69870.9	73989.2	0.988282	0.439691	0.999608	0.963807	1.00143	0.988282	0.439691
Q9NS87	Kinesin-like protein KIF15 OS=Homo sapiens OX=9606 GN=KIF15 PE=1 SV=1	36252.2	43774	42731.9	36285	43369.9	41747.7	0.989547	0.270833	1.0009	0.990768	0.976968	0.989547	0.270833
Q14103	Heterogeneous nuclear ribonucleoprotein D0 OS=Homo sapiens OX=9606 GN=HNRNPD PE=1 SV=1	119292	116036	136326	132130	119009	141866	1.05796	0.14818	1.10761	1.02563	1.04063	1.05796	0.14818
P63010	AP-2 complex subunit beta OS=Homo sapiens OX=9606 GN=AP2B1 PE=1 SV=1	50976.5	50375	56972.2	50364	50367.2	54679.2	0.982527	0.279496	0.987985	0.999845	0.959752	0.982527	0.279496
P30101	Protein disulfide-isomerase A3 OS=Homo sapiens OX=9606 GN=PDIA3 PE=1 SV=4	109287	75285.4	71663.5	104749	72499.6	72763.5	0.978939	0.367808	0.95847	0.962997	1.01535	0.978939	0.367808
P05455	Lupus La protein OS=Homo sapiens OX=9606 GN=SSB PE=1 SV=2	100831	104372	105429	115480	105450	111049	1.06964	0.22231	1.14528	1.01033	1.0533	1.06964	0.22231
P61221	ATP-binding cassette sub-family E member 1 OS=Homo sapiens OX=9606 GN=ABCE1 PE=1 SV=1	78308.9	63877.2	92047.6	75987.3	62132.4	86875.8	0.962284	0.0553206	0.970353	0.972685	0.943814	0.962284	0.0553206
P67936	Tropomyosin alpha-4 chain OS=Homo sapiens OX=9606 GN=TPM4 PE=1 SV=3	140698	127683	122063	144255	128132	120199	1.00451	0.737467	1.02528	1.00352	0.984726	1.00451	0.737467
O60264	SWI/SNF-related matrix-associated actin-dependent regulator of chromatin subfamily A member 5 OS=Homo sapiens OX=9606 GN=SMARCA5 PE=1 SV=1	70997.5	82027.2	82209.9	72612	83405.5	81817	1.01159	0.300071	1.02274	1.0168	0.995221	1.01159	0.300071
Q16881	Thioredoxin reductase 1, cytoplasmic OS=Homo sapiens OX=9606 GN=TXNRD1 PE=1 SV=3	52176.8	47074.1	48177.6	55195.8	47650.2	49177.3	1.03028	0.163121	1.05786	1.01224	1.02075	1.03028	0.163121
P51532	Transcription activator BRG1 OS=Homo sapiens OX=9606 GN=SMARCA4 PE=1 SV=2	50678.1	55880.3	67305.2	48048.1	52785.8	68870	0.971992	0.388833	0.948104	0.944623	1.02325	0.971992	0.388833
P07954	Fumarate hydratase, mitochondrial OS=Homo sapiens OX=9606 GN=FH PE=1 SV=3	75078.4	81893.8	78969.5	77148.3	80998.1	78627.3	1.0041	0.763104	1.02757	0.989063	0.995667	1.0041	0.763104
P36578	60S ribosomal protein L4 OS=Homo sapiens OX=9606 GN=RPL4 PE=1 SV=5	104746	135397	115435	104865	152601	123006	1.0646	0.217574	1.00114	1.12706	1.06559	1.0646	0.217574
O76094	Signal recognition particle subunit SRP72 OS=Homo sapiens OX=9606 GN=SRP72 PE=1 SV=3	46674.6	41902.2	53067.8	48763.4	43160.7	51955	1.01794	0.462731	1.04475	1.03003	0.979031	1.01794	0.462731
P31146	Coronin-1A OS=Homo sapiens OX=9606 GN=CORO1A PE=1 SV=4	97993.5	99983.7	101750	98497.9	104373	100682	1.01285	0.510063	1.00515	1.0439	0.989505	1.01285	0.510063
Q13177	Serine/threonine-protein kinase PAK 2 OS=Homo sapiens OX=9606 GN=PAK2 PE=1 SV=3	49732.1	49504.6	49300.4	51531.1	49631.6	47236.4	0.998958	0.96741	1.03617	1.00257	0.958134	0.998958	0.96741
P55884	Eukaryotic translation initiation factor 3 subunit B OS=Homo sapiens OX=9606 GN=EIF3B PE=1 SV=3	59685.1	70407.3	64670.7	62756.9	69457.7	65663.9	1.01778	0.443913	1.05147	0.986513	1.01536	1.01778	0.443913
O15067	Phosphoribosylformylglycinamidine synthase OS=Homo sapiens OX=9606 GN=PFAS PE=1 SV=4	38760.2	43504	43614.8	36775.3	41526.8	42385.9	0.958388	0.0265623	0.94879	0.954551	0.971824	0.958388	0.0265623
Q86XP3	ATP-dependent RNA helicase DDX42 OS=Homo sapiens OX=9606 GN=DDX42 PE=1 SV=1	38672.8	40583.6	33877.6	35580.2	38546.1	32002.9	0.938163	0.021363	0.920032	0.949795	0.944663	0.938163	0.021363
P28340	DNA polymerase delta catalytic subunit OS=Homo sapiens OX=9606 GN=POLD1 PE=1 SV=2	44593.5	44037	39353.6	39669.3	40687.9	36212.9	0.911239	0.0147095	0.889576	0.923948	0.920193	0.911239	0.0147095
O15027	Protein transport protein Sec16A OS=Homo sapiens OX=9606 GN=SEC16A PE=1 SV=4	28961.4	28598.7	33739	28046.5	32207.3	35869.8	1.05258	0.370146	0.96841	1.12618	1.06316	1.05258	0.370146
Q14974	Importin subunit beta-1 OS=Homo sapiens OX=9606 GN=KPNB1 PE=1 SV=2	70633.1	69535.5	72721.7	68747.5	68810.1	69523.3	0.972964	0.107966	0.973304	0.989568	0.956019	0.972964	0.107966
Q9Y3I0	RNA-splicing ligase RtcB homolog OS=Homo sapiens OX=9606 GN=RTCB PE=1 SV=1	68358	72606	61603.1	67874.6	68608.8	60714	0.974481	0.229302	0.992928	0.944947	0.985567	0.974481	0.229302
P43686	26S proteasome regulatory subunit 6B OS=Homo sapiens OX=9606 GN=PSMC4 PE=1 SV=2	65158.4	68190.6	57613	67628.5	68437.5	55903.3	1.00395	0.858239	1.03791	1.00362	0.970324	1.00395	0.858239
P50570	Dynamin-2 OS=Homo sapiens OX=9606 GN=DNM2 PE=1 SV=2	46020.2	46846.4	42194.9	44837.1	44860.5	40446.3	0.963486	0.0212525	0.974292	0.957608	0.958559	0.963486	0.0212525
Q9NTI5	Sister chromatid cohesion protein PDS5 homolog B OS=Homo sapiens OX=9606 GN=PDS5B PE=1 SV=1	37424.1	30934	39598.4	37921.5	30096.1	38442.8	0.985674	0.408857	1.01329	0.972913	0.970817	0.985674	0.408857
Q9BUJ2	Heterogeneous nuclear ribonucleoprotein U-like protein 1 OS=Homo sapiens OX=9606 GN=HNRNPUL1 PE=1 SV=2	56249.1	58275.4	59397.9	59481.8	62705.8	63950.3	1.07005	0.00796762	1.05747	1.07603	1.07664	1.07005	0.00796762
P15170	Eukaryotic peptide chain release factor GTP-binding subunit ERF3A OS=Homo sapiens OX=9606 GN=GSPT1 PE=1 SV=1	59902.7	66931.2	74045.2	60306.4	72665	71870.3	1.02101	0.599259	1.00674	1.08567	0.970627	1.02101	0.599259
O75717	WD repeat and HMG-box DNA-binding protein 1 OS=Homo sapiens OX=9606 GN=WDHD1 PE=1 SV=1	36996.6	47538.6	45432.9	37313.4	47594.6	44439.8	0.995961	0.702362	1.00856	1.00118	0.978141	0.995961	0.702362
Q6P2E9	Enhancer of mRNA-decapping protein 4 OS=Homo sapiens OX=9606 GN=EDC4 PE=1 SV=1	46610.4	37652.1	41071.7	44900.8	36487.2	41389.2	0.980038	0.288614	0.963321	0.969061	1.00773	0.980038	0.288614
Q9NY33	Dipeptidyl peptidase 3 OS=Homo sapiens OX=9606 GN=DPP3 PE=1 SV=2	63103.2	57666.9	57720.6	59892.9	55382.1	55687.6	0.958095	0.0121446	0.949126	0.960379	0.964779	0.958095	0.0121446
Q9Y266	Nuclear migration protein nudC OS=Homo sapiens OX=9606 GN=NUDC PE=1 SV=1	88462.5	78212.6	92887.6	92493.8	80977.7	92889.9	1.02698	0.189686	1.04557	1.03535	1.00002	1.02698	0.189686
P31689	DnaJ homolog subfamily A member 1 OS=Homo sapiens OX=9606 GN=DNAJA1 PE=1 SV=2	43811.1	48947.8	52757.1	51085.2	59177.1	63940.1	1.19566	0.00570317	1.16603	1.20898	1.21197	1.19566	0.00570317
Q13310	Polyadenylate-binding protein 4 OS=Homo sapiens OX=9606 GN=PABPC4 PE=1 SV=1	54189.9	53132.8	57326.8	56935.6	56572.9	56040.4	1.03099	0.370133	1.05067	1.06475	0.97756	1.03099	0.370133
Q7Z2W4	Zinc finger CCCH-type antiviral protein 1 OS=Homo sapiens OX=9606 GN=ZC3HAV1 PE=1 SV=3	51057.9	47923.2	52881.5	50444.6	45821	51754.3	0.974269	0.112695	0.987988	0.956134	0.978684	0.974269	0.112695
Q9BQ52	Zinc phosphodiesterase ELAC protein 2 OS=Homo sapiens OX=9606 GN=ELAC2 PE=1 SV=2	35723.5	34394.5	28924.5	32408.9	31317.9	28019.1	0.928821	0.0704395	0.907215	0.91055	0.968698	0.928821	0.0704395
Q92974	Rho guanine nucleotide exchange factor 2 OS=Homo sapiens OX=9606 GN=ARHGEF2 PE=1 SV=4	43910.6	41961.9	38143.3	42752.9	41694.7	35572.9	0.966626	0.204248	0.973635	0.993632	0.932612	0.966626	0.204248
Q14676	Mediator of DNA damage checkpoint protein 1 OS=Homo sapiens OX=9606 GN=MDC1 PE=1 SV=3	25755	24286.2	27534.7	26871.2	25445.6	27232.6	1.0267	0.292863	1.04334	1.04774	0.989028	1.0267	0.292863
P60174	Triosephosphate isomerase OS=Homo sapiens OX=9606 GN=TPI1 PE=1 SV=4	86047.1	78842.2	101505	91646.9	79937.5	101946	1.02777	0.278689	1.06508	1.01389	1.00434	1.02777	0.278689
P26583	High mobility group protein B2 OS=Homo sapiens OX=9606 GN=HMGB2 PE=1 SV=2	90260	109361	136376	101686	112681	142925	1.06832	0.147138	1.12658	1.03035	1.04802	1.06832	0.147138
Q8N163	Cell cycle and apoptosis regulator protein 2 OS=Homo sapiens OX=9606 GN=CCAR2 PE=1 SV=2	64996.7	70038.6	68145.2	64741.8	69650.9	66202.1	0.987343	0.252038	0.996078	0.994464	0.971486	0.987343	0.252038
Q14151	Scaffold attachment factor B2 OS=Homo sapiens OX=9606 GN=SAFB2 PE=1 SV=1	53750.2	60281.4	59679.7	60840.2	64781.7	66366.5	1.1062	0.0240759	1.13191	1.07465	1.11204	1.1062	0.0240759
P56192	Methionine--tRNA ligase, cytoplasmic OS=Homo sapiens OX=9606 GN=MARS1 PE=1 SV=2	49249.8	45631.2	46968.5	50002.9	46413.7	45911.8	1.00331	0.821504	1.01529	1.01715	0.977502	1.00331	0.821504
P49589	Cysteine--tRNA ligase, cytoplasmic OS=Homo sapiens OX=9606 GN=CARS1 PE=1 SV=3	49074.6	51389.8	49783.5	51451.8	65061.2	62494.9	1.18994	0.11543	1.04844	1.26603	1.25533	1.18994	0.11543
P27797	Calreticulin OS=Homo sapiens OX=9606 GN=CALR PE=1 SV=1	126438	99580	134389	134175	112618	143098	1.08564	0.0634609	1.06119	1.13093	1.0648	1.08564	0.0634609
P54577	Tyrosine--tRNA ligase, cytoplasmic OS=Homo sapiens OX=9606 GN=YARS1 PE=1 SV=4	89707.8	73521.2	88277.5	92956.9	72603.9	85489.2	0.997385	0.908791	1.03622	0.987523	0.968414	0.997385	0.908791
P34897	Serine hydroxymethyltransferase, mitochondrial OS=Homo sapiens OX=9606 GN=SHMT2 PE=1 SV=3	81289.5	70339.4	72354.5	72038.2	61398	65691.1	0.888994	0.00834922	0.886193	0.872882	0.907906	0.888994	0.00834922
P17980	26S proteasome regulatory subunit 6A OS=Homo sapiens OX=9606 GN=PSMC3 PE=1 SV=3	56224.3	55780.9	62009.7	62592.2	56025	61647.4	1.03726	0.431306	1.11326	1.00438	0.994157	1.03726	0.431306
Q16181	Septin-7 OS=Homo sapiens OX=9606 GN=SEPTIN7 PE=1 SV=2	77527.3	82904	77403.9	82027.9	89235.5	83054.1	1.06914	0.00656315	1.05805	1.07637	1.073	1.06914	0.00656315
P30876	DNA-directed RNA polymerase II subunit RPB2 OS=Homo sapiens OX=9606 GN=POLR2B PE=1 SV=1	51925.3	40303.3	43949.7	48799.9	38478.9	41048.7	0.942845	0.0114782	0.93981	0.954733	0.933993	0.942845	0.0114782
P00338	L-lactate dehydrogenase A chain OS=Homo sapiens OX=9606 GN=LDHA PE=1 SV=2	105702	107778	105594	104466	107883	105993	0.997682	0.674357	0.988301	1.00097	1.00377	0.997682	0.674357
P38919	Eukaryotic initiation factor 4A-III OS=Homo sapiens OX=9606 GN=EIF4A3 PE=1 SV=4	43553.7	40211.6	54524.4	40817.5	38448.5	50785	0.941583	0.0159738	0.937176	0.956154	0.931418	0.941583	0.0159738
P55060	Exportin-2 OS=Homo sapiens OX=9606 GN=CSE1L PE=1 SV=3	72682.5	64518.7	79077.8	72510.1	65671.6	76805.8	0.995589	0.774732	0.997628	1.01787	0.971269	0.995589	0.774732
P23921	Ribonucleoside-diphosphate reductase large subunit OS=Homo sapiens OX=9606 GN=RRM1 PE=1 SV=1	33805.7	48881.8	47123.7	31346.2	49993.2	44973.5	0.968118	0.378399	0.927246	1.02274	0.954371	0.968118	0.378399
O94906	Pre-mRNA-processing factor 6 OS=Homo sapiens OX=9606 GN=PRPF6 PE=1 SV=1	65582.7	72887	71775	61263.8	71176.8	69809.7	0.9611	0.10261	0.934146	0.976536	0.972619	0.9611	0.10261
P49750	YLP motif-containing protein 1 OS=Homo sapiens OX=9606 GN=YLPM1 PE=1 SV=4	48736.2	49682.8	41459.1	46404.1	49404.2	45058.5	1.01112	0.806025	0.952149	0.994392	1.08682	1.01112	0.806025
O00571	ATP-dependent RNA helicase DDX3X OS=Homo sapiens OX=9606 GN=DDX3X PE=1 SV=3	83009.8	66303.8	71261.7	80497.6	63249.9	68314.3	0.960772	0.0139522	0.969736	0.953941	0.95864	0.960772	0.0139522
P28838	Cytosol aminopeptidase OS=Homo sapiens OX=9606 GN=LAP3 PE=1 SV=3	57801.3	57027.5	62005	56962.1	53890.5	59077.2	0.961085	0.0883399	0.985481	0.944991	0.952781	0.961085	0.0883399
O75179	Ankyrin repeat domain-containing protein 17 OS=Homo sapiens OX=9606 GN=ANKRD17 PE=1 SV=3	20197.2	15162	17348.1	17742.3	14582	16888.3	0.937899	0.173555	0.878453	0.961746	0.973496	0.937899	0.173555
P18858	DNA ligase 1 OS=Homo sapiens OX=9606 GN=LIG1 PE=1 SV=1	39990.4	53407.8	49982.7	41410.5	50135.7	47589	0.975451	0.502623	1.03551	0.938734	0.952109	0.975451	0.502623
Q93009	Ubiquitin carboxyl-terminal hydrolase 7 OS=Homo sapiens OX=9606 GN=USP7 PE=1 SV=2	54585.1	61562.8	59510.6	53249	63356.9	60243.4	1.00566	0.754934	0.975523	1.02914	1.01231	1.00566	0.754934
Q03252	Lamin-B2 OS=Homo sapiens OX=9606 GN=LMNB2 PE=1 SV=4	54542.4	54667	52338.3	51136.5	53921.3	50921.2	0.965613	0.141976	0.937555	0.986359	0.972924	0.965613	0.141976
A0A2R8Y4L2	Heterogeneous nuclear ribonucleoprotein A1 pseudogene 48 OS=Homo sapiens OX=9606 GN=HNRNPA1P48 PE=1 SV=1	6143.6	219	1683.8	7189.2	201.1	2117.2	1.11528	0.374472	1.17019	0.918265	1.25739	1.11528	0.374472
Q9Y678	Coatomer subunit gamma-1 OS=Homo sapiens OX=9606 GN=COPG1 PE=1 SV=1	41903.2	32978.4	35566.3	40320.1	31935.5	33345.8	0.956055	0.0429457	0.96222	0.968376	0.937567	0.956055	0.0429457
P49790	Nuclear pore complex protein Nup153 OS=Homo sapiens OX=9606 GN=NUP153 PE=1 SV=2	34096.8	33988.2	31630.1	35839	38397	33648.7	1.08154	0.0788605	1.0511	1.12972	1.06382	1.08154	0.0788605
Q14697	Neutral alpha-glucosidase AB OS=Homo sapiens OX=9606 GN=GANAB PE=1 SV=3	52639.7	36702	35665.6	46766.2	37101.3	39183.4	0.999311	0.992008	0.888421	1.01088	1.09863	0.999311	0.992008
Q08945	FACT complex subunit SSRP1 OS=Homo sapiens OX=9606 GN=SSRP1 PE=1 SV=1	78128.3	84462.3	87701	78457.4	80197.8	84273.2	0.971546	0.229805	1.00421	0.94951	0.960915	0.971546	0.229805
P31943	Heterogeneous nuclear ribonucleoprotein H OS=Homo sapiens OX=9606 GN=HNRNPH1 PE=1 SV=4	129521	122936	138757	132623	121951	133534	0.992767	0.723624	1.02395	0.991992	0.962356	0.992767	0.723624
A5YKK6	CCR4-NOT transcription complex subunit 1 OS=Homo sapiens OX=9606 GN=CNOT1 PE=1 SV=2	42801.5	40943.3	37553.8	41004.8	39373.8	37617.3	0.973793	0.201869	0.958022	0.961666	1.00169	0.973793	0.201869
O14646	Chromodomain-helicase-DNA-binding protein 1 OS=Homo sapiens OX=9606 GN=CHD1 PE=1 SV=2	42735.5	50675.1	45289.9	44219.9	49966.3	43028.7	0.990273	0.730055	1.03473	0.986013	0.950073	0.990273	0.730055
P35241	Radixin OS=Homo sapiens OX=9606 GN=RDX PE=1 SV=1	17230.2	33665.9	22811.2	17200.5	33415	21248.3	0.974103	0.349366	0.998276	0.992547	0.931485	0.974103	0.349366
Q9Y4L1	Hypoxia up-regulated protein 1 OS=Homo sapiens OX=9606 GN=HYOU1 PE=1 SV=1	47484.7	42279.6	39893.3	43386.6	46777.4	50782.2	1.09768	0.446031	0.913696	1.10638	1.27295	1.09768	0.446031
Q06830	Peroxiredoxin-1 OS=Homo sapiens OX=9606 GN=PRDX1 PE=1 SV=1	128806	130850	124399	129848	130790	126606	1.00846	0.249028	1.00809	0.999538	1.01774	1.00846	0.249028
P07195	L-lactate dehydrogenase B chain OS=Homo sapiens OX=9606 GN=LDHB PE=1 SV=2	135515	114846	119215	137661	111137	118176	0.991609	0.607319	1.01584	0.967705	0.991285	0.991609	0.607319
O15371	Eukaryotic translation initiation factor 3 subunit D OS=Homo sapiens OX=9606 GN=EIF3D PE=1 SV=1	57084.7	59402.1	54012.5	59676.5	58690.4	52374.5	1.00103	0.96803	1.0454	0.988019	0.969674	1.00103	0.96803
Q709C8	Vacuolar protein sorting-associated protein 13C OS=Homo sapiens OX=9606 GN=VPS13C PE=1 SV=1	38867.8	33616.5	41229.5	37438.2	33073.3	40030	0.972656	0.0451655	0.963219	0.983841	0.970907	0.972656	0.0451655
P48735	Isocitrate dehydrogenase [NADP], mitochondrial OS=Homo sapiens OX=9606 GN=IDH2 PE=1 SV=2	84096.1	73061.3	69196.8	90969.4	76580.9	70859.6	1.05131	0.0918963	1.08173	1.04817	1.02403	1.05131	0.0918963
Q9Y230	RuvB-like 2 OS=Homo sapiens OX=9606 GN=RUVBL2 PE=1 SV=3	59805.2	61002.7	61552.7	60969.4	61549.5	59322.3	0.997398	0.892953	1.01947	1.00896	0.963764	0.997398	0.892953
Q9UHB6	LIM domain and actin-binding protein 1 OS=Homo sapiens OX=9606 GN=LIMA1 PE=1 SV=1	65175.3	56977.8	62452.4	67806.2	67292	69873.6	1.11341	0.108253	1.04037	1.18102	1.11883	1.11341	0.108253
P63104	14-3-3 protein zeta/delta OS=Homo sapiens OX=9606 GN=YWHAZ PE=1 SV=1	116247	115379	104608	119396	113379	102551	0.996697	0.848214	1.02709	0.982667	0.980333	0.996697	0.848214
Q16643	Drebrin OS=Homo sapiens OX=9606 GN=DBN1 PE=1 SV=4	52165.6	45672.1	53705.3	53220.3	46764.7	52828	1.00927	0.545559	1.02022	1.02392	0.983665	1.00927	0.545559
P52209	6-phosphogluconate dehydrogenase, decarboxylating OS=Homo sapiens OX=9606 GN=PGD PE=1 SV=3	76940.8	78310.9	77858.3	81054.4	83903.9	75744.5	1.03258	0.394907	1.05346	1.07142	0.972851	1.03258	0.394907
Q8N1F7	Nuclear pore complex protein Nup93 OS=Homo sapiens OX=9606 GN=NUP93 PE=1 SV=2	70460	60914.5	64020.2	69282.3	61598.9	63038.4	0.993062	0.525263	0.983286	1.01124	0.984664	0.993062	0.525263
Q86U86	Protein polybromo-1 OS=Homo sapiens OX=9606 GN=PBRM1 PE=1 SV=1	51852.8	44862.9	49371.8	51111	43925.1	46998.7	0.972242	0.115085	0.985694	0.979096	0.951934	0.972242	0.115085
P62258	14-3-3 protein epsilon OS=Homo sapiens OX=9606 GN=YWHAE PE=1 SV=1	151341	135332	145621	155346	132749	142136	0.994482	0.763783	1.02646	0.980919	0.976067	0.994482	0.763783
Q99798	Aconitate hydratase, mitochondrial OS=Homo sapiens OX=9606 GN=ACO2 PE=1 SV=2	35693.2	36985.2	39240.9	36725.5	37476.4	39856.8	1.0193	0.0579855	1.02892	1.01328	1.0157	1.0193	0.0579855
P09104	Gamma-enolase OS=Homo sapiens OX=9606 GN=ENO2 PE=1 SV=3	32366.6	23224.5	31474	31094.1	22532.3	29536.5	0.95644	0.0436271	0.960685	0.970195	0.938441	0.95644	0.0436271
Q9NZB2	Constitutive coactivator of PPAR-gamma-like protein 1 OS=Homo sapiens OX=9606 GN=FAM120A PE=1 SV=2	34027.9	32534.6	33257.7	32984.1	33753.9	35639.6	1.02614	0.476309	0.969325	1.03748	1.07162	1.02614	0.476309
P07910	Heterogeneous nuclear ribonucleoproteins C1/C2 OS=Homo sapiens OX=9606 GN=HNRNPC PE=1 SV=4	123046	121877	124247	131802	130826	131509	1.06768	0.0047074	1.07116	1.07343	1.05845	1.06768	0.0047074
Q14669	E3 ubiquitin-protein ligase TRIP12 OS=Homo sapiens OX=9606 GN=TRIP12 PE=1 SV=1	25378.8	22010.3	30940.7	23998.8	23468.1	30630	1.0006	0.987857	0.945624	1.06623	0.989958	1.0006	0.987857
Q9Y265	RuvB-like 1 OS=Homo sapiens OX=9606 GN=RUVBL1 PE=1 SV=1	47590	41406	52433.4	47883.5	41790.7	52328.4	1.00449	0.314326	1.00617	1.00929	0.997997	1.00449	0.314326
Q13576	Ras GTPase-activating-like protein IQGAP2 OS=Homo sapiens OX=9606 GN=IQGAP2 PE=1 SV=4	36883.8	38599.4	38587.7	35579.2	37928.3	36024.9	0.960276	0.109092	0.964629	0.982614	0.933585	0.960276	0.109092
P22307	Sterol carrier protein 2 OS=Homo sapiens OX=9606 GN=SCP2 PE=1 SV=2	54354	43597.3	61055.2	54777	45172.2	61186.5	1.01535	0.281623	1.00778	1.03612	1.00215	1.01535	0.281623
Q92878	DNA repair protein RAD50 OS=Homo sapiens OX=9606 GN=RAD50 PE=1 SV=1	36796.2	53587.1	53433.9	37915.2	53839.3	52996.9	1.00898	0.511538	1.03041	1.00471	0.991822	1.00898	0.511538
P52306	Rap1 GTPase-GDP dissociation stimulator 1 OS=Homo sapiens OX=9606 GN=RAP1GDS1 PE=1 SV=3	41905.6	41218.1	35320.3	41102.6	41249.6	34667.9	0.98771	0.200549	0.980838	1.00076	0.981529	0.98771	0.200549
P14868	Aspartate--tRNA ligase, cytoplasmic OS=Homo sapiens OX=9606 GN=DARS1 PE=1 SV=2	64408.4	54206.8	49595.8	62310.7	53360.7	48633.9	0.977476	0.0483289	0.967431	0.984391	0.980605	0.977476	0.0483289
Q12788	Transducin beta-like protein 3 OS=Homo sapiens OX=9606 GN=TBL3 PE=1 SV=2	38099.2	27219.3	26766.6	37784.3	27168.9	25224.8	0.977427	0.328468	0.991735	0.998148	0.942398	0.977427	0.328468
P54886	Delta-1-pyrroline-5-carboxylate synthase OS=Homo sapiens OX=9606 GN=ALDH18A1 PE=1 SV=2	45797.1	40973.6	39996.3	42371	37712.3	36661.8	0.920741	0.00097505	0.92519	0.920405	0.91663	0.920741	0.00097505
O43776	Asparagine--tRNA ligase, cytoplasmic OS=Homo sapiens OX=9606 GN=NARS1 PE=1 SV=1	67579.8	67880.8	63454.9	72457.9	71164.5	64728.9	1.04688	0.0895606	1.07218	1.04837	1.02008	1.04688	0.0895606
Q9Y2W1	Thyroid hormone receptor-associated protein 3 OS=Homo sapiens OX=9606 GN=THRAP3 PE=1 SV=2	71354.4	66677.1	80727.1	75258.1	76203.5	88303.7	1.09715	0.0625298	1.05471	1.14287	1.09385	1.09715	0.0625298
P46459	Vesicle-fusing ATPase OS=Homo sapiens OX=9606 GN=NSF PE=1 SV=3	41273.3	42241.8	44831.7	43703.1	41919.1	44305.5	1.01316	0.623191	1.05887	0.992361	0.988263	1.01316	0.623191
Q96RU3	Formin-binding protein 1 OS=Homo sapiens OX=9606 GN=FNBP1 PE=1 SV=2	70453.3	59743.3	67025.6	68960.1	58913.1	65572	0.981074	0.0172564	0.978806	0.986104	0.978313	0.981074	0.0172564
P18669	Phosphoglycerate mutase 1 OS=Homo sapiens OX=9606 GN=PGAM1 PE=1 SV=2	92797.5	97881	100063	97400.3	96784	100322	1.01366	0.535362	1.0496	0.988793	1.00258	1.01366	0.535362
O95782	AP-2 complex subunit alpha-1 OS=Homo sapiens OX=9606 GN=AP2A1 PE=1 SV=3	45121	44740	38714.2	44260.7	44775.3	39745.7	1.00279	0.85261	0.980933	1.00079	1.02664	1.00279	0.85261
Q96PK6	RNA-binding protein 14 OS=Homo sapiens OX=9606 GN=RBM14 PE=1 SV=2	49468.1	48597	40813.9	47688.3	45995	39821.7	0.962056	0.0466506	0.964021	0.946458	0.97569	0.962056	0.0466506
Q9Y520	Protein PRRC2C OS=Homo sapiens OX=9606 GN=PRRC2C PE=1 SV=4	29070.6	34029.5	39852.6	29529.3	35637.4	39819.5	1.02073	0.27923	1.01578	1.04725	0.999169	1.02073	0.27923
P31150	Rab GDP dissociation inhibitor alpha OS=Homo sapiens OX=9606 GN=GDI1 PE=1 SV=2	16778.1	19431.6	17682.8	17509.8	19713.5	16517.6	0.997408	0.944113	1.04361	1.01451	0.934105	0.997408	0.944113
O15042	U2 snRNP-associated SURP motif-containing protein OS=Homo sapiens OX=9606 GN=U2SURP PE=1 SV=2	47465.4	47136.2	51580.2	49103.2	43871	48859.8	0.970831	0.460532	1.03451	0.930728	0.947259	0.970831	0.460532
P38606	V-type proton ATPase catalytic subunit A OS=Homo sapiens OX=9606 GN=ATP6V1A PE=1 SV=2	43482.7	51585.1	43490.5	43952.5	46833.5	42477	0.965129	0.368401	1.0108	0.907888	0.976696	0.965129	0.368401
P11413	Glucose-6-phosphate 1-dehydrogenase OS=Homo sapiens OX=9606 GN=G6PD PE=1 SV=4	54215.4	54339.4	49816.9	51975.3	56172.7	49751.6	0.997036	0.903794	0.958681	1.03374	0.998689	0.997036	0.903794
Q7L2E3	ATP-dependent RNA helicase DHX30 OS=Homo sapiens OX=9606 GN=DHX30 PE=1 SV=1	44351	36922.3	38824.3	39135.9	33730.9	36674.7	0.913537	0.0405464	0.882413	0.913564	0.944633	0.913537	0.0405464
Q5UIP0	Telomere-associated protein RIF1 OS=Homo sapiens OX=9606 GN=RIF1 PE=1 SV=2	32879.4	32603.7	30451.8	31774.6	35334.1	30945.7	1.02212	0.582088	0.966398	1.08375	1.01622	1.02212	0.582088
P21281	V-type proton ATPase subunit B, brain isoform OS=Homo sapiens OX=9606 GN=ATP6V1B2 PE=1 SV=3	40151.1	41574	40780.4	37766.3	40850.9	39478.1	0.963759	0.0986717	0.940604	0.982607	0.968066	0.963759	0.0986717
P48634	Protein PRRC2A OS=Homo sapiens OX=9606 GN=PRRC2A PE=1 SV=3	31986.8	31115.2	36127.8	28580	29445.2	35783	0.943426	0.181014	0.893494	0.946328	0.990456	0.943426	0.181014
O00567	Nucleolar protein 56 OS=Homo sapiens OX=9606 GN=NOP56 PE=1 SV=4	41509.8	37354.3	38067.6	42197.3	35791.5	36854.8	0.980955	0.401698	1.01656	0.958163	0.968141	0.980955	0.401698
P62191	26S proteasome regulatory subunit 4 OS=Homo sapiens OX=9606 GN=PSMC1 PE=1 SV=1	61216.7	65191.5	55705.6	62024.8	66772.4	55732.8	1.01265	0.206791	1.0132	1.02425	1.00049	1.01265	0.206791
Q15424	Scaffold attachment factor B1 OS=Homo sapiens OX=9606 GN=SAFB PE=1 SV=4	35220.4	39441.2	41611.3	37900.7	44232.2	43327.3	1.0796	0.0756105	1.0761	1.12147	1.04124	1.0796	0.0756105
P18206	Vinculin OS=Homo sapiens OX=9606 GN=VCL PE=1 SV=4	50347.7	37116.4	44682.3	49565.5	36935.5	42448	0.976529	0.226948	0.984464	0.995126	0.949996	0.976529	0.226948
A0AVT1	Ubiquitin-like modifier-activating enzyme 6 OS=Homo sapiens OX=9606 GN=UBA6 PE=1 SV=1	43749.6	34886.3	25188.3	44159.1	34345	25559.4	1.00286	0.787965	1.00936	0.984484	1.01473	1.00286	0.787965
P13667	Protein disulfide-isomerase A4 OS=Homo sapiens OX=9606 GN=PDIA4 PE=1 SV=2	64100.9	50087.3	59942.5	63478.8	55940.4	66560.2	1.07252	0.220107	0.990295	1.11686	1.1104	1.07252	0.220107
O14776	Transcription elongation regulator 1 OS=Homo sapiens OX=9606 GN=TCERG1 PE=1 SV=2	73369.1	60166.5	70751.4	73253	59353.4	71077.8	0.996506	0.578731	0.998418	0.986486	1.00461	0.996506	0.578731
O14980	Exportin-1 OS=Homo sapiens OX=9606 GN=XPO1 PE=1 SV=1	41644.5	44607.7	42364.3	40393.7	45604.9	40365	0.981709	0.474098	0.969965	1.02235	0.952807	0.981709	0.474098
Q9BWD1	Acetyl-CoA acetyltransferase, cytosolic OS=Homo sapiens OX=9606 GN=ACAT2 PE=1 SV=2	45514.4	34477.5	45504.1	55208.3	41136.5	54148.2	1.1987	0.00131163	1.21299	1.19314	1.18996	1.1987	0.00131163
Q9NSE4	Isoleucine--tRNA ligase, mitochondrial OS=Homo sapiens OX=9606 GN=IARS2 PE=1 SV=2	51805.5	39094	51941	53422.1	39571.3	51914.5	1.0143	0.260852	1.03121	1.01221	0.99949	1.0143	0.260852
O75165	DnaJ homolog subfamily C member 13 OS=Homo sapiens OX=9606 GN=DNAJC13 PE=1 SV=5	31660.9	29418.3	27289.1	31125.3	30612.3	27051.6	1.00499	0.80722	0.983083	1.04059	0.991297	1.00499	0.80722
Q96R06	Sperm-associated antigen 5 OS=Homo sapiens OX=9606 GN=SPAG5 PE=1 SV=2	24968.5	13634.6	16727	23983.9	18863.8	19808.1	1.1761	0.286177	0.960566	1.38352	1.1842	1.1761	0.286177
O95602	DNA-directed RNA polymerase I subunit RPA1 OS=Homo sapiens OX=9606 GN=POLR1A PE=1 SV=2	30809.9	23614.3	26165.6	28541.9	24112.1	25809.1	0.977948	0.50889	0.926387	1.02108	0.986375	0.977948	0.50889
Q96KP4	Cytosolic non-specific dipeptidase OS=Homo sapiens OX=9606 GN=CNDP2 PE=1 SV=2	45080.5	39988.8	47218.6	46522.3	41081.7	45783.3	1.00964	0.678342	1.03198	1.02733	0.969603	1.00964	0.678342
P29350	Tyrosine-protein phosphatase non-receptor type 6 OS=Homo sapiens OX=9606 GN=PTPN6 PE=1 SV=1	60352	51877.8	59537.2	61409.8	54597.3	59743.6	1.02447	0.234662	1.01753	1.05242	1.00347	1.02447	0.234662
O00231	26S proteasome non-ATPase regulatory subunit 11 OS=Homo sapiens OX=9606 GN=PSMD11 PE=1 SV=3	42056.7	47195.3	51345.8	41520.3	44614.2	49804.5	0.967513	0.116322	0.987246	0.94531	0.969982	0.967513	0.116322
P48147	Prolyl endopeptidase OS=Homo sapiens OX=9606 GN=PREP PE=1 SV=2	39857.2	40128.9	34894	36996.3	38710.8	35186.9	0.967092	0.29147	0.928221	0.964661	1.00839	0.967092	0.29147
P07355	Annexin A2 OS=Homo sapiens OX=9606 GN=ANXA2 PE=1 SV=2	85701.6	77419	87358	85038.1	75805.3	85009	0.981508	0.0820607	0.992258	0.979156	0.973111	0.981508	0.0820607
O75475	PC4 and SFRS1-interacting protein OS=Homo sapiens OX=9606 GN=PSIP1 PE=1 SV=1	58062.2	59523.8	60457.5	64829.4	64289.9	62341.7	1.07593	0.091754	1.11655	1.08007	1.03117	1.07593	0.091754
Q8NC51	Plasminogen activator inhibitor 1 RNA-binding protein OS=Homo sapiens OX=9606 GN=SERBP1 PE=1 SV=2	82810.4	76355.1	86982	81969.4	71531.8	82530.1	0.958498	0.122652	0.989844	0.936831	0.948818	0.958498	0.122652
P0DMV9	Heat shock 70 kDa protein 1B OS=Homo sapiens OX=9606 GN=HSPA1B PE=1 SV=1	28695.5	29792.4	25808.1	43907.9	44904.9	39089.9	1.51734	0.000169673	1.53013	1.50726	1.51464	1.51734	0.000169673
Q12873	Chromodomain-helicase-DNA-binding protein 3 OS=Homo sapiens OX=9606 GN=CHD3 PE=1 SV=3	20305.9	15660	25089.7	19394.3	16308.9	24614.2	0.99253	0.797741	0.955107	1.04144	0.981048	0.99253	0.797741
Q9HB71	Calcyclin-binding protein OS=Homo sapiens OX=9606 GN=CACYBP PE=1 SV=2	67914.2	70915.3	65727.5	77389.8	74533.2	68791	1.07905	0.120616	1.13952	1.05102	1.04661	1.07905	0.120616
Q9UHX1	Poly(U)-binding-splicing factor PUF60 OS=Homo sapiens OX=9606 GN=PUF60 PE=1 SV=1	49456.3	49929.6	51011.2	51634.4	53033	51281.7	1.03717	0.156979	1.04404	1.06216	1.0053	1.03717	0.156979
O95819	Mitogen-activated protein kinase kinase kinase kinase 4 OS=Homo sapiens OX=9606 GN=MAP4K4 PE=1 SV=2	38238.3	32214.6	29427.3	36092.7	31845.7	29444.8	0.977677	0.324894	0.943889	0.988549	1.00059	0.977677	0.324894
P13489	Ribonuclease inhibitor OS=Homo sapiens OX=9606 GN=RNH1 PE=1 SV=2	44931.2	47757	48374.6	44818.5	45700	46228.3	0.970017	0.160864	0.997492	0.956928	0.955632	0.970017	0.160864
P51659	Peroxisomal multifunctional enzyme type 2 OS=Homo sapiens OX=9606 GN=HSD17B4 PE=1 SV=3	51090.3	38541.6	36210	53703.7	45906.7	38505.9	1.10188	0.150513	1.05115	1.19109	1.06341	1.10188	0.150513
Q15365	Poly(rC)-binding protein 1 OS=Homo sapiens OX=9606 GN=PCBP1 PE=1 SV=2	86731.4	55909.2	63480.7	92831.9	62787.9	67946.5	1.08791	0.0376766	1.07034	1.12303	1.07035	1.08791	0.0376766
Q99615	DnaJ homolog subfamily C member 7 OS=Homo sapiens OX=9606 GN=DNAJC7 PE=1 SV=2	70428.6	67912.6	76848.7	69796.8	70083.2	77188.3	1.00914	0.527461	0.991029	1.03196	1.00442	1.00914	0.527461
P35606	Coatomer subunit beta' OS=Homo sapiens OX=9606 GN=COPB2 PE=1 SV=2	44218	47596.6	45915.3	41662.7	44137.5	44379.4	0.945362	0.0410991	0.942211	0.927325	0.966549	0.945362	0.0410991
P17480	Nucleolar transcription factor 1 OS=Homo sapiens OX=9606 GN=UBTF PE=1 SV=1	67637.9	74359.9	82678.7	74004.2	79899.2	85490.5	1.06754	0.0623127	1.09412	1.07449	1.03401	1.06754	0.0623127
Q99613	Eukaryotic translation initiation factor 3 subunit C OS=Homo sapiens OX=9606 GN=EIF3C PE=1 SV=1	64685.1	75785.8	80842.6	62417.8	72070.4	78242.6	0.961254	0.0175843	0.964949	0.950975	0.967839	0.961254	0.0175843
Q9BUQ8	Probable ATP-dependent RNA helicase DDX23 OS=Homo sapiens OX=9606 GN=DDX23 PE=1 SV=3	62486	64291.2	57627.7	60617	62373.4	55726.3	0.969088	0.00113366	0.970089	0.97017	0.967005	0.969088	0.00113366
P55786	Puromycin-sensitive aminopeptidase OS=Homo sapiens OX=9606 GN=NPEPPS PE=1 SV=2	39792.1	33432.3	38446.5	39256.6	32333.6	36730.7	0.969684	0.0793173	0.986543	0.967137	0.955372	0.969684	0.0793173
O75150	E3 ubiquitin-protein ligase BRE1B OS=Homo sapiens OX=9606 GN=RNF40 PE=1 SV=5	37084.6	50355.7	42639.7	35199.7	46150.2	40607.6	0.939333	0.0338867	0.949173	0.916484	0.952343	0.939333	0.0338867
Q9Y2X3	Nucleolar protein 58 OS=Homo sapiens OX=9606 GN=NOP58 PE=1 SV=1	60297.9	58138.5	62663.5	60987.3	61587.2	57793.1	0.997676	0.959114	1.01143	1.05932	0.922277	0.997676	0.959114
P35573	Glycogen debranching enzyme OS=Homo sapiens OX=9606 GN=AGL PE=1 SV=3	36058.1	32262.9	30010.3	35319.1	32852.3	29537.5	0.994006	0.672045	0.979505	1.01827	0.984245	0.994006	0.672045
Q9Y617	Phosphoserine aminotransferase OS=Homo sapiens OX=9606 GN=PSAT1 PE=1 SV=2	79147.1	73555.8	64160.1	95282.5	85337.4	78656.6	1.19666	0.00951861	1.20387	1.16017	1.22594	1.19666	0.00951861
O43491	Band 4.1-like protein 2 OS=Homo sapiens OX=9606 GN=EPB41L2 PE=1 SV=1	46045.6	39162.6	38357.1	45400.3	38049.6	38374.9	0.98601	0.235378	0.985986	0.97158	1.00046	0.98601	0.235378
P63244	Receptor of activated protein C kinase 1 OS=Homo sapiens OX=9606 GN=RACK1 PE=1 SV=3	53939.9	61645.4	50536.1	54630.2	61042.6	48191.4	0.985541	0.490069	1.0128	0.990221	0.953603	0.985541	0.490069
Q14157	Ubiquitin-associated protein 2-like OS=Homo sapiens OX=9606 GN=UBAP2L PE=1 SV=2	33519.7	40478.2	38266.6	34084.8	41170.2	39060.8	1.01824	0.00474686	1.01686	1.0171	1.02075	1.01824	0.00474686
O75376	Nuclear receptor corepressor 1 OS=Homo sapiens OX=9606 GN=NCOR1 PE=1 SV=2	29187.9	27134.5	18554.8	28819.5	27537.2	18757.6	1.00438	0.660161	0.987378	1.01484	1.01093	1.00438	0.660161
P27694	Replication protein A 70 kDa DNA-binding subunit OS=Homo sapiens OX=9606 GN=RPA1 PE=1 SV=2	56422.3	52985.8	56264.4	57003.6	53028.6	55713	1.00044	0.946884	1.0103	1.00081	0.9902	1.00044	0.946884
P52566	Rho GDP-dissociation inhibitor 2 OS=Homo sapiens OX=9606 GN=ARHGDIB PE=1 SV=3	110798	96842.8	126983	132808	109686	136725	1.13599	0.0610575	1.19865	1.13261	1.07672	1.13599	0.0610575
Q12905	Interleukin enhancer-binding factor 2 OS=Homo sapiens OX=9606 GN=ILF2 PE=1 SV=2	34439.8	39633.9	35326.8	33591	37919.2	32938.5	0.954828	0.0681584	0.975354	0.956737	0.932394	0.954828	0.0681584
Q06210	Glutamine--fructose-6-phosphate aminotransferase [isomerizing] 1 OS=Homo sapiens OX=9606 GN=GFPT1 PE=1 SV=3	52695.5	54887	45556.3	50233	49652.4	43751.1	0.939424	0.0744162	0.953269	0.90463	0.960374	0.939424	0.0744162
P52948	Nuclear pore complex protein Nup98-Nup96 OS=Homo sapiens OX=9606 GN=NUP98 PE=1 SV=4	40630.3	45529.4	43857.5	38438.2	42747.3	42361.8	0.950279	0.0253879	0.946048	0.938894	0.965896	0.950279	0.0253879
P11216	Glycogen phosphorylase, brain form OS=Homo sapiens OX=9606 GN=PYGB PE=1 SV=5	37264.7	34790.9	32420.7	33682.5	34109.6	31088.3	0.947731	0.148829	0.903871	0.980417	0.958903	0.947731	0.148829
Q9UMS4	Pre-mRNA-processing factor 19 OS=Homo sapiens OX=9606 GN=PRPF19 PE=1 SV=1	45806.9	43450.6	50175	46278.7	41383	47999.1	0.973116	0.285826	1.0103	0.952415	0.956634	0.973116	0.285826
P55809	Succinyl-CoA:3-ketoacid coenzyme A transferase 1, mitochondrial OS=Homo sapiens OX=9606 GN=OXCT1 PE=1 SV=1	36412	31489.4	36700.4	36686.4	31276	37652.3	1.0089	0.446508	1.00754	0.993223	1.02594	1.0089	0.446508
Q8TAQ2	SWI/SNF complex subunit SMARCC2 OS=Homo sapiens OX=9606 GN=SMARCC2 PE=1 SV=1	26755.6	30831.2	26053.9	28330.5	32202.7	26592.2	1.04134	0.0655631	1.05886	1.04448	1.02066	1.04134	0.0655631
P50502	Hsc70-interacting protein OS=Homo sapiens OX=9606 GN=ST13 PE=1 SV=2	94521.4	115187	114506	98829	117516	115403	1.02454	0.157739	1.04557	1.02021	1.00784	1.02454	0.157739
Q13283	Ras GTPase-activating protein-binding protein 1 OS=Homo sapiens OX=9606 GN=G3BP1 PE=1 SV=1	53796.1	51508.2	52568.2	57669.8	52385.3	53941.5	1.03839	0.152697	1.07201	1.01703	1.02612	1.03839	0.152697
Q13838	Spliceosome RNA helicase DDX39B OS=Homo sapiens OX=9606 GN=DDX39B PE=1 SV=1	76505.9	82701.9	70947.6	73701.9	77884.5	67195.5	0.950738	0.016933	0.963349	0.94175	0.947114	0.950738	0.016933
O76021	Ribosomal L1 domain-containing protein 1 OS=Homo sapiens OX=9606 GN=RSL1D1 PE=1 SV=3	52030.9	63280.2	60280.8	59618.2	68403.4	64793	1.10055	0.0474065	1.14582	1.08096	1.07485	1.10055	0.0474065
Q5SW79	Centrosomal protein of 170 kDa OS=Homo sapiens OX=9606 GN=CEP170 PE=1 SV=1	29333.8	31090	21822.8	29748.3	32749.7	22006.1	1.0253	0.215345	1.01413	1.05338	1.0084	1.0253	0.215345
Q15459	Splicing factor 3A subunit 1 OS=Homo sapiens OX=9606 GN=SF3A1 PE=1 SV=1	46813.7	70961	58935.4	48208.2	72755	57971.5	1.0129	0.472279	1.02979	1.02528	0.983645	1.0129	0.472279
P46060	Ran GTPase-activating protein 1 OS=Homo sapiens OX=9606 GN=RANGAP1 PE=1 SV=1	31686.5	31747.7	36651.9	33975.5	32695.8	38291	1.04894	0.0587233	1.07224	1.02986	1.04472	1.04894	0.0587233
Q10567	AP-1 complex subunit beta-1 OS=Homo sapiens OX=9606 GN=AP1B1 PE=1 SV=2	14394.9	10211.3	11998.8	14062	10144.8	11937.6	0.98842	0.183399	0.976874	0.993488	0.994899	0.98842	0.183399
P08575	Receptor-type tyrosine-protein phosphatase C OS=Homo sapiens OX=9606 GN=PTPRC PE=1 SV=3	38969.1	50089	39309.9	38335.5	50437.2	48595.2	1.07563	0.446947	0.983741	1.00695	1.23621	1.07563	0.446947
P12004	Proliferating cell nuclear antigen OS=Homo sapiens OX=9606 GN=PCNA PE=1 SV=1	108477	104029	89061.9	113966	106983	84536.9	1.0094	0.788902	1.05061	1.0284	0.949193	1.0094	0.788902
P61247	40S ribosomal protein S3a OS=Homo sapiens OX=9606 GN=RPS3A PE=1 SV=2	80663.6	77541.3	82023.2	90144.4	93729.8	87002.4	1.129	0.0959447	1.11754	1.20877	1.0607	1.129	0.0959447
P62917	60S ribosomal protein L8 OS=Homo sapiens OX=9606 GN=RPL8 PE=1 SV=2	60333	50422.9	50032.2	63725.6	50252.7	54110.2	1.04479	0.217049	1.05623	0.996625	1.08151	1.04479	0.217049
P38159	RNA-binding motif protein, X chromosome OS=Homo sapiens OX=9606 GN=RBMX PE=1 SV=3	118075	118308	109367	124474	115913	111161	1.01678	0.516541	1.0542	0.979759	1.0164	1.01678	0.516541
Q9H0A0	RNA cytidine acetyltransferase OS=Homo sapiens OX=9606 GN=NAT10 PE=1 SV=2	45720.1	39268.1	40441.2	44960.3	36719.6	38151.2	0.953952	0.0907622	0.983381	0.9351	0.943375	0.953952	0.0907622
O95071	E3 ubiquitin-protein ligase UBR5 OS=Homo sapiens OX=9606 GN=UBR5 PE=1 SV=2	28989.1	26344.5	21858.1	27454.4	25017.5	20550.5	0.945622	0.00268121	0.947059	0.949629	0.940178	0.945622	0.00268121
P54578	Ubiquitin carboxyl-terminal hydrolase 14 OS=Homo sapiens OX=9606 GN=USP14 PE=1 SV=3	36236.5	37428.5	44922.6	37163	39208.7	42051.3	1.00307	0.936422	1.02557	1.04756	0.936083	1.00307	0.936422
Q9UKX7	Nuclear pore complex protein Nup50 OS=Homo sapiens OX=9606 GN=NUP50 PE=1 SV=2	43160.6	43186.8	35108.6	45904.3	43185.6	33808.1	1.00883	0.792054	1.06357	0.999972	0.962958	1.00883	0.792054
Q92621	Nuclear pore complex protein Nup205 OS=Homo sapiens OX=9606 GN=NUP205 PE=1 SV=3	32890.4	39049	29065.7	30594	37710.9	28521.8	0.959067	0.113714	0.93018	0.965733	0.981287	0.959067	0.113714
Q15046	Lysine--tRNA ligase OS=Homo sapiens OX=9606 GN=KARS1 PE=1 SV=3	89098.7	86536	99072.2	90394.6	83582.5	96126.8	0.983561	0.401117	1.01454	0.96587	0.97027	0.983561	0.401117
P24752	Acetyl-CoA acetyltransferase, mitochondrial OS=Homo sapiens OX=9606 GN=ACAT1 PE=1 SV=1	41586	43148.3	39043.1	43318.8	42919.9	39030.1	1.01201	0.504605	1.04167	0.994707	0.999667	1.01201	0.504605
O95239	Chromosome-associated kinesin KIF4A OS=Homo sapiens OX=9606 GN=KIF4A PE=1 SV=3	30568.5	31481.2	36563.7	30248.3	30079.3	34286.1	0.960901	0.12374	0.989525	0.955469	0.937709	0.960901	0.12374
Q09028	Histone-binding protein RBBP4 OS=Homo sapiens OX=9606 GN=RBBP4 PE=1 SV=3	59980	57872.1	61963.1	59329.8	53346	57116.9	0.944247	0.131081	0.98916	0.921791	0.921789	0.944247	0.131081
P49748	Very long-chain specific acyl-CoA dehydrogenase, mitochondrial OS=Homo sapiens OX=9606 GN=ACADVL PE=1 SV=1	41569.8	37215.4	29128.1	38540.6	35981.2	26951.6	0.939748	0.0470655	0.92713	0.966836	0.925278	0.939748	0.0470655
Q9H0D6	5'-3' exoribonuclease 2 OS=Homo sapiens OX=9606 GN=XRN2 PE=1 SV=1	34055.3	30406.6	37806.1	34215.3	30762.3	36217.6	0.99146	0.6628	1.0047	1.0117	0.957983	0.99146	0.6628
P09960	Leukotriene A-4 hydrolase OS=Homo sapiens OX=9606 GN=LTA4H PE=1 SV=2	66325.6	55866.8	57355.9	65444.3	55069.8	54095	0.971864	0.189189	0.986713	0.985734	0.943146	0.971864	0.189189
Q14978	Nucleolar and coiled-body phosphoprotein 1 OS=Homo sapiens OX=9606 GN=NOLC1 PE=1 SV=2	100597	98542.7	95889.4	102964	103515	93504.9	1.01638	0.534858	1.02354	1.05046	0.975133	1.01638	0.534858
P62701	40S ribosomal protein S4, X isoform OS=Homo sapiens OX=9606 GN=RPS4X PE=1 SV=2	79279	91417	88258.9	81386.7	92488.4	81589.6	0.98758	0.734287	1.02659	1.01172	0.924435	0.98758	0.734287
Q12789	General transcription factor 3C polypeptide 1 OS=Homo sapiens OX=9606 GN=GTF3C1 PE=1 SV=4	26722.3	28012.8	24667.8	24310.2	25553.8	22937.4	0.917268	0.00580776	0.909735	0.912219	0.929852	0.917268	0.00580776
O00425	Insulin-like growth factor 2 mRNA-binding protein 3 OS=Homo sapiens OX=9606 GN=IGF2BP3 PE=1 SV=2	46793	35824.8	30893.3	47801.5	35816.6	30426.1	1.00207	0.864039	1.02155	0.999771	0.984877	1.00207	0.864039
P40926	Malate dehydrogenase, mitochondrial OS=Homo sapiens OX=9606 GN=MDH2 PE=1 SV=3	70100.9	69317.4	73115.9	69447	68025.1	71544.8	0.983514	0.0462019	0.990672	0.981357	0.978512	0.983514	0.0462019
P35998	26S proteasome regulatory subunit 7 OS=Homo sapiens OX=9606 GN=PSMC2 PE=1 SV=3	53316.7	54218.6	51869.8	53265.6	54745.7	53339.9	1.01237	0.285392	0.999042	1.00972	1.02834	1.01237	0.285392
P37802	Transgelin-2 OS=Homo sapiens OX=9606 GN=TAGLN2 PE=1 SV=3	49448.2	55405.1	55279.9	55488.7	60662.2	59102.2	1.0954	0.0247896	1.12216	1.09488	1.06914	1.0954	0.0247896
Q9NSD9	Phenylalanine--tRNA ligase beta subunit OS=Homo sapiens OX=9606 GN=FARSB PE=1 SV=3	72467.5	68262.8	63194.5	73500.3	68050.4	61174.8	0.99306	0.657853	1.01425	0.996888	0.96804	0.99306	0.657853
P07237	Protein disulfide-isomerase OS=Homo sapiens OX=9606 GN=P4HB PE=1 SV=3	79990.2	75148.5	71043.3	75077.2	76043.7	73508.2	0.995063	0.880465	0.93858	1.01191	1.0347	0.995063	0.880465
Q5VTR2	E3 ubiquitin-protein ligase BRE1A OS=Homo sapiens OX=9606 GN=RNF20 PE=1 SV=2	22660.8	25623.5	35556.3	22009.4	24596	34798.2	0.969944	0.0314572	0.971254	0.9599	0.978679	0.969944	0.0314572
Q99661	Kinesin-like protein KIF2C OS=Homo sapiens OX=9606 GN=KIF2C PE=1 SV=2	52206.6	57096.2	53379.9	51760.4	54644.1	51029.1	0.968156	0.111881	0.991453	0.957053	0.955961	0.968156	0.111881
Q9NYF8	Bcl-2-associated transcription factor 1 OS=Homo sapiens OX=9606 GN=BCLAF1 PE=1 SV=2	78346.2	77034.4	82843.3	82726.2	81514	81743.7	1.03359	0.288234	1.05591	1.05815	0.986727	1.03359	0.288234
Q13547	Histone deacetylase 1 OS=Homo sapiens OX=9606 GN=HDAC1 PE=1 SV=1	63417.5	62827.4	79687.9	62666.6	60775.2	75389.4	0.967185	0.114157	0.988159	0.967336	0.946058	0.967185	0.114157
P00491	Purine nucleoside phosphorylase OS=Homo sapiens OX=9606 GN=PNP PE=1 SV=2	40404.6	31613.6	33942.9	38688.3	31549.1	32687.3	0.97283	0.165077	0.957522	0.99796	0.963008	0.97283	0.165077
P17812	CTP synthase 1 OS=Homo sapiens OX=9606 GN=CTPS1 PE=1 SV=2	52277.9	64261.8	61408.4	52973.3	62373.3	57412.5	0.972948	0.354851	1.0133	0.970612	0.934929	0.972948	0.354851
P21399	Cytoplasmic aconitate hydratase OS=Homo sapiens OX=9606 GN=ACO1 PE=1 SV=3	41563.7	39691.1	38486.3	41785.6	38365.7	38673.9	0.992273	0.608307	1.00534	0.966607	1.00487	0.992273	0.608307
P23368	NAD-dependent malic enzyme, mitochondrial OS=Homo sapiens OX=9606 GN=ME2 PE=1 SV=1	33752.5	38216.8	27936.9	32821.5	35973.1	27427.2	0.965154	0.104309	0.972417	0.94129	0.981755	0.965154	0.104309
O00148	ATP-dependent RNA helicase DDX39A OS=Homo sapiens OX=9606 GN=DDX39A PE=1 SV=2	20804.4	14600.2	21054.5	21320.4	14240.5	20040.4	0.984	0.534359	1.0248	0.975363	0.951835	0.984	0.534359
Q9Y383	Putative RNA-binding protein Luc7-like 2 OS=Homo sapiens OX=9606 GN=LUC7L2 PE=1 SV=2	65379.9	77856.3	67669.9	66374.9	76391.4	66719.4	0.994119	0.635961	1.01522	0.981185	0.985954	0.994119	0.635961
O94979	Protein transport protein Sec31A OS=Homo sapiens OX=9606 GN=SEC31A PE=1 SV=3	30017.4	38465.9	35108.9	28054.8	37054.5	34564	0.960802	0.113246	0.934618	0.963308	0.98448	0.960802	0.113246
P27348	14-3-3 protein theta OS=Homo sapiens OX=9606 GN=YWHAQ PE=1 SV=1	68604.7	61236.8	61819.9	68866.7	59619.5	59889.5	0.982061	0.243542	1.00382	0.973589	0.968774	0.982061	0.243542
Q92556	Engulfment and cell motility protein 1 OS=Homo sapiens OX=9606 GN=ELMO1 PE=1 SV=2	53378.7	46041.6	52938.7	54939.9	46243.5	53375.7	1.01396	0.212381	1.02925	1.00439	1.00825	1.01396	0.212381
P19174	1-phosphatidylinositol 4,5-bisphosphate phosphodiesterase gamma-1 OS=Homo sapiens OX=9606 GN=PLCG1 PE=1 SV=1	35640.7	44871.3	47786.7	35088.6	45531.6	50105.5	1.01592	0.480047	0.984509	1.01472	1.04852	1.01592	0.480047
P62195	26S proteasome regulatory subunit 8 OS=Homo sapiens OX=9606 GN=PSMC5 PE=1 SV=1	29898.3	46282.6	39344.6	28721.1	44885.8	38794.1	0.972152	0.0642159	0.960627	0.96982	0.986008	0.972152	0.0642159
Q13464	Rho-associated protein kinase 1 OS=Homo sapiens OX=9606 GN=ROCK1 PE=1 SV=1	42242.3	35322.2	41105.6	43656.9	39170.9	42060.5	1.05523	0.177754	1.03349	1.10896	1.02323	1.05523	0.177754
P62333	26S proteasome regulatory subunit 10B OS=Homo sapiens OX=9606 GN=PSMC6 PE=1 SV=1	47962.9	47327.2	42181.4	46084.6	45709.2	41347.4	0.96896	0.0333424	0.960838	0.965812	0.980228	0.96896	0.0333424
Q15366	Poly(rC)-binding protein 2 OS=Homo sapiens OX=9606 GN=PCBP2 PE=1 SV=1	43483	41345.9	32349	42109.1	39388.7	29730.6	0.946708	0.067147	0.968404	0.952663	0.919058	0.946708	0.067147
P31040	Succinate dehydrogenase [ubiquinone] flavoprotein subunit, mitochondrial OS=Homo sapiens OX=9606 GN=SDHA PE=1 SV=2	38698.4	32635.8	35599.1	36242.9	30145.5	33084.3	0.929867	0.00280042	0.936548	0.923694	0.929358	0.929867	0.00280042
Q05639	Elongation factor 1-alpha 2 OS=Homo sapiens OX=9606 GN=EEF1A2 PE=1 SV=1	10912	7948.1	8989.5	10896.5	7604.5	8952.2	0.983733	0.351593	0.99858	0.95677	0.995851	0.983733	0.351593
Q01469	Fatty acid-binding protein 5 OS=Homo sapiens OX=9606 GN=FABP5 PE=1 SV=3	64610	77646.7	69517.7	70219.8	83885.9	72655.6	1.07077	0.0319013	1.08683	1.08035	1.04514	1.07077	0.0319013
P46063	ATP-dependent DNA helicase Q1 OS=Homo sapiens OX=9606 GN=RECQL PE=1 SV=3	49344.8	44986.1	55186	49671.1	43278	53043.8	0.976608	0.259335	1.00661	0.96203	0.961182	0.976608	0.259335
O95433	Activator of 90 kDa heat shock protein ATPase homolog 1 OS=Homo sapiens OX=9606 GN=AHSA1 PE=1 SV=1	52921.1	48851.4	55641.6	57878.9	53123.5	59770.9	1.08512	0.00451808	1.09368	1.08745	1.07421	1.08512	0.00451808
Q9Y3F4	Serine-threonine kinase receptor-associated protein OS=Homo sapiens OX=9606 GN=STRAP PE=1 SV=1	53093.5	49297.7	51117.7	56130.3	49337.8	50710.6	1.01668	0.499704	1.0572	1.00081	0.992036	1.01668	0.499704
Q13573	SNW domain-containing protein 1 OS=Homo sapiens OX=9606 GN=SNW1 PE=1 SV=1	52891.2	40307.7	47679	53252.8	40882.2	46790.9	1.00082	0.941796	1.00684	1.01425	0.981373	1.00082	0.941796
Q13347	Eukaryotic translation initiation factor 3 subunit I OS=Homo sapiens OX=9606 GN=EIF3I PE=1 SV=1	51358.7	40402.4	45195	53408.5	39737.2	44480.9	1.00255	0.903973	1.03991	0.983536	0.9842	1.00255	0.903973
O00429	Dynamin-1-like protein OS=Homo sapiens OX=9606 GN=DNM1L PE=1 SV=2	31353.8	32170.5	24550.2	31419.9	32222.6	23536.2	0.987475	0.475841	1.00211	1.00162	0.958697	0.987475	0.475841
P49916	DNA ligase 3 OS=Homo sapiens OX=9606 GN=LIG3 PE=1 SV=2	35307.4	36887.6	33043.8	35330.4	35394.5	32492.2	0.98116	0.254811	1.00065	0.959523	0.983307	0.98116	0.254811
Q13151	Heterogeneous nuclear ribonucleoprotein A0 OS=Homo sapiens OX=9606 GN=HNRNPA0 PE=1 SV=1	56068.9	48276.9	49239.3	51148.3	43239.6	47205.1	0.922195	0.0540585	0.91224	0.895658	0.958687	0.922195	0.0540585
P67809	Y-box-binding protein 1 OS=Homo sapiens OX=9606 GN=YBX1 PE=1 SV=3	54263.8	59962.6	71659	62953.1	66892.3	77500.9	1.11907	0.0346463	1.16013	1.11557	1.08152	1.11907	0.0346463
Q15181	Inorganic pyrophosphatase OS=Homo sapiens OX=9606 GN=PPA1 PE=1 SV=2	66282.9	60371	60166.4	64386.8	56582	59097.4	0.963622	0.115352	0.971394	0.937238	0.982233	0.963622	0.115352
O94973	AP-2 complex subunit alpha-2 OS=Homo sapiens OX=9606 GN=AP2A2 PE=1 SV=2	14059.4	15098.5	12539	14107.1	14792	12891.7	1.00374	0.814127	1.00339	0.9797	1.02813	1.00374	0.814127
P26641	Elongation factor 1-gamma OS=Homo sapiens OX=9606 GN=EEF1G PE=1 SV=3	77062.6	90546.9	75109	74616.1	93869.2	77021.8	1.01014	0.679578	0.968253	1.03669	1.02547	1.01014	0.679578
Q01780	Exosome component 10 OS=Homo sapiens OX=9606 GN=EXOSC10 PE=1 SV=2	48973.9	43098.7	42495.6	47945.6	42562.5	41990.1	0.984889	0.0359946	0.979003	0.987559	0.988105	0.984889	0.0359946
P39748	Flap endonuclease 1 OS=Homo sapiens OX=9606 GN=FEN1 PE=1 SV=1	48760.1	56817.8	46772.5	53285.9	53255.5	43852.2	0.989228	0.854507	1.09282	0.937303	0.937564	0.989228	0.854507
O43242	26S proteasome non-ATPase regulatory subunit 3 OS=Homo sapiens OX=9606 GN=PSMD3 PE=1 SV=2	51919	53629.5	62397.5	48547.1	51857.8	61923.8	0.964809	0.167987	0.935055	0.966964	0.992408	0.964809	0.167987
P63241	Eukaryotic translation initiation factor 5A-1 OS=Homo sapiens OX=9606 GN=EIF5A PE=1 SV=2	67780.6	73143	65390	66844.7	69987	66071.9	0.984491	0.42216	0.986192	0.956852	1.01043	0.984491	0.42216
P25789	Proteasome subunit alpha type-4 OS=Homo sapiens OX=9606 GN=PSMA4 PE=1 SV=1	44945.5	42232.7	49355.3	45846	42896	49807.8	1.01497	0.0417516	1.02004	1.01571	1.00917	1.01497	0.0417516
P41240	Tyrosine-protein kinase CSK OS=Homo sapiens OX=9606 GN=CSK PE=1 SV=1	38282.1	40413	41563.1	36220.1	42650.3	40347.2	0.990748	0.805976	0.946137	1.05536	0.970746	0.990748	0.805976
Q96T88	E3 ubiquitin-protein ligase UHRF1 OS=Homo sapiens OX=9606 GN=UHRF1 PE=1 SV=1	31982.2	33649.9	40765.1	34910.9	41853.1	40910.5	1.11297	0.248663	1.09157	1.24378	1.00357	1.11297	0.248663
Q13509	Tubulin beta-3 chain OS=Homo sapiens OX=9606 GN=TUBB3 PE=1 SV=2	3004.1	3649.8	2352.5	2537.7	3854	2399.3	0.973529	0.724172	0.844746	1.05595	1.01989	0.973529	0.724172
P04083	Annexin A1 OS=Homo sapiens OX=9606 GN=ANXA1 PE=1 SV=2	68894.9	76314	61730.2	72199.5	78653.7	63189.9	1.03409	0.042123	1.04797	1.03066	1.02365	1.03409	0.042123
P02786	Transferrin receptor protein 1 OS=Homo sapiens OX=9606 GN=TFRC PE=1 SV=2	50349	41542.3	38700.4	49512.2	42779.6	43906.8	1.04923	0.385593	0.98338	1.02978	1.13453	1.04923	0.385593
P61158	Actin-related protein 3 OS=Homo sapiens OX=9606 GN=ACTR3 PE=1 SV=3	40478.4	44714.7	45238.1	39221.2	42755.6	43000.3	0.958554	0.0168207	0.968941	0.956187	0.950533	0.958554	0.0168207
Q9Y6A5	Transforming acidic coiled-coil-containing protein 3 OS=Homo sapiens OX=9606 GN=TACC3 PE=1 SV=1	32321.6	37110.7	37770	31794.1	36312.5	35803.3	0.970034	0.115093	0.98368	0.978491	0.94793	0.970034	0.115093
P78347	General transcription factor II-I OS=Homo sapiens OX=9606 GN=GTF2I PE=1 SV=2	35392.5	29852	36734.6	34290.1	28694.4	35359.7	0.964215	0.0042882	0.968852	0.961222	0.962572	0.964215	0.0042882
P25786	Proteasome subunit alpha type-1 OS=Homo sapiens OX=9606 GN=PSMA1 PE=1 SV=1	52529.3	49647.9	51488.1	56159.4	50466.5	51653	1.0296	0.279129	1.06911	1.01649	1.0032	1.0296	0.279129
Q9UJZ1	Stomatin-like protein 2, mitochondrial OS=Homo sapiens OX=9606 GN=STOML2 PE=1 SV=1	28936.9	28611.5	23212.1	29393.6	27874.9	23171.7	0.996099	0.776624	1.01578	0.974255	0.99826	0.996099	0.776624
P49756	RNA-binding protein 25 OS=Homo sapiens OX=9606 GN=RBM25 PE=1 SV=3	55067.8	43527.4	44698	55195.7	41721.3	43818.5	0.980384	0.261098	1.00232	0.958507	0.980324	0.980384	0.261098
O75153	Clustered mitochondria protein homolog OS=Homo sapiens OX=9606 GN=CLUH PE=1 SV=2	34743.8	41612.2	36881.9	32553.2	37874.7	36074.1	0.941743	0.0982925	0.93695	0.910183	0.978098	0.941743	0.0982925
Q14166	Tubulin--tyrosine ligase-like protein 12 OS=Homo sapiens OX=9606 GN=TTLL12 PE=1 SV=2	24343.1	18637.6	28889.6	23994.3	17983.8	28166.7	0.97519	0.0536633	0.985672	0.96492	0.974977	0.97519	0.0536633
Q5JRX3	Presequence protease, mitochondrial OS=Homo sapiens OX=9606 GN=PITRM1 PE=1 SV=3	34545.7	38272.9	30874.6	33290.9	38322	31492.1	0.994987	0.790691	0.963677	1.00128	1.02	0.994987	0.790691
Q32MZ4	Leucine-rich repeat flightless-interacting protein 1 OS=Homo sapiens OX=9606 GN=LRRFIP1 PE=1 SV=2	40817	37002.9	38475.4	42356.7	38384.1	37202	1.01398	0.612727	1.03772	1.03733	0.966904	1.01398	0.612727
P05198	Eukaryotic translation initiation factor 2 subunit 1 OS=Homo sapiens OX=9606 GN=EIF2S1 PE=1 SV=3	56528.3	52134.8	63830.7	55333.6	51425.6	63641.2	0.987431	0.139826	0.978865	0.986397	0.997031	0.987431	0.139826
P60900	Proteasome subunit alpha type-6 OS=Homo sapiens OX=9606 GN=PSMA6 PE=1 SV=1	58515.1	50740.7	61925.6	57115.6	47385	59998.8	0.959611	0.0903311	0.976083	0.933866	0.968885	0.959611	0.0903311
Q06124	Tyrosine-protein phosphatase non-receptor type 11 OS=Homo sapiens OX=9606 GN=PTPN11 PE=1 SV=3	26660.4	23662.7	26987.3	26402.9	28074.9	29295.1	1.08744	0.26253	0.990341	1.18646	1.08551	1.08744	0.26253
P09622	Dihydrolipoyl dehydrogenase, mitochondrial OS=Homo sapiens OX=9606 GN=DLD PE=1 SV=2	46233.5	36473.8	48701.7	52747	40422.4	51586.8	1.10279	0.0493627	1.14088	1.10826	1.05924	1.10279	0.0493627
Q9C0C9	(E3-independent) E2 ubiquitin-conjugating enzyme OS=Homo sapiens OX=9606 GN=UBE2O PE=1 SV=3	30711.2	41323.4	33071	30169	41957.5	31812.7	0.986547	0.478301	0.982345	1.01534	0.961952	0.986547	0.478301
Q15154	Pericentriolar material 1 protein OS=Homo sapiens OX=9606 GN=PCM1 PE=1 SV=5	27713.6	22476.3	27115	26725.5	22645.2	25498.5	0.970748	0.274854	0.964346	1.00751	0.940384	0.970748	0.274854
Q14141	Septin-6 OS=Homo sapiens OX=9606 GN=SEPTIN6 PE=1 SV=4	44602.9	55995.8	39249.1	45635.6	56055.6	38882.7	1.00496	0.656048	1.02315	1.00107	0.990665	1.00496	0.656048
O94776	Metastasis-associated protein MTA2 OS=Homo sapiens OX=9606 GN=MTA2 PE=1 SV=1	46639.1	36897.3	44452.9	46507.9	38367.6	44069.5	1.00947	0.59864	0.997187	1.03985	0.991375	1.00947	0.59864
O75152	Zinc finger CCCH domain-containing protein 11A OS=Homo sapiens OX=9606 GN=ZC3H11A PE=1 SV=3	37717.6	37851.5	42791.1	40788.1	39491.9	43132.1	1.04424	0.172257	1.08141	1.04334	1.00797	1.04424	0.172257
O43172	U4/U6 small nuclear ribonucleoprotein Prp4 OS=Homo sapiens OX=9606 GN=PRPF4 PE=1 SV=2	33730.8	35097.5	37711.1	34045.7	33603.3	35821.7	0.97222	0.275433	1.00934	0.957427	0.949898	0.97222	0.275433
Q8NE71	ATP-binding cassette sub-family F member 1 OS=Homo sapiens OX=9606 GN=ABCF1 PE=1 SV=2	22764.1	29796.6	32977.2	21759.8	29885.3	31678.8	0.973162	0.214878	0.955882	1.00298	0.960627	0.973162	0.214878
P52292	Importin subunit alpha-1 OS=Homo sapiens OX=9606 GN=KPNA2 PE=1 SV=1	50702.9	42734.8	41899.9	51499	42736.2	41456.3	1.00172	0.843084	1.0157	1.00003	0.989413	1.00172	0.843084
Q96GQ7	Probable ATP-dependent RNA helicase DDX27 OS=Homo sapiens OX=9606 GN=DDX27 PE=1 SV=2	37185.3	39945.6	36832.3	37195.6	37959.9	35641.2	0.972743	0.203916	1.00028	0.95029	0.967662	0.972743	0.203916
Q16822	Phosphoenolpyruvate carboxykinase [GTP], mitochondrial OS=Homo sapiens OX=9606 GN=PCK2 PE=1 SV=4	24238.5	18961.2	25061.3	21653.2	17689.3	23696.6	0.923935	0.0401853	0.893339	0.932921	0.945546	0.923935	0.0401853
O00151	PDZ and LIM domain protein 1 OS=Homo sapiens OX=9606 GN=PDLIM1 PE=1 SV=4	39933.8	43387.9	42815.4	41163.7	41539.7	42206.3	0.991325	0.72408	1.0308	0.957403	0.985774	0.991325	0.72408
P04264	Keratin, type II cytoskeletal 1 OS=Homo sapiens OX=9606 GN=KRT1 PE=1 SV=6	47989.9	67231.5	46726.6	15514.8	24469.9	42287	0.530749	0.129372	0.323293	0.363965	0.904988	0.530749	0.129372
Q8TCS8	Polyribonucleotide nucleotidyltransferase 1, mitochondrial OS=Homo sapiens OX=9606 GN=PNPT1 PE=1 SV=2	32731.2	33931.9	28712	32456.8	33359.7	28393.8	0.98789	0.0401115	0.991617	0.983137	0.988918	0.98789	0.0401115
Q1KMD3	Heterogeneous nuclear ribonucleoprotein U-like protein 2 OS=Homo sapiens OX=9606 GN=HNRNPUL2 PE=1 SV=1	35127.1	37066.4	40016.3	36944	40129.9	40949	1.05256	0.0918732	1.05172	1.08265	1.02331	1.05256	0.0918732
Q86YP4	Transcriptional repressor p66-alpha OS=Homo sapiens OX=9606 GN=GATAD2A PE=1 SV=1	29861.3	31880.7	25669.7	28677.2	30522.4	24752	0.960664	0.00253754	0.960347	0.957394	0.96425	0.960664	0.00253754
Q9BSJ8	Extended synaptotagmin-1 OS=Homo sapiens OX=9606 GN=ESYT1 PE=1 SV=1	25934.1	24798.3	24351.5	24469.2	23949.3	26385.6	0.997603	0.961014	0.943515	0.965764	1.08353	0.997603	0.961014
P18754	Regulator of chromosome condensation OS=Homo sapiens OX=9606 GN=RCC1 PE=1 SV=1	36543.1	35714.2	30904.2	36700.8	36652.8	30641.9	1.00737	0.54335	1.00432	1.02628	0.991512	1.00737	0.54335
Q8NI27	THO complex subunit 2 OS=Homo sapiens OX=9606 GN=THOC2 PE=1 SV=2	43772.1	43761.6	54679.5	43270	42956.3	55944.1	0.997752	0.877161	0.988529	0.981598	1.02313	0.997752	0.877161
Q14966	Zinc finger protein 638 OS=Homo sapiens OX=9606 GN=ZNF638 PE=1 SV=2	23013.8	24748.5	30250.2	22225	27187.6	31155.3	1.0314	0.498971	0.965725	1.09856	1.02992	1.0314	0.498971
P30154	Serine/threonine-protein phosphatase 2A 65 kDa regulatory subunit A beta isoform OS=Homo sapiens OX=9606 GN=PPP2R1B PE=1 SV=3	29396.4	24374.1	24516.3	28029.5	24077.3	23986.5	0.973238	0.120456	0.953501	0.987823	0.97839	0.973238	0.120456
Q15691	Microtubule-associated protein RP/EB family member 1 OS=Homo sapiens OX=9606 GN=MAPRE1 PE=1 SV=3	49997.1	47386	43769	51863.5	45626.2	42640.3	0.991468	0.747966	1.03733	0.962862	0.974212	0.991468	0.747966
Q9H307	Pinin OS=Homo sapiens OX=9606 GN=PNN PE=1 SV=5	64790.4	76622.3	61347.8	65573.3	73252.5	59082.5	0.97706	0.322904	1.01208	0.956021	0.963074	0.97706	0.322904
Q14240	Eukaryotic initiation factor 4A-II OS=Homo sapiens OX=9606 GN=EIF4A2 PE=1 SV=2	19608.8	18383.7	15774.5	19010.6	18203.3	14861.5	0.967267	0.143038	0.969493	0.990187	0.942122	0.967267	0.143038
P68400	Casein kinase II subunit alpha OS=Homo sapiens OX=9606 GN=CSNK2A1 PE=1 SV=1	39988.2	47349.2	48188	39288	44355.8	45067.9	0.951507	0.0887488	0.98249	0.93678	0.935252	0.951507	0.0887488
P52597	Heterogeneous nuclear ribonucleoprotein F OS=Homo sapiens OX=9606 GN=HNRNPF PE=1 SV=3	55359.9	53219.3	52537.5	55328.1	54685.1	51448.2	1.00208	0.895605	0.999426	1.02754	0.979266	1.00208	0.895605
Q16836	Hydroxyacyl-coenzyme A dehydrogenase, mitochondrial OS=Homo sapiens OX=9606 GN=HADH PE=1 SV=3	56857.7	49538	54192.6	57261.6	47132.9	53546.6	0.982211	0.389805	1.0071	0.951449	0.98808	0.982211	0.389805
Q9UNX4	WD repeat-containing protein 3 OS=Homo sapiens OX=9606 GN=WDR3 PE=1 SV=1	32710.3	38761.2	22883.3	30570.1	36925.1	21459.5	0.94166	0.00896943	0.934571	0.95263	0.93778	0.94166	0.00896943
P31946	14-3-3 protein beta/alpha OS=Homo sapiens OX=9606 GN=YWHAB PE=1 SV=3	55668.1	43523.7	56774.5	66255.5	45094.1	65876.6	1.12886	0.111998	1.19019	1.03608	1.16032	1.12886	0.111998
P00505	Aspartate aminotransferase, mitochondrial OS=Homo sapiens OX=9606 GN=GOT2 PE=1 SV=3	55988.3	49540.6	46211.3	67415.9	53958.7	53325.2	1.14908	0.046357	1.20411	1.08918	1.15394	1.14908	0.046357
P12081	Histidine--tRNA ligase, cytoplasmic OS=Homo sapiens OX=9606 GN=HARS1 PE=1 SV=2	46863	47275.3	44803.6	44428.4	46099.6	43038.9	0.961264	0.0384657	0.948049	0.975131	0.960613	0.961264	0.0384657
Q92973	Transportin-1 OS=Homo sapiens OX=9606 GN=TNPO1 PE=1 SV=2	45443.4	42779.9	36204.3	47345.2	44297.1	36922.1	1.03238	0.0384783	1.04185	1.03547	1.01983	1.03238	0.0384783
P35658	Nuclear pore complex protein Nup214 OS=Homo sapiens OX=9606 GN=NUP214 PE=1 SV=2	27828.5	23502.4	32504.8	28388.8	24296.9	32399.4	1.0169	0.258622	1.02013	1.03381	0.996757	1.0169	0.258622
Q9Y285	Phenylalanine--tRNA ligase alpha subunit OS=Homo sapiens OX=9606 GN=FARSA PE=1 SV=3	37489.3	35354.1	28692.1	37506.8	32392.2	27360	0.956754	0.21798	1.00047	0.916222	0.953573	0.956754	0.21798
Q9NQW7	Xaa-Pro aminopeptidase 1 OS=Homo sapiens OX=9606 GN=XPNPEP1 PE=1 SV=3	37538.9	22671.7	29614.3	36833.6	21773.6	29803.3	0.98266	0.32212	0.981211	0.960387	1.00638	0.98266	0.32212
P22087	rRNA 2'-O-methyltransferase fibrillarin OS=Homo sapiens OX=9606 GN=FBL PE=1 SV=2	37175.5	35886.4	32928.8	39344.7	36403.8	32925.6	1.02422	0.301949	1.05835	1.01442	0.999903	1.02422	0.301949
P23528	Cofilin-1 OS=Homo sapiens OX=9606 GN=CFL1 PE=1 SV=3	85368.5	96461.9	98411.8	100146	102974	101708	1.09137	0.161774	1.1731	1.06751	1.03349	1.09137	0.161774
O00154	Cytosolic acyl coenzyme A thioester hydrolase OS=Homo sapiens OX=9606 GN=ACOT7 PE=1 SV=3	49878.3	58388	55538.5	52547.9	61466.9	57390.4	1.04653	0.0195192	1.05352	1.05273	1.03334	1.04653	0.0195192
P41091	Eukaryotic translation initiation factor 2 subunit 3 OS=Homo sapiens OX=9606 GN=EIF2S3 PE=1 SV=3	39971.5	51410.6	57447.2	40259	50454.4	56153.7	0.988692	0.348833	1.00719	0.981401	0.977484	0.988692	0.348833
Q14498	RNA-binding protein 39 OS=Homo sapiens OX=9606 GN=RBM39 PE=1 SV=2	30701.3	30567.1	24908.1	31674.3	31147.4	25233.1	1.02124	0.0609598	1.03169	1.01898	1.01305	1.02124	0.0609598
P18583	Protein SON OS=Homo sapiens OX=9606 GN=SON PE=1 SV=4	43048.8	44195.1	42340.9	42970.9	50915.7	46775.7	1.085	0.202721	0.99819	1.15207	1.10474	1.085	0.202721
P36871	Phosphoglucomutase-1 OS=Homo sapiens OX=9606 GN=PGM1 PE=1 SV=3	35096.5	31464.7	33084.7	33669.1	32290.2	31772	0.981963	0.500802	0.959329	1.02624	0.960323	0.981963	0.500802
P35251	Replication factor C subunit 1 OS=Homo sapiens OX=9606 GN=RFC1 PE=1 SV=4	28507.2	32098.4	35445	29276.5	31606.3	35575.3	1.00511	0.716786	1.02699	0.984669	1.00368	1.00511	0.716786
Q8IX12	Cell division cycle and apoptosis regulator protein 1 OS=Homo sapiens OX=9606 GN=CCAR1 PE=1 SV=2	34901	34913.6	33656.6	35060.5	34108.8	33740	0.994666	0.608998	1.00457	0.976949	1.00248	0.994666	0.608998
O43252	Bifunctional 3'-phosphoadenosine 5'-phosphosulfate synthase 1 OS=Homo sapiens OX=9606 GN=PAPSS1 PE=1 SV=2	26710.1	28564.4	31280	26822.6	29569.4	31959.5	1.02037	0.151013	1.00421	1.03518	1.02172	1.02037	0.151013
Q8IYD1	Eukaryotic peptide chain release factor GTP-binding subunit ERF3B OS=Homo sapiens OX=9606 GN=GSPT2 PE=1 SV=2	6605.3	6876.8	6099.1	6531.1	6902.2	5666.7	0.973855	0.369952	0.988767	1.00369	0.929104	0.973855	0.369952
Q96SI9	Spermatid perinuclear RNA-binding protein OS=Homo sapiens OX=9606 GN=STRBP PE=1 SV=1	18509.5	17525.6	25432.9	20109.7	17606.3	24916.4	1.02358	0.540659	1.08645	1.0046	0.979692	1.02358	0.540659
Q6UB35	Monofunctional C1-tetrahydrofolate synthase, mitochondrial OS=Homo sapiens OX=9606 GN=MTHFD1L PE=1 SV=1	31738.2	28570.6	38954.3	31188.2	28526.1	39656	0.999709	0.979865	0.982671	0.998442	1.01801	0.999709	0.979865
P11310	Medium-chain specific acyl-CoA dehydrogenase, mitochondrial OS=Homo sapiens OX=9606 GN=ACADM PE=1 SV=1	53185.7	48634.4	50519.6	54317.5	50086.1	51374.6	1.02268	0.0268874	1.02128	1.02985	1.01692	1.02268	0.0268874
Q7Z6E9	E3 ubiquitin-protein ligase RBBP6 OS=Homo sapiens OX=9606 GN=RBBP6 PE=1 SV=1	33900.3	29309.8	33718.9	33524.6	29810.6	35105	1.0157	0.4071	0.988918	1.01709	1.04111	1.0157	0.4071
Q96L91	E1A-binding protein p400 OS=Homo sapiens OX=9606 GN=EP400 PE=1 SV=4	18976.8	13488.8	15156.4	15637.6	12596.6	14203.6	0.898343	0.111703	0.824038	0.933856	0.937135	0.898343	0.111703
P06400	Retinoblastoma-associated protein OS=Homo sapiens OX=9606 GN=RB1 PE=1 SV=2	43920	46601.2	43956.8	44445.8	50148.7	44693.4	1.03495	0.232356	1.01197	1.07612	1.01676	1.03495	0.232356
P60891	Ribose-phosphate pyrophosphokinase 1 OS=Homo sapiens OX=9606 GN=PRPS1 PE=1 SV=2	25708.4	34783.6	35073.5	26133.2	33618	34198.4	0.986021	0.461084	1.01652	0.96649	0.97505	0.986021	0.461084
Q10570	Cleavage and polyadenylation specificity factor subunit 1 OS=Homo sapiens OX=9606 GN=CPSF1 PE=1 SV=2	30802.8	33000.9	37237.1	28032.4	32010.3	36609.8	0.954399	0.179833	0.91006	0.969983	0.983154	0.954399	0.179833
Q96G03	Phosphoglucomutase-2 OS=Homo sapiens OX=9606 GN=PGM2 PE=1 SV=4	40496.5	39373.9	43365.1	40468.5	40647.7	50798	1.06769	0.327879	0.999309	1.03235	1.1714	1.06769	0.327879
Q9UHD1	Cysteine and histidine-rich domain-containing protein 1 OS=Homo sapiens OX=9606 GN=CHORDC1 PE=1 SV=2	38054.4	51350.7	50444	45369.6	56516.2	54084.2	1.12166	0.0783785	1.19223	1.10059	1.07216	1.12166	0.0783785
Q13330	Metastasis-associated protein MTA1 OS=Homo sapiens OX=9606 GN=MTA1 PE=1 SV=2	21390.5	26532.5	24819.2	21100.1	27579.3	24521.4	1.00463	0.815437	0.986424	1.03945	0.988001	1.00463	0.815437
P16949	Stathmin OS=Homo sapiens OX=9606 GN=STMN1 PE=1 SV=3	134084	154538	149192	152086	154272	155437	1.05813	0.284106	1.13426	0.998274	1.04186	1.05813	0.284106
A3KMH1	von Willebrand factor A domain-containing protein 8 OS=Homo sapiens OX=9606 GN=VWA8 PE=1 SV=2	24202.1	20833.2	20747.8	21443.3	19993.4	20590.2	0.946034	0.228443	0.88601	0.959689	0.992404	0.946034	0.228443
O76003	Glutaredoxin-3 OS=Homo sapiens OX=9606 GN=GLRX3 PE=1 SV=2	40870.4	48211.2	47059.1	42075.7	48654.7	47696.5	1.01741	0.10594	1.02949	1.0092	1.01354	1.01741	0.10594
Q8WYA6	Beta-catenin-like protein 1 OS=Homo sapiens OX=9606 GN=CTNNBL1 PE=1 SV=1	39194.3	33944.4	31403.8	36942.5	34163.4	29779.2	0.965756	0.23546	0.942548	1.00645	0.948267	0.965756	0.23546
Q9BWF3	RNA-binding protein 4 OS=Homo sapiens OX=9606 GN=RBM4 PE=1 SV=1	31442.6	44129.4	44097.6	30128.3	41488	41587.4	0.94714	0.0110159	0.9582	0.940144	0.943076	0.94714	0.0110159
O14974	Protein phosphatase 1 regulatory subunit 12A OS=Homo sapiens OX=9606 GN=PPP1R12A PE=1 SV=1	23343.2	28744.2	30502.2	23800.4	29013.6	29269.6	0.996183	0.855872	1.01959	1.00937	0.95959	0.996183	0.855872
P23588	Eukaryotic translation initiation factor 4B OS=Homo sapiens OX=9606 GN=EIF4B PE=1 SV=2	51663.9	51122.9	56532.8	50990.1	49058.4	53911.4	0.966735	0.0833748	0.986958	0.959617	0.95363	0.966735	0.0833748
P51114	Fragile X mental retardation syndrome-related protein 1 OS=Homo sapiens OX=9606 GN=FXR1 PE=1 SV=3	37288.2	40289.1	30445.2	38579.1	37579	29824.9	0.982326	0.609284	1.03462	0.932734	0.979626	0.982326	0.609284
Q9UIG0	Tyrosine-protein kinase BAZ1B OS=Homo sapiens OX=9606 GN=BAZ1B PE=1 SV=2	36176.3	35362	40216.9	34941.1	34732.1	36585.4	0.952582	0.163359	0.965856	0.982187	0.909702	0.952582	0.163359
P04040	Catalase OS=Homo sapiens OX=9606 GN=CAT PE=1 SV=3	26847.7	24649.2	26217.1	25301.4	25082.5	26066.7	0.984749	0.56331	0.942405	1.01758	0.994263	0.984749	0.56331
Q15075	Early endosome antigen 1 OS=Homo sapiens OX=9606 GN=EEA1 PE=1 SV=2	21142	26378.9	25603.4	20724.6	26911.4	25256.7	0.995634	0.758528	0.980257	1.02019	0.986459	0.995634	0.758528
P35908	Keratin, type II cytoskeletal 2 epidermal OS=Homo sapiens OX=9606 GN=KRT2 PE=1 SV=2	30404.9	42755.7	16154.5	15432.9	17378.2	20773.5	0.73332	0.438425	0.507579	0.406453	1.28593	0.73332	0.438425
P26196	Probable ATP-dependent RNA helicase DDX6 OS=Homo sapiens OX=9606 GN=DDX6 PE=1 SV=2	34102.7	30167.7	30977.2	38160.9	31799.8	31831.8	1.0669	0.132726	1.119	1.0541	1.02759	1.0669	0.132726
P62081	40S ribosomal protein S7 OS=Homo sapiens OX=9606 GN=RPS7 PE=1 SV=1	65075.2	73056.8	63183.2	64702.8	68093.8	57490.5	0.945415	0.163213	0.994277	0.932067	0.909902	0.945415	0.163213
Q9NUU7	ATP-dependent RNA helicase DDX19A OS=Homo sapiens OX=9606 GN=DDX19A PE=1 SV=1	35538.9	39013.6	46457.7	36019.7	40827	46516.5	1.02043	0.26946	1.01353	1.04648	1.00127	1.02043	0.26946
Q12874	Splicing factor 3A subunit 3 OS=Homo sapiens OX=9606 GN=SF3A3 PE=1 SV=1	59869.2	75809	73896.3	61063.5	74075.1	72793.5	0.994051	0.695326	1.01995	0.977128	0.985076	0.994051	0.695326
P07737	Profilin-1 OS=Homo sapiens OX=9606 GN=PFN1 PE=1 SV=2	94167.3	105889	111883	109671	123588	124032	1.14679	0.0165416	1.16464	1.16715	1.10858	1.14679	0.0165416
Q9UBE0	SUMO-activating enzyme subunit 1 OS=Homo sapiens OX=9606 GN=SAE1 PE=1 SV=1	36631.7	37263.6	33522.6	37611.5	38513.5	34288.8	1.02772	0.0124563	1.02675	1.03354	1.02286	1.02772	0.0124563
P31942	Heterogeneous nuclear ribonucleoprotein H3 OS=Homo sapiens OX=9606 GN=HNRNPH3 PE=1 SV=2	43617.8	43892.1	37351.9	43076.4	40436.6	36514	0.962143	0.208047	0.987588	0.921273	0.977567	0.962143	0.208047
Q9UHB9	Signal recognition particle subunit SRP68 OS=Homo sapiens OX=9606 GN=SRP68 PE=1 SV=2	40418.8	43025.8	58827.7	40182.7	44880.6	56831.5	1.00111	0.965104	0.994159	1.04311	0.966067	1.00111	0.965104
Q9Y262	Eukaryotic translation initiation factor 3 subunit L OS=Homo sapiens OX=9606 GN=EIF3L PE=1 SV=1	42290.4	47789.3	41856	40914.2	48620.3	39991.9	0.980104	0.404134	0.967458	1.01739	0.955464	0.980104	0.404134
P23526	Adenosylhomocysteinase OS=Homo sapiens OX=9606 GN=AHCY PE=1 SV=4	60802.1	68048.2	68575.9	57244.3	61635.6	63791	0.925825	0.0196142	0.941486	0.905764	0.930225	0.925825	0.0196142
P52701	DNA mismatch repair protein Msh6 OS=Homo sapiens OX=9606 GN=MSH6 PE=1 SV=2	29511.5	38540	35082.8	27729.9	35978.9	32083.2	0.929226	0.0112465	0.93963	0.933547	0.914499	0.929226	0.0112465
P55084	Trifunctional enzyme subunit beta, mitochondrial OS=Homo sapiens OX=9606 GN=HADHB PE=1 SV=3	31934.6	35354.4	34097	32358.4	35525.7	32977.2	0.995091	0.762198	1.01327	1.00485	0.967158	0.995091	0.762198
Q12931	Heat shock protein 75 kDa, mitochondrial OS=Homo sapiens OX=9606 GN=TRAP1 PE=1 SV=3	42950	41922.8	43186.3	42947.3	41470.4	42360.4	0.990007	0.211798	0.999937	0.989209	0.980876	0.990007	0.211798
P61981	14-3-3 protein gamma OS=Homo sapiens OX=9606 GN=YWHAG PE=1 SV=2	30251.6	30666.1	26809.8	29236.5	28765.9	26482.5	0.964091	0.130314	0.966445	0.938036	0.987792	0.964091	0.130314
O60664	Perilipin-3 OS=Homo sapiens OX=9606 GN=PLIN3 PE=1 SV=3	23128.8	24664.9	26664.3	23031.7	24855.5	26476.2	0.998825	0.819482	0.995802	1.00773	0.992946	0.998825	0.819482
O15372	Eukaryotic translation initiation factor 3 subunit H OS=Homo sapiens OX=9606 GN=EIF3H PE=1 SV=1	40514.9	40102	41578	41354.9	40111	41519.1	1.00651	0.457146	1.02073	1.00022	0.998583	1.00651	0.457146
Q6PD62	RNA polymerase-associated protein CTR9 homolog OS=Homo sapiens OX=9606 GN=CTR9 PE=1 SV=1	19780.5	34105.5	37877	19198.4	32919.2	35716.1	0.959579	0.0410996	0.970572	0.965217	0.94295	0.959579	0.0410996
P31153	S-adenosylmethionine synthase isoform type-2 OS=Homo sapiens OX=9606 GN=MAT2A PE=1 SV=1	59790.2	50658.4	65252.4	56827.8	47665	61236.4	0.943273	0.00413625	0.950453	0.94091	0.938454	0.943273	0.00413625
Q9UBT2	SUMO-activating enzyme subunit 2 OS=Homo sapiens OX=9606 GN=UBA2 PE=1 SV=2	35039.6	40896	35953.7	35908.2	41485	34594.7	1.00046	0.983049	1.02479	1.0144	0.962201	1.00046	0.983049
Q6PKG0	La-related protein 1 OS=Homo sapiens OX=9606 GN=LARP1 PE=1 SV=2	28297.7	28059.8	38936	28486.1	28830.4	39190.9	1.01356	0.190559	1.00666	1.02746	1.00655	1.01356	0.190559
Q9GZR7	ATP-dependent RNA helicase DDX24 OS=Homo sapiens OX=9606 GN=DDX24 PE=1 SV=1	28375.7	22461.7	26117.3	26774.7	21777.7	25767.1	0.966573	0.116088	0.943578	0.969548	0.986591	0.966573	0.116088
P27635	60S ribosomal protein L10 OS=Homo sapiens OX=9606 GN=RPL10 PE=1 SV=4	83636.5	79804.1	68730.5	90290.1	81934.3	69138.4	1.03739	0.230072	1.07955	1.02669	1.00593	1.03739	0.230072
P61160	Actin-related protein 2 OS=Homo sapiens OX=9606 GN=ACTR2 PE=1 SV=1	35815.4	39747.5	33589.2	36973.5	39961.3	33654	1.01321	0.302963	1.03234	1.00538	1.00193	1.01321	0.302963
P11172	Uridine 5'-monophosphate synthase OS=Homo sapiens OX=9606 GN=UMPS PE=1 SV=1	31317.2	36778.9	36127.3	28606.1	37493.7	34006.5	0.958054	0.317089	0.913431	1.01944	0.941296	0.958054	0.317089
O75400	Pre-mRNA-processing factor 40 homolog A OS=Homo sapiens OX=9606 GN=PRPF40A PE=1 SV=2	51979.2	47381.4	59886.4	54674.8	54086.2	62139.5	1.077	0.14146	1.05186	1.14151	1.03762	1.077	0.14146
Q9NZI8	Insulin-like growth factor 2 mRNA-binding protein 1 OS=Homo sapiens OX=9606 GN=IGF2BP1 PE=1 SV=2	48129.4	49638.2	46114.8	54379.9	57864.7	51686.2	1.1388	0.00962042	1.12987	1.16573	1.12082	1.1388	0.00962042
O60763	General vesicular transport factor p115 OS=Homo sapiens OX=9606 GN=USO1 PE=1 SV=2	33156.3	31583	32638	32147.2	31634.1	32328.3	0.987231	0.307164	0.969565	1.00162	0.990511	0.987231	0.307164
Q15027	Arf-GAP with coiled-coil, ANK repeat and PH domain-containing protein 1 OS=Homo sapiens OX=9606 GN=ACAP1 PE=1 SV=1	26597.4	26951.8	21691	18145.3	19419.3	15934.8	0.712456	0.00295157	0.682221	0.72052	0.734627	0.712456	0.00295157
O95831	Apoptosis-inducing factor 1, mitochondrial OS=Homo sapiens OX=9606 GN=AIFM1 PE=1 SV=1	33171	23338.2	23286.5	34382.5	25465.4	33870.1	1.19405	0.277147	1.03652	1.09115	1.4545	1.19405	0.277147
Q02878	60S ribosomal protein L6 OS=Homo sapiens OX=9606 GN=RPL6 PE=1 SV=3	81377.8	80082	85364.1	106438	97776.4	93109.9	1.20655	0.0820482	1.30795	1.22095	1.09074	1.20655	0.0820482
Q08378	Golgin subfamily A member 3 OS=Homo sapiens OX=9606 GN=GOLGA3 PE=1 SV=2	25893.3	25281.1	22204.7	20987.8	25101.5	21640.4	0.926011	0.33002	0.810549	0.992896	0.974586	0.926011	0.33002
Q92888	Rho guanine nucleotide exchange factor 1 OS=Homo sapiens OX=9606 GN=ARHGEF1 PE=1 SV=2	30194.2	38490.5	33695.3	28562.7	37710.4	30750.4	0.9461	0.108612	0.945966	0.979733	0.912602	0.9461	0.108612
P61011	Signal recognition particle 54 kDa protein OS=Homo sapiens OX=9606 GN=SRP54 PE=1 SV=1	37078.4	46732.2	36619.4	39873.4	51257.1	36765.8	1.05873	0.171391	1.07538	1.09683	1.004	1.05873	0.171391
Q99714	3-hydroxyacyl-CoA dehydrogenase type-2 OS=Homo sapiens OX=9606 GN=HSD17B10 PE=1 SV=3	26538.8	28012.4	25258	25167.5	26791.2	24588.4	0.959408	0.0318017	0.948328	0.956405	0.97349	0.959408	0.0318017
Q8IY81	pre-rRNA 2'-O-ribose RNA methyltransferase FTSJ3 OS=Homo sapiens OX=9606 GN=FTSJ3 PE=1 SV=2	33025.5	44299.6	35137.9	31651.2	43788.9	33651.2	0.968183	0.0884168	0.958387	0.988472	0.95769	0.968183	0.0884168
P00390	Glutathione reductase, mitochondrial OS=Homo sapiens OX=9606 GN=GSR PE=1 SV=2	26740.8	28729.9	34180.6	26086.3	27038.5	32538.7	0.956205	0.0497716	0.975524	0.941128	0.951964	0.956205	0.0497716
P35637	RNA-binding protein FUS OS=Homo sapiens OX=9606 GN=FUS PE=1 SV=1	57944.5	53851.3	46625	58787.5	55418.6	48866.5	1.03058	0.0877166	1.01455	1.0291	1.04808	1.03058	0.0877166
P06753	Tropomyosin alpha-3 chain OS=Homo sapiens OX=9606 GN=TPM3 PE=1 SV=2	48355.9	52663.1	58712.1	49397.9	51282.4	56217.8	0.984282	0.499329	1.02155	0.973782	0.957516	0.984282	0.499329
Q9BTW9	Tubulin-specific chaperone D OS=Homo sapiens OX=9606 GN=TBCD PE=1 SV=2	22849.8	27163.2	20537.9	20518.7	25814.8	19287.3	0.92915	0.0469551	0.897982	0.950359	0.939108	0.92915	0.0469551
Q16543	Hsp90 co-chaperone Cdc37 OS=Homo sapiens OX=9606 GN=CDC37 PE=1 SV=1	56745.2	57339.1	68270.8	61259.3	59475.7	66236.5	1.02901	0.458412	1.07955	1.03726	0.970202	1.02901	0.458412
O60271	C-Jun-amino-terminal kinase-interacting protein 4 OS=Homo sapiens OX=9606 GN=SPAG9 PE=1 SV=4	25309.1	31620.6	35139	24258.6	34020.1	35321.5	1.01319	0.736338	0.958493	1.07588	1.00519	1.01319	0.736338
O15355	Protein phosphatase 1G OS=Homo sapiens OX=9606 GN=PPM1G PE=1 SV=1	45416.6	32418.6	47939.9	52461.2	36298.9	54740.3	1.13889	0.00548771	1.15511	1.11969	1.14185	1.13889	0.00548771
Q8WUM0	Nuclear pore complex protein Nup133 OS=Homo sapiens OX=9606 GN=NUP133 PE=1 SV=2	26272.1	25790.4	18706.5	23211.1	23778.1	17320.2	0.910452	0.0220724	0.883489	0.921975	0.925892	0.910452	0.0220724
Q96QK1	Vacuolar protein sorting-associated protein 35 OS=Homo sapiens OX=9606 GN=VPS35 PE=1 SV=2	30429.7	32960	37340.7	31962.6	35284.2	38192.7	1.0479	0.0741471	1.05038	1.07052	1.02282	1.0479	0.0741471
Q9H4M9	EH domain-containing protein 1 OS=Homo sapiens OX=9606 GN=EHD1 PE=1 SV=2	24341.5	27351.4	26333.4	22849.9	26147.9	25042.6	0.948568	0.00980786	0.938722	0.955999	0.950982	0.948568	0.00980786
Q9UG63	ATP-binding cassette sub-family F member 2 OS=Homo sapiens OX=9606 GN=ABCF2 PE=1 SV=2	32104	40438.2	31228.3	35923.6	43485.7	32808.2	1.08164	0.0550411	1.11898	1.07536	1.05059	1.08164	0.0550411
Q9Y2L1	Exosome complex exonuclease RRP44 OS=Homo sapiens OX=9606 GN=DIS3 PE=1 SV=2	21899	25458.7	26599.6	21035.1	24422.8	25271.7	0.956646	0.00575658	0.960551	0.959311	0.950078	0.956646	0.00575658
P98175	RNA-binding protein 10 OS=Homo sapiens OX=9606 GN=RBM10 PE=1 SV=3	35670.6	35762.2	33485.5	38168.4	37673.1	36851.8	1.07466	0.0324703	1.07002	1.05343	1.10053	1.07466	0.0324703
P11766	Alcohol dehydrogenase class-3 OS=Homo sapiens OX=9606 GN=ADH5 PE=1 SV=4	43609.3	65036.5	64792.4	41621.6	60051.5	61734.2	0.943524	0.0305099	0.95442	0.923351	0.9528	0.943524	0.0305099
O00170	AH receptor-interacting protein OS=Homo sapiens OX=9606 GN=AIP PE=1 SV=2	31973.9	36585.4	31638.6	31073.9	32721.7	30988.4	0.948564	0.198912	0.971852	0.894392	0.979449	0.948564	0.198912
Q5VT52	Regulation of nuclear pre-mRNA domain-containing protein 2 OS=Homo sapiens OX=9606 GN=RPRD2 PE=1 SV=1	22967.6	21199.5	18638	21498.7	22808.1	20103.6	1.03019	0.587062	0.936045	1.07588	1.07864	1.03019	0.587062
Q14137	Ribosome biogenesis protein BOP1 OS=Homo sapiens OX=9606 GN=BOP1 PE=1 SV=2	30069.2	23055.6	24136.3	28490.9	22225.7	23416.2	0.96056	0.0281649	0.947511	0.964004	0.970165	0.96056	0.0281649
Q96I24	Far upstream element-binding protein 3 OS=Homo sapiens OX=9606 GN=FUBP3 PE=1 SV=2	39434.8	33603.7	30774.9	39216.5	33216.5	30037	0.986321	0.128081	0.994464	0.988477	0.976023	0.986321	0.128081
Q9Y6G9	Cytoplasmic dynein 1 light intermediate chain 1 OS=Homo sapiens OX=9606 GN=DYNC1LI1 PE=1 SV=3	28557.1	26658.2	41519.6	31742.4	27441.4	41733.3	1.04869	0.269601	1.11154	1.02938	1.00515	1.04869	0.269601
P46087	Probable 28S rRNA (cytosine(4447)-C(5))-methyltransferase OS=Homo sapiens OX=9606 GN=NOP2 PE=1 SV=2	37855.2	42929.8	42733.6	36873.1	47244.2	51082.9	1.08998	0.295569	0.974056	1.1005	1.19538	1.08998	0.295569
Q01826	DNA-binding protein SATB1 OS=Homo sapiens OX=9606 GN=SATB1 PE=1 SV=1	38816.9	37968.1	43286	41510.5	41041.6	44337.3	1.05821	0.0780084	1.06939	1.08095	1.02429	1.05821	0.0780084
P05388	60S acidic ribosomal protein P0 OS=Homo sapiens OX=9606 GN=RPLP0 PE=1 SV=1	52081.3	48794.2	47589.7	48994.1	46152.2	46458.7	0.954271	0.0540075	0.940723	0.945854	0.976234	0.954271	0.0540075
Q99986	Serine/threonine-protein kinase VRK1 OS=Homo sapiens OX=9606 GN=VRK1 PE=1 SV=1	35178.7	27820.1	37851.2	36690.5	30129.8	38232.4	1.04536	0.164501	1.04297	1.08302	1.01007	1.04536	0.164501
Q9UBF2	Coatomer subunit gamma-2 OS=Homo sapiens OX=9606 GN=COPG2 PE=1 SV=1	19960.9	16721	18264.7	17344.9	15624.7	17251.8	0.915974	0.0711438	0.868944	0.934436	0.944543	0.915974	0.0711438
P23396	40S ribosomal protein S3 OS=Homo sapiens OX=9606 GN=RPS3 PE=1 SV=2	90518.5	94985.4	84583.2	86963.2	90420.6	78010.1	0.944984	0.0418838	0.960723	0.951942	0.922288	0.944984	0.0418838
P05023	Sodium/potassium-transporting ATPase subunit alpha-1 OS=Homo sapiens OX=9606 GN=ATP1A1 PE=1 SV=1	34161.6	23247.1	20147.6	30007.4	22991.8	24454.2	1.02706	0.809636	0.878396	0.989018	1.21375	1.02706	0.809636
Q14444	Caprin-1 OS=Homo sapiens OX=9606 GN=CAPRIN1 PE=1 SV=2	58765.8	46942.5	51640.2	58347	44144.3	47702.9	0.95234	0.149346	0.992873	0.940391	0.923755	0.95234	0.149346
Q9ULT8	E3 ubiquitin-protein ligase HECTD1 OS=Homo sapiens OX=9606 GN=HECTD1 PE=1 SV=3	21611.9	18685.7	18154.2	19632.6	18493	17161.2	0.947802	0.156403	0.908416	0.989687	0.945302	0.947802	0.156403
Q99598	Translin-associated protein X OS=Homo sapiens OX=9606 GN=TSNAX PE=1 SV=1	28770	31913.5	26474.6	28713.1	31713.1	25969.8	0.990892	0.217931	0.998022	0.993721	0.980933	0.990892	0.217931
B0I1T2	Unconventional myosin-Ig OS=Homo sapiens OX=9606 GN=MYO1G PE=1 SV=2	28745.5	25404.1	24574.8	23678.2	23041.4	23181.8	0.891343	0.09177	0.823718	0.906995	0.943316	0.891343	0.09177
Q7Z5L9	Interferon regulatory factor 2-binding protein 2 OS=Homo sapiens OX=9606 GN=IRF2BP2 PE=1 SV=2	27681.6	22526.2	17444.4	25394.9	20735.2	18042	0.957381	0.383108	0.917393	0.920493	1.03426	0.957381	0.383108
P26368	Splicing factor U2AF 65 kDa subunit OS=Homo sapiens OX=9606 GN=U2AF2 PE=1 SV=4	32238.2	32201.1	29921.8	31378.4	30077.5	28979.5	0.95863	0.0789338	0.97333	0.934052	0.968508	0.95863	0.0789338
Q15813	Tubulin-specific chaperone E OS=Homo sapiens OX=9606 GN=TBCE PE=1 SV=1	28777.7	32063.8	34617.6	28970.5	31265.8	34766.7	0.995373	0.693306	1.0067	0.975112	1.00431	0.995373	0.693306
O95793	Double-stranded RNA-binding protein Staufen homolog 1 OS=Homo sapiens OX=9606 GN=STAU1 PE=1 SV=2	29844	30358.4	29605.2	29398.3	29088.3	28006.8	0.963079	0.0853633	0.985066	0.958163	0.946009	0.963079	0.0853633
O60306	RNA helicase aquarius OS=Homo sapiens OX=9606 GN=AQR PE=1 SV=4	25549.6	15622.1	23160.7	23081.6	13691.4	22599.4	0.918527	0.110917	0.903404	0.876412	0.975765	0.918527	0.110917
P50995	Annexin A11 OS=Homo sapiens OX=9606 GN=ANXA11 PE=1 SV=1	49843.5	51342.5	53977.8	48020.2	49145.6	51446.7	0.957913	0.00503309	0.96342	0.957211	0.953109	0.957913	0.00503309
Q01581	Hydroxymethylglutaryl-CoA synthase, cytoplasmic OS=Homo sapiens OX=9606 GN=HMGCS1 PE=1 SV=2	31102	25998.6	28733.5	30967.7	23221.9	27611.3	0.949942	0.238109	0.995682	0.893198	0.960945	0.949942	0.238109
P40222	Alpha-taxilin OS=Homo sapiens OX=9606 GN=TXLNA PE=1 SV=3	30431.1	35182.5	35933.4	31848.4	34621.8	35006	1.00161	0.949846	1.04657	0.984063	0.974191	1.00161	0.949846
P33240	Cleavage stimulation factor subunit 2 OS=Homo sapiens OX=9606 GN=CSTF2 PE=1 SV=1	37641.4	36494.4	30640.3	34502.8	34685.7	30125.5	0.950085	0.121781	0.916618	0.950439	0.983199	0.950085	0.121781
P30520	Adenylosuccinate synthetase isozyme 2 OS=Homo sapiens OX=9606 GN=ADSS2 PE=1 SV=3	43627.8	37598.5	36730.4	40793.5	36551.1	35827.8	0.960868	0.0942991	0.935035	0.972143	0.975426	0.960868	0.0942991
P35249	Replication factor C subunit 4 OS=Homo sapiens OX=9606 GN=RFC4 PE=1 SV=2	35258.4	35088.6	40937.5	35455.7	35119.7	39024.5	0.986584	0.506352	1.0056	1.00089	0.95327	0.986584	0.506352
P19367	Hexokinase-1 OS=Homo sapiens OX=9606 GN=HK1 PE=1 SV=3	28491.6	31482.7	25433.5	26565.8	30685.6	24688.5	0.959266	0.0942527	0.932408	0.974681	0.970708	0.959266	0.0942527
Q07866	Kinesin light chain 1 OS=Homo sapiens OX=9606 GN=KLC1 PE=1 SV=2	32365.5	35555.2	31133.1	32782.8	35536.3	30662.7	0.999084	0.920166	1.01289	0.999468	0.984891	0.999084	0.920166
Q96KR1	Zinc finger RNA-binding protein OS=Homo sapiens OX=9606 GN=ZFR PE=1 SV=2	22166	30746.8	24718.8	22420.6	28487	24709	0.979198	0.515649	1.01149	0.926503	0.999604	0.979198	0.515649
Q9P2E9	Ribosome-binding protein 1 OS=Homo sapiens OX=9606 GN=RRBP1 PE=1 SV=5	22833.9	26980.3	23337.8	26670.9	28543.9	32601.7	1.20765	0.173073	1.16804	1.05795	1.39695	1.20765	0.173073
O60341	Lysine-specific histone demethylase 1A OS=Homo sapiens OX=9606 GN=KDM1A PE=1 SV=2	23359.2	26108.6	28268.7	23452.1	26819.8	27391.1	1.00006	0.997605	1.00398	1.02724	0.968955	1.00006	0.997605
P17858	ATP-dependent 6-phosphofructokinase, liver type OS=Homo sapiens OX=9606 GN=PFKL PE=1 SV=6	17357.3	15959.6	12417.3	17241.3	15727.4	11991.9	0.981503	0.152785	0.993317	0.985451	0.965741	0.981503	0.152785
P62753	40S ribosomal protein S6 OS=Homo sapiens OX=9606 GN=RPS6 PE=1 SV=1	58334.4	66993.9	66867.9	70193.9	65934.8	70581.3	1.08101	0.336094	1.2033	0.984191	1.05553	1.08101	0.336094
P10768	S-formylglutathione hydrolase OS=Homo sapiens OX=9606 GN=ESD PE=1 SV=2	36157.5	31345.1	33781.7	35131.8	31069.8	34153.3	0.991283	0.523242	0.971632	0.991217	1.011	0.991283	0.523242
P62136	Serine/threonine-protein phosphatase PP1-alpha catalytic subunit OS=Homo sapiens OX=9606 GN=PPP1CA PE=1 SV=1	41045.7	32285.6	30507.5	39862.6	31210.2	29096.5	0.963872	0.020278	0.971176	0.966691	0.953749	0.963872	0.020278
P30566	Adenylosuccinate lyase OS=Homo sapiens OX=9606 GN=ADSL PE=1 SV=2	30819.2	28781.4	33209.8	31167.9	29379.7	32116	0.999722	0.988128	1.01131	1.02079	0.967064	0.999722	0.988128
Q8N1G4	Leucine-rich repeat-containing protein 47 OS=Homo sapiens OX=9606 GN=LRRC47 PE=1 SV=1	33316.8	32894.8	33397.1	31818.9	30907.1	32133.8	0.952263	0.0189693	0.955041	0.939574	0.962173	0.952263	0.0189693
P27695	DNA-(apurinic or apyrimidinic site) endonuclease OS=Homo sapiens OX=9606 GN=APEX1 PE=1 SV=2	30226.6	31624.5	33861.5	32894.9	34107.9	34677.5	1.06363	0.0859551	1.08828	1.07853	1.0241	1.06363	0.0859551
P00367	Glutamate dehydrogenase 1, mitochondrial OS=Homo sapiens OX=9606 GN=GLUD1 PE=1 SV=2	38757	34816.8	30209.4	39486.6	36042.5	30501.7	1.02124	0.104611	1.01882	1.0352	1.00968	1.02124	0.104611
Q15003	Condensin complex subunit 2 OS=Homo sapiens OX=9606 GN=NCAPH PE=1 SV=3	28128.5	25420.6	37136.1	29398.8	24429.3	35109	0.98386	0.654306	1.04516	0.961004	0.945414	0.98386	0.654306
Q9BQ39	ATP-dependent RNA helicase DDX50 OS=Homo sapiens OX=9606 GN=DDX50 PE=1 SV=1	31275	33283.9	34101.7	33739.6	33478.3	33242.5	1.01982	0.586167	1.0788	1.00584	0.974805	1.01982	0.586167
P15498	Proto-oncogene vav OS=Homo sapiens OX=9606 GN=VAV1 PE=1 SV=4	35276.4	27994.2	34411.5	33052	27342	31230.1	0.940398	0.0968786	0.936944	0.976702	0.907548	0.940398	0.0968786
Q12888	TP53-binding protein 1 OS=Homo sapiens OX=9606 GN=TP53BP1 PE=1 SV=2	14617.4	15422.2	12266.9	11909.2	15243	12949	0.952904	0.579059	0.814728	0.98838	1.0556	0.952904	0.579059
P19623	Spermidine synthase OS=Homo sapiens OX=9606 GN=SRM PE=1 SV=1	29408.6	26616.6	28824.1	27935	24611.5	27400	0.941718	0.0207442	0.949892	0.924667	0.950593	0.941718	0.0207442
Q15398	Disks large-associated protein 5 OS=Homo sapiens OX=9606 GN=DLGAP5 PE=1 SV=2	24696.7	28875.4	25270.6	25549.1	29919.3	25274.7	1.02361	0.181853	1.03451	1.03615	1.00016	1.02361	0.181853
Q8TEX9	Importin-4 OS=Homo sapiens OX=9606 GN=IPO4 PE=1 SV=2	19369	14319.1	18838.7	16618.2	12301.6	16803.7	0.869687	0.00724169	0.857979	0.859104	0.891978	0.869687	0.00724169
Q99497	Parkinson disease protein 7 OS=Homo sapiens OX=9606 GN=PARK7 PE=1 SV=2	54156.8	59021.8	49561.9	48967.1	53954.2	48703	0.933661	0.114958	0.904173	0.91414	0.98267	0.933661	0.114958
P35221	Catenin alpha-1 OS=Homo sapiens OX=9606 GN=CTNNA1 PE=1 SV=1	17183.6	14322	11958.4	17282	16275.7	11411.1	1.03212	0.613607	1.00573	1.13641	0.954233	1.03212	0.613607
P11908	Ribose-phosphate pyrophosphokinase 2 OS=Homo sapiens OX=9606 GN=PRPS2 PE=1 SV=2	12978.3	10090.8	13082.7	13285.3	10421.7	12521.6	1.00452	0.867195	1.02365	1.03279	0.957111	1.00452	0.867195
Q16512	Serine/threonine-protein kinase N1 OS=Homo sapiens OX=9606 GN=PKN1 PE=1 SV=2	33762.1	31456.6	30629.9	33660.1	30409.3	29228.6	0.972645	0.16382	0.996979	0.966707	0.954251	0.972645	0.16382
Q9BTC0	Death-inducer obliterator 1 OS=Homo sapiens OX=9606 GN=DIDO1 PE=1 SV=5	23533.7	23845.1	23937.8	21889.5	23809.7	23266	0.966862	0.237818	0.930134	0.998515	0.971936	0.966862	0.237818
Q4V328	GRIP1-associated protein 1 OS=Homo sapiens OX=9606 GN=GRIPAP1 PE=1 SV=2	22770	18497.1	13933.8	21813	18660.9	13687	0.983038	0.367657	0.957971	1.00886	0.982288	0.983038	0.367657
P23193	Transcription elongation factor A protein 1 OS=Homo sapiens OX=9606 GN=TCEA1 PE=1 SV=2	33194.9	38249.8	44645.4	34779	40400.8	45388.7	1.0402	0.0790724	1.04772	1.05624	1.01665	1.0402	0.0790724
Q9UJU6	Drebrin-like protein OS=Homo sapiens OX=9606 GN=DBNL PE=1 SV=1	30555.6	30625.3	27608.5	29979.4	30848.5	27565.4	0.995623	0.626134	0.981143	1.00729	0.998439	0.995623	0.626134
P45974	Ubiquitin carboxyl-terminal hydrolase 5 OS=Homo sapiens OX=9606 GN=USP5 PE=1 SV=2	32661.9	40703.4	38602	30687.1	38499.9	36388.9	0.94269	0.00101397	0.939538	0.945864	0.942669	0.94269	0.00101397
O75330	Hyaluronan mediated motility receptor OS=Homo sapiens OX=9606 GN=HMMR PE=1 SV=2	38081.4	30466.2	30683.1	39139.3	31860	31240.8	1.03057	0.063317	1.02778	1.04575	1.01818	1.03057	0.063317
Q9HAV4	Exportin-5 OS=Homo sapiens OX=9606 GN=XPO5 PE=1 SV=1	30145.8	26045.9	37085.8	28984.5	24908.5	34228.8	0.946924	0.0480369	0.961477	0.956331	0.922962	0.946924	0.0480369
Q13561	Dynactin subunit 2 OS=Homo sapiens OX=9606 GN=DCTN2 PE=1 SV=4	33065.2	33429.9	35578.3	34602.9	34733.4	38284	1.05385	0.0413946	1.04651	1.03899	1.07605	1.05385	0.0413946
Q9BW19	Kinesin-like protein KIFC1 OS=Homo sapiens OX=9606 GN=KIFC1 PE=1 SV=2	20338.6	22909.8	21018	18518.2	22018.7	19360.7	0.930916	0.0462933	0.910495	0.961104	0.921149	0.930916	0.0462933
P62873	Guanine nucleotide-binding protein G(I)/G(S)/G(T) subunit beta-1 OS=Homo sapiens OX=9606 GN=GNB1 PE=1 SV=3	22907	25040.5	19312.2	20858	21554.2	17222.4	0.887705	0.0162978	0.910551	0.860774	0.891789	0.887705	0.0162978
Q15052	Rho guanine nucleotide exchange factor 6 OS=Homo sapiens OX=9606 GN=ARHGEF6 PE=1 SV=2	25355.3	28119	20115.9	27087.1	27817.6	19664.2	1.01171	0.721003	1.0683	0.989281	0.977545	1.01171	0.721003
P55795	Heterogeneous nuclear ribonucleoprotein H2 OS=Homo sapiens OX=9606 GN=HNRNPH2 PE=1 SV=1	8495.1	8425.1	12523.8	8584.1	8788.6	12880.8	1.02738	0.101318	1.01048	1.04314	1.02851	1.02738	0.101318
Q92619	Rho GTPase-activating protein 45 OS=Homo sapiens OX=9606 GN=ARHGAP45 PE=1 SV=2	33522.6	21823.3	33281.7	31494.3	22356.5	32289.7	0.97804	0.469799	0.939495	1.02443	0.970194	0.97804	0.469799
Q96T58	Msx2-interacting protein OS=Homo sapiens OX=9606 GN=SPEN PE=1 SV=1	15471	22509.8	24901.2	16388.3	24331.9	24717.9	1.04429	0.237472	1.05929	1.08095	0.992639	1.04429	0.237472
Q9HC38	Glyoxalase domain-containing protein 4 OS=Homo sapiens OX=9606 GN=GLOD4 PE=1 SV=1	49231.9	47613.5	41190.1	50479.5	46473.8	41904.7	1.00625	0.721927	1.02534	0.976064	1.01735	1.00625	0.721927
Q16891	MICOS complex subunit MIC60 OS=Homo sapiens OX=9606 GN=IMMT PE=1 SV=1	40155.4	25603.8	26283	38349.4	27633	40041.3	1.18592	0.393957	0.955025	1.07925	1.52347	1.18592	0.393957
Q92797	Symplekin OS=Homo sapiens OX=9606 GN=SYMPK PE=1 SV=2	25059.2	30850	31988.4	22704.2	28223	28656	0.905564	0.00336964	0.906023	0.914846	0.895825	0.905564	0.00336964
P62937	Peptidyl-prolyl cis-trans isomerase A OS=Homo sapiens OX=9606 GN=PPIA PE=1 SV=2	177035	195798	187357	189331	199980	194262	1.04256	0.0953215	1.06945	1.02136	1.03685	1.04256	0.0953215
P28331	NADH-ubiquinone oxidoreductase 75 kDa subunit, mitochondrial OS=Homo sapiens OX=9606 GN=NDUFS1 PE=1 SV=3	18553.5	24619.4	20853	18283.4	25328.5	20694.1	1.00221	0.884659	0.985442	1.0288	0.99238	1.00221	0.884659
Q7Z3K3	Pogo transposable element with ZNF domain OS=Homo sapiens OX=9606 GN=POGZ PE=1 SV=2	15032.2	17383.5	18670.5	15552.1	18033.7	18786.6	1.02607	0.120184	1.03459	1.0374	1.00622	1.02607	0.120184
Q7LBC6	Lysine-specific demethylase 3B OS=Homo sapiens OX=9606 GN=KDM3B PE=1 SV=2	16417.4	22649.9	16847.5	16341.9	22266.3	16264.3	0.981283	0.164692	0.995401	0.983064	0.965384	0.981283	0.164692
P52907	F-actin-capping protein subunit alpha-1 OS=Homo sapiens OX=9606 GN=CAPZA1 PE=1 SV=3	40324.3	39323.2	33828	41564.6	39746.6	33810.3	1.01367	0.27368	1.03076	1.01077	0.999477	1.01367	0.27368
O14579	Coatomer subunit epsilon OS=Homo sapiens OX=9606 GN=COPE PE=1 SV=3	21041.9	24351.3	25753.8	20225.7	25205.8	25139.2	0.990812	0.723209	0.961211	1.03509	0.976136	0.990812	0.723209
Q96T37	RNA-binding protein 15 OS=Homo sapiens OX=9606 GN=RBM15 PE=1 SV=2	21273.6	21737.2	20923.2	20896.5	20833.2	20500.5	0.973495	0.0728607	0.982274	0.958412	0.979798	0.973495	0.0728607
P31930	Cytochrome b-c1 complex subunit 1, mitochondrial OS=Homo sapiens OX=9606 GN=UQCRC1 PE=1 SV=3	24290.7	25620.5	22131.9	22279.6	23279.1	21838.6	0.937522	0.127473	0.917207	0.908612	0.986748	0.937522	0.127473
Q6IBS0	Twinfilin-2 OS=Homo sapiens OX=9606 GN=TWF2 PE=1 SV=2	31162.9	27516.5	25110.7	34440.1	27642.6	24591.9	1.0297	0.520529	1.10516	1.00458	0.979339	1.0297	0.520529
Q9H3U1	Protein unc-45 homolog A OS=Homo sapiens OX=9606 GN=UNC45A PE=1 SV=1	26849.5	31992	28560.3	25839.7	29675	28250.7	0.959709	0.152294	0.96239	0.927576	0.98916	0.959709	0.152294
O14979	Heterogeneous nuclear ribonucleoprotein D-like OS=Homo sapiens OX=9606 GN=HNRNPDL PE=1 SV=3	66870.1	56026.7	76175.4	71217.9	58611.9	76185.6	1.0371	0.194058	1.06502	1.04614	1.00013	1.0371	0.194058
Q9UNM6	26S proteasome non-ATPase regulatory subunit 13 OS=Homo sapiens OX=9606 GN=PSMD13 PE=1 SV=2	38031.6	42638.9	41891.4	36492.5	42649.2	39221.8	0.965349	0.204965	0.959531	1.00024	0.936273	0.965349	0.204965
O75694	Nuclear pore complex protein Nup155 OS=Homo sapiens OX=9606 GN=NUP155 PE=1 SV=1	20133.8	15236.2	14976.4	18093.2	15899.2	17318.8	1.03286	0.702649	0.898648	1.04351	1.15641	1.03286	0.702649
O00232	26S proteasome non-ATPase regulatory subunit 12 OS=Homo sapiens OX=9606 GN=PSMD12 PE=1 SV=3	31151.5	30944.8	29397.4	30392.9	29982.7	28045.4	0.966189	0.0339401	0.975648	0.968909	0.95401	0.966189	0.0339401
Q9BZK7	F-box-like/WD repeat-containing protein TBL1XR1 OS=Homo sapiens OX=9606 GN=TBL1XR1 PE=1 SV=1	23003.3	20527.8	18282	23513.6	20433.4	18183	1.00406	0.698358	1.02218	0.995401	0.994585	1.00406	0.698358
O94925	Glutaminase kidney isoform, mitochondrial OS=Homo sapiens OX=9606 GN=GLS PE=1 SV=1	23362.7	17242.4	15896.8	22347	16812.5	14825.3	0.954729	0.06647	0.956525	0.975067	0.932596	0.954729	0.06647
P09211	Glutathione S-transferase P OS=Homo sapiens OX=9606 GN=GSTP1 PE=1 SV=2	63575.5	53730.5	50773.9	73365.5	59288.2	54202.4	1.10832	0.0496505	1.15399	1.10344	1.06752	1.10832	0.0496505
Q5T8P6	RNA-binding protein 26 OS=Homo sapiens OX=9606 GN=RBM26 PE=1 SV=3	34514.2	44807.9	52520.2	35620.7	44078.8	50031.6	0.989468	0.693304	1.03206	0.983728	0.952616	0.989468	0.693304
Q10713	Mitochondrial-processing peptidase subunit alpha OS=Homo sapiens OX=9606 GN=PMPCA PE=1 SV=2	29427.5	29747.8	22521.5	28017.7	30103.2	22273.2	0.984338	0.463793	0.952092	1.01195	0.988975	0.984338	0.463793
Q13523	Serine/threonine-protein kinase PRP4 homolog OS=Homo sapiens OX=9606 GN=PRPF4B PE=1 SV=3	35502.4	25425.9	26094.3	34983.2	25217.5	24705.8	0.974656	0.213167	0.985376	0.991804	0.946789	0.974656	0.213167
Q9Y224	RNA transcription, translation and transport factor protein OS=Homo sapiens OX=9606 GN=RTRAF PE=1 SV=1	41103.4	47595.9	46186.3	42382.8	48708	45954.9	1.01649	0.271989	1.03113	1.02337	0.99499	1.01649	0.271989
O75122	CLIP-associating protein 2 OS=Homo sapiens OX=9606 GN=CLASP2 PE=1 SV=3	25306.9	18273.4	22078.1	23225	17580.4	21539.7	0.951808	0.110226	0.917734	0.962076	0.975614	0.951808	0.110226
Q8WYJ6	Septin-1 OS=Homo sapiens OX=9606 GN=SEPTIN1 PE=1 SV=3	43193.2	36523.2	28245.1	40714.3	34011	26564.7	0.938111	0.00318323	0.942609	0.931216	0.940506	0.938111	0.00318323
O15294	UDP-N-acetylglucosamine--peptide N-acetylglucosaminyltransferase 110 kDa subunit OS=Homo sapiens OX=9606 GN=OGT PE=1 SV=3	20714.8	15632.1	15149.9	18752.1	14189.2	13512.1	0.901614	0.00248232	0.905251	0.907696	0.891894	0.901614	0.00248232
P00441	Superoxide dismutase [Cu-Zn] OS=Homo sapiens OX=9606 GN=SOD1 PE=1 SV=2	72628.9	64035.4	67615.2	86790	73676.5	79173.3	1.17216	0.00551433	1.19498	1.15056	1.17094	1.17216	0.00551433
Q8NG31	Kinetochore scaffold 1 OS=Homo sapiens OX=9606 GN=KNL1 PE=1 SV=3	19077.5	15381.9	22112.9	19083.6	14003.9	21086.2	0.954768	0.223572	1.00032	0.910414	0.95357	0.954768	0.223572
Q6Y7W6	GRB10-interacting GYF protein 2 OS=Homo sapiens OX=9606 GN=GIGYF2 PE=1 SV=1	23345.9	28156.7	31421.6	22557.3	27562.1	29435.6	0.960633	0.0873461	0.966221	0.978882	0.936795	0.960633	0.0873461
Q5JTZ9	Alanine--tRNA ligase, mitochondrial OS=Homo sapiens OX=9606 GN=AARS2 PE=1 SV=1	20560.9	15825.2	15857.4	18464.8	15450.8	21817.9	1.08343	0.629663	0.898054	0.976342	1.37588	1.08343	0.629663
Q9BY44	Eukaryotic translation initiation factor 2A OS=Homo sapiens OX=9606 GN=EIF2A PE=1 SV=3	35812.7	31479.4	33301.1	37274.7	31984.1	33553.4	1.02148	0.164201	1.04082	1.01603	1.00758	1.02148	0.164201
Q05086	Ubiquitin-protein ligase E3A OS=Homo sapiens OX=9606 GN=UBE3A PE=1 SV=4	21261.1	23483.1	22457.1	19883	23162.5	21971.6	0.966637	0.170672	0.935182	0.986348	0.978381	0.966637	0.170672
P55010	Eukaryotic translation initiation factor 5 OS=Homo sapiens OX=9606 GN=EIF5 PE=1 SV=2	36735.1	40644.6	44945.7	38712.5	40460.3	45266.5	1.01881	0.402063	1.05383	0.995466	1.00714	1.01881	0.402063
Q13409	Cytoplasmic dynein 1 intermediate chain 2 OS=Homo sapiens OX=9606 GN=DYNC1I2 PE=1 SV=3	25812.9	26007	30613.1	26246.7	25485.1	29208.2	0.983615	0.462841	1.01681	0.979932	0.954108	0.983615	0.462841
O14818	Proteasome subunit alpha type-7 OS=Homo sapiens OX=9606 GN=PSMA7 PE=1 SV=1	46787.6	55481.3	40708.6	49006.2	55916.8	40565	1.01725	0.380152	1.04742	1.00785	0.996472	1.01725	0.380152
O14578	Citron Rho-interacting kinase OS=Homo sapiens OX=9606 GN=CIT PE=1 SV=2	18571.5	30790.6	25189.6	16175.1	28740.4	21988.4	0.892431	0.0344514	0.870964	0.933415	0.872916	0.892431	0.0344514
P20290	Transcription factor BTF3 OS=Homo sapiens OX=9606 GN=BTF3 PE=1 SV=1	30194.9	28323.2	29959.8	34858.5	29175.6	35105.6	1.11877	0.116891	1.15445	1.0301	1.17176	1.11877	0.116891
Q13867	Bleomycin hydrolase OS=Homo sapiens OX=9606 GN=BLMH PE=1 SV=1	21083.5	21262.5	24983.9	20913.6	20389.4	23813.1	0.968005	0.11795	0.991942	0.958937	0.953138	0.968005	0.11795
Q9HCS7	Pre-mRNA-splicing factor SYF1 OS=Homo sapiens OX=9606 GN=XAB2 PE=1 SV=2	30348.9	28434.4	30051.7	28304.6	28060.7	28638	0.957485	0.114981	0.93264	0.986857	0.952958	0.957485	0.114981
O75521	Enoyl-CoA delta isomerase 2 OS=Homo sapiens OX=9606 GN=ECI2 PE=1 SV=4	24681.2	22359.8	16955	25745.2	22077.3	17012.7	1.01129	0.565836	1.04311	0.987366	1.0034	1.01129	0.565836
Q86UX7	Fermitin family homolog 3 OS=Homo sapiens OX=9606 GN=FERMT3 PE=1 SV=1	23920.8	20424.5	18847.5	20664.1	17977.5	17832	0.896723	0.0544792	0.863855	0.880193	0.94612	0.896723	0.0544792
P13798	Acylamino-acid-releasing enzyme OS=Homo sapiens OX=9606 GN=APEH PE=1 SV=4	33433.5	27556.2	32518	32578.3	27101.7	31830	0.978923	0.015138	0.974421	0.983506	0.978842	0.978923	0.015138
P53582	Methionine aminopeptidase 1 OS=Homo sapiens OX=9606 GN=METAP1 PE=1 SV=2	26450.9	25876.4	24328.5	26029.9	23920.9	23603.5	0.959571	0.154067	0.984084	0.924429	0.9702	0.959571	0.154067
Q15397	Pumilio homolog 3 OS=Homo sapiens OX=9606 GN=PUM3 PE=1 SV=3	23960.5	23679.4	29209.4	22946.8	22271.3	27688.1	0.948715	0.00925801	0.957693	0.940535	0.947917	0.948715	0.00925801
Q9C0J8	pre-mRNA 3' end processing protein WDR33 OS=Homo sapiens OX=9606 GN=WDR33 PE=1 SV=2	23188.2	23216.7	15621.1	20229.2	23841.5	15371.8	0.961115	0.487387	0.872392	1.02691	0.984041	0.961115	0.487387
Q15084	Protein disulfide-isomerase A6 OS=Homo sapiens OX=9606 GN=PDIA6 PE=1 SV=1	34545.6	27929.4	37892.5	36899.6	34645.6	43047.1	1.14821	0.0978492	1.06814	1.24047	1.13603	1.14821	0.0978492
Q9HCE1	Helicase MOV-10 OS=Homo sapiens OX=9606 GN=MOV10 PE=1 SV=2	26813.2	26324.8	23989.2	24653.2	25171.4	22399.2	0.93645	0.0271693	0.919443	0.956186	0.93372	0.93645	0.0271693
Q96ST3	Paired amphipathic helix protein Sin3a OS=Homo sapiens OX=9606 GN=SIN3A PE=1 SV=2	24224.9	26568.8	29006.1	24036.4	26760.3	29751.6	1.00838	0.478219	0.992219	1.00721	1.0257	1.00838	0.478219
Q9Y450	HBS1-like protein OS=Homo sapiens OX=9606 GN=HBS1L PE=1 SV=1	26357.4	24934.9	27627.1	26242.4	24390.6	26464.1	0.977237	0.17206	0.995637	0.978171	0.957904	0.977237	0.17206
Q6PIF6	Unconventional myosin-VIIb OS=Homo sapiens OX=9606 GN=MYO7B PE=1 SV=2	24786.2	18483.1	16138.1	21662.8	16650.2	14465.3	0.890388	0.00568863	0.873986	0.900834	0.896345	0.890388	0.00568863
P47756	F-actin-capping protein subunit beta OS=Homo sapiens OX=9606 GN=CAPZB PE=1 SV=4	63478.2	60778.8	55553.1	63305.5	56173.8	53438.6	0.96115	0.206799	0.997279	0.924233	0.961937	0.96115	0.206799
Q9P016	Thymocyte nuclear protein 1 OS=Homo sapiens OX=9606 GN=THYN1 PE=1 SV=1	46759.6	51917.5	52931.1	50657.7	57576.5	55069.1	1.07759	0.0605672	1.08336	1.109	1.04039	1.07759	0.0605672
Q96EP5	DAZ-associated protein 1 OS=Homo sapiens OX=9606 GN=DAZAP1 PE=1 SV=1	32935.1	32031.4	23823	34250.3	30698.7	23511.4	0.995082	0.855962	1.03993	0.958394	0.98692	0.995082	0.855962
Q9BVJ6	U3 small nucleolar RNA-associated protein 14 homolog A OS=Homo sapiens OX=9606 GN=UTP14A PE=1 SV=1	27426.8	21139.3	27493.8	26411.9	21587.8	27350.2	0.992996	0.717722	0.962996	1.02122	0.994777	0.992996	0.717722
P04181	Ornithine aminotransferase, mitochondrial OS=Homo sapiens OX=9606 GN=OAT PE=1 SV=1	19254.3	17772.3	15746.7	17869.3	16660.4	14966.8	0.938659	0.0110307	0.928068	0.937436	0.950472	0.938659	0.0110307
Q9NZL9	Methionine adenosyltransferase 2 subunit beta OS=Homo sapiens OX=9606 GN=MAT2B PE=1 SV=1	31469	33049.4	33154.7	32283	32620.5	34051.7	1.01331	0.417876	1.02587	0.987022	1.02705	1.01331	0.417876
Q13618	Cullin-3 OS=Homo sapiens OX=9606 GN=CUL3 PE=1 SV=2	25152.4	31414.9	26307	26093.9	31995.4	25531.8	1.00881	0.701221	1.03743	1.01848	0.970533	1.00881	0.701221
Q9Y5X3	Sorting nexin-5 OS=Homo sapiens OX=9606 GN=SNX5 PE=1 SV=1	43870.1	38026.2	42802.7	45978.7	37782.1	41356	1.00262	0.923362	1.04806	0.993581	0.966201	1.00262	0.923362
P49773	Histidine triad nucleotide-binding protein 1 OS=Homo sapiens OX=9606 GN=HINT1 PE=1 SV=2	28603.6	43212.3	32849.8	27099.8	36614	28194.3	0.884337	0.0676016	0.947426	0.847305	0.858279	0.884337	0.0676016
Q00796	Sorbitol dehydrogenase OS=Homo sapiens OX=9606 GN=SORD PE=1 SV=4	46388.1	45067.3	40773.6	46394.6	43290.5	39847.3	0.979332	0.213284	1.00014	0.960575	0.977282	0.979332	0.213284
O75439	Mitochondrial-processing peptidase subunit beta OS=Homo sapiens OX=9606 GN=PMPCB PE=1 SV=2	32103	25359.4	26613.6	29105.1	24812.4	25078.5	0.942455	0.108978	0.906616	0.97843	0.942319	0.942455	0.108978
Q13619	Cullin-4A OS=Homo sapiens OX=9606 GN=CUL4A PE=1 SV=3	23509.3	27587.4	31811.2	22671	26675.3	29807.8	0.956101	0.0443712	0.964342	0.966938	0.937022	0.956101	0.0443712
Q16576	Histone-binding protein RBBP7 OS=Homo sapiens OX=9606 GN=RBBP7 PE=1 SV=1	23842.9	12841.4	24743.4	24081.2	12391.3	22739.2	0.964648	0.31063	1.00999	0.964949	0.919001	0.964648	0.31063
O43615	Mitochondrial import inner membrane translocase subunit TIM44 OS=Homo sapiens OX=9606 GN=TIMM44 PE=1 SV=2	36962.1	34350.3	30226.9	35579.5	32420.2	29783.4	0.963911	0.0950991	0.962594	0.943811	0.985328	0.963911	0.0950991
Q15637	Splicing factor 1 OS=Homo sapiens OX=9606 GN=SF1 PE=1 SV=4	17089.7	17019.2	24513.9	17764.1	17719.1	27186.4	1.0632	0.110147	1.03946	1.04112	1.10902	1.0632	0.110147
P08865	40S ribosomal protein SA OS=Homo sapiens OX=9606 GN=RPSA PE=1 SV=4	42880	47811.6	46703.3	43141.4	45569.7	45723.5	0.979409	0.310556	1.0061	0.95311	0.979021	0.979409	0.310556
Q99439	Calponin-2 OS=Homo sapiens OX=9606 GN=CNN2 PE=1 SV=4	56542	55529.5	52400.6	59996	55403.6	51866.6	1.01621	0.546961	1.06109	0.997733	0.989809	1.01621	0.546961
P46379	Large proline-rich protein BAG6 OS=Homo sapiens OX=9606 GN=BAG6 PE=1 SV=2	19342.4	24045	23247.6	17356.7	22203	21187.8	0.91071	0.00703511	0.89734	0.923394	0.911397	0.91071	0.00703511
Q12830	Nucleosome-remodeling factor subunit BPTF OS=Homo sapiens OX=9606 GN=BPTF PE=1 SV=3	22921.5	25217	30160	20735.6	24860.4	27318.8	0.932097	0.127454	0.904635	0.985859	0.905796	0.932097	0.127454
P55327	Tumor protein D52 OS=Homo sapiens OX=9606 GN=TPD52 PE=1 SV=2	18187.5	30303.2	33983.6	19308.4	29502.3	32719.4	0.999333	0.984945	1.06163	0.97357	0.9628	0.999333	0.984945
P49903	Selenide, water dikinase 1 OS=Homo sapiens OX=9606 GN=SEPHS1 PE=1 SV=2	21884	18801.1	18157.4	21477.7	18371	17321.4	0.970839	0.0759661	0.981434	0.977124	0.953958	0.970839	0.0759661
Q9P2I0	Cleavage and polyadenylation specificity factor subunit 2 OS=Homo sapiens OX=9606 GN=CPSF2 PE=1 SV=2	25817.1	25664.2	30538.8	27361.5	25146.1	29803.2	1.00518	0.867178	1.05982	0.979812	0.975913	1.00518	0.867178
Q14807	Kinesin-like protein KIF22 OS=Homo sapiens OX=9606 GN=KIF22 PE=1 SV=5	12902.9	17150	17212.3	11866	16852.6	16514.3	0.953915	0.129241	0.919638	0.982659	0.959448	0.953915	0.129241
P34913	Bifunctional epoxide hydrolase 2 OS=Homo sapiens OX=9606 GN=EPHX2 PE=1 SV=2	19598	22185.7	18164.8	18556.8	21450.4	17544.4	0.959858	0.0252298	0.946872	0.966857	0.965846	0.959858	0.0252298
P36873	Serine/threonine-protein phosphatase PP1-gamma catalytic subunit OS=Homo sapiens OX=9606 GN=PPP1CC PE=1 SV=1	2458.6	2160.7	2531.9	3110.5	2359.9	2581.7	1.12567	0.226507	1.26515	1.09219	1.01967	1.12567	0.226507
P52789	Hexokinase-2 OS=Homo sapiens OX=9606 GN=HK2 PE=1 SV=2	13504.9	17234.5	15504.4	14239.2	16090.2	14853.9	0.982007	0.673755	1.05437	0.933604	0.958044	0.982007	0.673755
P14317	Hematopoietic lineage cell-specific protein OS=Homo sapiens OX=9606 GN=HCLS1 PE=1 SV=3	34084.9	35035	26039.6	34863.1	32983	25194.5	0.977269	0.443483	1.02283	0.94143	0.967546	0.977269	0.443483
O94874	E3 UFM1-protein ligase 1 OS=Homo sapiens OX=9606 GN=UFL1 PE=1 SV=2	27552.9	30005	28125.7	25518.7	28904.1	27659.8	0.957639	0.127467	0.926171	0.963309	0.983435	0.957639	0.127467
O95758	Polypyrimidine tract-binding protein 3 OS=Homo sapiens OX=9606 GN=PTBP3 PE=1 SV=2	11218.7	12579.9	13388.5	10833.8	13393.7	13661.8	1.01693	0.614215	0.965691	1.06469	1.02041	1.01693	0.614215
O60231	Pre-mRNA-splicing factor ATP-dependent RNA helicase DHX16 OS=Homo sapiens OX=9606 GN=DHX16 PE=1 SV=2	28590.7	29649	29989	27982	30501.7	30043.1	1.00309	0.85056	0.97871	1.02876	1.0018	1.00309	0.85056
P40121	Macrophage-capping protein OS=Homo sapiens OX=9606 GN=CAPG PE=1 SV=2	33412.9	35053.7	36005.4	32036.6	32762.2	34455.6	0.950132	0.0234257	0.958809	0.934629	0.956956	0.950132	0.0234257
O75792	Ribonuclease H2 subunit A OS=Homo sapiens OX=9606 GN=RNASEH2A PE=1 SV=2	35993	41540.5	33849.8	43948.7	46537.8	35307.2	1.12813	0.130746	1.22103	1.1203	1.04305	1.12813	0.130746
Q3ZCM7	Tubulin beta-8 chain OS=Homo sapiens OX=9606 GN=TUBB8 PE=1 SV=2	4148	2050	3061.7	3481.8	2186	2534.1	0.911137	0.371073	0.839392	1.06634	0.827677	0.911137	0.371073
O00303	Eukaryotic translation initiation factor 3 subunit F OS=Homo sapiens OX=9606 GN=EIF3F PE=1 SV=1	25324.4	33749	24487	25089.6	33309.8	24175.6	0.988333	0.0104293	0.990728	0.986986	0.987283	0.988333	0.0104293
P37837	Transaldolase OS=Homo sapiens OX=9606 GN=TALDO1 PE=1 SV=2	71693.5	80757.1	83284.4	75382.2	82516.5	81591.8	1.01764	0.486164	1.05145	1.02179	0.979677	1.01764	0.486164
O96028	Histone-lysine N-methyltransferase NSD2 OS=Homo sapiens OX=9606 GN=NSD2 PE=1 SV=1	24971.3	24348.6	28619.1	24398.2	23201.8	27441	0.962929	0.0363295	0.97705	0.952901	0.958835	0.962929	0.0363295
O96019	Actin-like protein 6A OS=Homo sapiens OX=9606 GN=ACTL6A PE=1 SV=1	28159	23044.4	29553	27336.6	21997.2	29296.2	0.972221	0.120592	0.970794	0.954557	0.991311	0.972221	0.120592
O43847	Nardilysin OS=Homo sapiens OX=9606 GN=NRDC PE=1 SV=3	21622.5	25385	26279.4	20795.1	24135	25138.8	0.956363	0.00523805	0.961734	0.950758	0.956597	0.956363	0.00523805
P08243	Asparagine synthetase [glutamine-hydrolyzing] OS=Homo sapiens OX=9606 GN=ASNS PE=1 SV=4	28263.4	20329.6	29409.2	26772.1	20027.9	29155.5	0.97459	0.206792	0.947236	0.98516	0.991373	0.97459	0.206792
Q8TEQ6	Gem-associated protein 5 OS=Homo sapiens OX=9606 GN=GEMIN5 PE=1 SV=3	27560.5	20137.7	21267.8	25400.5	18170.5	19887.1	0.919673	0.0137272	0.921627	0.902313	0.93508	0.919673	0.0137272
Q15020	Squamous cell carcinoma antigen recognized by T-cells 3 OS=Homo sapiens OX=9606 GN=SART3 PE=1 SV=1	28757.3	33881.4	27993.7	26814.9	31437	26512	0.935793	0.00804181	0.932455	0.927854	0.94707	0.935793	0.00804181
Q13153	Serine/threonine-protein kinase PAK 1 OS=Homo sapiens OX=9606 GN=PAK1 PE=1 SV=2	9285.7	9874.2	7832.3	9435.6	8737	7427.3	0.949755	0.316217	1.01614	0.884831	0.948291	0.949755	0.316217
Q68CP9	AT-rich interactive domain-containing protein 2 OS=Homo sapiens OX=9606 GN=ARID2 PE=1 SV=2	14320.9	16217.1	15938.3	14010.9	16315.5	17013.3	1.01729	0.578787	0.978353	1.00607	1.06745	1.01729	0.578787
Q9BPX3	Condensin complex subunit 3 OS=Homo sapiens OX=9606 GN=NCAPG PE=1 SV=1	20786.4	23529.9	27196.4	19002.3	22645.9	25988.9	0.944067	0.0656006	0.91417	0.962431	0.955601	0.944067	0.0656006
P54920	Alpha-soluble NSF attachment protein OS=Homo sapiens OX=9606 GN=NAPA PE=1 SV=3	24979.3	18813.4	23072	24212.4	18390.7	22394.4	0.972487	0.00849136	0.969299	0.977532	0.970631	0.972487	0.00849136
P18124	60S ribosomal protein L7 OS=Homo sapiens OX=9606 GN=RPL7 PE=1 SV=1	49654.4	53953.5	58437.5	50666.5	54444.2	55409.9	0.992556	0.77145	1.02038	1.00909	0.948191	0.992556	0.77145
Q3LXA3	Triokinase/FMN cyclase OS=Homo sapiens OX=9606 GN=TKFC PE=1 SV=2	20752.6	23795	19579.4	20144.8	23214.2	18989.6	0.97206	0.0040438	0.970712	0.975592	0.969877	0.97206	0.0040438
Q9BY77	Polymerase delta-interacting protein 3 OS=Homo sapiens OX=9606 GN=POLDIP3 PE=1 SV=2	26636.7	19685.3	20926.7	29103.3	20502.9	22474.8	1.06937	0.043282	1.0926	1.04153	1.07398	1.06937	0.043282
P62140	Serine/threonine-protein phosphatase PP1-beta catalytic subunit OS=Homo sapiens OX=9606 GN=PPP1CB PE=1 SV=3	8515.4	5897.9	9190.2	7654.8	5293.5	7450.6	0.869057	0.0462291	0.898936	0.897523	0.810711	0.869057	0.0462291
Q7Z460	CLIP-associating protein 1 OS=Homo sapiens OX=9606 GN=CLASP1 PE=1 SV=1	26755.4	27355.6	25486.3	27696.7	29076.8	26737.6	1.04907	0.0256131	1.03518	1.06292	1.0491	1.04907	0.0256131
P43034	Platelet-activating factor acetylhydrolase IB subunit beta OS=Homo sapiens OX=9606 GN=PAFAH1B1 PE=1 SV=2	45028.9	37204.5	46850.6	45235.6	35873.7	45128.7	0.977356	0.238299	1.00459	0.96423	0.963247	0.977356	0.238299
Q13617	Cullin-2 OS=Homo sapiens OX=9606 GN=CUL2 PE=1 SV=2	27313.2	24004.2	27861.8	25234.3	22734.4	26500.7	0.940712	0.0199114	0.923887	0.947101	0.951148	0.940712	0.0199114
Q15435	Protein phosphatase 1 regulatory subunit 7 OS=Homo sapiens OX=9606 GN=PPP1R7 PE=1 SV=1	24045.6	22919.2	24839.8	23317.3	21744	24136.5	0.963374	0.0379635	0.969712	0.948724	0.971687	0.963374	0.0379635
Q8NB90	ATPase family protein 2 homolog OS=Homo sapiens OX=9606 GN=SPATA5 PE=1 SV=3	19065	14944.1	21324	17755.8	14962.9	20187.8	0.959768	0.198367	0.93133	1.00126	0.946717	0.959768	0.198367
Q14161	ARF GTPase-activating protein GIT2 OS=Homo sapiens OX=9606 GN=GIT2 PE=1 SV=2	12913.7	16100.9	12690	12636.5	16113.3	12450.2	0.986803	0.20099	0.978534	1.00077	0.981103	0.986803	0.20099
Q8IU81	Interferon regulatory factor 2-binding protein 1 OS=Homo sapiens OX=9606 GN=IRF2BP1 PE=1 SV=1	17145.8	17114.2	21169	16298.7	17440.3	21288.4	0.991763	0.732088	0.950594	1.01905	1.00564	0.991763	0.732088
Q9BVP2	Guanine nucleotide-binding protein-like 3 OS=Homo sapiens OX=9606 GN=GNL3 PE=1 SV=2	36098.3	32386.5	30032.2	33385.3	29733.7	27377.3	0.918177	0.00217706	0.924844	0.918089	0.911598	0.918177	0.00217706
Q15437	Protein transport protein Sec23B OS=Homo sapiens OX=9606 GN=SEC23B PE=1 SV=2	15767.5	13490.5	18752.5	14877	13742.7	18037.8	0.974702	0.379807	0.943523	1.01869	0.961888	0.974702	0.379807
Q15418	Ribosomal protein S6 kinase alpha-1 OS=Homo sapiens OX=9606 GN=RPS6KA1 PE=1 SV=2	25109.8	22606.8	21146.6	24570.7	21880.4	20225.3	0.96761	0.0366819	0.97853	0.967868	0.956433	0.96761	0.0366819
Q2NL82	Pre-rRNA-processing protein TSR1 homolog OS=Homo sapiens OX=9606 GN=TSR1 PE=1 SV=1	22343.3	23833.3	26943	22158.2	22211.2	26895.6	0.973965	0.342521	0.991716	0.93194	0.998241	0.973965	0.342521
P46783	40S ribosomal protein S10 OS=Homo sapiens OX=9606 GN=RPS10 PE=1 SV=1	54227.1	57871.2	60745	53377.8	56589.9	58946.5	0.97753	0.03068	0.984338	0.977859	0.970393	0.97753	0.03068
O14981	TATA-binding protein-associated factor 172 OS=Homo sapiens OX=9606 GN=BTAF1 PE=1 SV=2	12473	13423.5	11594.9	11104.3	12723.2	10672.9	0.919527	0.0401232	0.890267	0.94783	0.920482	0.919527	0.0401232
Q13620	Cullin-4B OS=Homo sapiens OX=9606 GN=CUL4B PE=1 SV=4	12691.7	14483.3	14755.2	12393.2	14093.3	14073.1	0.967775	0.0449191	0.976481	0.973072	0.953772	0.967775	0.0449191
P30086	Phosphatidylethanolamine-binding protein 1 OS=Homo sapiens OX=9606 GN=PEBP1 PE=1 SV=3	37812.7	34678.5	29582	39277.7	34118.5	30656.9	1.01964	0.387142	1.03874	0.983852	1.03634	1.01964	0.387142
Q8WWY3	U4/U6 small nuclear ribonucleoprotein Prp31 OS=Homo sapiens OX=9606 GN=PRPF31 PE=1 SV=2	35009.4	24540.7	28789.4	34549.4	27891.4	28749.3	1.04067	0.486499	0.986861	1.13654	0.998607	1.04067	0.486499
Q7L2H7	Eukaryotic translation initiation factor 3 subunit M OS=Homo sapiens OX=9606 GN=EIF3M PE=1 SV=1	23931.7	22649.2	20477.2	23490.3	21559.9	18954.4	0.953032	0.100723	0.981556	0.951906	0.925634	0.953032	0.100723
Q8WXX5	DnaJ homolog subfamily C member 9 OS=Homo sapiens OX=9606 GN=DNAJC9 PE=1 SV=1	32441.7	34536.1	31193.5	33548.8	35033.9	30277.6	1.00639	0.765764	1.03413	1.01441	0.970638	1.00639	0.765764
O95163	Elongator complex protein 1 OS=Homo sapiens OX=9606 GN=ELP1 PE=1 SV=3	18214.3	14597.2	17361.9	16887.3	14705.4	16760.5	0.966639	0.28673	0.927145	1.00741	0.965361	0.966639	0.28673
P40925	Malate dehydrogenase, cytoplasmic OS=Homo sapiens OX=9606 GN=MDH1 PE=1 SV=4	61763.7	65384.8	67889	63059.4	63267	68853.9	1.00093	0.96067	1.02098	0.96761	1.01421	1.00093	0.96067
Q14651	Plastin-1 OS=Homo sapiens OX=9606 GN=PLS1 PE=1 SV=2	16411.3	11881.3	17422.5	16909.8	12208	17046.8	1.0121	0.547251	1.03038	1.0275	0.978436	1.0121	0.547251
Q9Y2Z0	Protein SGT1 homolog OS=Homo sapiens OX=9606 GN=SUGT1 PE=1 SV=3	29739.6	31478.4	23183.4	31962	31888.6	24335.1	1.04581	0.124906	1.07473	1.01303	1.04968	1.04581	0.124906
Q8WXF1	Paraspeckle component 1 OS=Homo sapiens OX=9606 GN=PSPC1 PE=1 SV=1	39276.1	34907.2	49865.8	41323.7	38442.1	50251.6	1.05371	0.185074	1.05213	1.10127	1.00774	1.05371	0.185074
Q2TAY7	WD40 repeat-containing protein SMU1 OS=Homo sapiens OX=9606 GN=SMU1 PE=1 SV=2	32600.6	36418	46496.1	33768.5	34781.9	45772.5	0.991779	0.760802	1.03582	0.955074	0.984437	0.991779	0.760802
O00116	Alkyldihydroxyacetonephosphate synthase, peroxisomal OS=Homo sapiens OX=9606 GN=AGPS PE=1 SV=1	24570.1	17243.6	17445.2	25923.1	19161.2	19593.3	1.09647	0.0442076	1.05507	1.11121	1.12313	1.09647	0.0442076
Q6KC79	Nipped-B-like protein OS=Homo sapiens OX=9606 GN=NIPBL PE=1 SV=2	27583.1	29138.8	33485.6	25297.4	27446.6	30793.4	0.926221	0.01123	0.917134	0.941926	0.919601	0.926221	0.01123
P62826	GTP-binding nuclear protein Ran OS=Homo sapiens OX=9606 GN=RAN PE=1 SV=3	65185.2	67786.6	71088.5	67223.5	67514.1	67418.2	0.991873	0.767315	1.03127	0.99598	0.94837	0.991873	0.767315
P50213	Isocitrate dehydrogenase [NAD] subunit alpha, mitochondrial OS=Homo sapiens OX=9606 GN=IDH3A PE=1 SV=1	40589.9	37642.1	33565.9	43919.2	38939.9	35343.3	1.05648	0.0551077	1.08202	1.03448	1.05295	1.05648	0.0551077
P19838	Nuclear factor NF-kappa-B p105 subunit OS=Homo sapiens OX=9606 GN=NFKB1 PE=1 SV=2	23154.7	24281.1	22997	22895.2	23821.9	22969.2	0.989557	0.178467	0.988793	0.981088	0.998791	0.989557	0.178467
Q99873	Protein arginine N-methyltransferase 1 OS=Homo sapiens OX=9606 GN=PRMT1 PE=1 SV=3	32534.5	35888.4	40543	30392.5	35556.2	39895.4	0.969644	0.231062	0.934162	0.990744	0.984027	0.969644	0.231062
O15143	Actin-related protein 2/3 complex subunit 1B OS=Homo sapiens OX=9606 GN=ARPC1B PE=1 SV=3	26900.7	26731.2	24625.5	28328.8	27317.3	24851.9	1.02807	0.164203	1.05309	1.02193	1.00919	1.02807	0.164203
Q8IWX8	Calcium homeostasis endoplasmic reticulum protein OS=Homo sapiens OX=9606 GN=CHERP PE=1 SV=3	36059.8	27862.4	34661.7	35973.3	27205.1	33049	0.975828	0.198264	0.997601	0.976409	0.953473	0.975828	0.198264
Q0VDF9	Heat shock 70 kDa protein 14 OS=Homo sapiens OX=9606 GN=HSPA14 PE=1 SV=1	31203.2	22801.1	28994.8	32580.9	28319.5	30880.8	1.11707	0.20314	1.04415	1.24202	1.06505	1.11707	0.20314
P78406	mRNA export factor OS=Homo sapiens OX=9606 GN=RAE1 PE=1 SV=1	29510.1	28649.2	34504.8	31907.9	29224.2	36206.2	1.05021	0.104723	1.08125	1.02007	1.04931	1.05021	0.104723
Q9H2U1	ATP-dependent DNA/RNA helicase DHX36 OS=Homo sapiens OX=9606 GN=DHX36 PE=1 SV=2	21418.4	22086.3	22048	20642.8	20770.5	21340.3	0.957372	0.0380056	0.963788	0.940425	0.967902	0.957372	0.0380056
O75390	Citrate synthase, mitochondrial OS=Homo sapiens OX=9606 GN=CS PE=1 SV=2	36699.8	32930	36437.4	34404.5	32503.1	34949.8	0.961222	0.113982	0.937457	0.987036	0.959174	0.961222	0.113982
Q13123	Protein Red OS=Homo sapiens OX=9606 GN=IK PE=1 SV=3	40629.5	40839.9	42375.4	41656.4	40350.3	41737.4	0.99941	0.967842	1.02527	0.988012	0.984944	0.99941	0.967842
P62424	60S ribosomal protein L7a OS=Homo sapiens OX=9606 GN=RPL7A PE=1 SV=2	46256.4	50006	53813.3	50253.1	51411.2	54352.2	1.04151	0.213521	1.0864	1.0281	1.01001	1.04151	0.213521
P60228	Eukaryotic translation initiation factor 3 subunit E OS=Homo sapiens OX=9606 GN=EIF3E PE=1 SV=1	24175.1	28753.5	27927.5	22957.7	28386.2	27158.6	0.969779	0.109737	0.949642	0.987226	0.972468	0.969779	0.109737
Q92917	G-patch domain and KOW motifs-containing protein OS=Homo sapiens OX=9606 GN=GPKOW PE=1 SV=2	25873.9	37546.6	30435.4	25038.6	36182.3	29425.3	0.966064	0.00130724	0.967717	0.963664	0.966812	0.966064	0.00130724
Q9ULV4	Coronin-1C OS=Homo sapiens OX=9606 GN=CORO1C PE=1 SV=1	30418.1	32012.9	35379	32896.7	32466.1	35761.3	1.03548	0.263173	1.08148	1.01416	1.01081	1.03548	0.263173
P23258	Tubulin gamma-1 chain OS=Homo sapiens OX=9606 GN=TUBG1 PE=1 SV=2	19021.8	18821.4	16652.3	17287.1	18232	16202.9	0.950167	0.137974	0.908805	0.968685	0.973013	0.950167	0.137974
O60566	Mitotic checkpoint serine/threonine-protein kinase BUB1 beta OS=Homo sapiens OX=9606 GN=BUB1B PE=1 SV=3	24332.3	23984.5	20029	22138.4	22965.6	19796.9	0.951922	0.170104	0.909836	0.957518	0.988412	0.951922	0.170104
Q07666	KH domain-containing, RNA-binding, signal transduction-associated protein 1 OS=Homo sapiens OX=9606 GN=KHDRBS1 PE=1 SV=1	43169.9	44954	42825.8	40923.2	44441.3	46917.6	1.0107	0.830604	0.947957	0.988595	1.09555	1.0107	0.830604
Q9NWH9	SAFB-like transcription modulator OS=Homo sapiens OX=9606 GN=SLTM PE=1 SV=2	23420.9	33213	30910.3	24850.7	34546.4	31828.1	1.04363	0.0418529	1.06105	1.04015	1.02969	1.04363	0.0418529
P06493	Cyclin-dependent kinase 1 OS=Homo sapiens OX=9606 GN=CDK1 PE=1 SV=3	29671.6	27784.3	35900.6	29631	28786.2	35403.2	1.00695	0.688777	0.998632	1.03606	0.986145	1.00695	0.688777
O43395	U4/U6 small nuclear ribonucleoprotein Prp3 OS=Homo sapiens OX=9606 GN=PRPF3 PE=1 SV=2	28081.5	27195.1	31512.9	28873.8	25902.3	30750.8	0.985498	0.5837	1.02821	0.952462	0.975816	0.985498	0.5837
P25787	Proteasome subunit alpha type-2 OS=Homo sapiens OX=9606 GN=PSMA2 PE=1 SV=2	34949.2	31570.6	25637	33025.5	31429.1	25322	0.976063	0.267162	0.944957	0.995518	0.987713	0.976063	0.267162
Q9Y5K6	CD2-associated protein OS=Homo sapiens OX=9606 GN=CD2AP PE=1 SV=1	29983	18674.5	37023.9	30164.9	18350.8	35572.5	0.983177	0.326911	1.00607	0.982666	0.960798	0.983177	0.326911
Q9H6T3	RNA polymerase II-associated protein 3 OS=Homo sapiens OX=9606 GN=RPAP3 PE=1 SV=2	28148.3	22875.3	27977.8	26009.4	22447.8	26895.1	0.955542	0.117919	0.924013	0.981312	0.961301	0.955542	0.117919
P08621	U1 small nuclear ribonucleoprotein 70 kDa OS=Homo sapiens OX=9606 GN=SNRNP70 PE=1 SV=2	42514.6	49137.8	52577.1	40916.2	47430.1	51394	0.968383	0.0207859	0.962404	0.965247	0.977498	0.968383	0.0207859
Q7Z417	Nuclear fragile X mental retardation-interacting protein 2 OS=Homo sapiens OX=9606 GN=NUFIP2 PE=1 SV=1	25573.4	27337.1	28136.2	25153.7	25725.3	28467.8	0.978805	0.410977	0.983588	0.94104	1.01179	0.978805	0.410977
Q96K76	Ubiquitin carboxyl-terminal hydrolase 47 OS=Homo sapiens OX=9606 GN=USP47 PE=1 SV=3	20982	25086.7	21691.6	21161.1	23748.8	21116.3	0.976228	0.315695	1.00854	0.946669	0.973478	0.976228	0.315695
P43490	Nicotinamide phosphoribosyltransferase OS=Homo sapiens OX=9606 GN=NAMPT PE=1 SV=1	34181	36758.1	34586.3	33660.9	35388.8	33684.4	0.973818	0.0542735	0.984784	0.962748	0.973923	0.973818	0.0542735
P35527	Keratin, type I cytoskeletal 9 OS=Homo sapiens OX=9606 GN=KRT9 PE=1 SV=3	29287.5	31092.5	19925	10231.7	12644.1	15556.1	0.512249	0.0690319	0.349354	0.406661	0.780733	0.512249	0.0690319
Q9UMR2	ATP-dependent RNA helicase DDX19B OS=Homo sapiens OX=9606 GN=DDX19B PE=1 SV=1	445.6	796.9	2863.1	346.6	1403.5	3335.5	1.23467	0.498153	0.777828	1.7612	1.165	1.23467	0.498153
Q13011	Delta(3,5)-Delta(2,4)-dienoyl-CoA isomerase, mitochondrial OS=Homo sapiens OX=9606 GN=ECH1 PE=1 SV=2	38952.9	44987.9	48635.5	37665.4	41940.4	46475.1	0.951596	0.0417247	0.966947	0.93226	0.95558	0.951596	0.0417247
Q96E39	RNA binding motif protein, X-linked-like-1 OS=Homo sapiens OX=9606 GN=RBMXL1 PE=1 SV=1	5944.7	5325.3	9034.8	5523.6	5078.9	8900.6	0.956013	0.113103	0.929164	0.95373	0.985146	0.956013	0.113103
Q8N201	Integrator complex subunit 1 OS=Homo sapiens OX=9606 GN=INTS1 PE=1 SV=2	16949.7	16024.5	15279.1	15567.1	14831.6	14580.2	0.932748	0.0255004	0.918429	0.925558	0.954258	0.932748	0.0255004
Q9Y263	Phospholipase A-2-activating protein OS=Homo sapiens OX=9606 GN=PLAA PE=1 SV=2	23901.6	21489.5	17417.2	24514.6	20272.3	19337.7	1.02642	0.638459	1.02565	0.943358	1.11026	1.02642	0.638459
O94913	Pre-mRNA cleavage complex 2 protein Pcf11 OS=Homo sapiens OX=9606 GN=PCF11 PE=1 SV=3	22178.2	25465.1	21705.7	21775.9	25241.8	20905.9	0.978748	0.123503	0.981861	0.991231	0.963153	0.978748	0.123503
P49189	4-trimethylaminobutyraldehyde dehydrogenase OS=Homo sapiens OX=9606 GN=ALDH9A1 PE=1 SV=3	36247.1	25652.8	33552.2	34821.6	25416.8	30757.5	0.95606	0.177843	0.960673	0.9908	0.916706	0.95606	0.177843
P13645	Keratin, type I cytoskeletal 10 OS=Homo sapiens OX=9606 GN=KRT10 PE=1 SV=6	39944.7	20076.8	18889.4	16100.8	10328.4	25074.3	0.748316	0.4787	0.403077	0.514445	1.32743	0.748316	0.4787
P48444	Coatomer subunit delta OS=Homo sapiens OX=9606 GN=ARCN1 PE=1 SV=1	44388.2	41617.6	49664.8	43736.2	40730.3	46993.6	0.970069	0.131498	0.985311	0.97868	0.946215	0.970069	0.131498
P17252	Protein kinase C alpha type OS=Homo sapiens OX=9606 GN=PRKCA PE=1 SV=4	26385.1	28023.1	30800.3	24938.5	26441.7	30688.6	0.961705	0.157871	0.945174	0.943568	0.996373	0.961705	0.157871
Q04917	14-3-3 protein eta OS=Homo sapiens OX=9606 GN=YWHAH PE=1 SV=4	40867.1	40465.8	51024.1	42705.7	44914.7	54223	1.07254	0.0645753	1.04499	1.10994	1.06269	1.07254	0.0645753
Q9BT78	COP9 signalosome complex subunit 4 OS=Homo sapiens OX=9606 GN=COPS4 PE=1 SV=1	24466.2	31360.3	26785	23438.4	29247.4	25968.2	0.953374	0.0504902	0.957991	0.932625	0.969505	0.953374	0.0504902
Q6PL18	ATPase family AAA domain-containing protein 2 OS=Homo sapiens OX=9606 GN=ATAD2 PE=1 SV=1	15546.5	12971.5	13218.4	13793	11983.1	12716	0.924335	0.0726527	0.887209	0.923802	0.961992	0.924335	0.0726527
O75874	Isocitrate dehydrogenase [NADP] cytoplasmic OS=Homo sapiens OX=9606 GN=IDH1 PE=1 SV=2	35700.6	46387	35822.8	36506.9	46104	36235.8	1.00934	0.379879	1.02259	0.993899	1.01153	1.00934	0.379879
Q00653	Nuclear factor NF-kappa-B p100 subunit OS=Homo sapiens OX=9606 GN=NFKB2 PE=1 SV=4	20958.1	20588.7	21883.7	19395.1	19754.9	20550.3	0.941331	0.0273276	0.925423	0.959502	0.939069	0.941331	0.0273276
Q9Y2X7	ARF GTPase-activating protein GIT1 OS=Homo sapiens OX=9606 GN=GIT1 PE=1 SV=2	17246.6	23630.9	20680.5	16698.5	23740.1	20497.9	0.988004	0.376148	0.96822	1.00462	0.99117	0.988004	0.376148
Q15717	ELAV-like protein 1 OS=Homo sapiens OX=9606 GN=ELAVL1 PE=1 SV=2	28085.5	29394.2	32015.6	29339.8	30019.6	31307.3	1.0146	0.533218	1.04466	1.02128	0.977876	1.0146	0.533218
P43246	DNA mismatch repair protein Msh2 OS=Homo sapiens OX=9606 GN=MSH2 PE=1 SV=1	30354	28366.7	29569.7	28721.7	28918.1	28896.2	0.980962	0.464263	0.946225	1.01944	0.977223	0.980962	0.464263
Q9NYU2	UDP-glucose:glycoprotein glucosyltransferase 1 OS=Homo sapiens OX=9606 GN=UGGT1 PE=1 SV=3	15631	14788.7	11119.8	15147.9	15985.1	13422.7	1.0857	0.338765	0.969093	1.0809	1.2071	1.0857	0.338765
Q8IWS0	PHD finger protein 6 OS=Homo sapiens OX=9606 GN=PHF6 PE=1 SV=1	42650.1	36726.5	40963.2	45448.6	37646.8	42039.8	1.03899	0.0995977	1.06562	1.02506	1.02628	1.03899	0.0995977
Q969X6	U3 small nucleolar RNA-associated protein 4 homolog OS=Homo sapiens OX=9606 GN=UTP4 PE=1 SV=1	16127.2	27288.7	20621.3	16669.7	26839.8	20416.3	1.00242	0.891995	1.03364	0.98355	0.990059	1.00242	0.891995
P08708	40S ribosomal protein S17 OS=Homo sapiens OX=9606 GN=RPS17 PE=1 SV=2	34765.9	25967	34131.1	33116.8	25036.3	31543.9	0.946974	0.0466289	0.952566	0.964158	0.924198	0.946974	0.0466289
P22392	Nucleoside diphosphate kinase B OS=Homo sapiens OX=9606 GN=NME2 PE=1 SV=1	92791	111692	94769.7	92857.1	103013	95216	0.975905	0.463938	1.00071	0.922293	1.00471	0.975905	0.463938
Q9Y295	Developmentally-regulated GTP-binding protein 1 OS=Homo sapiens OX=9606 GN=DRG1 PE=1 SV=1	30173	27943.9	29510.5	29030.5	26513.4	27352.2	0.945935	0.0343231	0.962135	0.948808	0.926863	0.945935	0.0343231
Q9UBB4	Ataxin-10 OS=Homo sapiens OX=9606 GN=ATXN10 PE=1 SV=1	24293.5	31417.9	26889.7	23331.9	30402.1	25818.1	0.962745	0.00434217	0.960417	0.967668	0.960148	0.962745	0.00434217
Q9NTK5	Obg-like ATPase 1 OS=Homo sapiens OX=9606 GN=OLA1 PE=1 SV=2	34014.6	29033.7	28427.3	38184.6	31933.7	29634.7	1.08832	0.0657649	1.12259	1.09988	1.04247	1.08832	0.0657649
Q00688	Peptidyl-prolyl cis-trans isomerase FKBP3 OS=Homo sapiens OX=9606 GN=FKBP3 PE=1 SV=1	44939.9	41827.4	48471	53446.7	42095.4	52159.5	1.0906	0.231213	1.18929	1.00641	1.0761	1.0906	0.231213
P19784	Casein kinase II subunit alpha' OS=Homo sapiens OX=9606 GN=CSNK2A2 PE=1 SV=1	25054.1	28639.9	19488.8	22790.7	25018.5	18675.1	0.91382	0.0723766	0.909659	0.873554	0.958248	0.91382	0.0723766
Q12904	Aminoacyl tRNA synthase complex-interacting multifunctional protein 1 OS=Homo sapiens OX=9606 GN=AIMP1 PE=1 SV=2	34283.4	36372.6	37465.5	34114.4	36244.3	38438.5	1.00584	0.620845	0.995071	0.996473	1.02597	1.00584	0.620845
Q14C86	GTPase-activating protein and VPS9 domain-containing protein 1 OS=Homo sapiens OX=9606 GN=GAPVD1 PE=1 SV=2	26725.6	23617.2	19951.7	24608.8	22380.8	19122	0.942286	0.0355724	0.920795	0.947648	0.958415	0.942286	0.0355724
Q15833	Syntaxin-binding protein 2 OS=Homo sapiens OX=9606 GN=STXBP2 PE=1 SV=2	23116.8	26072.9	26109.2	22350	23550.3	24952.6	0.941926	0.0975632	0.966829	0.903248	0.955701	0.941926	0.0975632
P40763	Signal transducer and activator of transcription 3 OS=Homo sapiens OX=9606 GN=STAT3 PE=1 SV=2	13926	12927.2	12126.8	13553	13005.1	11578.7	0.978015	0.279916	0.973216	1.00603	0.954803	0.978015	0.279916
Q5VYK3	Proteasome adapter and scaffold protein ECM29 OS=Homo sapiens OX=9606 GN=ECPAS PE=1 SV=2	11586.4	11560.2	13342.9	10520.4	10938.9	12638.3	0.933815	0.0360177	0.907996	0.946255	0.947193	0.933815	0.0360177
P42765	3-ketoacyl-CoA thiolase, mitochondrial OS=Homo sapiens OX=9606 GN=ACAA2 PE=1 SV=2	17287.7	15880.8	15851	16247.4	15549.1	15359.1	0.962635	0.0866078	0.939824	0.979113	0.968967	0.962635	0.0866078
P25685	DnaJ homolog subfamily B member 1 OS=Homo sapiens OX=9606 GN=DNAJB1 PE=1 SV=4	39867.4	40489.1	42076.3	47110.5	45614.7	48204.5	1.15131	0.0112051	1.18168	1.12659	1.14564	1.15131	0.0112051
P42695	Condensin-2 complex subunit D3 OS=Homo sapiens OX=9606 GN=NCAPD3 PE=1 SV=2	18746.8	12889.7	23690	17691.2	12480.5	19599.5	0.913093	0.183558	0.943692	0.968254	0.827332	0.913093	0.183558
P32969	60S ribosomal protein L9 OS=Homo sapiens OX=9606 GN=RPL9P9 PE=1 SV=1	30063.4	31769.3	36094.3	32351.6	32445.1	34722.9	1.0198	0.608971	1.07611	1.02127	0.962005	1.0198	0.608971
P62750	60S ribosomal protein L23a OS=Homo sapiens OX=9606 GN=RPL23A PE=1 SV=1	48439.6	50724	53270.6	62970.6	65724.4	67452.4	1.28731	0.00136231	1.29998	1.29573	1.26622	1.28731	0.00136231
P18621	60S ribosomal protein L17 OS=Homo sapiens OX=9606 GN=RPL17 PE=1 SV=3	28028.4	27662.5	34329.1	28594.7	28807.9	34611.2	1.02328	0.138558	1.0202	1.04141	1.00822	1.02328	0.138558
O15144	Actin-related protein 2/3 complex subunit 2 OS=Homo sapiens OX=9606 GN=ARPC2 PE=1 SV=1	44975.1	34458.1	33889.5	43019.1	33773.4	32132	0.961593	0.0569314	0.956509	0.980129	0.94814	0.961593	0.0569314
P29590	Protein PML OS=Homo sapiens OX=9606 GN=PML PE=1 SV=3	18266.5	16694.7	16578.1	16498.5	17511.2	18453.2	1.02174	0.759673	0.903211	1.04891	1.11311	1.02174	0.759673
Q96DI7	U5 small nuclear ribonucleoprotein 40 kDa protein OS=Homo sapiens OX=9606 GN=SNRNP40 PE=1 SV=1	14074.4	15658.1	17124.4	13940.5	15695.4	17476.9	1.00448	0.65936	0.990486	1.00238	1.02058	1.00448	0.65936
Q14694	Ubiquitin carboxyl-terminal hydrolase 10 OS=Homo sapiens OX=9606 GN=USP10 PE=1 SV=2	24256.4	31023.6	22245.5	24704.9	30623.9	22160	1.00059	0.955483	1.01849	0.987116	0.996157	1.00059	0.955483
O43795	Unconventional myosin-Ib OS=Homo sapiens OX=9606 GN=MYO1B PE=1 SV=3	15824.4	20800.5	28442.5	15729.2	20352.4	26556.1	0.968706	0.2256	0.993984	0.978457	0.933677	0.968706	0.2256
Q8TAT6	Nuclear protein localization protein 4 homolog OS=Homo sapiens OX=9606 GN=NPLOC4 PE=1 SV=3	25211.7	27666.5	27440.8	26310.9	25478	27064.1	0.983589	0.688878	1.0436	0.920897	0.986272	0.983589	0.688878
Q9NVP1	ATP-dependent RNA helicase DDX18 OS=Homo sapiens OX=9606 GN=DDX18 PE=1 SV=2	27546.9	28771.1	30493.2	26503.2	29658.6	31296.2	1.00643	0.799314	0.962112	1.03085	1.02633	1.00643	0.799314
P46013	Proliferation marker protein Ki-67 OS=Homo sapiens OX=9606 GN=MKI67 PE=1 SV=2	21924.4	20442.7	23504.6	19783.8	20567	23027.9	0.962721	0.353699	0.902364	1.00608	0.979719	0.962721	0.353699
Q08752	Peptidyl-prolyl cis-trans isomerase D OS=Homo sapiens OX=9606 GN=PPID PE=1 SV=3	43229.4	38639.4	44785.1	41531.2	37917.6	44998	0.982263	0.297935	0.960717	0.98132	1.00475	0.982263	0.297935
Q15067	Peroxisomal acyl-coenzyme A oxidase 1 OS=Homo sapiens OX=9606 GN=ACOX1 PE=1 SV=3	29155.3	21189.9	22832.7	28977.4	21568.3	22535.1	0.999574	0.967824	0.993898	1.01786	0.986966	0.999574	0.967824
P25398	40S ribosomal protein S12 OS=Homo sapiens OX=9606 GN=RPS12 PE=1 SV=3	50484.9	55249.8	62090.6	51723.1	52707.1	58162.9	0.971749	0.403134	1.02453	0.953978	0.936742	0.971749	0.403134
Q15019	Septin-2 OS=Homo sapiens OX=9606 GN=SEPTIN2 PE=1 SV=1	27681.4	25215.1	26901.7	26037	23436.8	25464.8	0.938886	0.006662	0.940595	0.929475	0.946587	0.938886	0.006662
Q13185	Chromobox protein homolog 3 OS=Homo sapiens OX=9606 GN=CBX3 PE=1 SV=4	79507.1	58727.9	54550.1	83325.3	65046	61907.1	1.09682	0.0635169	1.04802	1.10758	1.13487	1.09682	0.0635169
O43684	Mitotic checkpoint protein BUB3 OS=Homo sapiens OX=9606 GN=BUB3 PE=1 SV=1	28677.5	29944.4	29843.6	27663.8	29358.2	28816.4	0.970219	0.028197	0.964652	0.980424	0.965581	0.970219	0.028197
Q8IY67	Ribonucleoprotein PTB-binding 1 OS=Homo sapiens OX=9606 GN=RAVER1 PE=1 SV=1	27688.9	22533.5	26606.4	26652.7	20574.2	25615.8	0.946132	0.082754	0.962577	0.913049	0.962768	0.946132	0.082754
Q9UK61	Protein TASOR OS=Homo sapiens OX=9606 GN=TASOR PE=1 SV=3	20915.7	22089.9	18612	19924.9	20519.2	17365.7	0.938187	0.0137325	0.952629	0.928895	0.933038	0.938187	0.0137325
P62879	Guanine nucleotide-binding protein G(I)/G(S)/G(T) subunit beta-2 OS=Homo sapiens OX=9606 GN=GNB2 PE=1 SV=3	7384.7	8117	7003.6	7242.7	8014.9	6886.4	0.983819	0.0140678	0.980771	0.987421	0.983266	0.983819	0.0140678
Q16630	Cleavage and polyadenylation specificity factor subunit 6 OS=Homo sapiens OX=9606 GN=CPSF6 PE=1 SV=2	32498.6	34702.9	31431.6	30731.5	32723.3	30915.4	0.957386	0.0831193	0.945625	0.942956	0.983577	0.957386	0.0831193
O14929	Histone acetyltransferase type B catalytic subunit OS=Homo sapiens OX=9606 GN=HAT1 PE=1 SV=1	23254.3	30247.7	27816.9	21655.4	28028	26691.8	0.939137	0.02744	0.931243	0.926616	0.959553	0.939137	0.02744
P14314	Glucosidase 2 subunit beta OS=Homo sapiens OX=9606 GN=PRKCSH PE=1 SV=2	67212.6	54909.3	55313.2	66045.9	59738.2	58654.9	1.04367	0.300336	0.982642	1.08794	1.06041	1.04367	0.300336
Q9NQS7	Inner centromere protein OS=Homo sapiens OX=9606 GN=INCENP PE=1 SV=3	25567.2	18764.2	24876.2	24972.1	18669.6	25539.3	0.999446	0.973165	0.976724	0.994958	1.02666	0.999446	0.973165
Q16222	UDP-N-acetylhexosamine pyrophosphorylase OS=Homo sapiens OX=9606 GN=UAP1 PE=1 SV=3	25250.5	23072.4	27495.8	23869.3	21664.6	28232.6	0.97036	0.404543	0.9453	0.938983	1.0268	0.97036	0.404543
P80303	Nucleobindin-2 OS=Homo sapiens OX=9606 GN=NUCB2 PE=1 SV=3	27484.9	24848.3	34022.7	27646.4	26116.6	38805.8	1.06583	0.238184	1.00588	1.05104	1.14059	1.06583	0.238184
Q8NI36	WD repeat-containing protein 36 OS=Homo sapiens OX=9606 GN=WDR36 PE=1 SV=1	21014.2	24798.3	22165.9	20984.1	25147.9	21324	0.991561	0.639448	0.998568	1.0141	0.962018	0.991561	0.639448
Q53QZ3	Rho GTPase-activating protein 15 OS=Homo sapiens OX=9606 GN=ARHGAP15 PE=1 SV=2	23474.5	24969.4	27019.4	24471.3	25480	26510.7	1.01469	0.498492	1.04246	1.02045	0.981173	1.01469	0.498492
P15880	40S ribosomal protein S2 OS=Homo sapiens OX=9606 GN=RPS2 PE=1 SV=2	54901.7	60877	56565.2	55565.3	58756.1	55275.1	0.984814	0.393356	1.01209	0.965161	0.977193	0.984814	0.393356
Q9NQ29	Putative RNA-binding protein Luc7-like 1 OS=Homo sapiens OX=9606 GN=LUC7L PE=1 SV=1	17752.3	23696.6	25228.6	19481.9	23137.3	25586	1.02933	0.49821	1.09743	0.976397	1.01417	1.02933	0.49821
Q14684	Ribosomal RNA processing protein 1 homolog B OS=Homo sapiens OX=9606 GN=RRP1B PE=1 SV=3	24710.3	21077.2	23218	24963.6	20152	22931.6	0.984673	0.431963	1.01025	0.956104	0.987665	0.984673	0.431963
O14777	Kinetochore protein NDC80 homolog OS=Homo sapiens OX=9606 GN=NDC80 PE=1 SV=1	31075.2	26228.5	30838	29507.1	25966.2	29254.2	0.962726	0.11187	0.949539	0.989999	0.948641	0.962726	0.11187
P53041	Serine/threonine-protein phosphatase 5 OS=Homo sapiens OX=9606 GN=PPP5C PE=1 SV=1	48374.3	48925.1	42767.4	44191.6	45685.1	41407.6	0.938505	0.0612224	0.913535	0.933776	0.968205	0.938505	0.0612224
O75934	Pre-mRNA-splicing factor SPF27 OS=Homo sapiens OX=9606 GN=BCAS2 PE=1 SV=1	20629.4	19218	19346	20430	19744.2	18829.4	0.997004	0.868449	0.990334	1.02738	0.973297	0.997004	0.868449
Q14738	Serine/threonine-protein phosphatase 2A 56 kDa regulatory subunit delta isoform OS=Homo sapiens OX=9606 GN=PPP2R5D PE=1 SV=1	22574	25929.5	23741.7	20486.8	24127.7	22243.5	0.924982	0.0138272	0.90754	0.930512	0.936896	0.924982	0.0138272
P00966	Argininosuccinate synthase OS=Homo sapiens OX=9606 GN=ASS1 PE=1 SV=2	25574.4	29436.7	29196.9	24811	29314.1	29400.6	0.990987	0.495397	0.97015	0.995835	1.00698	0.990987	0.495397
Q8TBC4	NEDD8-activating enzyme E1 catalytic subunit OS=Homo sapiens OX=9606 GN=UBA3 PE=1 SV=2	24772.9	26413	20159.9	24762.5	28764.6	20296.9	1.0318	0.383105	0.99958	1.08903	1.0068	1.0318	0.383105
P11274	Breakpoint cluster region protein OS=Homo sapiens OX=9606 GN=BCR PE=1 SV=2	15226.8	20637.2	17132.4	14303.3	20375	16713	0.967388	0.152213	0.93935	0.987295	0.97552	0.967388	0.152213
P98171	Rho GTPase-activating protein 4 OS=Homo sapiens OX=9606 GN=ARHGAP4 PE=1 SV=2	14668.9	17357	14895.9	13960.6	17158.2	13994.9	0.959925	0.112814	0.951714	0.988546	0.939514	0.959925	0.112814
Q9NVI1	Fanconi anemia group I protein OS=Homo sapiens OX=9606 GN=FANCI PE=1 SV=4	21238.1	19295	18330.5	16679.2	15767.7	14166.6	0.791792	0.00399647	0.785343	0.817191	0.772843	0.791792	0.00399647
Q5SSJ5	Heterochromatin protein 1-binding protein 3 OS=Homo sapiens OX=9606 GN=HP1BP3 PE=1 SV=1	24011.3	26021.1	29592.4	25331.3	28336.8	35850.3	1.11848	0.130189	1.05497	1.08899	1.21147	1.11848	0.130189
Q99543	DnaJ homolog subfamily C member 2 OS=Homo sapiens OX=9606 GN=DNAJC2 PE=1 SV=4	22787.9	26601.8	39605.5	23051.6	26940.2	39787	1.00963	0.063251	1.01157	1.01272	1.00458	1.00963	0.063251
P17174	Aspartate aminotransferase, cytoplasmic OS=Homo sapiens OX=9606 GN=GOT1 PE=1 SV=3	20712.6	19148.5	20174.7	22353.4	19832.1	20303.6	1.04044	0.196136	1.07922	1.0357	1.00639	1.04044	0.196136
P10515	Dihydrolipoyllysine-residue acetyltransferase component of pyruvate dehydrogenase complex, mitochondrial OS=Homo sapiens OX=9606 GN=DLAT PE=1 SV=3	36651.9	35372.6	23970.5	33764.5	32313.5	23231.6	0.934638	0.0641992	0.921221	0.913518	0.969175	0.934638	0.0641992
Q09161	Nuclear cap-binding protein subunit 1 OS=Homo sapiens OX=9606 GN=NCBP1 PE=1 SV=1	11644.3	14657.8	13358.7	11267.3	14296	12708.7	0.964761	0.0379465	0.967624	0.975317	0.951343	0.964761	0.0379465
P20618	Proteasome subunit beta type-1 OS=Homo sapiens OX=9606 GN=PSMB1 PE=1 SV=2	38667.8	32717.8	31628.5	37875.5	30888.4	29747.5	0.954708	0.0678855	0.97951	0.944085	0.940528	0.954708	0.0678855
Q13111	Chromatin assembly factor 1 subunit A OS=Homo sapiens OX=9606 GN=CHAF1A PE=1 SV=3	27343.2	22296.5	26414.3	25813.2	20177.9	24619.1	0.927021	0.0241535	0.944045	0.904981	0.932037	0.927021	0.0241535
Q96FV9	THO complex subunit 1 OS=Homo sapiens OX=9606 GN=THOC1 PE=1 SV=1	25200.7	22428.6	27067	24448.9	22117.9	26390.7	0.97711	0.0401518	0.970167	0.986147	0.975014	0.97711	0.0401518
P52888	Thimet oligopeptidase OS=Homo sapiens OX=9606 GN=THOP1 PE=1 SV=2	33591.6	33475	36320.8	33417.6	33093.4	35701.9	0.988794	0.0820748	0.99482	0.9886	0.98296	0.988794	0.0820748
Q99436	Proteasome subunit beta type-7 OS=Homo sapiens OX=9606 GN=PSMB7 PE=1 SV=1	37242.7	38417.9	38103.5	37619.7	36290.6	37815.4	0.982396	0.463159	1.01012	0.944627	0.992439	0.982396	0.463159
Q8WVM8	Sec1 family domain-containing protein 1 OS=Homo sapiens OX=9606 GN=SCFD1 PE=1 SV=4	25303.1	24838.2	17538.9	22802.8	22478.7	17078	0.926637	0.0895548	0.901186	0.905005	0.973721	0.926637	0.0895548
O43660	Pleiotropic regulator 1 OS=Homo sapiens OX=9606 GN=PLRG1 PE=1 SV=1	25274.3	21616.5	23684.3	25903.5	22128.9	23734.8	1.01691	0.149571	1.02489	1.0237	1.00213	1.01691	0.149571
O00541	Pescadillo homolog OS=Homo sapiens OX=9606 GN=PES1 PE=1 SV=1	27346.3	31486	28594.1	25591.4	28199.2	26502.4	0.919429	0.022125	0.935827	0.895611	0.926849	0.919429	0.022125
P23381	Tryptophan--tRNA ligase, cytoplasmic OS=Homo sapiens OX=9606 GN=WARS1 PE=1 SV=2	25735.9	23724.4	22054.4	27161.4	23700.3	22379.4	1.02304	0.303961	1.05539	0.998984	1.01474	1.02304	0.303961
Q00403	Transcription initiation factor IIB OS=Homo sapiens OX=9606 GN=GTF2B PE=1 SV=1	17173.5	17213	16836.8	15708	17463.9	16441.4	0.968586	0.393406	0.914665	1.01458	0.976516	0.968586	0.393406
O15226	NF-kappa-B-repressing factor OS=Homo sapiens OX=9606 GN=NKRF PE=1 SV=2	29174.1	12908	22435.7	29137.7	14297.4	23103.4	1.04538	0.296165	0.998752	1.10764	1.02976	1.04538	0.296165
P28066	Proteasome subunit alpha type-5 OS=Homo sapiens OX=9606 GN=PSMA5 PE=1 SV=3	30905	25858.4	27521.7	31005.8	25315	27272	0.991058	0.330129	1.00326	0.978986	0.990927	0.991058	0.330129
Q9H2P0	Activity-dependent neuroprotector homeobox protein OS=Homo sapiens OX=9606 GN=ADNP PE=1 SV=1	21279.4	13620.9	18466.7	22604.4	14746.8	19507.8	1.0671	0.0137918	1.06227	1.08266	1.05638	1.0671	0.0137918
O00139	Kinesin-like protein KIF2A OS=Homo sapiens OX=9606 GN=KIF2A PE=1 SV=3	34573.8	36496.9	34257.9	33371.2	35463	33869.8	0.975186	0.0711009	0.965216	0.971672	0.988671	0.975186	0.0711009
P48637	Glutathione synthetase OS=Homo sapiens OX=9606 GN=GSS PE=1 SV=1	20824	16190.8	19001.5	18342.6	14803.7	18037.3	0.914808	0.0497753	0.880839	0.914328	0.949257	0.914808	0.0497753
Q9UKM9	RNA-binding protein Raly OS=Homo sapiens OX=9606 GN=RALY PE=1 SV=1	41080.8	39807.8	55668.5	44466.6	42808.7	55174.5	1.04964	0.232601	1.08242	1.07538	0.991126	1.04964	0.232601
Q9H2G2	STE20-like serine/threonine-protein kinase OS=Homo sapiens OX=9606 GN=SLK PE=1 SV=1	22302.8	36000.6	33926.8	22560.6	36478.5	32179.9	0.991115	0.717176	1.01156	1.01327	0.94851	0.991115	0.717176
O95747	Serine/threonine-protein kinase OSR1 OS=Homo sapiens OX=9606 GN=OXSR1 PE=1 SV=1	13787.8	17087.2	17602.6	13368.1	17364.5	17271.7	0.988997	0.514877	0.96956	1.01623	0.981202	0.988997	0.514877
P06239	Tyrosine-protein kinase Lck OS=Homo sapiens OX=9606 GN=LCK PE=1 SV=6	22035.1	14036.7	17231.6	19923.4	13010	19086.2	0.97955	0.780829	0.904167	0.926856	1.10763	0.97955	0.780829
P62979	Ubiquitin-40S ribosomal protein S27a OS=Homo sapiens OX=9606 GN=RPS27A PE=1 SV=2	49325.6	54675.8	46570.4	49952.2	57924.2	46853.4	1.02606	0.260634	1.0127	1.05941	1.00608	1.02606	0.260634
P32119	Peroxiredoxin-2 OS=Homo sapiens OX=9606 GN=PRDX2 PE=1 SV=5	44943.6	53252.1	48594.1	43135.7	49768.5	46277.8	0.948897	0.0207184	0.959774	0.934583	0.952334	0.948897	0.0207184
O95861	3'(2'),5'-bisphosphate nucleotidase 1 OS=Homo sapiens OX=9606 GN=BPNT1 PE=1 SV=1	30247.5	25614.2	35494.2	31006.6	25476.1	35447.5	1.00613	0.586932	1.0251	0.994608	0.998684	1.00613	0.586932
Q9UJV9	Probable ATP-dependent RNA helicase DDX41 OS=Homo sapiens OX=9606 GN=DDX41 PE=1 SV=2	21576.4	20085.5	20414.5	19008.8	18687.3	20416.5	0.937162	0.210543	0.881	0.930388	1.0001	0.937162	0.210543
P49591	Serine--tRNA ligase, cytoplasmic OS=Homo sapiens OX=9606 GN=SARS1 PE=1 SV=3	33702.7	34662.3	36018.4	33252.2	34627.1	36097.6	0.995939	0.482194	0.986633	0.998984	1.0022	0.995939	0.482194
P46109	Crk-like protein OS=Homo sapiens OX=9606 GN=CRKL PE=1 SV=1	18944.9	18739.9	25806.6	18542.6	18324	25192.2	0.977588	0.00111994	0.978765	0.977807	0.976192	0.977588	0.00111994
P53992	Protein transport protein Sec24C OS=Homo sapiens OX=9606 GN=SEC24C PE=1 SV=3	11516.5	10986.4	15732.7	10283.8	10347.9	14811.9	0.925439	0.0443051	0.892962	0.941883	0.941472	0.925439	0.0443051
P09661	U2 small nuclear ribonucleoprotein A' OS=Homo sapiens OX=9606 GN=SNRPA1 PE=1 SV=2	23988.5	20235.2	22568.3	25410.5	20964.5	22380.2	1.02899	0.281266	1.05928	1.03604	0.991665	1.02899	0.281266
P14735	Insulin-degrading enzyme OS=Homo sapiens OX=9606 GN=IDE PE=1 SV=4	20009.6	25653.6	17852.5	18756.8	23837.7	16894.6	0.937649	0.00623485	0.93739	0.929215	0.946344	0.937649	0.00623485
Q02218	2-oxoglutarate dehydrogenase, mitochondrial OS=Homo sapiens OX=9606 GN=OGDH PE=1 SV=3	20787.5	15333.6	19281.6	19692.8	14869	18670.6	0.961784	0.0340102	0.947339	0.969701	0.968312	0.961784	0.0340102
Q12849	G-rich sequence factor 1 OS=Homo sapiens OX=9606 GN=GRSF1 PE=1 SV=3	18645.6	24475.3	17159.3	18822.1	24677.2	16819.6	0.999306	0.948733	1.00947	1.00825	0.980203	0.999306	0.948733
P13804	Electron transfer flavoprotein subunit alpha, mitochondrial OS=Homo sapiens OX=9606 GN=ETFA PE=1 SV=1	26599.8	19696.7	22758.5	27401	18535.6	23706.8	1.00428	0.905231	1.03012	0.941051	1.04167	1.00428	0.905231
P12955	Xaa-Pro dipeptidase OS=Homo sapiens OX=9606 GN=PEPD PE=1 SV=3	24028.2	22038.7	20808.7	23329.1	20696.5	20749.1	0.969046	0.206382	0.970905	0.939098	0.997136	0.969046	0.206382
P15531	Nucleoside diphosphate kinase A OS=Homo sapiens OX=9606 GN=NME1 PE=1 SV=1	15498.7	16786.8	23264.2	16793.7	18316.4	24061.1	1.06964	0.0597246	1.08356	1.09112	1.03425	1.06964	0.0597246
P16402	Histone H1.3 OS=Homo sapiens OX=9606 GN=H1-3 PE=1 SV=2	45125.4	52241.7	54827.5	61554.1	74035.9	83420.3	1.43425	0.0111505	1.36407	1.41718	1.5215	1.43425	0.0111505
P21796	Voltage-dependent anion-selective channel protein 1 OS=Homo sapiens OX=9606 GN=VDAC1 PE=1 SV=2	39586.1	20005.5	19702	37100.8	25392	33052	1.29469	0.302549	0.937218	1.26925	1.6776	1.29469	0.302549
O60832	H/ACA ribonucleoprotein complex subunit DKC1 OS=Homo sapiens OX=9606 GN=DKC1 PE=1 SV=3	28669.6	33793.4	38599.6	29566.4	32860.2	35785.4	0.976919	0.524105	1.03128	0.972385	0.927093	0.976919	0.524105
Q9Y618	Nuclear receptor corepressor 2 OS=Homo sapiens OX=9606 GN=NCOR2 PE=1 SV=3	11922.8	9704.2	11550.1	10380.1	9238.9	11127.1	0.928679	0.134733	0.870609	0.952052	0.963377	0.928679	0.134733
O14745	Na(+)/H(+) exchange regulatory cofactor NHE-RF1 OS=Homo sapiens OX=9606 GN=SLC9A3R1 PE=1 SV=4	36934.8	36878.2	36561	35167	33062.2	34725.7	0.932821	0.065936	0.952137	0.896524	0.949802	0.932821	0.065936
Q5JTH9	RRP12-like protein OS=Homo sapiens OX=9606 GN=RRP12 PE=1 SV=2	19911.5	18440.9	19746.7	18823.2	18946.7	18828.5	0.975424	0.445915	0.945343	1.02743	0.953501	0.975424	0.445915
O43264	Centromere/kinetochore protein zw10 homolog OS=Homo sapiens OX=9606 GN=ZW10 PE=1 SV=3	18865.5	16466.8	20542.1	18468.6	15214.2	18945.5	0.941723	0.0887561	0.978962	0.923932	0.922277	0.941723	0.0887561
Q9HAU5	Regulator of nonsense transcripts 2 OS=Homo sapiens OX=9606 GN=UPF2 PE=1 SV=1	14441.3	20790.3	15042.5	12725.1	19529.3	14118.6	0.919696	0.0530376	0.88116	0.939347	0.938581	0.919696	0.0530376
P08397	Porphobilinogen deaminase OS=Homo sapiens OX=9606 GN=HMBS PE=1 SV=2	18704.3	12845.1	17513.5	18148.8	12789	17590.8	0.990116	0.43575	0.970301	0.995633	1.00441	0.990116	0.43575
P49711	Transcriptional repressor CTCF OS=Homo sapiens OX=9606 GN=CTCF PE=1 SV=1	24426.1	19660.1	26004.4	28865.3	21468.7	30001.8	1.14248	0.0329162	1.18174	1.09199	1.15372	1.14248	0.0329162
P25098	Beta-adrenergic receptor kinase 1 OS=Homo sapiens OX=9606 GN=GRK2 PE=1 SV=2	23621	26558.4	26138.9	22987.5	25512.6	24345.2	0.95506	0.0682524	0.973181	0.960623	0.931378	0.95506	0.0682524
O00566	U3 small nucleolar ribonucleoprotein protein MPP10 OS=Homo sapiens OX=9606 GN=MPHOSPH10 PE=1 SV=2	35131.7	41218.6	44787.9	36325.6	41635.7	46132.6	1.02471	0.0788799	1.03398	1.01012	1.03002	1.02471	0.0788799
Q9NU22	Midasin OS=Homo sapiens OX=9606 GN=MDN1 PE=1 SV=2	12451.4	16821.6	14079.1	10590.4	15758.9	13728.8	0.920828	0.164658	0.850539	0.936825	0.975119	0.920828	0.164658
Q9Y4A5	Transformation/transcription domain-associated protein OS=Homo sapiens OX=9606 GN=TRRAP PE=1 SV=3	16280.1	13209.8	10731	15345.8	12833.7	10153.6	0.953444	0.0361562	0.942611	0.971529	0.946193	0.953444	0.0361562
Q9GZL7	Ribosome biogenesis protein WDR12 OS=Homo sapiens OX=9606 GN=WDR12 PE=1 SV=2	21308.4	22991.3	22910.2	22557.4	23742	23049.8	1.03245	0.165665	1.05862	1.03265	1.00609	1.03245	0.165665
Q6NZY4	Zinc finger CCHC domain-containing protein 8 OS=Homo sapiens OX=9606 GN=ZCCHC8 PE=1 SV=2	12415.6	10599.7	18578	12961.7	11357.4	19552.7	1.05598	0.0204488	1.04398	1.07148	1.05247	1.05598	0.0204488
O14976	Cyclin-G-associated kinase OS=Homo sapiens OX=9606 GN=GAK PE=1 SV=2	21071.5	20053.6	20134	17991.5	17974.4	18310.3	0.886524	0.0211699	0.853831	0.896318	0.909422	0.886524	0.0211699
Q15785	Mitochondrial import receptor subunit TOM34 OS=Homo sapiens OX=9606 GN=TOMM34 PE=1 SV=2	23761.8	18085.5	21946.9	24076.2	17157	22912.2	1.00196	0.950758	1.01323	0.948661	1.04398	1.00196	0.950758
Q99536	Synaptic vesicle membrane protein VAT-1 homolog OS=Homo sapiens OX=9606 GN=VAT1 PE=1 SV=2	23776	18879.9	16491	22413.5	18529.9	16277.3	0.970399	0.167799	0.942694	0.981462	0.987041	0.970399	0.167799
Q13596	Sorting nexin-1 OS=Homo sapiens OX=9606 GN=SNX1 PE=1 SV=3	27442.2	24945.2	26153.2	26915.3	25996.3	24569.5	0.98746	0.715083	0.9808	1.04214	0.939445	0.98746	0.715083
Q13564	NEDD8-activating enzyme E1 regulatory subunit OS=Homo sapiens OX=9606 GN=NAE1 PE=1 SV=1	16780.8	18548	20080.5	16509.9	17799.1	18486.7	0.954703	0.133095	0.983857	0.959624	0.920629	0.954703	0.133095
P40938	Replication factor C subunit 3 OS=Homo sapiens OX=9606 GN=RFC3 PE=1 SV=2	15680.4	15414.6	18978.9	14092.1	13668.4	18182.5	0.914488	0.0605091	0.898708	0.886718	0.958038	0.914488	0.0605091
Q15555	Microtubule-associated protein RP/EB family member 2 OS=Homo sapiens OX=9606 GN=MAPRE2 PE=1 SV=1	23584.8	19247.7	22158.9	24837.2	18074.8	22646.3	1.00472	0.902401	1.0531	0.939063	1.022	1.00472	0.902401
Q7Z478	ATP-dependent RNA helicase DHX29 OS=Homo sapiens OX=9606 GN=DHX29 PE=1 SV=2	21084.2	22784.6	12856.6	19611.3	23036.3	12944.4	0.982673	0.577626	0.930142	1.01105	1.00683	0.982673	0.577626
P63151	Serine/threonine-protein phosphatase 2A 55 kDa regulatory subunit B alpha isoform OS=Homo sapiens OX=9606 GN=PPP2R2A PE=1 SV=1	28059.7	30573.2	29961.3	28107.7	33164.1	30877.8	1.03901	0.250096	1.00171	1.08474	1.03059	1.03901	0.250096
P23284	Peptidyl-prolyl cis-trans isomerase B OS=Homo sapiens OX=9606 GN=PPIB PE=1 SV=2	53170.4	53470.2	53433.4	53778.8	53766.8	51877.3	0.995956	0.779565	1.01144	1.00555	0.970878	0.995956	0.779565
Q96C36	Pyrroline-5-carboxylate reductase 2 OS=Homo sapiens OX=9606 GN=PYCR2 PE=1 SV=1	25628.4	29181.1	27417	26055.2	33578.2	28740.9	1.07187	0.217557	1.01665	1.15068	1.04829	1.07187	0.217557
Q9Y5J1	U3 small nucleolar RNA-associated protein 18 homolog OS=Homo sapiens OX=9606 GN=UTP18 PE=1 SV=3	12539.7	11890.1	14638.8	11918.9	11280.6	14100.8	0.95416	0.00980276	0.950493	0.948739	0.963248	0.95416	0.00980276
Q9NQR4	Omega-amidase NIT2 OS=Homo sapiens OX=9606 GN=NIT2 PE=1 SV=1	28879.8	21702.2	30509.9	31499.9	21115.9	30944.2	1.02598	0.5299	1.09072	0.972984	1.01423	1.02598	0.5299
P08758	Annexin A5 OS=Homo sapiens OX=9606 GN=ANXA5 PE=1 SV=2	31464.9	25048.1	29463.4	28414.1	23958.5	27750.3	0.933799	0.0534345	0.903041	0.9565	0.941857	0.933799	0.0534345
O60749	Sorting nexin-2 OS=Homo sapiens OX=9606 GN=SNX2 PE=1 SV=2	33893.1	32357	31266.8	33608.3	31805	31556.8	0.994604	0.558284	0.991597	0.98294	1.00928	0.994604	0.558284
P34896	Serine hydroxymethyltransferase, cytosolic OS=Homo sapiens OX=9606 GN=SHMT1 PE=1 SV=1	15513.8	13108	15695.2	14440.3	12082.2	14783.4	0.931484	0.00716398	0.930804	0.921742	0.941906	0.931484	0.00716398
P51570	Galactokinase OS=Homo sapiens OX=9606 GN=GALK1 PE=1 SV=1	15483.5	16838.8	14927.8	14241.2	16693.2	14421.1	0.959059	0.190003	0.919766	0.991353	0.966057	0.959059	0.190003
P57740	Nuclear pore complex protein Nup107 OS=Homo sapiens OX=9606 GN=NUP107 PE=1 SV=1	16595.2	13817.3	16959.7	14900.1	12448.2	15531.7	0.904857	0.00337644	0.897856	0.900914	0.9158	0.904857	0.00337644
Q8WYP5	Protein ELYS OS=Homo sapiens OX=9606 GN=AHCTF1 PE=1 SV=3	14091.6	14829	14489.2	18761.1	14733.8	18974.6	1.21151	0.19223	1.33137	0.99358	1.30957	1.21151	0.19223
P22059	Oxysterol-binding protein 1 OS=Homo sapiens OX=9606 GN=OSBP PE=1 SV=1	25576.6	22555.7	21500.3	25124.9	22666.5	21125.5	0.98994	0.311177	0.982339	1.00491	0.982568	0.98994	0.311177
Q9NTZ6	RNA-binding protein 12 OS=Homo sapiens OX=9606 GN=RBM12 PE=1 SV=1	23191.4	29351.9	33608.7	21794.1	28320	32266.5	0.954886	0.0278679	0.939749	0.964844	0.960064	0.954886	0.0278679
Q9UBQ7	Glyoxylate reductase/hydroxypyruvate reductase OS=Homo sapiens OX=9606 GN=GRHPR PE=1 SV=1	14647.7	17483	15428	14390.3	16590	14700.9	0.961407	0.0675264	0.982427	0.948922	0.952871	0.961407	0.0675264
Q9NR45	Sialic acid synthase OS=Homo sapiens OX=9606 GN=NANS PE=1 SV=2	30011	30195.6	25227.5	28081.8	28970.9	24091.3	0.95004	0.0205654	0.935717	0.959441	0.954962	0.95004	0.0205654
Q9UI10	Translation initiation factor eIF-2B subunit delta OS=Homo sapiens OX=9606 GN=EIF2B4 PE=1 SV=2	11807.2	10714.2	12349.7	11285.8	10798.9	13347.4	1.01484	0.721762	0.955841	1.00791	1.08079	1.01484	0.721762
Q9BQ67	Glutamate-rich WD repeat-containing protein 1 OS=Homo sapiens OX=9606 GN=GRWD1 PE=1 SV=1	20106.1	14388.8	15518.7	19158.3	13964.7	14711	0.957113	0.0246045	0.95286	0.970526	0.947953	0.957113	0.0246045
Q86UP2	Kinectin OS=Homo sapiens OX=9606 GN=KTN1 PE=1 SV=1	15504.9	12290.3	12683.4	15426	14791	18386.1	1.216	0.241962	0.994911	1.20347	1.44962	1.216	0.241962
Q9UQR0	Sex comb on midleg-like protein 2 OS=Homo sapiens OX=9606 GN=SCML2 PE=1 SV=1	10319.5	10548.6	14701.6	10001.8	8424.4	14506.2	0.918183	0.305835	0.969214	0.798627	0.986709	0.918183	0.305835
Q9BXW7	Haloacid dehalogenase-like hydrolase domain-containing 5 OS=Homo sapiens OX=9606 GN=HDHD5 PE=1 SV=1	18467	16575.3	14046.9	18005.1	16361.3	13839.3	0.982433	0.0429126	0.974988	0.987089	0.985221	0.982433	0.0429126
Q9BZJ0	Crooked neck-like protein 1 OS=Homo sapiens OX=9606 GN=CRNKL1 PE=1 SV=4	27419.1	29632.8	20686.1	25170	29230.8	20845.8	0.970709	0.392406	0.917973	0.986434	1.00772	0.970709	0.392406
Q9NUB1	Acetyl-coenzyme A synthetase 2-like, mitochondrial OS=Homo sapiens OX=9606 GN=ACSS1 PE=1 SV=2	18756	24323.4	22497	17964.6	23979.1	22033	0.974342	0.0940027	0.957806	0.985845	0.979375	0.974342	0.0940027
Q9BZZ5	Apoptosis inhibitor 5 OS=Homo sapiens OX=9606 GN=API5 PE=1 SV=3	22129.1	17177.3	22077.3	22728.8	17160.5	21415.8	0.99872	0.945127	1.0271	0.999022	0.970037	0.99872	0.945127
Q9UNZ2	NSFL1 cofactor p47 OS=Homo sapiens OX=9606 GN=NSFL1C PE=1 SV=2	27626.4	20410.9	38397.9	26706.1	20426.1	37586	0.982096	0.21419	0.966688	1.00074	0.978856	0.982096	0.21419
P28074	Proteasome subunit beta type-5 OS=Homo sapiens OX=9606 GN=PSMB5 PE=1 SV=3	28700.2	15822.1	23935.2	26915	15401.4	23234.4	0.960643	0.0752012	0.937798	0.973411	0.970721	0.960643	0.0752012
P61163	Alpha-centractin OS=Homo sapiens OX=9606 GN=ACTR1A PE=1 SV=1	33064.3	32348.6	28493.2	33172.4	32863	28624.7	1.00793	0.186318	1.00327	1.0159	1.00462	1.00793	0.186318
Q96RP9	Elongation factor G, mitochondrial OS=Homo sapiens OX=9606 GN=GFM1 PE=1 SV=2	22334.5	24026.6	23556.3	21057.6	21983.8	22857.2	0.942709	0.0697326	0.942828	0.914978	0.970322	0.942709	0.0697326
O75937	DnaJ homolog subfamily C member 8 OS=Homo sapiens OX=9606 GN=DNAJC8 PE=1 SV=2	38924.4	51011.1	43102.3	37521.8	50315.6	41885	0.97403	0.0583687	0.963966	0.986366	0.971758	0.97403	0.0583687
Q8NFC6	Biorientation of chromosomes in cell division protein 1-like 1 OS=Homo sapiens OX=9606 GN=BOD1L1 PE=1 SV=2	18654	14094.2	17832.2	19399.9	15205.5	18554.2	1.05311	0.054022	1.03999	1.07885	1.04049	1.05311	0.054022
O95466	Formin-like protein 1 OS=Homo sapiens OX=9606 GN=FMNL1 PE=1 SV=3	26809.2	32575.4	34914.7	25338.7	31606.1	33236.1	0.955772	0.0275416	0.945149	0.970244	0.951923	0.955772	0.0275416
O00299	Chloride intracellular channel protein 1 OS=Homo sapiens OX=9606 GN=CLIC1 PE=1 SV=4	36444.2	41983.6	39477.1	37436.8	41951.5	37871.3	0.995265	0.832485	1.02724	0.999235	0.959323	0.995265	0.832485
O00487	26S proteasome non-ATPase regulatory subunit 14 OS=Homo sapiens OX=9606 GN=PSMD14 PE=1 SV=1	24972.5	31447.2	24922	22505.7	30621.9	24183.3	0.948445	0.160899	0.901219	0.973756	0.97036	0.948445	0.160899
Q9NSY1	BMP-2-inducible protein kinase OS=Homo sapiens OX=9606 GN=BMP2K PE=1 SV=2	11653.3	9741.4	12670.2	10851.8	9343.5	12337.1	0.954695	0.0680755	0.931221	0.959154	0.97371	0.954695	0.0680755
P15121	Aldo-keto reductase family 1 member B1 OS=Homo sapiens OX=9606 GN=AKR1B1 PE=1 SV=3	21699.1	37978.7	26012.1	21903.9	37268.1	25409.7	0.98919	0.400501	1.00944	0.98129	0.976842	0.98919	0.400501
Q9Y4G6	Talin-2 OS=Homo sapiens OX=9606 GN=TLN2 PE=1 SV=4	6577.7	7886.9	5632.8	6042.3	6931.6	5468.6	0.922776	0.101203	0.918604	0.878875	0.970849	0.922776	0.101203
P13693	Translationally-controlled tumor protein OS=Homo sapiens OX=9606 GN=TPT1 PE=1 SV=1	62085.1	52441.7	46852.1	58527	46598.8	42187.6	0.910572	0.0320985	0.94269	0.888583	0.900442	0.910572	0.0320985
Q5QJE6	Deoxynucleotidyltransferase terminal-interacting protein 2 OS=Homo sapiens OX=9606 GN=DNTTIP2 PE=1 SV=2	19803.5	19620.5	17490.4	20753.4	20685.8	17380	1.03198	0.23825	1.04797	1.0543	0.993688	1.03198	0.23825
Q15008	26S proteasome non-ATPase regulatory subunit 6 OS=Homo sapiens OX=9606 GN=PSMD6 PE=1 SV=1	30224.8	32551.3	30895.6	30780.2	33382.9	31184.3	1.01776	0.0631675	1.01838	1.02555	1.00934	1.01776	0.0631675
Q5T6F2	Ubiquitin-associated protein 2 OS=Homo sapiens OX=9606 GN=UBAP2 PE=1 SV=1	14130.4	15639.4	17493.3	14825.5	16023.2	16921.4	1.01368	0.629543	1.04919	1.02454	0.967307	1.01368	0.629543
P54132	Bloom syndrome protein OS=Homo sapiens OX=9606 GN=BLM PE=1 SV=1	12850.3	14091.3	15738.6	12547.2	13320.7	17349.2	1.00802	0.882674	0.976413	0.945314	1.10233	1.00802	0.882674
O75116	Rho-associated protein kinase 2 OS=Homo sapiens OX=9606 GN=ROCK2 PE=1 SV=4	17138.8	15097.1	15020.1	16899.1	15425.6	14866.4	0.99918	0.94895	0.986014	1.02176	0.989767	0.99918	0.94895
P30084	Enoyl-CoA hydratase, mitochondrial OS=Homo sapiens OX=9606 GN=ECHS1 PE=1 SV=4	31083.6	31492.6	19219	31587.1	30360.1	18531.4	0.981487	0.397825	1.0162	0.964039	0.964223	0.981487	0.397825
Q5T1M5	FK506-binding protein 15 OS=Homo sapiens OX=9606 GN=FKBP15 PE=1 SV=2	16849.7	18370	20865.7	16226.1	16413.8	19997.3	0.938294	0.110642	0.96299	0.893511	0.958381	0.938294	0.110642
P35250	Replication factor C subunit 2 OS=Homo sapiens OX=9606 GN=RFC2 PE=1 SV=3	21833.2	23935.4	21602.8	20298.8	23397.9	21156.4	0.9622	0.145492	0.929722	0.977544	0.979336	0.9622	0.145492
A2RRP1	Neuroblastoma-amplified sequence OS=Homo sapiens OX=9606 GN=NBAS PE=1 SV=2	17587.2	13402.2	15343.5	16787.7	13103	14246.3	0.953569	0.0822362	0.954541	0.977675	0.928491	0.953569	0.0822362
P07339	Cathepsin D OS=Homo sapiens OX=9606 GN=CTSD PE=1 SV=1	25981.8	19047.6	27294.6	25748	19729.6	27167.8	1.00739	0.656149	0.991001	1.03581	0.995354	1.00739	0.656149
P33316	Deoxyuridine 5'-triphosphate nucleotidohydrolase, mitochondrial OS=Homo sapiens OX=9606 GN=DUT PE=1 SV=4	50369.8	38999.6	33120.8	44175.1	35832	30464.6	0.905199	0.0213981	0.877016	0.918779	0.919803	0.905199	0.0213981
A3KN83	Protein strawberry notch homolog 1 OS=Homo sapiens OX=9606 GN=SBNO1 PE=1 SV=1	19318	10971.2	15705.8	18722.3	10866	15171.8	0.975192	0.083646	0.969163	0.990411	0.966	0.975192	0.083646
Q9NYB0	Telomeric repeat-binding factor 2-interacting protein 1 OS=Homo sapiens OX=9606 GN=TERF2IP PE=1 SV=1	18164.8	20292.5	22556.2	18877.6	20507.6	21304.2	0.998112	0.952458	1.03924	1.0106	0.944494	0.998112	0.952458
P08559	Pyruvate dehydrogenase E1 component subunit alpha, somatic form, mitochondrial OS=Homo sapiens OX=9606 GN=PDHA1 PE=1 SV=3	24565.4	32065	27119.7	22478.6	30805.9	26295.2	0.948461	0.0927935	0.915051	0.960733	0.969598	0.948461	0.0927935
Q99623	Prohibitin-2 OS=Homo sapiens OX=9606 GN=PHB2 PE=1 SV=2	44784.2	38693.4	33800.3	41569.2	36150.9	36334.6	0.97916	0.706193	0.928211	0.934291	1.07498	0.97916	0.706193
Q9UNN5	FAS-associated factor 1 OS=Homo sapiens OX=9606 GN=FAF1 PE=1 SV=2	24245.4	22546.9	21872.4	21953.8	22729.4	21515.7	0.965756	0.383803	0.905483	1.00809	0.983692	0.965756	0.383803
O95235	Kinesin-like protein KIF20A OS=Homo sapiens OX=9606 GN=KIF20A PE=1 SV=1	16439.2	13191	13030.6	17108.5	15397.6	15650.2	1.13634	0.107778	1.04071	1.16728	1.20103	1.13634	0.107778
Q5VT25	Serine/threonine-protein kinase MRCK alpha OS=Homo sapiens OX=9606 GN=CDC42BPA PE=1 SV=1	22022.8	17007.4	15047.6	20092.4	16538.7	14330.9	0.945719	0.0915844	0.912345	0.972441	0.952371	0.945719	0.0915844
Q15269	Periodic tryptophan protein 2 homolog OS=Homo sapiens OX=9606 GN=PWP2 PE=2 SV=2	1177.6	356.5	500.2	934.1	372.2	454.9	0.915566	0.364146	0.793224	1.04404	0.909436	0.915566	0.364146
Q9H4A4	Aminopeptidase B OS=Homo sapiens OX=9606 GN=RNPEP PE=1 SV=2	27741.3	13537.6	17218.4	24314.5	12564.9	16121	0.913629	0.0439284	0.876473	0.928148	0.936266	0.913629	0.0439284
P43487	Ran-specific GTPase-activating protein OS=Homo sapiens OX=9606 GN=RANBP1 PE=1 SV=1	41076.2	39323	52321.9	52661.1	50010.7	71343.7	1.30579	0.00889285	1.28203	1.27179	1.36355	1.30579	0.00889285
Q9NZ63	Telomere length and silencing protein 1 homolog OS=Homo sapiens OX=9606 GN=C9orf78 PE=1 SV=1	38126.3	35113.1	33555.6	43193	37598.1	44932.2	1.1809	0.15537	1.13289	1.07077	1.33904	1.1809	0.15537
P22695	Cytochrome b-c1 complex subunit 2, mitochondrial OS=Homo sapiens OX=9606 GN=UQCRC2 PE=1 SV=3	21044	18224.6	20824	18375.2	16975.7	19380.6	0.911779	0.044681	0.87318	0.931472	0.930686	0.911779	0.044681
P50579	Methionine aminopeptidase 2 OS=Homo sapiens OX=9606 GN=METAP2 PE=1 SV=1	14802.6	18087.1	22475.8	13505.2	16176.7	20292.7	0.9032	0.00286419	0.912353	0.894378	0.902869	0.9032	0.00286419
P39687	Acidic leucine-rich nuclear phosphoprotein 32 family member A OS=Homo sapiens OX=9606 GN=ANP32A PE=1 SV=1	28768.1	28486.6	28885	29015.3	27583.1	28935	0.992869	0.624649	1.00859	0.968283	1.00173	0.992869	0.624649
Q13094	Lymphocyte cytosolic protein 2 OS=Homo sapiens OX=9606 GN=LCP2 PE=1 SV=1	22768.9	31335.4	35581.3	21203.3	28961.2	35484.9	0.950921	0.169464	0.93124	0.924233	0.997291	0.950921	0.169464
P52294	Importin subunit alpha-5 OS=Homo sapiens OX=9606 GN=KPNA1 PE=1 SV=3	22992.9	18866.1	22360.4	21346.2	18529	21174.3	0.95249	0.094681	0.928382	0.982132	0.946955	0.95249	0.094681
P62910	60S ribosomal protein L32 OS=Homo sapiens OX=9606 GN=RPL32 PE=1 SV=2	31283.8	32341.3	34590.8	32338.7	33733.2	34556.9	1.02526	0.199931	1.03372	1.04304	0.99902	1.02526	0.199931
P14550	Aldo-keto reductase family 1 member A1 OS=Homo sapiens OX=9606 GN=AKR1A1 PE=1 SV=3	42880.3	27224.1	35441.4	42194.2	27012	34398	0.982256	0.106621	0.984	0.992209	0.97056	0.982256	0.106621
Q9HCD5	Nuclear receptor coactivator 5 OS=Homo sapiens OX=9606 GN=NCOA5 PE=1 SV=2	15425.4	21089.5	16859	16097.2	19963.8	15975.5	0.979256	0.58491	1.04355	0.946623	0.947595	0.979256	0.58491
Q9P289	Serine/threonine-protein kinase 26 OS=Homo sapiens OX=9606 GN=STK26 PE=1 SV=2	14624.5	13104.8	14200	15650.1	14075.9	14292.4	1.05025	0.14872	1.07013	1.0741	1.00651	1.05025	0.14872
P04899	Guanine nucleotide-binding protein G(i) subunit alpha-2 OS=Homo sapiens OX=9606 GN=GNAI2 PE=1 SV=3	28688.7	17305.4	18547.8	27551.9	17949.6	20500	1.03428	0.498739	0.960375	1.03723	1.10525	1.03428	0.498739
Q96I25	Splicing factor 45 OS=Homo sapiens OX=9606 GN=RBM17 PE=1 SV=1	29912.3	35680.7	30503.4	29429.3	33911.1	30239.7	0.975204	0.187665	0.983853	0.950405	0.991355	0.975204	0.187665
O60256	Phosphoribosyl pyrophosphate synthase-associated protein 2 OS=Homo sapiens OX=9606 GN=PRPSAP2 PE=1 SV=1	25510.4	15115	19285.8	25121.3	15461.6	18707.3	0.992561	0.683576	0.984747	1.02293	0.970004	0.992561	0.683576
O60885	Bromodomain-containing protein 4 OS=Homo sapiens OX=9606 GN=BRD4 PE=1 SV=2	26315.8	27643.2	29434.2	26437.9	32052.1	28111	1.03973	0.584927	1.00464	1.15949	0.955045	1.03973	0.584927
P13807	Glycogen [starch] synthase, muscle OS=Homo sapiens OX=9606 GN=GYS1 PE=1 SV=2	13253.2	11856.8	12578.9	13667.7	11343.1	11899.4	0.977977	0.497976	1.03128	0.956675	0.945981	0.977977	0.497976
P62906	60S ribosomal protein L10a OS=Homo sapiens OX=9606 GN=RPL10A PE=1 SV=2	49804.9	42729	44806.9	51650.4	44032.9	43386.8	1.01196	0.639905	1.03705	1.03052	0.968306	1.01196	0.639905
Q92576	PHD finger protein 3 OS=Homo sapiens OX=9606 GN=PHF3 PE=1 SV=3	14654	16748.9	8389.7	14391.6	16831.5	8787.4	1.01148	0.609574	0.982094	1.00493	1.0474	1.01148	0.609574
Q9UKG1	DCC-interacting protein 13-alpha OS=Homo sapiens OX=9606 GN=APPL1 PE=1 SV=1	11599.7	15031	8112.3	10503.5	14585.1	7760.1	0.944139	0.10534	0.905498	0.970335	0.956584	0.944139	0.10534
Q14847	LIM and SH3 domain protein 1 OS=Homo sapiens OX=9606 GN=LASP1 PE=1 SV=2	34148.2	42444.1	46130.1	35926.2	47514.5	52186	1.10094	0.0548725	1.05207	1.11946	1.13128	1.10094	0.0548725
Q9BQ04	RNA-binding protein 4B OS=Homo sapiens OX=9606 GN=RBM4B PE=1 SV=1	1209.5	632.9	1894.1	956.4	785	1822.4	0.997736	0.98778	0.79074	1.24032	0.962146	0.997736	0.98778
P48047	ATP synthase subunit O, mitochondrial OS=Homo sapiens OX=9606 GN=ATP5PO PE=1 SV=1	23837.6	23455.8	22377.4	24976.7	22864.2	21740.3	0.998031	0.944163	1.04779	0.974778	0.971529	0.998031	0.944163
P11171	Protein 4.1 OS=Homo sapiens OX=9606 GN=EPB41 PE=1 SV=4	22949.1	28803.2	25885	22664.9	28051.1	24390.4	0.967921	0.139493	0.987616	0.973888	0.94226	0.967921	0.139493
P42224	Signal transducer and activator of transcription 1-alpha/beta OS=Homo sapiens OX=9606 GN=STAT1 PE=1 SV=2	21027.3	13022	15752.7	21113.4	13349.4	15586.8	1.00624	0.608212	1.00409	1.02514	0.989468	1.00624	0.608212
Q8TDD1	ATP-dependent RNA helicase DDX54 OS=Homo sapiens OX=9606 GN=DDX54 PE=1 SV=2	18073.3	14879.3	15287.8	17179.4	14401.5	14531	0.956308	0.0171118	0.95054	0.967888	0.950496	0.956308	0.0171118
Q9H0C8	Integrin-linked kinase-associated serine/threonine phosphatase 2C OS=Homo sapiens OX=9606 GN=ILKAP PE=1 SV=1	31629.2	33206.3	36346.1	30856.2	31790.3	34620.2	0.961811	0.0321297	0.975561	0.957357	0.952515	0.961811	0.0321297
O14744	Protein arginine N-methyltransferase 5 OS=Homo sapiens OX=9606 GN=PRMT5 PE=1 SV=4	28940.5	27401.3	29323.7	29389.3	26403.6	27763.3	0.975295	0.354745	1.01551	0.963589	0.946787	0.975295	0.354745
Q7L576	Cytoplasmic FMR1-interacting protein 1 OS=Homo sapiens OX=9606 GN=CYFIP1 PE=1 SV=1	19765.9	21610.3	21509.4	19696.4	22383.7	21659.5	1.01308	0.381371	0.996484	1.03579	1.00698	1.01308	0.381371
O43818	U3 small nucleolar RNA-interacting protein 2 OS=Homo sapiens OX=9606 GN=RRP9 PE=1 SV=1	15674.6	18552.5	18339.5	14295.5	17086	17660.2	0.931977	0.0493875	0.912017	0.920954	0.96296	0.931977	0.0493875
Q9NVM9	Integrator complex subunit 13 OS=Homo sapiens OX=9606 GN=INTS13 PE=1 SV=2	22272.9	28927.2	23006.6	21492.3	27859.2	21903.1	0.960023	0.01001	0.964953	0.96308	0.952036	0.960023	0.01001
Q13303	Voltage-gated potassium channel subunit beta-2 OS=Homo sapiens OX=9606 GN=KCNAB2 PE=1 SV=2	16907.9	18415.3	21015.9	17544.3	18382.8	20033.6	0.996378	0.895503	1.03764	0.998235	0.953259	0.996378	0.895503
Q16401	26S proteasome non-ATPase regulatory subunit 5 OS=Homo sapiens OX=9606 GN=PSMD5 PE=1 SV=3	23159.8	20168.2	20592.1	26479.9	22307.6	27063.9	1.18791	0.0993294	1.14336	1.10608	1.31429	1.18791	0.0993294
P49959	Double-strand break repair protein MRE11 OS=Homo sapiens OX=9606 GN=MRE11 PE=1 SV=3	21560.7	23455.8	22731.4	23425.5	23702.9	23150.4	1.03849	0.251505	1.08649	1.01053	1.01843	1.03849	0.251505
O15381	Nuclear valosin-containing protein-like OS=Homo sapiens OX=9606 GN=NVL PE=1 SV=1	13819.5	11705.1	17435.5	13524.9	11517.6	17331.4	0.985564	0.084988	0.978682	0.983981	0.994029	0.985564	0.084988
Q6PJT7	Zinc finger CCCH domain-containing protein 14 OS=Homo sapiens OX=9606 GN=ZC3H14 PE=1 SV=1	14344.6	18508.5	21150.6	13648.3	18965.4	20208.9	0.977207	0.438764	0.951459	1.02469	0.955476	0.977207	0.438764
Q15436	Protein transport protein Sec23A OS=Homo sapiens OX=9606 GN=SEC23A PE=1 SV=2	11128.2	13310.5	13354.7	10844.8	12797.2	13788.4	0.989482	0.677458	0.974533	0.961436	1.03248	0.989482	0.677458
O60488	Long-chain-fatty-acid--CoA ligase 4 OS=Homo sapiens OX=9606 GN=ACSL4 PE=1 SV=2	16213	12912.3	14317.9	16176.2	12589.4	13915.8	0.981546	0.151566	0.99773	0.974993	0.971916	0.981546	0.151566
Q9NUL3	Double-stranded RNA-binding protein Staufen homolog 2 OS=Homo sapiens OX=9606 GN=STAU2 PE=1 SV=2	12742.8	14614.7	13732.8	12281	15322.4	13633.9	1.00166	0.952777	0.96376	1.04842	0.992798	1.00166	0.952777
P55196	Afadin OS=Homo sapiens OX=9606 GN=AFDN PE=1 SV=3	17415.1	20223.7	19062.1	17098.3	18939.9	18510.8	0.963136	0.114302	0.981809	0.93652	0.971079	0.963136	0.114302
Q06203	Amidophosphoribosyltransferase OS=Homo sapiens OX=9606 GN=PPAT PE=1 SV=1	21021.4	18635.7	19720.8	20258.8	16734.3	18749.4	0.937478	0.0897204	0.963723	0.89797	0.950742	0.937478	0.0897204
O75367	Core histone macro-H2A.1 OS=Homo sapiens OX=9606 GN=MACROH2A1 PE=1 SV=4	38313	30482.5	33804.6	45213.4	42047	41156.3	1.25899	0.0514905	1.18011	1.37938	1.21748	1.25899	0.0514905
Q9Y6E2	Basic leucine zipper and W2 domain-containing protein 2 OS=Homo sapiens OX=9606 GN=BZW2 PE=1 SV=1	42289.7	43746	37297.5	43661.2	44252.9	36489.4	1.00745	0.682827	1.03243	1.01159	0.978334	1.00745	0.682827
O75592	E3 ubiquitin-protein ligase MYCBP2 OS=Homo sapiens OX=9606 GN=MYCBP2 PE=1 SV=4	13009.5	18246.4	19371.5	13068.1	17564.9	19586.7	0.992755	0.680076	1.0045	0.96265	1.01111	0.992755	0.680076
Q9UPT8	Zinc finger CCCH domain-containing protein 4 OS=Homo sapiens OX=9606 GN=ZC3H4 PE=1 SV=3	7991.4	8750.8	10538.1	7893.2	9299.6	11791.8	1.05646	0.275805	0.987712	1.06271	1.11897	1.05646	0.275805
Q6PJG6	BRCA1-associated ATM activator 1 OS=Homo sapiens OX=9606 GN=BRAT1 PE=1 SV=2	14911	14445.7	14161.9	8987.9	9833.5	9746.6	0.657239	0.0062935	0.60277	0.680722	0.688227	0.657239	0.0062935
P51531	Probable global transcription activator SNF2L2 OS=Homo sapiens OX=9606 GN=SMARCA2 PE=1 SV=2	1952	1005.3	733.6	2048.4	1032.6	725.6	1.02188	0.339859	1.04939	1.02716	0.989095	1.02188	0.339859
Q14258	E3 ubiquitin/ISG15 ligase TRIM25 OS=Homo sapiens OX=9606 GN=TRIM25 PE=1 SV=2	19803.8	20656.8	19715.8	19570.6	18628.5	19909.8	0.966625	0.418329	0.988224	0.90181	1.00984	0.966625	0.418329
Q9UN86	Ras GTPase-activating protein-binding protein 2 OS=Homo sapiens OX=9606 GN=G3BP2 PE=1 SV=2	17574.7	18950.8	25664.9	16394.3	18210.2	26088.1	0.970082	0.347656	0.932835	0.96092	1.01649	0.970082	0.347656
P29692	Elongation factor 1-delta OS=Homo sapiens OX=9606 GN=EEF1D PE=1 SV=5	65352.3	50329.9	47514.9	63203.6	45767	46995.6	0.955177	0.200092	0.967121	0.90934	0.989071	0.955177	0.200092
P54652	Heat shock-related 70 kDa protein 2 OS=Homo sapiens OX=9606 GN=HSPA2 PE=1 SV=1	611	560.1	169.3	552.3	2929.1	3359.8	8.65959	0.31311	0.903928	5.2296	19.8452	8.65959	0.31311
P21127	Cyclin-dependent kinase 11B OS=Homo sapiens OX=9606 GN=CDK11B PE=1 SV=4	32510.3	37641.2	27465.4	31427.4	35900.1	26537.7	0.962219	0.0123587	0.966691	0.953745	0.966223	0.962219	0.0123587
Q06323	Proteasome activator complex subunit 1 OS=Homo sapiens OX=9606 GN=PSME1 PE=1 SV=1	39678.3	32688.1	37971	38373.5	36072.3	38679	1.02976	0.532259	0.967116	1.10353	1.01865	1.02976	0.532259
P05771	Protein kinase C beta type OS=Homo sapiens OX=9606 GN=PRKCB PE=1 SV=4	12472.2	9221.9	12357.5	11931.6	8693.9	12461.6	0.969275	0.263974	0.956656	0.942745	1.00842	0.969275	0.263974
P35269	General transcription factor IIF subunit 1 OS=Homo sapiens OX=9606 GN=GTF2F1 PE=1 SV=2	15061	15572.7	15319	16888.9	16423.7	17261.2	1.10093	0.048967	1.12137	1.05465	1.12678	1.10093	0.048967
P15927	Replication protein A 32 kDa subunit OS=Homo sapiens OX=9606 GN=RPA2 PE=1 SV=1	20778.5	24067.7	19645.3	21764.1	24420.4	19639.1	1.02059	0.281638	1.04743	1.01465	0.999684	1.02059	0.281638
Q9BTE6	Alanyl-tRNA editing protein Aarsd1 OS=Homo sapiens OX=9606 GN=AARSD1 PE=1 SV=2	21470	25691.3	22626.6	20740.2	27568	21704.8	0.999439	0.989236	0.966008	1.07305	0.95926	0.999439	0.989236
Q92696	Geranylgeranyl transferase type-2 subunit alpha OS=Homo sapiens OX=9606 GN=RABGGTA PE=1 SV=2	25701.4	23590.8	24136.1	24050.3	22343.5	22691.2	0.941007	0.003135	0.935758	0.947128	0.940135	0.941007	0.003135
Q8TED0	U3 small nucleolar RNA-associated protein 15 homolog OS=Homo sapiens OX=9606 GN=UTP15 PE=1 SV=3	18824.6	22481.6	26561.5	18682	21204.5	25825.3	0.969301	0.164732	0.992425	0.943194	0.972283	0.969301	0.164732
A0A0B4J2E5	Periodic tryptophan protein 2 homolog OS=Homo sapiens OX=9606 GN=LOC102724159 PE=1 SV=1	15893.2	22526.2	15956.6	14409.8	23724.8	15774	0.98281	0.72443	0.906664	1.05321	0.988556	0.98281	0.72443
Q92688	Acidic leucine-rich nuclear phosphoprotein 32 family member B OS=Homo sapiens OX=9606 GN=ANP32B PE=1 SV=1	52472	60354.7	79028.4	53249.1	58017.9	73840	0.970147	0.334044	1.01481	0.961282	0.934348	0.970147	0.334044
Q02750	Dual specificity mitogen-activated protein kinase kinase 1 OS=Homo sapiens OX=9606 GN=MAP2K1 PE=1 SV=2	9352.4	15698.1	13621	8754.8	15633.7	13341.6	0.970496	0.239936	0.936102	0.995898	0.979488	0.970496	0.239936
P67775	Serine/threonine-protein phosphatase 2A catalytic subunit alpha isoform OS=Homo sapiens OX=9606 GN=PPP2CA PE=1 SV=1	26922.5	21372.6	23159.7	27085.9	20962.1	22305.6	0.983328	0.312801	1.00607	0.980793	0.963121	0.983328	0.312801
Q7L1Q6	Basic leucine zipper and W2 domain-containing protein 1 OS=Homo sapiens OX=9606 GN=BZW1 PE=1 SV=1	38470.7	43092.9	43631.2	35704.1	39021.6	39551.9	0.913371	0.00714615	0.928086	0.905523	0.906505	0.913371	0.00714615
Q99729	Heterogeneous nuclear ribonucleoprotein A/B OS=Homo sapiens OX=9606 GN=HNRNPAB PE=1 SV=2	32648	34621.8	44237.6	34230.3	34320.6	43552.8	1.0081	0.728353	1.04847	0.9913	0.98452	1.0081	0.728353
Q9NZW5	Protein PALS2 OS=Homo sapiens OX=9606 GN=PALS2 PE=1 SV=2	15480.2	23560.5	22278.7	14811	22545.5	21681.8	0.962299	0.0202958	0.956771	0.956919	0.973208	0.962299	0.0202958
Q6P1J9	Parafibromin OS=Homo sapiens OX=9606 GN=CDC73 PE=1 SV=1	28929.9	26695.8	29910.4	28695.4	27565.2	29201.2	1.00025	0.989458	0.991894	1.03257	0.976289	1.00025	0.989458
P30622	CAP-Gly domain-containing linker protein 1 OS=Homo sapiens OX=9606 GN=CLIP1 PE=1 SV=2	20297.3	18433.6	13403.3	18428.2	18820.8	12713.2	0.959144	0.342171	0.907914	1.02101	0.948513	0.959144	0.342171
P09110	3-ketoacyl-CoA thiolase, peroxisomal OS=Homo sapiens OX=9606 GN=ACAA1 PE=1 SV=2	8375.7	14015.2	8312.6	8081.8	13529	8382	0.979523	0.291277	0.96491	0.965309	1.00835	0.979523	0.291277
Q9UBU9	Nuclear RNA export factor 1 OS=Homo sapiens OX=9606 GN=NXF1 PE=1 SV=1	18618.2	17300.6	14283.6	21062.8	22510	19152	1.25775	0.0568961	1.1313	1.30111	1.34084	1.25775	0.0568961
P52788	Spermine synthase OS=Homo sapiens OX=9606 GN=SMS PE=1 SV=2	18471.3	24656.8	14551.2	17104.8	23374.1	14221.9	0.950456	0.079536	0.92602	0.947978	0.97737	0.950456	0.079536
Q12996	Cleavage stimulation factor subunit 3 OS=Homo sapiens OX=9606 GN=CSTF3 PE=1 SV=1	18465.7	16902.5	16844.2	18683.8	16578.4	15966.6	0.980178	0.395138	1.01181	0.980825	0.947899	0.980178	0.395138
O95319	CUGBP Elav-like family member 2 OS=Homo sapiens OX=9606 GN=CELF2 PE=1 SV=1	39574.1	44782.8	38901.8	41917.6	45648.7	43841.8	1.06851	0.161016	1.05922	1.01934	1.12699	1.06851	0.161016
E9PAV3	Nascent polypeptide-associated complex subunit alpha, muscle-specific form OS=Homo sapiens OX=9606 GN=NACA PE=1 SV=1	24181.3	22925.8	26365.4	24827.4	22608.5	25912.7	0.998569	0.928483	1.02672	0.98616	0.98283	0.998569	0.928483
Q52LJ0	Protein FAM98B OS=Homo sapiens OX=9606 GN=FAM98B PE=1 SV=2	23689.9	24206.5	33232.6	24471.6	23890.4	31857.7	0.992856	0.772972	1.033	0.986942	0.958628	0.992856	0.772972
O60216	Double-strand-break repair protein rad21 homolog OS=Homo sapiens OX=9606 GN=RAD21 PE=1 SV=2	11091.8	13975.8	19500.5	11777.2	15071.6	19900.9	1.05358	0.0894878	1.06179	1.07841	1.02053	1.05358	0.0894878
Q8TCG1	Protein CIP2A OS=Homo sapiens OX=9606 GN=CIP2A PE=1 SV=2	21435.7	24914.3	22579.5	18957.5	22922.6	20689.2	0.90691	0.0144495	0.884389	0.920058	0.916282	0.90691	0.0144495
Q9UKF6	Cleavage and polyadenylation specificity factor subunit 3 OS=Homo sapiens OX=9606 GN=CPSF3 PE=1 SV=1	22046.1	17912.6	20159.6	21310	16955	18879.6	0.949886	0.0297987	0.966611	0.94654	0.936507	0.949886	0.0297987
Q9UPU5	Ubiquitin carboxyl-terminal hydrolase 24 OS=Homo sapiens OX=9606 GN=USP24 PE=1 SV=3	19646.4	21036.8	16230.7	18365.2	19806.2	15373.9	0.941167	0.00370372	0.934787	0.941503	0.947211	0.941167	0.00370372
Q9NQW6	Anillin OS=Homo sapiens OX=9606 GN=ANLN PE=1 SV=2	25141.5	19409.9	27160.8	26264.1	19015.4	25284.3	0.985079	0.695011	1.04465	0.979675	0.930911	0.985079	0.695011
Q15276	Rab GTPase-binding effector protein 1 OS=Homo sapiens OX=9606 GN=RABEP1 PE=1 SV=2	22640.5	20496.4	25624	22375.3	19718.2	26391.8	0.993428	0.771254	0.988286	0.962032	1.02996	0.993428	0.771254
Q86WJ1	Chromodomain-helicase-DNA-binding protein 1-like OS=Homo sapiens OX=9606 GN=CHD1L PE=1 SV=3	14114.6	14312	17106.2	13804.5	12716.1	15585.7	0.925879	0.110204	0.97803	0.888492	0.911114	0.925879	0.110204
Q8WXI9	Transcriptional repressor p66-beta OS=Homo sapiens OX=9606 GN=GATAD2B PE=1 SV=1	10223.7	16350.4	15922.1	10393.6	16871.5	16580.6	1.02995	0.0533063	1.01662	1.03187	1.04136	1.02995	0.0533063
Q9Y2K7	Lysine-specific demethylase 2A OS=Homo sapiens OX=9606 GN=KDM2A PE=1 SV=3	15682.3	10934.6	16936	15708	10407.9	16694.8	0.979743	0.301852	1.00164	0.951832	0.985758	0.979743	0.301852
P82650	28S ribosomal protein S22, mitochondrial OS=Homo sapiens OX=9606 GN=MRPS22 PE=1 SV=1	17345.1	16178.7	18393	15471.4	15679.6	17968.4	0.946014	0.184702	0.891975	0.969151	0.976915	0.946014	0.184702
Q6ZNJ1	Neurobeachin-like protein 2 OS=Homo sapiens OX=9606 GN=NBEAL2 PE=1 SV=2	5228.8	8806.1	9292.4	4934.4	8375.6	8668.9	0.942571	0.00836958	0.943696	0.951113	0.932902	0.942571	0.00836958
Q9H0L4	Cleavage stimulation factor subunit 2 tau variant OS=Homo sapiens OX=9606 GN=CSTF2T PE=1 SV=1	4557.8	7133.1	5941.7	3834.1	6248.6	4774.2	0.840242	0.0167383	0.841217	0.876001	0.803507	0.840242	0.0167383
Q6F5E8	Capping protein, Arp2/3 and myosin-I linker protein 2 OS=Homo sapiens OX=9606 GN=CARMIL2 PE=1 SV=2	11703.5	12122.2	12843.6	10801.8	11433.2	12116.1	0.936491	0.0111686	0.922955	0.943162	0.943357	0.936491	0.0111686
Q9UNY4	Transcription termination factor 2 OS=Homo sapiens OX=9606 GN=TTF2 PE=1 SV=2	14813.5	19583.8	21032.8	12666.3	18353.9	18708.4	0.893912	0.0468843	0.855051	0.937198	0.889487	0.893912	0.0468843
Q14155	Rho guanine nucleotide exchange factor 7 OS=Homo sapiens OX=9606 GN=ARHGEF7 PE=1 SV=2	9859.7	12095.8	5739.6	9417.6	11736.7	5768.2	0.976819	0.256552	0.955161	0.970312	1.00498	0.976819	0.256552
P09884	DNA polymerase alpha catalytic subunit OS=Homo sapiens OX=9606 GN=POLA1 PE=1 SV=2	13880.4	14781.4	10916.4	13599.4	14127.9	11577.4	0.998699	0.970974	0.979756	0.955789	1.06055	0.998699	0.970974
P28370	Probable global transcription activator SNF2L1 OS=Homo sapiens OX=9606 GN=SMARCA1 PE=1 SV=2	2556.9	2387.1	912.8	2481.3	2416.9	887.3	0.984994	0.38914	0.970433	1.01248	0.972064	0.984994	0.38914
Q9UHV9	Prefoldin subunit 2 OS=Homo sapiens OX=9606 GN=PFDN2 PE=1 SV=1	28842.6	33632.6	37184.2	28208.7	32625.8	36803.6	0.979284	0.068534	0.978022	0.970065	0.989764	0.979284	0.068534
Q96GM5	SWI/SNF-related matrix-associated actin-dependent regulator of chromatin subfamily D member 1 OS=Homo sapiens OX=9606 GN=SMARCD1 PE=1 SV=2	14284.5	23228	13618.7	14045.1	23019	13049.4	0.97748	0.150705	0.983241	0.991002	0.958197	0.97748	0.150705
P51665	26S proteasome non-ATPase regulatory subunit 7 OS=Homo sapiens OX=9606 GN=PSMD7 PE=1 SV=2	21388.8	18887.9	15649.5	22253.7	18094.6	21676	1.12784	0.431473	1.04044	0.958	1.38509	1.12784	0.431473
O60711	Leupaxin OS=Homo sapiens OX=9606 GN=LPXN PE=1 SV=1	11722.9	10987.5	16015.5	12274	10856.9	16181.4	1.01516	0.470401	1.04701	0.988114	1.01036	1.01516	0.470401
Q9UKD2	mRNA turnover protein 4 homolog OS=Homo sapiens OX=9606 GN=MRTO4 PE=1 SV=2	39697	25701	30513.7	37796.3	24682	28796.3	0.952063	0.00988643	0.95212	0.960352	0.943717	0.952063	0.00988643
Q9UPN7	Serine/threonine-protein phosphatase 6 regulatory subunit 1 OS=Homo sapiens OX=9606 GN=PPP6R1 PE=1 SV=5	15105.2	12597.6	12118.8	14701.9	12404.5	11334.5	0.964418	0.14006	0.973301	0.984672	0.935282	0.964418	0.14006
Q13823	Nucleolar GTP-binding protein 2 OS=Homo sapiens OX=9606 GN=GNL2 PE=1 SV=1	19395.3	24481.4	17205.9	20034.9	23564.1	18417.4	1.02197	0.559041	1.03298	0.962531	1.07041	1.02197	0.559041
Q16204	Coiled-coil domain-containing protein 6 OS=Homo sapiens OX=9606 GN=CCDC6 PE=1 SV=2	28385.3	29413.3	26256.8	28368.5	29182.6	25817.9	0.991616	0.213976	0.999408	0.992157	0.983284	0.991616	0.213976
Q9Y4B6	DDB1- and CUL4-associated factor 1 OS=Homo sapiens OX=9606 GN=DCAF1 PE=1 SV=3	14507	22220.2	16454.6	13253.6	21174.2	16054.8	0.94741	0.101216	0.9136	0.952926	0.975703	0.94741	0.101216
Q13442	28 kDa heat- and acid-stable phosphoprotein OS=Homo sapiens OX=9606 GN=PDAP1 PE=1 SV=1	25716.9	26274.3	32769.7	26863.9	27346	34108.7	1.04208	0.000893627	1.0446	1.04079	1.04086	1.04208	0.000893627
P36507	Dual specificity mitogen-activated protein kinase kinase 2 OS=Homo sapiens OX=9606 GN=MAP2K2 PE=1 SV=1	19072	19273	33766	19153.8	18858.4	32631.2	0.983056	0.26875	1.00429	0.978488	0.966392	0.983056	0.26875
P24534	Elongation factor 1-beta OS=Homo sapiens OX=9606 GN=EEF1B2 PE=1 SV=3	53054.7	52174.2	51361.1	53428.6	50774.5	47618.5	0.969117	0.313952	1.00705	0.973173	0.927132	0.969117	0.313952
O75351	Vacuolar protein sorting-associated protein 4B OS=Homo sapiens OX=9606 GN=VPS4B PE=1 SV=2	17844.3	26961.8	22797.9	18506.9	26351.2	21949.5	0.992424	0.770755	1.03713	0.977353	0.962786	0.992424	0.770755
O95801	Tetratricopeptide repeat protein 4 OS=Homo sapiens OX=9606 GN=TTC4 PE=1 SV=3	21487.2	24218.9	15956.3	20441.2	23129.2	15129.1	0.951495	0.00166002	0.95132	0.955006	0.948158	0.951495	0.00166002
Q96HC4	PDZ and LIM domain protein 5 OS=Homo sapiens OX=9606 GN=PDLIM5 PE=1 SV=5	17150.6	22258.7	18145	16353.1	20039.7	17616.4	0.941559	0.110479	0.9535	0.900309	0.970868	0.941559	0.110479
P30048	Thioredoxin-dependent peroxide reductase, mitochondrial OS=Homo sapiens OX=9606 GN=PRDX3 PE=1 SV=3	29884	27071.2	25045.7	31000.9	26956.9	25811.9	1.02125	0.240905	1.03737	0.995778	1.03059	1.02125	0.240905
Q9NRL2	Bromodomain adjacent to zinc finger domain protein 1A OS=Homo sapiens OX=9606 GN=BAZ1A PE=1 SV=2	14206.3	19124.5	14382.1	12951.4	18623.4	14611.4	0.967136	0.391252	0.911666	0.973798	1.01594	0.967136	0.391252
O76031	ATP-dependent Clp protease ATP-binding subunit clpX-like, mitochondrial OS=Homo sapiens OX=9606 GN=CLPX PE=1 SV=2	25093.2	17806.8	22374.6	26226.8	19264.3	23313.4	1.05633	0.0479193	1.04518	1.08185	1.04196	1.05633	0.0479193
O43837	Isocitrate dehydrogenase [NAD] subunit beta, mitochondrial OS=Homo sapiens OX=9606 GN=IDH3B PE=1 SV=2	28763.4	24997.5	25730	27401.9	23381.7	24311.4	0.944298	0.00797169	0.952666	0.935362	0.944866	0.944298	0.00797169
Q96CW5	Gamma-tubulin complex component 3 OS=Homo sapiens OX=9606 GN=TUBGCP3 PE=1 SV=2	8127.8	8389	9689.7	7506.6	7561.8	9831.2	0.946523	0.262593	0.923571	0.901395	1.0146	0.946523	0.262593
Q86UK7	E3 ubiquitin-protein ligase ZNF598 OS=Homo sapiens OX=9606 GN=ZNF598 PE=1 SV=1	18423.6	16950.6	18514.9	16222.4	16715.5	17585.5	0.938819	0.18694	0.880523	0.98613	0.949803	0.938819	0.18694
O95248	Myotubularin-related protein 5 OS=Homo sapiens OX=9606 GN=SBF1 PE=1 SV=4	10639.1	12853.9	12213.6	10487.5	12176.2	11746.6	0.96493	0.088901	0.985751	0.947277	0.961764	0.96493	0.088901
Q96EY7	Pentatricopeptide repeat domain-containing protein 3, mitochondrial OS=Homo sapiens OX=9606 GN=PTCD3 PE=1 SV=3	17792	15614.2	14819	17821.7	18029.3	14500.7	1.04495	0.501408	1.00167	1.15467	0.978521	1.04495	0.501408
Q99733	Nucleosome assembly protein 1-like 4 OS=Homo sapiens OX=9606 GN=NAP1L4 PE=1 SV=1	40369.2	37242.5	39271.6	42688.3	39685.7	40057.7	1.04769	0.0767708	1.05745	1.0656	1.02002	1.04769	0.0767708
P30044	Peroxiredoxin-5, mitochondrial OS=Homo sapiens OX=9606 GN=PRDX5 PE=1 SV=4	26453.5	18929.6	21632.3	27813.8	19602	22792.4	1.04686	0.0144956	1.05142	1.03552	1.05363	1.04686	0.0144956
Q9UNH7	Sorting nexin-6 OS=Homo sapiens OX=9606 GN=SNX6 PE=1 SV=1	28475.1	27038	31934.7	30021.6	27930.3	30981.6	1.01916	0.52744	1.05431	1.033	0.970155	1.01916	0.52744
P19525	Interferon-induced, double-stranded RNA-activated protein kinase OS=Homo sapiens OX=9606 GN=EIF2AK2 PE=1 SV=2	13051.7	15351	15158.3	12820.5	16188.9	16046.8	1.03183	0.327953	0.982286	1.05458	1.05861	1.03183	0.327953
Q969S3	Zinc finger protein 622 OS=Homo sapiens OX=9606 GN=ZNF622 PE=1 SV=1	22897.4	22710.8	19917.9	23153.4	20588.4	19297.6	0.962195	0.339502	1.01118	0.906547	0.968857	0.962195	0.339502
P10412	Histone H1.4 OS=Homo sapiens OX=9606 GN=H1-4 PE=1 SV=2	8719.2	11476.6	10610.2	11337.7	15883.4	15639.3	1.38609	0.0164538	1.30031	1.38398	1.47399	1.38609	0.0164538
Q15061	WD repeat-containing protein 43 OS=Homo sapiens OX=9606 GN=WDR43 PE=1 SV=3	29043.1	32286.1	24261.7	29962.1	35827.4	27464.6	1.09111	0.095764	1.03164	1.10968	1.13201	1.09111	0.095764
P62495	Eukaryotic peptide chain release factor subunit 1 OS=Homo sapiens OX=9606 GN=ETF1 PE=1 SV=3	23602.5	24544.3	23807.2	23226.5	24966.5	23431.9	0.995169	0.703824	0.984069	1.0172	0.984236	0.995169	0.703824
Q9Y696	Chloride intracellular channel protein 4 OS=Homo sapiens OX=9606 GN=CLIC4 PE=1 SV=4	17325.1	16089.2	17090.5	19579.7	17043.5	17649.6	1.07405	0.125712	1.13013	1.05931	1.03271	1.07405	0.125712
Q9H089	Large subunit GTPase 1 homolog OS=Homo sapiens OX=9606 GN=LSG1 PE=1 SV=2	16139.4	15942	12218.2	15610.7	15078.4	12514.8	0.979115	0.466472	0.967242	0.945829	1.02428	0.979115	0.466472
Q93008	Probable ubiquitin carboxyl-terminal hydrolase FAF-X OS=Homo sapiens OX=9606 GN=USP9X PE=1 SV=4	14843.7	11562.4	12639.1	13380.5	10571.8	12615.9	0.937972	0.177464	0.901426	0.914326	0.998164	0.937972	0.177464
P04818	Thymidylate synthase OS=Homo sapiens OX=9606 GN=TYMS PE=1 SV=3	25508.9	18810.8	17808.5	22178.3	16783.2	14984.1	0.867682	0.0121079	0.869434	0.892211	0.841402	0.867682	0.0121079
Q9P2R3	Rabankyrin-5 OS=Homo sapiens OX=9606 GN=ANKFY1 PE=1 SV=2	14415.8	10977.3	15837.4	13670.2	11376.4	15273.8	0.983016	0.594527	0.948279	1.03636	0.964413	0.983016	0.594527
Q53EZ4	Centrosomal protein of 55 kDa OS=Homo sapiens OX=9606 GN=CEP55 PE=1 SV=3	12644.9	10585.5	17068.3	12388.3	10649.6	16823.9	0.990481	0.355061	0.979707	1.00606	0.985681	0.990481	0.355061
O00159	Unconventional myosin-Ic OS=Homo sapiens OX=9606 GN=MYO1C PE=1 SV=4	14670.1	9411.8	8053.9	13774	8879.6	7873.5	0.953324	0.0621118	0.938917	0.943454	0.977601	0.953324	0.0621118
Q8TDZ2	[F-actin]-monooxygenase MICAL1 OS=Homo sapiens OX=9606 GN=MICAL1 PE=1 SV=2	14410.3	11359.1	15418.6	13016.1	11059.7	14836.4	0.946377	0.133207	0.90325	0.973642	0.96224	0.946377	0.133207
Q53GS9	U4/U6.U5 tri-snRNP-associated protein 2 OS=Homo sapiens OX=9606 GN=USP39 PE=1 SV=2	15767.2	19411.9	19772.8	15046.7	19868.1	19363.7	0.985705	0.553026	0.954304	1.0235	0.97931	0.985705	0.553026
Q5TDH0	Protein DDI1 homolog 2 OS=Homo sapiens OX=9606 GN=DDI2 PE=1 SV=1	22307.6	21831	16825.4	20203.1	21702.7	16072.7	0.951682	0.199725	0.90566	0.994123	0.955264	0.951682	0.199725
Q6P1N0	Coiled-coil and C2 domain-containing protein 1A OS=Homo sapiens OX=9606 GN=CC2D1A PE=1 SV=1	21503.8	20931.3	26744.2	19503.1	21752.8	25466.7	0.966147	0.475097	0.906961	1.03925	0.952233	0.966147	0.475097
Q9Y223	Bifunctional UDP-N-acetylglucosamine 2-epimerase/N-acetylmannosamine kinase OS=Homo sapiens OX=9606 GN=GNE PE=1 SV=1	13262.7	16859.1	9090.3	12652.8	16589.6	9028.1	0.977062	0.191889	0.954014	0.984015	0.993158	0.977062	0.191889
P16403	Histone H1.2 OS=Homo sapiens OX=9606 GN=H1-2 PE=1 SV=2	15507.1	14153	26007.3	17123.8	23744.8	30399	1.31695	0.222623	1.10426	1.67772	1.16886	1.31695	0.222623
P10155	60 kDa SS-A/Ro ribonucleoprotein OS=Homo sapiens OX=9606 GN=RO60 PE=1 SV=2	27937.5	20247.2	24815.4	26934.6	18632.4	23690.6	0.94634	0.0565152	0.964102	0.920246	0.954673	0.94634	0.0565152
Q92541	RNA polymerase-associated protein RTF1 homolog OS=Homo sapiens OX=9606 GN=RTF1 PE=1 SV=4	27153.7	25246.1	22435.4	27916.2	24927.6	21701.8	0.994256	0.778452	1.02808	0.987384	0.967302	0.994256	0.778452
Q99996	A-kinase anchor protein 9 OS=Homo sapiens OX=9606 GN=AKAP9 PE=1 SV=4	11299.8	12525.5	7523.9	10410.2	11853.4	6932.7	0.929679	0.0137473	0.921273	0.946341	0.921424	0.929679	0.0137473
P55145	Mesencephalic astrocyte-derived neurotrophic factor OS=Homo sapiens OX=9606 GN=MANF PE=1 SV=3	36954.5	32971.7	42229.3	39387.4	33444.7	41003.8	1.01705	0.597381	1.06584	1.01435	0.97098	1.01705	0.597381
Q5JPE7	Nodal modulator 2 OS=Homo sapiens OX=9606 GN=NOMO2 PE=1 SV=1	15815.7	8123	9378.6	14866.6	9035	11567.5	1.09522	0.379647	0.93999	1.11227	1.23339	1.09522	0.379647
Q9NUQ3	Gamma-taxilin OS=Homo sapiens OX=9606 GN=TXLNG PE=1 SV=2	17573.6	15339.1	18488.6	17809.8	14569.7	18043.1	0.979728	0.386669	1.01344	0.949841	0.975904	0.979728	0.386669
P20042	Eukaryotic translation initiation factor 2 subunit 2 OS=Homo sapiens OX=9606 GN=EIF2S2 PE=1 SV=2	32711.2	25252.4	36582.7	35904.9	27533.8	37780.7	1.07357	0.069756	1.09763	1.09034	1.03275	1.07357	0.069756
Q9H6R4	Nucleolar protein 6 OS=Homo sapiens OX=9606 GN=NOL6 PE=1 SV=2	18792.3	21404.4	16668.9	17252.5	20192.2	16579.1	0.952014	0.166777	0.918062	0.943367	0.994613	0.952014	0.166777
P30041	Peroxiredoxin-6 OS=Homo sapiens OX=9606 GN=PRDX6 PE=1 SV=3	32171.6	26098.5	29312.5	31309.6	25149.4	28217.4	0.966494	0.00995646	0.973206	0.963634	0.962641	0.966494	0.00995646
P61289	Proteasome activator complex subunit 3 OS=Homo sapiens OX=9606 GN=PSME3 PE=1 SV=1	42145.3	35377.7	40928.9	41894.8	35548.4	39613.2	0.988912	0.418813	0.994056	1.00483	0.967854	0.988912	0.418813
O95232	Luc7-like protein 3 OS=Homo sapiens OX=9606 GN=LUC7L3 PE=1 SV=2	27599.8	30300.8	41545.1	29126.7	32435.4	42260.5	1.04766	0.0949251	1.05532	1.07045	1.01722	1.04766	0.0949251
O95613	Pericentrin OS=Homo sapiens OX=9606 GN=PCNT PE=1 SV=4	10399.5	11983.8	9138.4	9615.8	11360	9362	0.965685	0.373056	0.924641	0.947946	1.02447	0.965685	0.373056
P62263	40S ribosomal protein S14 OS=Homo sapiens OX=9606 GN=RPS14 PE=1 SV=3	20522.9	14464.5	21692.6	20434	13535.5	21858.6	0.979698	0.45756	0.995668	0.935774	1.00765	0.979698	0.45756
O60343	TBC1 domain family member 4 OS=Homo sapiens OX=9606 GN=TBC1D4 PE=1 SV=2	8203.7	8328.9	7896.9	7646.9	8998.5	7659.5	0.994154	0.907457	0.932128	1.08039	0.969938	0.994154	0.907457
Q9P2N5	RNA-binding protein 27 OS=Homo sapiens OX=9606 GN=RBM27 PE=1 SV=2	19108.4	15712.8	15215.2	19050.9	15786.6	15144.9	0.999022	0.766233	0.996991	1.0047	0.99538	0.999022	0.766233
Q13085	Acetyl-CoA carboxylase 1 OS=Homo sapiens OX=9606 GN=ACACA PE=1 SV=2	12372.8	12717.6	10841.1	11456.7	12406	10070.8	0.943468	0.0719149	0.925959	0.975499	0.928946	0.943468	0.0719149
P51784	Ubiquitin carboxyl-terminal hydrolase 11 OS=Homo sapiens OX=9606 GN=USP11 PE=1 SV=3	13425.5	14181.2	19382.6	18415.8	15142.7	19445.5	1.14758	0.323485	1.3717	1.0678	1.00325	1.14758	0.323485
Q92615	La-related protein 4B OS=Homo sapiens OX=9606 GN=LARP4B PE=1 SV=3	24690.1	24618.8	26330.2	24033.2	23776.6	25067.8	0.963747	0.0284083	0.973394	0.96579	0.952055	0.963747	0.0284083
Q92785	Zinc finger protein ubi-d4 OS=Homo sapiens OX=9606 GN=DPF2 PE=1 SV=2	16991.4	20592.9	14761.6	18569.2	19488	14685.2	1.01134	0.817021	1.09286	0.946346	0.994824	1.01134	0.817021
Q9NZL4	Hsp70-binding protein 1 OS=Homo sapiens OX=9606 GN=HSPBP1 PE=1 SV=2	20706.9	13345.9	15522	17941.9	12136.7	14211.3	0.897141	0.0217948	0.86647	0.909395	0.915559	0.897141	0.0217948
Q9BSC4	Nucleolar protein 10 OS=Homo sapiens OX=9606 GN=NOL10 PE=1 SV=1	17146.1	16035.9	20357.2	16712.6	16913.9	19681.9	0.998766	0.968938	0.974717	1.05475	0.966827	0.998766	0.968938
Q13451	Peptidyl-prolyl cis-trans isomerase FKBP5 OS=Homo sapiens OX=9606 GN=FKBP5 PE=1 SV=2	21522.2	27083.2	21199.1	20444	23657.4	20580.8	0.931415	0.146249	0.949903	0.873508	0.970834	0.931415	0.146249
O43314	Inositol hexakisphosphate and diphosphoinositol-pentakisphosphate kinase 2 OS=Homo sapiens OX=9606 GN=PPIP5K2 PE=1 SV=3	14140.7	10959	14076.6	13299.7	10606.3	16231.7	1.02048	0.788054	0.940526	0.967816	1.1531	1.02048	0.788054
Q9UMX0	Ubiquilin-1 OS=Homo sapiens OX=9606 GN=UBQLN1 PE=1 SV=2	11904.6	16979.8	13648.4	11393.5	15667.3	11832.8	0.915581	0.0846021	0.957067	0.922702	0.866973	0.915581	0.0846021
Q9H2K8	Serine/threonine-protein kinase TAO3 OS=Homo sapiens OX=9606 GN=TAOK3 PE=1 SV=2	7381.6	12358.6	19368.8	7351.8	12574.1	19031.5	0.998662	0.907189	0.995963	1.01744	0.982585	0.998662	0.907189
Q96T51	RUN and FYVE domain-containing protein 1 OS=Homo sapiens OX=9606 GN=RUFY1 PE=1 SV=2	11840.6	12651.4	17796.4	11753.2	13055.1	17698.6	1.00634	0.669121	0.992619	1.03191	0.994505	1.00634	0.669121
Q92538	Golgi-specific brefeldin A-resistance guanine nucleotide exchange factor 1 OS=Homo sapiens OX=9606 GN=GBF1 PE=1 SV=2	9341	7880.3	9860.2	8452.5	7705.4	9960.5	0.964286	0.370095	0.904882	0.977805	1.01017	0.964286	0.370095
Q9BV73	Centrosome-associated protein CEP250 OS=Homo sapiens OX=9606 GN=CEP250 PE=1 SV=2	10443.1	12051.7	7303.2	9298.5	11041	6767.1	0.911042	0.0143045	0.890397	0.916136	0.926594	0.911042	0.0143045
Q5TFE4	5'-nucleotidase domain-containing protein 1 OS=Homo sapiens OX=9606 GN=NT5DC1 PE=1 SV=1	17530.2	15380.3	25052.3	17551.1	15137.5	24479.4	0.987513	0.222357	1.00119	0.984214	0.977132	0.987513	0.222357
P11177	Pyruvate dehydrogenase E1 component subunit beta, mitochondrial OS=Homo sapiens OX=9606 GN=PDHB PE=1 SV=3	27205	24507	21612	25232.7	22002.4	20261	0.92093	0.0219757	0.927502	0.897801	0.937488	0.92093	0.0219757
Q7L0Y3	tRNA methyltransferase 10 homolog C OS=Homo sapiens OX=9606 GN=TRMT10C PE=1 SV=2	15831.3	20066.4	17868.3	16172.9	20515.9	17631	1.01023	0.475942	1.02158	1.0224	0.986719	1.01023	0.475942
Q86YV0	RAS protein activator like-3 OS=Homo sapiens OX=9606 GN=RASAL3 PE=1 SV=2	11755.6	10575.8	13520.6	10055.3	9742	12810.9	0.908011	0.078431	0.855363	0.92116	0.94751	0.908011	0.078431
Q9NW64	Pre-mRNA-splicing factor RBM22 OS=Homo sapiens OX=9606 GN=RBM22 PE=1 SV=1	25453.9	23275.2	24321.5	26521.6	23175.8	24660.6	1.01721	0.32892	1.04195	0.995729	1.01394	1.01721	0.32892
P35659	Protein DEK OS=Homo sapiens OX=9606 GN=DEK PE=1 SV=1	29852.7	34760.6	33346.8	32099.4	36387.1	31907.2	1.02629	0.538003	1.07526	1.04679	0.956829	1.02629	0.538003
Q9BWU0	Kanadaptin OS=Homo sapiens OX=9606 GN=SLC4A1AP PE=1 SV=1	14355.3	16821.2	14776.3	14501.5	16974.3	15829.1	1.03018	0.27949	1.01018	1.0091	1.07125	1.03018	0.27949
Q9NUQ8	ATP-binding cassette sub-family F member 3 OS=Homo sapiens OX=9606 GN=ABCF3 PE=1 SV=2	16902.4	16436.6	20057	15789.4	15320.4	18511.4	0.929727	0.00239538	0.934151	0.932091	0.92294	0.929727	0.00239538
O43865	S-adenosylhomocysteine hydrolase-like protein 1 OS=Homo sapiens OX=9606 GN=AHCYL1 PE=1 SV=2	21793.7	19040.2	23689.2	20641.6	17403.3	22052.6	0.930693	0.0184918	0.947136	0.914029	0.930914	0.930693	0.0184918
Q9UHI6	Probable ATP-dependent RNA helicase DDX20 OS=Homo sapiens OX=9606 GN=DDX20 PE=1 SV=2	16542.2	21518.9	13755.1	15060.3	20327.2	13099.3	0.935787	0.0379483	0.910417	0.944621	0.952323	0.935787	0.0379483
P13995	Bifunctional methylenetetrahydrofolate dehydrogenase/cyclohydrolase, mitochondrial OS=Homo sapiens OX=9606 GN=MTHFD2 PE=1 SV=2	33594.4	33576.2	31377	37976.5	35453.8	33190.5	1.08139	0.0801026	1.13044	1.05592	1.0578	1.08139	0.0801026
Q9H583	HEAT repeat-containing protein 1 OS=Homo sapiens OX=9606 GN=HEATR1 PE=1 SV=3	13699.3	13781.5	13214.1	12220.9	13547.7	13253.9	0.959376	0.356158	0.892082	0.983035	1.00301	0.959376	0.356158
P42345	Serine/threonine-protein kinase mTOR OS=Homo sapiens OX=9606 GN=MTOR PE=1 SV=1	6278	10692.2	6990.4	5122.1	9353	6666.3	0.881422	0.0970523	0.815881	0.87475	0.953636	0.881422	0.0970523
Q9NYL9	Tropomodulin-3 OS=Homo sapiens OX=9606 GN=TMOD3 PE=1 SV=1	19878.9	21756	20352.7	20169.7	21539.4	19901.5	0.994168	0.643876	1.01463	0.990044	0.977831	0.994168	0.643876
Q9NUQ9	CYFIP-related Rac1 interactor B OS=Homo sapiens OX=9606 GN=CYRIB PE=1 SV=1	28278.5	20916.3	24215	26881.2	20820.4	24269.8	0.982755	0.39873	0.950588	0.995415	1.00226	0.982755	0.39873
O14841	5-oxoprolinase OS=Homo sapiens OX=9606 GN=OPLAH PE=1 SV=3	8976.5	10892.2	7480.6	7992.1	10401.1	6941	0.924372	0.056177	0.890336	0.954913	0.927867	0.924372	0.056177
P53350	Serine/threonine-protein kinase PLK1 OS=Homo sapiens OX=9606 GN=PLK1 PE=1 SV=1	22727.9	17305.2	21942.6	21346.6	17821.5	20831.8	0.972812	0.442956	0.939224	1.02983	0.949377	0.972812	0.442956
P05387	60S acidic ribosomal protein P2 OS=Homo sapiens OX=9606 GN=RPLP2 PE=1 SV=1	51212.9	52924.8	38256.1	53584	54002.6	37899.6	1.01911	0.356263	1.0463	1.02036	0.990681	1.01911	0.356263
P04439	HLA class I histocompatibility antigen, A alpha chain OS=Homo sapiens OX=9606 GN=HLA-A PE=1 SV=2	15490.4	16111.5	15719.9	15423.9	16904	17731.4	1.05762	0.272373	0.995707	1.04919	1.12796	1.05762	0.272373
P78316	Nucleolar protein 14 OS=Homo sapiens OX=9606 GN=NOP14 PE=1 SV=3	28165.9	24362	27698.9	28113.6	25571.4	27127.9	1.00906	0.70833	0.998143	1.04964	0.979385	1.00906	0.70833
P31483	Nucleolysin TIA-1 isoform p40 OS=Homo sapiens OX=9606 GN=TIA1 PE=1 SV=3	15359.5	20756.2	22036.2	16066.4	21925.5	22276.6	1.03776	0.110973	1.04602	1.05633	1.01091	1.03776	0.110973
P07741	Adenine phosphoribosyltransferase OS=Homo sapiens OX=9606 GN=APRT PE=1 SV=2	25007.5	32350.1	23466.4	24341.5	30313.7	22048.6	0.95	0.0506872	0.973368	0.937051	0.939582	0.95	0.0506872
Q6XQN6	Nicotinate phosphoribosyltransferase OS=Homo sapiens OX=9606 GN=NAPRT PE=1 SV=2	10825.2	11862	12369.8	9873.4	10707.2	11679.8	0.919647	0.0236587	0.912076	0.902647	0.944219	0.919647	0.0236587
P25788	Proteasome subunit alpha type-3 OS=Homo sapiens OX=9606 GN=PSMA3 PE=1 SV=2	36862.8	43004.4	54489.3	36854.1	43625.9	54743.5	1.00629	0.282267	0.999764	1.01445	1.00467	1.00629	0.282267
Q07955	Serine/arginine-rich splicing factor 1 OS=Homo sapiens OX=9606 GN=SRSF1 PE=1 SV=2	60736.9	61120.6	58182.7	60255.9	61994	56974.9	0.995204	0.685535	0.992081	1.01429	0.979241	0.995204	0.685535
Q13616	Cullin-1 OS=Homo sapiens OX=9606 GN=CUL1 PE=1 SV=2	21944.2	19012.9	17122.7	21156.2	18093.3	16456.7	0.958943	0.00826177	0.964091	0.951633	0.961104	0.958943	0.00826177
Q9BVQ7	Spermatogenesis-associated protein 5-like protein 1 OS=Homo sapiens OX=9606 GN=SPATA5L1 PE=1 SV=2	10770.6	9187.6	10014.7	9674.4	8309.7	8852.4	0.895537	0.0033596	0.898223	0.904447	0.883941	0.895537	0.0033596
P62829	60S ribosomal protein L23 OS=Homo sapiens OX=9606 GN=RPL23 PE=1 SV=1	36435.2	35581.2	31816.3	36325.9	35277.6	30759	0.985079	0.249587	0.997	0.991467	0.966769	0.985079	0.249587
Q96QC0	Serine/threonine-protein phosphatase 1 regulatory subunit 10 OS=Homo sapiens OX=9606 GN=PPP1R10 PE=1 SV=1	24201.5	25695.1	26311	25536.9	27091.4	26116.1	1.03404	0.242209	1.05518	1.05434	0.992592	1.03404	0.242209
Q16539	Mitogen-activated protein kinase 14 OS=Homo sapiens OX=9606 GN=MAPK14 PE=1 SV=3	15452.5	16103.3	20573.4	14765.5	15046.4	18870.6	0.935714	0.0284403	0.955541	0.934367	0.917233	0.935714	0.0284403
P51858	Hepatoma-derived growth factor OS=Homo sapiens OX=9606 GN=HDGF PE=1 SV=1	33519.7	36354.8	42111.8	34980.7	39565.3	42602.6	1.04785	0.164253	1.04359	1.08831	1.01165	1.04785	0.164253
O00203	AP-3 complex subunit beta-1 OS=Homo sapiens OX=9606 GN=AP3B1 PE=1 SV=3	14662.8	14498.7	17065.7	14160.5	15164.8	16535.5	0.993539	0.828331	0.965743	1.04594	0.968932	0.993539	0.828331
Q96G46	tRNA-dihydrouridine(47) synthase [NAD(P)(+)]-like OS=Homo sapiens OX=9606 GN=DUS3L PE=1 SV=2	14866.7	18813.1	14856.5	11986.4	16953.6	13872.7	0.880399	0.0888502	0.806258	0.901159	0.93378	0.880399	0.0888502
P0DP25	Calmodulin-3 OS=Homo sapiens OX=9606 GN=CALM3 PE=1 SV=1	42762.7	38305.8	47194.1	46382.3	39531.1	46668.2	1.03516	0.331979	1.08464	1.03199	0.988857	1.03516	0.331979
Q8NBS9	Thioredoxin domain-containing protein 5 OS=Homo sapiens OX=9606 GN=TXNDC5 PE=1 SV=2	38879.5	32743.4	30942.6	35603.1	29487.9	29415.4	0.922316	0.034539	0.915729	0.900575	0.950644	0.922316	0.034539
P26373	60S ribosomal protein L13 OS=Homo sapiens OX=9606 GN=RPL13 PE=1 SV=4	56000.9	51972.7	56905.1	58924.2	53677.1	56855.3	1.02804	0.212265	1.0522	1.03279	0.999125	1.02804	0.212265
P82933	28S ribosomal protein S9, mitochondrial OS=Homo sapiens OX=9606 GN=MRPS9 PE=1 SV=2	18803.5	22372.4	22720.3	18265.8	22239.6	23072.2	0.993652	0.667415	0.971404	0.994064	1.01549	0.993652	0.667415
Q92879	CUGBP Elav-like family member 1 OS=Homo sapiens OX=9606 GN=CELF1 PE=1 SV=2	18736.7	24833.6	24091.3	18853.3	24104.1	23347.7	0.981994	0.275757	1.00622	0.970624	0.969134	0.981994	0.275757
Q9UKW4	Guanine nucleotide exchange factor VAV3 OS=Homo sapiens OX=9606 GN=VAV3 PE=1 SV=1	17526.4	14502.9	14563.6	16509	14112.2	14110.8	0.961307	0.0580451	0.94195	0.973061	0.968909	0.961307	0.0580451
Q12824	SWI/SNF-related matrix-associated actin-dependent regulator of chromatin subfamily B member 1 OS=Homo sapiens OX=9606 GN=SMARCB1 PE=1 SV=2	19251	11552.6	14210.5	19227.8	11082.5	14069.4	0.982724	0.285927	0.998795	0.959308	0.990071	0.982724	0.285927
O75410	Transforming acidic coiled-coil-containing protein 1 OS=Homo sapiens OX=9606 GN=TACC1 PE=1 SV=2	16640.2	19409.9	18055.8	15847	19341.9	18316.9	0.987763	0.575562	0.952332	0.996497	1.01446	0.987763	0.575562
Q9P2K5	Myelin expression factor 2 OS=Homo sapiens OX=9606 GN=MYEF2 PE=1 SV=3	18754.7	19525.3	19333.2	19876.3	21017.5	19590.2	1.04984	0.118656	1.0598	1.07642	1.01329	1.04984	0.118656
O75146	Huntingtin-interacting protein 1-related protein OS=Homo sapiens OX=9606 GN=HIP1R PE=1 SV=2	14029.8	18069.6	17391	13328	17730	16342.8	0.95697	0.0747371	0.949978	0.981206	0.939727	0.95697	0.0747371
Q15643	Thyroid receptor-interacting protein 11 OS=Homo sapiens OX=9606 GN=TRIP11 PE=1 SV=3	10299.8	8431.4	8091.1	9614.7	7982.7	7307.9	0.927823	0.0304673	0.933484	0.946782	0.903202	0.927823	0.0304673
O43719	HIV Tat-specific factor 1 OS=Homo sapiens OX=9606 GN=HTATSF1 PE=1 SV=1	31389.8	26258.5	32414.3	30923.4	25476.3	31901.1	0.97984	0.0527385	0.985142	0.970212	0.984167	0.97984	0.0527385
O43148	mRNA cap guanine-N7 methyltransferase OS=Homo sapiens OX=9606 GN=RNMT PE=1 SV=1	12628.9	18326.1	21528.6	12441.5	18412.1	25179	1.05314	0.45947	0.985161	1.00469	1.16956	1.05314	0.45947
Q9Y2W2	WW domain-binding protein 11 OS=Homo sapiens OX=9606 GN=WBP11 PE=1 SV=1	35886.9	27921.5	35655.3	34755.4	25758.5	34254	0.950567	0.0734919	0.96847	0.922533	0.960699	0.950567	0.0734919
Q14527	Helicase-like transcription factor OS=Homo sapiens OX=9606 GN=HLTF PE=1 SV=2	7882.3	14456.6	9635.1	6822.3	13862.5	9479.1	0.936078	0.217817	0.865521	0.958905	0.983809	0.936078	0.217817
Q8WVB6	Chromosome transmission fidelity protein 18 homolog OS=Homo sapiens OX=9606 GN=CHTF18 PE=1 SV=1	13545.8	14051.9	14843.8	12980.8	13373.4	13952.9	0.949995	0.0112727	0.95829	0.951715	0.939982	0.949995	0.0112727
Q96I99	Succinate--CoA ligase [GDP-forming] subunit beta, mitochondrial OS=Homo sapiens OX=9606 GN=SUCLG2 PE=1 SV=2	28072.7	26523.1	21289.7	26576.9	25414	20748.3	0.959823	0.038166	0.946717	0.958184	0.97457	0.959823	0.038166
P83916	Chromobox protein homolog 1 OS=Homo sapiens OX=9606 GN=CBX1 PE=1 SV=1	26768.1	23464.6	33014.5	29318.8	20753.3	27509.4	0.937664	0.518285	1.09529	0.884451	0.833252	0.937664	0.518285
P53602	Diphosphomevalonate decarboxylase OS=Homo sapiens OX=9606 GN=MVD PE=1 SV=1	11705.9	14608.6	13310	11237.3	15304.3	12804.6	0.989873	0.759349	0.959969	1.04762	0.962029	0.989873	0.759349
Q15648	Mediator of RNA polymerase II transcription subunit 1 OS=Homo sapiens OX=9606 GN=MED1 PE=1 SV=4	10771.7	11308.5	10480.8	10469.3	11570.5	10925	1.01249	0.6127	0.971926	1.02317	1.04238	1.01249	0.6127
Q5QNW6	Histone H2B type 2-F OS=Homo sapiens OX=9606 GN=H2BC18 PE=1 SV=3	290752	295129	273641	289191	296047	263949	0.98744	0.395003	0.994629	1.00311	0.964582	0.98744	0.395003
Q03701	CCAAT/enhancer-binding protein zeta OS=Homo sapiens OX=9606 GN=CEBPZ PE=1 SV=3	7758.5	12061.2	15865.8	7430.3	12688.8	15610.2	0.997874	0.946612	0.957698	1.05203	0.98389	0.997874	0.946612
P57737	Coronin-7 OS=Homo sapiens OX=9606 GN=CORO7 PE=1 SV=2	13368.8	14195.8	12402.2	12617.9	14223.2	11393.2	0.954802	0.208286	0.943832	1.00193	0.918643	0.954802	0.208286
P62316	Small nuclear ribonucleoprotein Sm D2 OS=Homo sapiens OX=9606 GN=SNRPD2 PE=1 SV=1	33996.1	31643.5	37294.4	43544.6	37869.3	43443.2	1.21416	0.0251212	1.28087	1.19675	1.16487	1.21416	0.0251212
Q9UJX3	Anaphase-promoting complex subunit 7 OS=Homo sapiens OX=9606 GN=ANAPC7 PE=1 SV=4	12595.5	18102.8	19720.6	12244.6	17309	19034.1	0.964493	0.0165757	0.972141	0.95615	0.965189	0.964493	0.0165757
P11498	Pyruvate carboxylase, mitochondrial OS=Homo sapiens OX=9606 GN=PC PE=1 SV=2	13697.3	11994.9	10860.6	12552.6	11907.2	10549.7	0.960164	0.221588	0.916429	0.992689	0.971374	0.960164	0.221588
Q9H4E7	Differentially expressed in FDCP 6 homolog OS=Homo sapiens OX=9606 GN=DEF6 PE=1 SV=1	20502.4	30907	24321	20621.1	32976.4	25671.7	1.04276	0.150483	1.00579	1.06696	1.05554	1.04276	0.150483
Q9Y314	Nitric oxide synthase-interacting protein OS=Homo sapiens OX=9606 GN=NOSIP PE=1 SV=1	17531.4	21671.5	21526.1	18668.3	20632.5	21248.2	1.00133	0.97175	1.06485	0.952057	0.98709	1.00133	0.97175
P08195	4F2 cell-surface antigen heavy chain OS=Homo sapiens OX=9606 GN=SLC3A2 PE=1 SV=3	18943.2	15487.2	12998.2	18353.9	15656.1	16383.6	1.08008	0.47165	0.968891	1.01091	1.26045	1.08008	0.47165
P09543	2',3'-cyclic-nucleotide 3'-phosphodiesterase OS=Homo sapiens OX=9606 GN=CNP PE=1 SV=2	19819.9	25223.8	20311.3	18390.9	25902.7	20661.4	0.990684	0.795406	0.927901	1.02692	1.01724	0.990684	0.795406
Q9BXB4	Oxysterol-binding protein-related protein 11 OS=Homo sapiens OX=9606 GN=OSBPL11 PE=1 SV=2	10476.8	13432.9	10655.4	10472.8	13507.8	10592.4	0.999761	0.949018	0.999618	1.00558	0.994088	0.999761	0.949018
P43897	Elongation factor Ts, mitochondrial OS=Homo sapiens OX=9606 GN=TSFM PE=1 SV=2	16176.3	19139.3	21398.7	16308.1	18435.1	21891.3	0.998125	0.92645	1.00815	0.963207	1.02302	0.998125	0.92645
P16989	Y-box-binding protein 3 OS=Homo sapiens OX=9606 GN=YBX3 PE=1 SV=4	6244.5	3604.8	3790.9	5912.4	3409.6	4153.9	0.996141	0.945296	0.946817	0.94585	1.09576	0.996141	0.945296
P14678	Small nuclear ribonucleoprotein-associated proteins B and B' OS=Homo sapiens OX=9606 GN=SNRPB PE=1 SV=2	4173.9	4029.8	1750.3	9537.7	12096.2	3722.5	2.47118	0.0318805	2.28508	3.00169	2.12678	2.47118	0.0318805
P20839	Inosine-5'-monophosphate dehydrogenase 1 OS=Homo sapiens OX=9606 GN=IMPDH1 PE=1 SV=2	13942.8	7246.4	9440.3	14188.4	7170.5	9470.4	1.00344	0.712466	1.01761	0.989526	1.00319	1.00344	0.712466
P45973	Chromobox protein homolog 5 OS=Homo sapiens OX=9606 GN=CBX5 PE=1 SV=1	35063.4	29544.6	30504.2	36378.2	33797.4	36389.2	1.12479	0.11276	1.0375	1.14395	1.19292	1.12479	0.11276
Q9NVA2	Septin-11 OS=Homo sapiens OX=9606 GN=SEPTIN11 PE=1 SV=3	7307.2	8884.1	8902.7	7392.9	8396.2	8347.2	0.964804	0.273811	1.01173	0.945082	0.937603	0.964804	0.273811
Q96SB4	SRSF protein kinase 1 OS=Homo sapiens OX=9606 GN=SRPK1 PE=1 SV=2	25565.8	24078.3	22730.4	25688.5	21644.6	22650.2	0.966732	0.430898	1.0048	0.898926	0.996472	0.966732	0.430898
P61604	10 kDa heat shock protein, mitochondrial OS=Homo sapiens OX=9606 GN=HSPE1 PE=1 SV=2	112830	136084	98471.8	116630	135100	97896.2	1.00687	0.659644	1.03368	0.992763	0.994155	1.00687	0.659644
P30040	Endoplasmic reticulum resident protein 29 OS=Homo sapiens OX=9606 GN=ERP29 PE=1 SV=4	30031.2	22806.5	25835.7	31028.7	24450.3	27348.5	1.05462	0.0408443	1.03322	1.07208	1.05855	1.05462	0.0408443
Q13427	Peptidyl-prolyl cis-trans isomerase G OS=Homo sapiens OX=9606 GN=PPIG PE=1 SV=2	26833.2	34745.6	35697	28860.2	37262	36880.5	1.06037	0.0474353	1.07554	1.07242	1.03315	1.06037	0.0474353
Q14232	Translation initiation factor eIF-2B subunit alpha OS=Homo sapiens OX=9606 GN=EIF2B1 PE=1 SV=1	20466.7	18801.1	16791.6	21053.7	18834.8	15656.7	0.987629	0.708237	1.02868	1.00179	0.932413	0.987629	0.708237
P18887	DNA repair protein XRCC1 OS=Homo sapiens OX=9606 GN=XRCC1 PE=1 SV=2	25628.4	18157.4	22717.4	24438	16941.5	21154.9	0.939269	0.0136181	0.953552	0.933036	0.93122	0.939269	0.0136181
O75131	Copine-3 OS=Homo sapiens OX=9606 GN=CPNE3 PE=1 SV=1	24645.5	24429.5	20358.1	25847.8	25950.6	22081	1.06523	0.0247348	1.04878	1.06226	1.08463	1.06523	0.0247348
Q00013	55 kDa erythrocyte membrane protein OS=Homo sapiens OX=9606 GN=MPP1 PE=1 SV=2	13004.9	11895.2	9862.7	13737.1	11839	9684.2	1.01116	0.6742	1.0563	0.995275	0.981902	1.01116	0.6742
P30050	60S ribosomal protein L12 OS=Homo sapiens OX=9606 GN=RPL12 PE=1 SV=1	48531.7	49231.6	44374.7	48404.4	46486.4	42174.8	0.964013	0.165126	0.997377	0.944239	0.950424	0.964013	0.165126
Q8N8A6	ATP-dependent RNA helicase DDX51 OS=Homo sapiens OX=9606 GN=DDX51 PE=1 SV=3	12750.1	16444.4	17950.1	11871.9	16299.4	17112	0.958538	0.141773	0.931122	0.991182	0.953309	0.958538	0.141773
Q7Z4V5	Hepatoma-derived growth factor-related protein 2 OS=Homo sapiens OX=9606 GN=HDGFL2 PE=1 SV=1	20965.4	27203.5	34377.8	22369.3	27585	33395	1.01747	0.592003	1.06696	1.01402	0.971412	1.01747	0.592003
P14324	Farnesyl pyrophosphate synthase OS=Homo sapiens OX=9606 GN=FDPS PE=1 SV=4	32559.8	33778.3	38380.5	31311.1	30327.7	35587.1	0.928904	0.0611513	0.961649	0.897846	0.927218	0.928904	0.0611513
Q96BP3	Peptidylprolyl isomerase domain and WD repeat-containing protein 1 OS=Homo sapiens OX=9606 GN=PPWD1 PE=1 SV=1	12091	16698.2	16615.7	11108.9	16396.3	15899.3	0.952526	0.122633	0.918774	0.98192	0.956884	0.952526	0.122633
Q99549	M-phase phosphoprotein 8 OS=Homo sapiens OX=9606 GN=MPHOSPH8 PE=1 SV=2	18154.1	18319.4	18825.8	18049.7	18032.1	19674.4	1.00788	0.716046	0.994249	0.984317	1.04508	1.00788	0.716046
Q9Y6D9	Mitotic spindle assembly checkpoint protein MAD1 OS=Homo sapiens OX=9606 GN=MAD1L1 PE=1 SV=2	11262.3	16538.4	13266	9294.8	13714.2	12629.4	0.86885	0.087583	0.825302	0.829234	0.952013	0.86885	0.087583
Q99700	Ataxin-2 OS=Homo sapiens OX=9606 GN=ATXN2 PE=1 SV=2	9414.2	12279.5	12132.3	9139.1	12503.8	13566.8	1.03576	0.497071	0.970778	1.01827	1.11824	1.03576	0.497071
Q15404	Ras suppressor protein 1 OS=Homo sapiens OX=9606 GN=RSU1 PE=1 SV=3	16198.2	20548.1	18633.9	15039.5	20468.9	18600	0.974265	0.37796	0.928467	0.996146	0.998181	0.974265	0.37796
P62841	40S ribosomal protein S15 OS=Homo sapiens OX=9606 GN=RPS15 PE=1 SV=2	26954	22876.4	32845.5	28674.2	26284.8	34848.5	1.09126	0.087207	1.06382	1.14899	1.06098	1.09126	0.087207
P62633	Cellular nucleic acid-binding protein OS=Homo sapiens OX=9606 GN=CNBP PE=1 SV=1	42064.9	39947.3	30005	46193.1	37389.1	29006.8	1.00028	0.996058	1.09814	0.935961	0.966732	1.00028	0.996058
Q8IZ83	Aldehyde dehydrogenase family 16 member A1 OS=Homo sapiens OX=9606 GN=ALDH16A1 PE=1 SV=2	21335.1	20453.3	19290.9	19074.5	18501.9	18059.6	0.911603	0.0198903	0.894043	0.904592	0.936172	0.911603	0.0198903
P31350	Ribonucleoside-diphosphate reductase subunit M2 OS=Homo sapiens OX=9606 GN=RRM2 PE=1 SV=1	25895	22202.1	26260.2	21978.5	20081.9	22751	0.873209	0.0164254	0.848755	0.904505	0.866368	0.873209	0.0164254
P28070	Proteasome subunit beta type-4 OS=Homo sapiens OX=9606 GN=PSMB4 PE=1 SV=4	26559.5	21675.4	20681	26634.8	22022.8	20095.3	0.996847	0.832826	1.00284	1.01603	0.971679	0.996847	0.832826
Q99848	Probable rRNA-processing protein EBP2 OS=Homo sapiens OX=9606 GN=EBNA1BP2 PE=1 SV=2	35476.6	40525.8	37298.7	34995.1	38656.9	36559.4	0.973497	0.117179	0.986428	0.953884	0.980179	0.973497	0.117179
O60547	GDP-mannose 4,6 dehydratase OS=Homo sapiens OX=9606 GN=GMDS PE=1 SV=1	26022.6	22335	17729.1	25742.2	21323.7	17461.9	0.976292	0.160628	0.989225	0.954721	0.984929	0.976292	0.160628
Q66K74	Microtubule-associated protein 1S OS=Homo sapiens OX=9606 GN=MAP1S PE=1 SV=2	10138.9	12099.2	11463.1	9058.5	11162.3	10888.8	0.921968	0.0409782	0.89344	0.922565	0.9499	0.921968	0.0409782
Q14160	Protein scribble homolog OS=Homo sapiens OX=9606 GN=SCRIB PE=1 SV=4	14687.2	10887.8	8706.5	11968.5	10941.7	9904.5	0.985814	0.893494	0.814893	1.00495	1.1376	0.985814	0.893494
Q86Y56	Dynein axonemal assembly factor 5 OS=Homo sapiens OX=9606 GN=DNAAF5 PE=1 SV=4	15562.9	17820.1	10204.8	13568.1	18424.2	9067.8	0.931435	0.314264	0.871823	1.0339	0.888582	0.931435	0.314264
P10644	cAMP-dependent protein kinase type I-alpha regulatory subunit OS=Homo sapiens OX=9606 GN=PRKAR1A PE=1 SV=1	34607.9	31097.5	33488.3	36092.7	33265	34342.8	1.04604	0.0698454	1.0429	1.0697	1.02552	1.04604	0.0698454
P62249	40S ribosomal protein S16 OS=Homo sapiens OX=9606 GN=RPS16 PE=1 SV=2	43497.7	50442.1	44883.5	44132.8	49187	42579.5	0.979462	0.395884	1.0146	0.975118	0.948667	0.979462	0.395884
Q14019	Coactosin-like protein OS=Homo sapiens OX=9606 GN=COTL1 PE=1 SV=3	45436.4	41922.8	55100.4	45700	39768.5	52155.2	0.966988	0.231186	1.0058	0.948613	0.946548	0.966988	0.231186
O00505	Importin subunit alpha-4 OS=Homo sapiens OX=9606 GN=KPNA3 PE=1 SV=2	17225.5	24700.6	15663.3	15955.9	25898.3	14930.6	0.976002	0.583753	0.926295	1.04849	0.953222	0.976002	0.583753
Q9BZE4	GTP-binding protein 4 OS=Homo sapiens OX=9606 GN=GTPBP4 PE=1 SV=3	19661.3	25744.3	25089.3	20157.8	27111	24016.8	1.01186	0.717285	1.02525	1.05309	0.957253	1.01186	0.717285
O75312	Zinc finger protein ZPR1 OS=Homo sapiens OX=9606 GN=ZPR1 PE=1 SV=1	28103.7	27641.2	25777.1	27147.2	24579.5	25627.4	0.949797	0.250544	0.965965	0.889234	0.994193	0.949797	0.250544
O60313	Dynamin-like 120 kDa protein, mitochondrial OS=Homo sapiens OX=9606 GN=OPA1 PE=1 SV=3	17294.5	19718.5	7715.5	15088.3	18811.1	9067.5	1.00055	0.995707	0.872433	0.953982	1.17523	1.00055	0.995707
Q9UIA9	Exportin-7 OS=Homo sapiens OX=9606 GN=XPO7 PE=1 SV=3	15711.1	17465.1	16354.5	14493.5	16610	15937	0.949337	0.0778422	0.922501	0.95104	0.974472	0.949337	0.0778422
O60869	Endothelial differentiation-related factor 1 OS=Homo sapiens OX=9606 GN=EDF1 PE=1 SV=1	37219.6	30796.2	35651.6	39638.1	31270.4	34618.5	1.01713	0.59234	1.06498	1.0154	0.971022	1.01713	0.59234
Q6L8Q7	2',5'-phosphodiesterase 12 OS=Homo sapiens OX=9606 GN=PDE12 PE=1 SV=2	10989.4	11192	15303	10199.9	10645.4	14222.6	0.93624	0.0134479	0.928158	0.951162	0.929399	0.93624	0.0134479
Q9NVN8	Guanine nucleotide-binding protein-like 3-like protein OS=Homo sapiens OX=9606 GN=GNL3L PE=1 SV=1	16875.6	22017.5	22761.4	16424.1	22302.6	21385.6	0.97525	0.363567	0.973245	1.01295	0.939556	0.97525	0.363567
Q9ULC4	Malignant T-cell-amplified sequence 1 OS=Homo sapiens OX=9606 GN=MCTS1 PE=1 SV=1	25546.2	21071.6	24172.2	26015.6	23429.6	24519.6	1.04822	0.269406	1.01837	1.1119	1.01437	1.04822	0.269406
Q9Y4C8	Probable RNA-binding protein 19 OS=Homo sapiens OX=9606 GN=RBM19 PE=1 SV=3	20223	15765.1	23369.3	19821	16365.6	25172.9	1.0318	0.376514	0.980122	1.03809	1.07718	1.0318	0.376514
P16401	Histone H1.5 OS=Homo sapiens OX=9606 GN=H1-5 PE=1 SV=3	24271.7	27859.4	38216.7	23500.1	27792	38109.1	0.987658	0.332117	0.96821	0.997581	0.997184	0.987658	0.332117
Q15287	RNA-binding protein with serine-rich domain 1 OS=Homo sapiens OX=9606 GN=RNPS1 PE=1 SV=1	29797	36359.9	29790.6	30563.1	35133.5	29557.9	0.994723	0.788068	1.02571	0.966271	0.992189	0.994723	0.788068
O94855	Protein transport protein Sec24D OS=Homo sapiens OX=9606 GN=SEC24D PE=1 SV=2	17009.8	11277.5	10346.5	15500.8	12750.2	10227	1.01011	0.889397	0.911286	1.13059	0.98845	1.01011	0.889397
Q9H4L7	SWI/SNF-related matrix-associated actin-dependent regulator of chromatin subfamily A containing DEAD/H box 1 OS=Homo sapiens OX=9606 GN=SMARCAD1 PE=1 SV=2	17813.5	17589.6	16302.8	17463.5	18080.1	15774.1	0.991936	0.703249	0.980352	1.02789	0.96757	0.991936	0.703249
Q4LE39	AT-rich interactive domain-containing protein 4B OS=Homo sapiens OX=9606 GN=ARID4B PE=1 SV=2	16727.3	14502	20846.4	17270.8	14491.8	20195.3	1.00019	0.992888	1.03249	0.999297	0.968767	1.00019	0.992888
P62714	Serine/threonine-protein phosphatase 2A catalytic subunit beta isoform OS=Homo sapiens OX=9606 GN=PPP2CB PE=1 SV=1	1317.3	802.6	1093.8	1140	850.5	1236.4	1.01849	0.837183	0.865407	1.05968	1.13037	1.01849	0.837183
P68036	Ubiquitin-conjugating enzyme E2 L3 OS=Homo sapiens OX=9606 GN=UBE2L3 PE=1 SV=1	16960	13915.1	17209.2	18050.4	14957.1	15997.3	1.02292	0.672604	1.06429	1.07488	0.929578	1.02292	0.672604
Q96T76	MMS19 nucleotide excision repair protein homolog OS=Homo sapiens OX=9606 GN=MMS19 PE=1 SV=2	10054.5	9201.3	6458.4	8697.2	7910.2	5791.9	0.87383	0.00833	0.865006	0.859683	0.896801	0.87383	0.00833
Q96KB5	Lymphokine-activated killer T-cell-originated protein kinase OS=Homo sapiens OX=9606 GN=PBK PE=1 SV=3	34062.7	36274.5	30096.9	33452.9	33371	28976	0.954937	0.133536	0.982098	0.919958	0.962757	0.954937	0.133536
Q9NQG5	Regulation of nuclear pre-mRNA domain-containing protein 1B OS=Homo sapiens OX=9606 GN=RPRD1B PE=1 SV=1	23522.5	21333.5	19402.8	24406.9	22839.6	18854.5	1.02665	0.455954	1.0376	1.0706	0.971741	1.02665	0.455954
P23743	Diacylglycerol kinase alpha OS=Homo sapiens OX=9606 GN=DGKA PE=1 SV=3	16313.1	22177.3	21659.1	15484.1	20938.6	20948.7	0.953509	0.021918	0.949182	0.944146	0.967201	0.953509	0.021918
P46926	Glucosamine-6-phosphate isomerase 1 OS=Homo sapiens OX=9606 GN=GNPDA1 PE=1 SV=1	17280.1	20316	20407.6	15828.1	19685	18890.7	0.936861	0.0605271	0.915973	0.968941	0.92567	0.936861	0.0605271
Q15102	Platelet-activating factor acetylhydrolase IB subunit alpha1 OS=Homo sapiens OX=9606 GN=PAFAH1B3 PE=1 SV=1	20883.2	21633.9	15853.1	19239.2	20560.1	15450.5	0.948749	0.0797929	0.921276	0.950365	0.974604	0.948749	0.0797929
Q9H9B4	Sideroflexin-1 OS=Homo sapiens OX=9606 GN=SFXN1 PE=1 SV=4	19418.1	20549.4	17460.4	19384.5	21111.1	20189.5	1.06064	0.338159	0.99827	1.02733	1.1563	1.06064	0.338159
P55209	Nucleosome assembly protein 1-like 1 OS=Homo sapiens OX=9606 GN=NAP1L1 PE=1 SV=1	36704.7	38352.9	33955.3	39760.5	39007.3	33482.4	1.0288	0.42083	1.08325	1.01706	0.986073	1.0288	0.42083
P13929	Beta-enolase OS=Homo sapiens OX=9606 GN=ENO3 PE=1 SV=5	10546.4	7600.7	2971.4	5802.6	1138.2	2997.3	0.569554	0.224946	0.550197	0.149749	1.00872	0.569554	0.224946
P49841	Glycogen synthase kinase-3 beta OS=Homo sapiens OX=9606 GN=GSK3B PE=1 SV=2	14859.2	17500.2	21331.1	14072.3	17116.6	19956.2	0.953556	0.0673442	0.947043	0.97808	0.935545	0.953556	0.0673442
Q13242	Serine/arginine-rich splicing factor 9 OS=Homo sapiens OX=9606 GN=SRSF9 PE=1 SV=1	35805.1	35319.2	32276.5	37164.3	32961.9	31862.7	0.986133	0.691455	1.03796	0.933257	0.98718	0.986133	0.691455
P54819	Adenylate kinase 2, mitochondrial OS=Homo sapiens OX=9606 GN=AK2 PE=1 SV=2	16185.5	15878.1	14711.5	16396.6	16713.3	15307	1.03537	0.0942116	1.01304	1.0526	1.04048	1.03537	0.0942116
P07384	Calpain-1 catalytic subunit OS=Homo sapiens OX=9606 GN=CAPN1 PE=1 SV=1	15982.7	18824	19500.1	16284.8	19246.2	18600	0.998391	0.949029	1.0189	1.02243	0.953841	0.998391	0.949029
Q13043	Serine/threonine-protein kinase 4 OS=Homo sapiens OX=9606 GN=STK4 PE=1 SV=2	15278.6	16965.8	15804.7	13151.8	15623.6	14565.1	0.901085	0.0390591	0.860799	0.920888	0.921568	0.901085	0.0390591
P49821	NADH dehydrogenase [ubiquinone] flavoprotein 1, mitochondrial OS=Homo sapiens OX=9606 GN=NDUFV1 PE=1 SV=4	16614.3	19027.9	23399.3	15257.1	18001.8	22353.6	0.939899	0.032559	0.918311	0.946074	0.955311	0.939899	0.032559
P47755	F-actin-capping protein subunit alpha-2 OS=Homo sapiens OX=9606 GN=CAPZA2 PE=1 SV=3	12025.1	13467.1	8270.9	12098.8	13406.4	8437.3	1.00725	0.416444	1.00613	0.995493	1.02012	1.00725	0.416444
Q9ULA0	Aspartyl aminopeptidase OS=Homo sapiens OX=9606 GN=DNPEP PE=1 SV=2	11354.6	7813.4	9923.7	11258.3	7515.3	10432.8	1.00156	0.958213	0.991519	0.961848	1.0513	1.00156	0.958213
Q15631	Translin OS=Homo sapiens OX=9606 GN=TSN PE=1 SV=1	26909.5	34467	39540.8	26611.1	33145.1	38085.3	0.971249	0.0829792	0.988911	0.961647	0.96319	0.971249	0.0829792
Q9Y6Y8	SEC23-interacting protein OS=Homo sapiens OX=9606 GN=SEC23IP PE=1 SV=1	14930.2	26414.9	15195.2	14277.5	22836.8	15195.4	0.94028	0.273284	0.956283	0.864542	1.00001	0.94028	0.273284
Q6NXE6	Armadillo repeat-containing protein 6 OS=Homo sapiens OX=9606 GN=ARMC6 PE=1 SV=2	13598	16297.8	21018	11808.4	15114.3	19261.3	0.904065	0.0338542	0.868392	0.927383	0.916419	0.904065	0.0338542
O43488	Aflatoxin B1 aldehyde reductase member 2 OS=Homo sapiens OX=9606 GN=AKR7A2 PE=1 SV=3	20503.6	23705.3	20985	21281.2	25841.7	21370.5	1.04881	0.150307	1.03793	1.09012	1.01837	1.04881	0.150307
P04632	Calpain small subunit 1 OS=Homo sapiens OX=9606 GN=CAPNS1 PE=1 SV=1	11723.3	8885	9902.7	11273.1	9332	9565.9	0.992632	0.822388	0.961598	1.05031	0.965989	0.992632	0.822388
P62993	Growth factor receptor-bound protein 2 OS=Homo sapiens OX=9606 GN=GRB2 PE=1 SV=1	30551.7	35462.5	29515.3	29140.4	33709.4	28480.9	0.956442	0.00986101	0.953806	0.950565	0.964954	0.956442	0.00986101
Q16698	2,4-dienoyl-CoA reductase [(3E)-enoyl-CoA-producing], mitochondrial OS=Homo sapiens OX=9606 GN=DECR1 PE=1 SV=1	19050.7	14429.3	18864.6	18789.7	14777.5	19197.9	1.00937	0.506846	0.9863	1.02413	1.01767	1.00937	0.506846
Q9GZS3	WD repeat-containing protein 61 OS=Homo sapiens OX=9606 GN=WDR61 PE=1 SV=1	17484.9	19984.2	14150.2	18161.6	19583.4	14131.6	1.00578	0.770546	1.0387	0.979944	0.998686	1.00578	0.770546
Q15022	Polycomb protein SUZ12 OS=Homo sapiens OX=9606 GN=SUZ12 PE=1 SV=3	10874.1	6838.6	9523.1	10603	7023.7	8868.7	0.977806	0.506857	0.975069	1.02707	0.931283	0.977806	0.506857
Q7Z2Z2	Elongation factor-like GTPase 1 OS=Homo sapiens OX=9606 GN=EFL1 PE=1 SV=2	13112	15407.9	15957.2	13165.5	14238	15562.1	0.967797	0.302509	1.00408	0.924071	0.97524	0.967797	0.302509
Q14671	Pumilio homolog 1 OS=Homo sapiens OX=9606 GN=PUM1 PE=1 SV=3	16085.4	12816.2	24462.6	14649.5	11745.1	22694.7	0.918296	0.00371697	0.910733	0.916426	0.92773	0.918296	0.00371697
P48449	Lanosterol synthase OS=Homo sapiens OX=9606 GN=LSS PE=1 SV=1	16857.3	17126.1	15627.4	15266.4	17587.9	15283.3	0.97019	0.486714	0.905625	1.02696	0.977981	0.97019	0.486714
O75822	Eukaryotic translation initiation factor 3 subunit J OS=Homo sapiens OX=9606 GN=EIF3J PE=1 SV=2	26652.4	16954	17363.5	27337.4	16746	16691.5	0.991577	0.696383	1.0257	0.987732	0.961298	0.991577	0.696383
Q9UJA5	tRNA (adenine(58)-N(1))-methyltransferase non-catalytic subunit TRM6 OS=Homo sapiens OX=9606 GN=TRMT6 PE=1 SV=1	19858.8	22874.9	21801.5	18762.8	22334.2	21123.1	0.963352	0.0613244	0.94481	0.976363	0.968883	0.963352	0.0613244
P51649	Succinate-semialdehyde dehydrogenase, mitochondrial OS=Homo sapiens OX=9606 GN=ALDH5A1 PE=1 SV=2	20039.2	20653.6	11671.7	18358.9	18557.6	11581.7	0.935652	0.154804	0.916149	0.898516	0.992289	0.935652	0.154804
P36542	ATP synthase subunit gamma, mitochondrial OS=Homo sapiens OX=9606 GN=ATP5F1C PE=1 SV=1	28643.5	26617.8	28088.6	32479.8	31739.5	31312.9	1.14705	0.0242966	1.13393	1.19242	1.11479	1.14705	0.0242966
Q76FK4	Nucleolar protein 8 OS=Homo sapiens OX=9606 GN=NOL8 PE=1 SV=1	14458.7	16452.8	13053.2	13812.7	17395.1	13655	1.01957	0.606099	0.955321	1.05727	1.0461	1.01957	0.606099
Q8NBX0	Saccharopine dehydrogenase-like oxidoreductase OS=Homo sapiens OX=9606 GN=SCCPDH PE=1 SV=1	7775.5	10423.7	10234.5	7279.6	9920.7	9894.6	0.951585	0.0316499	0.936223	0.951745	0.966789	0.951585	0.0316499
Q8N806	Putative E3 ubiquitin-protein ligase UBR7 OS=Homo sapiens OX=9606 GN=UBR7 PE=1 SV=2	19822.9	20950.8	19764.6	20634.5	20733.6	19449.9	1.00488	0.81257	1.04094	0.989633	0.984078	1.00488	0.81257
Q9NRZ9	Lymphoid-specific helicase OS=Homo sapiens OX=9606 GN=HELLS PE=1 SV=1	21839.4	20242.5	22944.3	20852.5	19706.8	21397.8	0.953648	0.0594138	0.954811	0.973536	0.932598	0.953648	0.0594138
O43809	Cleavage and polyadenylation specificity factor subunit 5 OS=Homo sapiens OX=9606 GN=NUDT21 PE=1 SV=1	31005.9	31609.7	24960.6	29495.6	28942.8	24661.9	0.951651	0.146819	0.95129	0.91563	0.988033	0.951651	0.146819
Q9NR31	GTP-binding protein SAR1a OS=Homo sapiens OX=9606 GN=SAR1A PE=1 SV=1	11603.8	10411.1	12473.3	12521.9	11235.8	12534.4	1.05441	0.159048	1.07912	1.07921	1.0049	1.05441	0.159048
P41567	Eukaryotic translation initiation factor 1 OS=Homo sapiens OX=9606 GN=EIF1 PE=1 SV=1	15169.7	16923.1	18984.7	16405.5	18341.6	19073.3	1.05665	0.161203	1.08147	1.08382	1.00467	1.05665	0.161203
Q9Y5P4	Ceramide transfer protein OS=Homo sapiens OX=9606 GN=CERT1 PE=1 SV=1	15913	16034.8	15307.7	16178.3	17856.8	15365.8	1.0447	0.326239	1.01667	1.11363	1.0038	1.0447	0.326239
Q12986	Transcriptional repressor NF-X1 OS=Homo sapiens OX=9606 GN=NFX1 PE=1 SV=2	7698.1	5961.8	5442	7535.3	5645.1	5282.4	0.965468	0.0692097	0.978852	0.946878	0.970673	0.965468	0.0692097
Q8WUX9	Charged multivesicular body protein 7 OS=Homo sapiens OX=9606 GN=CHMP7 PE=1 SV=1	12307.8	7792.7	8483.6	12014.8	7050.1	8347.8	0.954964	0.216183	0.976194	0.904706	0.983993	0.954964	0.216183
Q8N7H5	RNA polymerase II-associated factor 1 homolog OS=Homo sapiens OX=9606 GN=PAF1 PE=1 SV=2	19895.3	19793.1	22546.8	19967.8	18911.7	21676.8	0.973509	0.222775	1.00364	0.955469	0.961414	0.973509	0.222775
Q96S59	Ran-binding protein 9 OS=Homo sapiens OX=9606 GN=RANBP9 PE=1 SV=1	11721.9	11100.6	7554.3	11207.7	11034.4	7110.4	0.963803	0.147828	0.956133	0.994036	0.941239	0.963803	0.147828
P62280	40S ribosomal protein S11 OS=Homo sapiens OX=9606 GN=RPS11 PE=1 SV=3	33157.3	33973.8	42843.5	33542.4	35385.1	41641.6	1.00837	0.718339	1.01161	1.04154	0.971947	1.00837	0.718339
O95453	Poly(A)-specific ribonuclease PARN OS=Homo sapiens OX=9606 GN=PARN PE=1 SV=1	22996.8	23295.4	29552.5	23057.7	20667.3	28867.5	0.955551	0.33172	1.00265	0.887184	0.976821	0.955551	0.33172
P63162	Small nuclear ribonucleoprotein-associated protein N OS=Homo sapiens OX=9606 GN=SNRPN PE=1 SV=1	45512	49509.7	37376.2	44821.1	46166.3	37779.3	0.976025	0.407194	0.984819	0.93247	1.01078	0.976025	0.407194
O95456	Proteasome assembly chaperone 1 OS=Homo sapiens OX=9606 GN=PSMG1 PE=1 SV=1	16809.8	17049.8	16703.9	17592.5	16691.2	16341.7	1.00128	0.959993	1.04656	0.978967	0.978316	1.00128	0.959993
Q99575	Ribonucleases P/MRP protein subunit POP1 OS=Homo sapiens OX=9606 GN=POP1 PE=1 SV=2	15658.3	12193.6	13941.6	14511.9	11342.7	14238.2	0.959426	0.320058	0.926786	0.930217	1.02127	0.959426	0.320058
Q13131	5'-AMP-activated protein kinase catalytic subunit alpha-1 OS=Homo sapiens OX=9606 GN=PRKAA1 PE=1 SV=4	12313.4	14158.5	10923.2	12345.3	14987.2	11822.6	1.04782	0.180384	1.00259	1.05853	1.08234	1.04782	0.180384
Q8TD19	Serine/threonine-protein kinase Nek9 OS=Homo sapiens OX=9606 GN=NEK9 PE=1 SV=2	14601.8	15199.7	13592	14176.3	15855.6	13401.2	0.999991	0.999724	0.97086	1.04315	0.985962	0.999991	0.999724
Q9HB07	MYG1 exonuclease OS=Homo sapiens OX=9606 GN=MYG1 PE=1 SV=3	15630.8	16398.9	18944.7	17391.3	16899.9	19443.7	1.05651	0.181909	1.11263	1.03055	1.02634	1.05651	0.181909
Q16778	Histone H2B type 2-E OS=Homo sapiens OX=9606 GN=H2BC21 PE=1 SV=3	15118.9	18344.3	23300.9	15743.7	18380.8	18792.3	0.94994	0.5618	1.04133	1.00199	0.806505	0.94994	0.5618
Q9Y5L0	Transportin-3 OS=Homo sapiens OX=9606 GN=TNPO3 PE=1 SV=3	14492.5	13995.7	9169.1	14039.2	12885.3	8857	0.951782	0.0904649	0.968722	0.920661	0.965962	0.951782	0.0904649
P49005	DNA polymerase delta subunit 2 OS=Homo sapiens OX=9606 GN=POLD2 PE=1 SV=1	7983	11493	10910.8	7597	11354.6	10506.1	0.967504	0.0939373	0.951647	0.987958	0.962908	0.967504	0.0939373
P13984	General transcription factor IIF subunit 2 OS=Homo sapiens OX=9606 GN=GTF2F2 PE=1 SV=2	23908	22893.5	20929.5	24267.6	23889.2	20377.1	1.01071	0.650222	1.01504	1.04349	0.973607	1.01071	0.650222
P32455	Guanylate-binding protein 1 OS=Homo sapiens OX=9606 GN=GBP1 PE=1 SV=2	13816.6	14471.5	16493.6	13942	14412.6	17149	1.01491	0.369373	1.00908	0.99593	1.03974	1.01491	0.369373
Q96CW1	AP-2 complex subunit mu OS=Homo sapiens OX=9606 GN=AP2M1 PE=1 SV=2	25077.5	26245.3	26610.5	26749	27760.9	25666.2	1.02964	0.459981	1.06665	1.05775	0.964514	1.02964	0.459981
Q02241	Kinesin-like protein KIF23 OS=Homo sapiens OX=9606 GN=KIF23 PE=1 SV=3	13503.5	15002.9	16718.3	12215.3	14632.8	15205.1	0.929807	0.0913302	0.904603	0.975331	0.909488	0.929807	0.0913302
P40937	Replication factor C subunit 5 OS=Homo sapiens OX=9606 GN=RFC5 PE=1 SV=1	23161.7	18301.3	22483.7	22807.4	18014.1	22377.3	0.988093	0.0800996	0.984703	0.984307	0.995268	0.988093	0.0800996
Q4G176	Malonate--CoA ligase ACSF3, mitochondrial OS=Homo sapiens OX=9606 GN=ACSF3 PE=1 SV=3	20426	24969.4	26434.8	20187.7	24152.1	25786.2	0.977022	0.064388	0.988333	0.967268	0.975464	0.977022	0.064388
Q6JBY9	CapZ-interacting protein OS=Homo sapiens OX=9606 GN=RCSD1 PE=1 SV=1	23680.3	22613.7	18831.4	23226.1	21289.2	18038.8	0.960053	0.0729179	0.980819	0.941429	0.957911	0.960053	0.0729179
Q8TDX7	Serine/threonine-protein kinase Nek7 OS=Homo sapiens OX=9606 GN=NEK7 PE=1 SV=1	19454.6	21684.6	22956.7	19326	20884.4	23029	0.986546	0.380579	0.99339	0.963098	1.00315	0.986546	0.380579
Q49A26	Putative oxidoreductase GLYR1 OS=Homo sapiens OX=9606 GN=GLYR1 PE=1 SV=4	7739.6	10373.4	13680.3	7326.9	12013.3	13528	1.03121	0.676704	0.946677	1.15809	0.988867	1.03121	0.676704
P78417	Glutathione S-transferase omega-1 OS=Homo sapiens OX=9606 GN=GSTO1 PE=1 SV=2	44331.6	49444.4	44070.7	44245.4	50090.1	44302.6	1.00546	0.334759	0.998056	1.01306	1.00526	1.00546	0.334759
P22061	Protein-L-isoaspartate(D-aspartate) O-methyltransferase OS=Homo sapiens OX=9606 GN=PCMT1 PE=1 SV=4	20204	19267.7	21219.4	19837.3	19520.8	21060.4	0.995831	0.694346	0.98185	1.01314	0.992507	0.995831	0.694346
Q9HAV7	GrpE protein homolog 1, mitochondrial OS=Homo sapiens OX=9606 GN=GRPEL1 PE=1 SV=2	35105.4	28396.7	35703.3	35599.6	28283.5	34608.4	0.993142	0.650386	1.01408	0.996014	0.969333	0.993142	0.650386
Q9UNF1	Melanoma-associated antigen D2 OS=Homo sapiens OX=9606 GN=MAGED2 PE=1 SV=2	15134.2	20174	22997.4	14557.6	19698.9	22249.9	0.968616	0.017743	0.961901	0.97645	0.967496	0.968616	0.017743
O95816	BAG family molecular chaperone regulator 2 OS=Homo sapiens OX=9606 GN=BAG2 PE=1 SV=1	26977.9	27968.6	24296.5	29741.4	29625.7	25974.8	1.07692	0.0276763	1.10244	1.05925	1.06908	1.07692	0.0276763
P25490	Transcriptional repressor protein YY1 OS=Homo sapiens OX=9606 GN=YY1 PE=1 SV=2	16320.8	23124.9	24997.2	17082.1	22849.3	24292.9	1.00218	0.932177	1.04665	0.988082	0.971825	1.00218	0.932177
P35232	Prohibitin OS=Homo sapiens OX=9606 GN=PHB PE=1 SV=1	30022.3	28145.4	31471.8	28401.3	27522	35006	1.01205	0.835062	0.946007	0.977851	1.1123	1.01205	0.835062
Q96CN7	Isochorismatase domain-containing protein 1 OS=Homo sapiens OX=9606 GN=ISOC1 PE=1 SV=3	14714.9	18209.7	14374	13726.4	17261.5	13730.6	0.94533	0.0142631	0.932823	0.947929	0.955239	0.94533	0.0142631
P24666	Low molecular weight phosphotyrosine protein phosphatase OS=Homo sapiens OX=9606 GN=ACP1 PE=1 SV=3	21589.1	22724	24504.4	21350	22467.3	24534.1	0.992947	0.230033	0.988925	0.988704	1.00121	0.992947	0.230033
P62244	40S ribosomal protein S15a OS=Homo sapiens OX=9606 GN=RPS15A PE=1 SV=2	37921.4	35717.4	40113.6	45237.5	40896.5	40251.4	1.11379	0.183458	1.19293	1.145	1.00344	1.11379	0.183458
Q96BY6	Dedicator of cytokinesis protein 10 OS=Homo sapiens OX=9606 GN=DOCK10 PE=1 SV=3	10727.7	14477.2	18607.7	10297.5	13699.3	18320.9	0.963584	0.0831754	0.959898	0.946267	0.984587	0.963584	0.0831754
Q96S55	ATPase WRNIP1 OS=Homo sapiens OX=9606 GN=WRNIP1 PE=1 SV=2	16080.2	19396	17478.3	15864.6	18238.6	16796.5	0.962637	0.107894	0.986592	0.940328	0.960992	0.962637	0.107894
Q9UL46	Proteasome activator complex subunit 2 OS=Homo sapiens OX=9606 GN=PSME2 PE=1 SV=4	43733.7	34466.6	34808.9	42651.5	33795.8	34980.3	0.986905	0.288228	0.975255	0.980538	1.00492	0.986905	0.288228
Q9HCC0	Methylcrotonoyl-CoA carboxylase beta chain, mitochondrial OS=Homo sapiens OX=9606 GN=MCCC2 PE=1 SV=1	14938.9	20572.6	15376.7	14809.1	19699.9	14996.9	0.97473	0.122008	0.991311	0.957579	0.9753	0.97473	0.122008
P61106	Ras-related protein Rab-14 OS=Homo sapiens OX=9606 GN=RAB14 PE=1 SV=4	12464	17681.5	11045.8	13333.4	18583	12899.9	1.0962	0.117419	1.06975	1.05099	1.16786	1.0962	0.117419
P52756	RNA-binding protein 5 OS=Homo sapiens OX=9606 GN=RBM5 PE=1 SV=2	15995.7	15490.9	10871.1	16190.1	15465.2	10460.9	0.99092	0.603637	1.01215	0.998341	0.962267	0.99092	0.603637
Q9NQ48	Leucine zipper transcription factor-like protein 1 OS=Homo sapiens OX=9606 GN=LZTFL1 PE=1 SV=1	20277	16956.8	23055	21060.1	17237.3	22867.9	1.01568	0.365219	1.03862	1.01654	0.991885	1.01568	0.365219
Q01085	Nucleolysin TIAR OS=Homo sapiens OX=9606 GN=TIAL1 PE=1 SV=1	12086.5	15786.1	13747.4	11532.3	15730.9	14070.1	0.991375	0.710646	0.954147	0.996503	1.02347	0.991375	0.710646
O00629	Importin subunit alpha-3 OS=Homo sapiens OX=9606 GN=KPNA4 PE=1 SV=1	4818	4442.2	2855	4456.5	4714.3	2891.2	0.999634	0.993509	0.924969	1.06125	1.01268	0.999634	0.993509
Q12834	Cell division cycle protein 20 homolog OS=Homo sapiens OX=9606 GN=CDC20 PE=1 SV=2	9656.8	8235.3	7312.6	9062.1	7770.4	6934.5	0.94342	0.00253173	0.938416	0.943548	0.948295	0.94342	0.00253173
O75489	NADH dehydrogenase [ubiquinone] iron-sulfur protein 3, mitochondrial OS=Homo sapiens OX=9606 GN=NDUFS3 PE=1 SV=1	20771.4	12487.3	21260.7	19900.2	12573.6	21857.6	0.997681	0.921165	0.958058	1.00691	1.02808	0.997681	0.921165
Q9Y5A9	YTH domain-containing family protein 2 OS=Homo sapiens OX=9606 GN=YTHDF2 PE=1 SV=2	12361.6	18766.1	19720.5	13075.8	18339.2	19808.5	1.01316	0.633763	1.05778	0.977252	1.00446	1.01316	0.633763
P55036	26S proteasome non-ATPase regulatory subunit 4 OS=Homo sapiens OX=9606 GN=PSMD4 PE=1 SV=1	20635.7	22868.9	19089.3	22404.1	23922.9	19804.6	1.05642	0.062811	1.0857	1.04609	1.03747	1.05642	0.062811
Q86VS8	Protein Hook homolog 3 OS=Homo sapiens OX=9606 GN=HOOK3 PE=1 SV=2	9665.1	10232	11359.3	9278	10621.7	10983.7	0.988323	0.685975	0.959949	1.03809	0.966935	0.988323	0.685975
Q15042	Rab3 GTPase-activating protein catalytic subunit OS=Homo sapiens OX=9606 GN=RAB3GAP1 PE=1 SV=3	13124.7	13679.8	10671.4	13054.5	13696.4	10829.3	1.00355	0.609937	0.994651	1.00121	1.0148	1.00355	0.609937
P61758	Prefoldin subunit 3 OS=Homo sapiens OX=9606 GN=VBP1 PE=1 SV=4	30714.8	27298.9	22216.4	32146.6	26735.4	21657.2	1.00027	0.991841	1.04662	0.979358	0.974829	1.00027	0.991841
P53004	Biliverdin reductase A OS=Homo sapiens OX=9606 GN=BLVRA PE=1 SV=2	18474.5	14713.5	20415.7	19103.5	14681.4	20463.5	1.0114	0.422488	1.03405	0.997818	1.00234	1.0114	0.422488
Q9NP81	Serine--tRNA ligase, mitochondrial OS=Homo sapiens OX=9606 GN=SARS2 PE=1 SV=1	11628	10319.3	12756.7	10863.5	10122	11961.9	0.950943	0.0821546	0.934254	0.98088	0.937695	0.950943	0.0821546
Q99614	Tetratricopeptide repeat protein 1 OS=Homo sapiens OX=9606 GN=TTC1 PE=1 SV=1	18155.9	22707.1	26688.5	18308	21711.4	25226.5	0.969916	0.262638	1.00838	0.95615	0.94522	0.969916	0.262638
Q9NY93	Probable ATP-dependent RNA helicase DDX56 OS=Homo sapiens OX=9606 GN=DDX56 PE=1 SV=1	16626.6	14328.4	21485.6	14533.9	13172.5	19833.3	0.90552	0.0266177	0.874135	0.919328	0.923097	0.90552	0.0266177
P39880	Homeobox protein cut-like 1 OS=Homo sapiens OX=9606 GN=CUX1 PE=1 SV=3	8688.8	9872.4	11723.3	8013.5	10243.6	11722	0.986589	0.730966	0.922279	1.0376	0.999889	0.986589	0.730966
Q9C0B1	Alpha-ketoglutarate-dependent dioxygenase FTO OS=Homo sapiens OX=9606 GN=FTO PE=1 SV=3	13941	14734.8	8371.1	13301.2	13924.1	8152.2	0.957646	0.038163	0.954107	0.944981	0.973851	0.957646	0.038163
Q8TD16	Protein bicaudal D homolog 2 OS=Homo sapiens OX=9606 GN=BICD2 PE=1 SV=1	11067.9	9856.2	11261.2	10653.5	9485.5	13076.8	1.02872	0.706884	0.962558	0.962389	1.16123	1.02872	0.706884
Q99081	Transcription factor 12 OS=Homo sapiens OX=9606 GN=TCF12 PE=1 SV=1	11404.8	6366.1	11628.4	13019.6	10658.2	15310.9	1.37749	0.137665	1.14159	1.67421	1.31668	1.37749	0.137665
P30419	Glycylpeptide N-tetradecanoyltransferase 1 OS=Homo sapiens OX=9606 GN=NMT1 PE=1 SV=2	24369.9	23134.8	27946.5	24825.8	26487.5	29718.9	1.07568	0.177069	1.01871	1.14492	1.06342	1.07568	0.177069
Q8TB72	Pumilio homolog 2 OS=Homo sapiens OX=9606 GN=PUM2 PE=1 SV=2	4432.4	6258.7	5974.9	4349.7	6645.6	5745.3	1.00158	0.963638	0.981342	1.06182	0.961573	1.00158	0.963638
Q08257	Quinone oxidoreductase OS=Homo sapiens OX=9606 GN=CRYZ PE=1 SV=1	18700.4	21400.6	17793.5	17934.1	20325.5	17281.3	0.96	0.0232766	0.959022	0.949763	0.971214	0.96	0.0232766
Q96F86	Enhancer of mRNA-decapping protein 3 OS=Homo sapiens OX=9606 GN=EDC3 PE=1 SV=1	14160.2	12946.8	16267.1	13168.4	12904.2	16263.3	0.975478	0.394273	0.929959	0.99671	0.999766	0.975478	0.394273
P36915	Guanine nucleotide-binding protein-like 1 OS=Homo sapiens OX=9606 GN=GNL1 PE=1 SV=2	20606.8	18808.7	19547.9	20862.3	18382.3	18367.9	0.976455	0.378918	1.0124	0.97733	0.939635	0.976455	0.378918
Q01196	Runt-related transcription factor 1 OS=Homo sapiens OX=9606 GN=RUNX1 PE=1 SV=3	21337.3	19474.5	15165.6	21019.9	21168.9	15958.2	1.04146	0.299879	0.985125	1.08701	1.05226	1.04146	0.299879
P50851	Lipopolysaccharide-responsive and beige-like anchor protein OS=Homo sapiens OX=9606 GN=LRBA PE=1 SV=4	17681.6	7207.1	17967.3	15537.4	6556.4	15857.8	0.890346	0.00780998	0.878733	0.909714	0.882592	0.890346	0.00780998
P63208	S-phase kinase-associated protein 1 OS=Homo sapiens OX=9606 GN=SKP1 PE=1 SV=2	31706.2	38266.2	41397.5	33171.4	37699	39446.8	0.994756	0.865725	1.04621	0.985178	0.952879	0.994756	0.865725
Q9Y5K5	Ubiquitin carboxyl-terminal hydrolase isozyme L5 OS=Homo sapiens OX=9606 GN=UCHL5 PE=1 SV=3	19242.5	19979.7	21164.2	19392.6	20799.7	21040.8	1.01434	0.411286	1.0078	1.04104	0.994169	1.01434	0.411286
P30038	Delta-1-pyrroline-5-carboxylate dehydrogenase, mitochondrial OS=Homo sapiens OX=9606 GN=ALDH4A1 PE=1 SV=3	21685.8	26443	16143	20848.5	26005.4	15492.4	0.968179	0.0532438	0.961389	0.983451	0.959698	0.968179	0.0532438
Q9BRS2	Serine/threonine-protein kinase RIO1 OS=Homo sapiens OX=9606 GN=RIOK1 PE=1 SV=2	11675.6	21019.6	20340.9	12168.8	21266.6	20653.2	1.02312	0.138179	1.04224	1.01175	1.01535	1.02312	0.138179
Q96KG9	N-terminal kinase-like protein OS=Homo sapiens OX=9606 GN=SCYL1 PE=1 SV=1	13710.8	11342	14075	13625.1	10842.5	13760.1	0.975779	0.157431	0.993749	0.95596	0.977627	0.975779	0.157431
Q9NQX3	Gephyrin OS=Homo sapiens OX=9606 GN=GPHN PE=1 SV=1	14502.5	11105.7	12294.2	14041.9	10491.7	12384	0.973419	0.282618	0.96824	0.944713	1.0073	0.973419	0.282618
Q9NP61	ADP-ribosylation factor GTPase-activating protein 3 OS=Homo sapiens OX=9606 GN=ARFGAP3 PE=1 SV=1	15367.6	15774.2	12729.3	14469.9	15229.9	12628.4	0.966384	0.147605	0.941585	0.965494	0.992073	0.966384	0.147605
Q9UNF0	Protein kinase C and casein kinase substrate in neurons protein 2 OS=Homo sapiens OX=9606 GN=PACSIN2 PE=1 SV=2	33648.6	33995.8	37851.2	32550.8	30202.7	35680.7	0.932819	0.102298	0.967375	0.888424	0.942657	0.932819	0.102298
Q13136	Liprin-alpha-1 OS=Homo sapiens OX=9606 GN=PPFIA1 PE=1 SV=1	14904.1	9055.9	12127.4	14195.5	8959	13041	1.0057	0.890032	0.952456	0.9893	1.07533	1.0057	0.890032
Q13148	TAR DNA-binding protein 43 OS=Homo sapiens OX=9606 GN=TARDBP PE=1 SV=1	14496.3	9255.8	17162.5	15024.5	9685.8	17489.2	1.03398	0.0513474	1.03644	1.04646	1.01904	1.03398	0.0513474
Q92804	TATA-binding protein-associated factor 2N OS=Homo sapiens OX=9606 GN=TAF15 PE=1 SV=1	23963.9	24968.7	16484.3	24029.4	23962.8	17021.5	0.998345	0.944761	1.00273	0.959714	1.03259	0.998345	0.944761
Q9H0U4	Ras-related protein Rab-1B OS=Homo sapiens OX=9606 GN=RAB1B PE=1 SV=1	27674.7	21974.8	25810.7	27752.1	23457.2	28864.6	1.06286	0.200795	1.0028	1.06746	1.11832	1.06286	0.200795
P51812	Ribosomal protein S6 kinase alpha-3 OS=Homo sapiens OX=9606 GN=RPS6KA3 PE=1 SV=1	5639.7	9891.8	4178.7	5135.4	12035	4042.9	1.03158	0.768833	0.91058	1.21666	0.967502	1.03158	0.768833
P53999	Activated RNA polymerase II transcriptional coactivator p15 OS=Homo sapiens OX=9606 GN=SUB1 PE=1 SV=3	62736.3	65946.5	60962.9	62231.2	63017.6	63058.9	0.993972	0.816001	0.991949	0.955587	1.03438	0.993972	0.816001
Q9UPT5	Exocyst complex component 7 OS=Homo sapiens OX=9606 GN=EXOC7 PE=1 SV=3	10425.5	7928.5	15789.3	10281	7353.8	15080.5	0.956254	0.122831	0.98614	0.927515	0.955109	0.956254	0.122831
Q9Y315	Deoxyribose-phosphate aldolase OS=Homo sapiens OX=9606 GN=DERA PE=1 SV=2	13974	8358.7	9793.8	13085.4	7541.7	9259	0.928021	0.0317471	0.93641	0.902258	0.945394	0.928021	0.0317471
Q01433	AMP deaminase 2 OS=Homo sapiens OX=9606 GN=AMPD2 PE=1 SV=2	15579.5	16803.8	23159.5	14572.7	16613.5	22023.2	0.958329	0.119001	0.935377	0.988675	0.950936	0.958329	0.119001
P49848	Transcription initiation factor TFIID subunit 6 OS=Homo sapiens OX=9606 GN=TAF6 PE=1 SV=1	8723.7	7419.2	8625	7967.2	8050.4	8838.4	1.0077	0.892421	0.913282	1.08508	1.02474	1.0077	0.892421
P23786	Carnitine O-palmitoyltransferase 2, mitochondrial OS=Homo sapiens OX=9606 GN=CPT2 PE=1 SV=2	20387.8	19186.5	21022.3	19700	19901.5	20737.1	0.996654	0.888706	0.966264	1.03727	0.986433	0.996654	0.888706
Q8N3U4	Cohesin subunit SA-2 OS=Homo sapiens OX=9606 GN=STAG2 PE=1 SV=3	19728.2	24484.6	17168.9	18616.9	24788.8	16748.9	0.97721	0.370016	0.943669	1.01242	0.975537	0.97721	0.370016
Q641Q2	WASH complex subunit 2A OS=Homo sapiens OX=9606 GN=WASHC2A PE=1 SV=3	9939.6	13347.2	16253.5	10035	13295	15550.1	0.98747	0.51231	1.0096	0.996089	0.956723	0.98747	0.51231
P78346	Ribonuclease P protein subunit p30 OS=Homo sapiens OX=9606 GN=RPP30 PE=1 SV=1	11459.3	8094.4	8495.7	10828.2	8307.3	8548.6	0.992485	0.787835	0.944927	1.0263	1.00623	0.992485	0.787835
Q15645	Pachytene checkpoint protein 2 homolog OS=Homo sapiens OX=9606 GN=TRIP13 PE=1 SV=2	25584.2	22185.9	17857.3	24944.3	21066.1	17059.6	0.959948	0.0350686	0.974988	0.949527	0.955329	0.959948	0.0350686
Q9Y4R8	Telomere length regulation protein TEL2 homolog OS=Homo sapiens OX=9606 GN=TELO2 PE=1 SV=2	10707.7	6518.4	6048.8	9435.7	5994.3	5458.4	0.901066	0.0123596	0.881207	0.919597	0.902394	0.901066	0.0123596
P12694	2-oxoisovalerate dehydrogenase subunit alpha, mitochondrial OS=Homo sapiens OX=9606 GN=BCKDHA PE=1 SV=2	9970.5	13748.8	13659.1	9518.5	12486.3	12429.9	0.924283	0.0380205	0.954666	0.908174	0.910009	0.924283	0.0380205
O60684	Importin subunit alpha-7 OS=Homo sapiens OX=9606 GN=KPNA6 PE=1 SV=1	6513.3	7280.1	6381.5	6686.2	7330.5	6268.5	1.00525	0.721311	1.02655	1.00692	0.982293	1.00525	0.721311
Q02543	60S ribosomal protein L18a OS=Homo sapiens OX=9606 GN=RPL18A PE=1 SV=2	41559.3	44616.2	43032.6	43670.1	44054.8	42781.4	1.01079	0.64504	1.05079	0.987417	0.994163	1.01079	0.64504
Q9UKY7	Protein CDV3 homolog OS=Homo sapiens OX=9606 GN=CDV3 PE=1 SV=1	22326.7	19944.3	21213.8	21664.8	19399	21060	0.978588	0.0948888	0.970354	0.972659	0.99275	0.978588	0.0948888
P60981	Destrin OS=Homo sapiens OX=9606 GN=DSTN PE=1 SV=3	22708.7	30545.8	27722.8	24943	31925.4	27282.3	1.04256	0.326384	1.09839	1.04516	0.984111	1.04256	0.326384
Q9NPI6	mRNA-decapping enzyme 1A OS=Homo sapiens OX=9606 GN=DCP1A PE=1 SV=3	11072.1	13374.1	13682.3	10288.4	12375.3	13084.5	0.936948	0.0230657	0.929218	0.925318	0.956309	0.936948	0.0230657
O43747	AP-1 complex subunit gamma-1 OS=Homo sapiens OX=9606 GN=AP1G1 PE=1 SV=5	22394.1	18695.1	20977.9	21697.5	18722.8	19979.3	0.974258	0.216175	0.968894	1.00148	0.952398	0.974258	0.216175
P50552	Vasodilator-stimulated phosphoprotein OS=Homo sapiens OX=9606 GN=VASP PE=1 SV=3	19238.4	19428.6	23014.3	19433.8	20248.7	23166.6	1.01966	0.224558	1.01016	1.04221	1.00662	1.01966	0.224558
O95817	BAG family molecular chaperone regulator 3 OS=Homo sapiens OX=9606 GN=BAG3 PE=1 SV=3	7238.2	10841.3	9705	8528.4	11649.6	11905.4	1.15984	0.0705919	1.17825	1.07456	1.22673	1.15984	0.0705919
Q9UBD5	Origin recognition complex subunit 3 OS=Homo sapiens OX=9606 GN=ORC3 PE=1 SV=1	9157.5	12841.4	12626.1	8600.9	13500	12400.5	0.99088	0.806196	0.939219	1.05129	0.982132	0.99088	0.806196
O95373	Importin-7 OS=Homo sapiens OX=9606 GN=IPO7 PE=1 SV=1	10866.3	10621.6	12108.6	8967.5	10051.9	11368.3	0.903495	0.132767	0.825258	0.946364	0.938862	0.903495	0.132767
P61964	WD repeat-containing protein 5 OS=Homo sapiens OX=9606 GN=WDR5 PE=1 SV=1	21961.2	14646	16285.2	22356.4	14106.4	16078	0.989476	0.575432	1.018	0.963157	0.987277	0.989476	0.575432
Q96Q11	CCA tRNA nucleotidyltransferase 1, mitochondrial OS=Homo sapiens OX=9606 GN=TRNT1 PE=1 SV=2	20616.5	25407.4	21498.7	20620.1	26977.9	21258.7	1.01694	0.532848	1.00017	1.06181	0.988837	1.01694	0.532848
Q6UXN9	WD repeat-containing protein 82 OS=Homo sapiens OX=9606 GN=WDR82 PE=1 SV=1	19120.7	21365.3	22833.1	19469.2	20633	22218.7	0.985681	0.474925	1.01823	0.965725	0.973092	0.985681	0.474925
P40692	DNA mismatch repair protein Mlh1 OS=Homo sapiens OX=9606 GN=MLH1 PE=1 SV=1	14506.5	18901.5	15493.2	12486.8	18201	14216.9	0.913778	0.100158	0.860773	0.962939	0.917622	0.913778	0.100158
P83731	60S ribosomal protein L24 OS=Homo sapiens OX=9606 GN=RPL24 PE=1 SV=1	34628	43917.2	52923.1	40882.4	50586.8	55784.5	1.12885	0.0781443	1.18062	1.15187	1.05407	1.12885	0.0781443
P62241	40S ribosomal protein S8 OS=Homo sapiens OX=9606 GN=RPS8 PE=1 SV=2	46993.5	51392.5	45847.1	46775.9	49397.8	43564.7	0.968925	0.149626	0.99537	0.961187	0.950217	0.968925	0.149626
Q9Y2D5	A-kinase anchor protein 2 OS=Homo sapiens OX=9606 GN=AKAP2 PE=1 SV=3	12923.8	17695.7	25846.6	12296.2	17621.6	25210.2	0.97421	0.18198	0.951438	0.995813	0.975378	0.97421	0.18198
Q9H223	EH domain-containing protein 4 OS=Homo sapiens OX=9606 GN=EHD4 PE=1 SV=1	12715.2	9418.1	12029.5	11699.9	9313.7	11507	0.95521	0.152816	0.920151	0.988915	0.956565	0.95521	0.152816
P43405	Tyrosine-protein kinase SYK OS=Homo sapiens OX=9606 GN=SYK PE=1 SV=1	13659.7	14593.5	12673.5	13508.8	15688.1	12704.1	1.02212	0.494807	0.988953	1.07501	1.00241	1.02212	0.494807
Q14558	Phosphoribosyl pyrophosphate synthase-associated protein 1 OS=Homo sapiens OX=9606 GN=PRPSAP1 PE=1 SV=2	7998.1	6696.6	7196	7619.8	6339.9	7197.8	0.966562	0.186969	0.952701	0.946734	1.00025	0.966562	0.186969
Q96MU7	YTH domain-containing protein 1 OS=Homo sapiens OX=9606 GN=YTHDC1 PE=1 SV=3	24571.2	22750.4	20048	25899.9	22519.3	19556.4	1.00647	0.814097	1.05408	0.989842	0.975479	1.00647	0.814097
Q13951	Core-binding factor subunit beta OS=Homo sapiens OX=9606 GN=CBFB PE=1 SV=2	23799.6	25073	19057	23443.5	24881.2	18287.9	0.97901	0.168379	0.985038	0.99235	0.959642	0.97901	0.168379
Q8N6T3	ADP-ribosylation factor GTPase-activating protein 1 OS=Homo sapiens OX=9606 GN=ARFGAP1 PE=1 SV=2	12713.8	15418.2	16925.7	12069.9	16157.8	16914.7	0.998891	0.97247	0.949354	1.04797	0.99935	0.998891	0.97247
O15084	Serine/threonine-protein phosphatase 6 regulatory ankyrin repeat subunit A OS=Homo sapiens OX=9606 GN=ANKRD28 PE=1 SV=5	9671	8166.3	9427.7	8947.7	8468.9	9294.9	0.982726	0.646538	0.925209	1.03705	0.985914	0.982726	0.646538
Q99567	Nuclear pore complex protein Nup88 OS=Homo sapiens OX=9606 GN=NUP88 PE=1 SV=2	15400.2	17558.2	16989.4	15389.5	19536	17158.1	1.04063	0.377741	0.999305	1.11264	1.00993	1.04063	0.377741
Q9Y5X1	Sorting nexin-9 OS=Homo sapiens OX=9606 GN=SNX9 PE=1 SV=1	12911.3	16894.6	12910.7	13435.4	17408.3	13695.6	1.04393	0.0389217	1.04059	1.03041	1.06079	1.04393	0.0389217
P30085	UMP-CMP kinase OS=Homo sapiens OX=9606 GN=CMPK1 PE=1 SV=3	17107.4	19556.6	22063.3	17296.6	19452.8	21526.2	0.993803	0.606235	1.01106	0.994692	0.975656	0.993803	0.606235
P22830	Ferrochelatase, mitochondrial OS=Homo sapiens OX=9606 GN=FECH PE=1 SV=2	17652.7	16974.6	16410.4	17959.3	16412.1	16169	0.98984	0.562272	1.01737	0.966862	0.98529	0.98984	0.562272
P39019	40S ribosomal protein S19 OS=Homo sapiens OX=9606 GN=RPS19 PE=1 SV=2	55156.2	66325.3	60566.8	55761	64209.1	58905.6	0.983877	0.357737	1.01097	0.968094	0.972572	0.983877	0.357737
Q96P70	Importin-9 OS=Homo sapiens OX=9606 GN=IPO9 PE=1 SV=3	14401.6	16229.6	16271	13839.5	15567.2	15307.6	0.953649	0.0188172	0.96097	0.959186	0.94079	0.953649	0.0188172
Q15056	Eukaryotic translation initiation factor 4H OS=Homo sapiens OX=9606 GN=EIF4H PE=1 SV=5	19298.6	33336.9	20791.7	18333.9	32260.4	20269.3	0.964198	0.0400508	0.950012	0.967708	0.974875	0.964198	0.0400508
Q9UBB9	Tuftelin-interacting protein 11 OS=Homo sapiens OX=9606 GN=TFIP11 PE=1 SV=1	16960.2	21215	14189.2	15812.4	19817.1	13302	0.934635	0.000533071	0.932324	0.934108	0.937474	0.934635	0.000533071
O95487	Protein transport protein Sec24B OS=Homo sapiens OX=9606 GN=SEC24B PE=1 SV=2	8265.1	10532.1	7255.4	7625.9	10194	6998.2	0.951704	0.0800444	0.922663	0.967898	0.964551	0.951704	0.0800444
Q9NR46	Endophilin-B2 OS=Homo sapiens OX=9606 GN=SH3GLB2 PE=1 SV=1	20152.4	16980.7	15878.1	19198.4	17033.3	15060.4	0.968087	0.210566	0.952661	1.0031	0.948501	0.968087	0.210566
P62888	60S ribosomal protein L30 OS=Homo sapiens OX=9606 GN=RPL30 PE=1 SV=2	49040.6	46197.3	54057.1	48834.1	45491.7	51080.2	0.975149	0.248844	0.995789	0.984726	0.94493	0.975149	0.248844
Q562R1	Beta-actin-like protein 2 OS=Homo sapiens OX=9606 GN=ACTBL2 PE=1 SV=2	1583.2	1350.4	808.3	1309.5	1128.3	790.4	0.880169	0.133896	0.827122	0.83553	0.977855	0.880169	0.133896
Q13112	Chromatin assembly factor 1 subunit B OS=Homo sapiens OX=9606 GN=CHAF1B PE=1 SV=1	9408.2	13681.5	11501.6	9342.6	13554.9	11058.3	0.981744	0.214323	0.993027	0.990747	0.961458	0.981744	0.214323
P38117	Electron transfer flavoprotein subunit beta OS=Homo sapiens OX=9606 GN=ETFB PE=1 SV=3	31183.7	32066.2	36054.8	29735.9	34133.2	36770.9	1.01263	0.732822	0.953572	1.06446	1.01986	1.01263	0.732822
Q7L5N1	COP9 signalosome complex subunit 6 OS=Homo sapiens OX=9606 GN=COPS6 PE=1 SV=1	19144	22454.7	19309.6	18195.8	20404.7	17523.9	0.922233	0.0314333	0.95047	0.908705	0.907523	0.922233	0.0314333
Q69YN2	CWF19-like protein 1 OS=Homo sapiens OX=9606 GN=CWF19L1 PE=1 SV=2	22659	12420.4	20006.6	23690	12739.4	20386.8	1.03006	0.0634488	1.0455	1.02568	1.019	1.03006	0.0634488
P82979	SAP domain-containing ribonucleoprotein OS=Homo sapiens OX=9606 GN=SARNP PE=1 SV=3	32740.9	25156	34513.2	35420.4	26277.3	33704.8	1.03433	0.381185	1.08184	1.04457	0.976577	1.03433	0.381185
Q12972	Nuclear inhibitor of protein phosphatase 1 OS=Homo sapiens OX=9606 GN=PPP1R8 PE=1 SV=2	14463.6	14146.7	11592.8	14436.2	14123.1	11676.9	1.00123	0.722502	0.998106	0.998332	1.00725	1.00123	0.722502
A6NDG6	Glycerol-3-phosphate phosphatase OS=Homo sapiens OX=9606 GN=PGP PE=1 SV=1	23382.8	21172	13576.7	23402.8	20317.2	13599.3	0.987382	0.459266	1.00086	0.959626	1.00166	0.987382	0.459266
Q9H3P2	Negative elongation factor A OS=Homo sapiens OX=9606 GN=NELFA PE=1 SV=3	9790.2	7140.7	9465.3	9945	6968.8	10553.9	1.03558	0.480175	1.01581	0.975927	1.11501	1.03558	0.480175
Q9GZZ9	Ubiquitin-like modifier-activating enzyme 5 OS=Homo sapiens OX=9606 GN=UBA5 PE=1 SV=1	14785.4	13331.3	16094.1	15133.4	13188.1	16043.6	1.00322	0.786059	1.02354	0.989258	0.996862	1.00322	0.786059
Q969G3	SWI/SNF-related matrix-associated actin-dependent regulator of chromatin subfamily E member 1 OS=Homo sapiens OX=9606 GN=SMARCE1 PE=1 SV=2	22007.2	19190.8	25277.6	21145.7	18465.3	24795.1	0.967987	0.0385486	0.960854	0.962195	0.980912	0.967987	0.0385486
Q9Y2R9	28S ribosomal protein S7, mitochondrial OS=Homo sapiens OX=9606 GN=MRPS7 PE=1 SV=2	17194.9	19542.3	17493.1	16828	18567.8	16422	0.955855	0.0652583	0.978662	0.950134	0.93877	0.955855	0.0652583
O60508	Pre-mRNA-processing factor 17 OS=Homo sapiens OX=9606 GN=CDC40 PE=1 SV=1	7978.9	8819.5	10982.9	8020.1	8741.4	10456.3	0.982787	0.391937	1.00516	0.991145	0.952053	0.982787	0.391937
Q5H9R7	Serine/threonine-protein phosphatase 6 regulatory subunit 3 OS=Homo sapiens OX=9606 GN=PPP6R3 PE=1 SV=2	13396.3	11682.5	13956.5	12632.9	12245.6	14434.7	1.00849	0.820888	0.943014	1.0482	1.03426	1.00849	0.820888
P54727	UV excision repair protein RAD23 homolog B OS=Homo sapiens OX=9606 GN=RAD23B PE=1 SV=1	16020.4	26256.4	24606.4	15267.6	26229.7	22006.1	0.948772	0.232826	0.95301	0.998983	0.894324	0.948772	0.232826
Q13422	DNA-binding protein Ikaros OS=Homo sapiens OX=9606 GN=IKZF1 PE=1 SV=1	20827.4	28890.2	23663	20264.3	29603.5	25082.3	1.01921	0.526488	0.972964	1.02469	1.05998	1.01921	0.526488
Q8NFW8	N-acylneuraminate cytidylyltransferase OS=Homo sapiens OX=9606 GN=CMAS PE=1 SV=2	15557.2	11060.5	10127.3	15271.7	11240.2	9958.3	0.993736	0.634096	0.981648	1.01625	0.983312	0.993736	0.634096
Q2NKX8	DNA excision repair protein ERCC-6-like OS=Homo sapiens OX=9606 GN=ERCC6L PE=1 SV=1	6825	7304.1	12244.2	6107.7	7863.7	11465.2	0.969298	0.632719	0.894901	1.07661	0.936378	0.969298	0.632719
Q8IZ69	tRNA (uracil-5-)-methyltransferase homolog A OS=Homo sapiens OX=9606 GN=TRMT2A PE=1 SV=2	10827.4	9208.5	9686.9	9743.1	8480.9	9051.4	0.918413	0.0148468	0.899856	0.920986	0.934396	0.918413	0.0148468
O75663	TIP41-like protein OS=Homo sapiens OX=9606 GN=TIPRL PE=1 SV=2	28731.1	28664.2	23566.5	28029	28088.1	23761	0.987906	0.359386	0.975563	0.979902	1.00825	0.987906	0.359386
Q68EM7	Rho GTPase-activating protein 17 OS=Homo sapiens OX=9606 GN=ARHGAP17 PE=1 SV=1	13290.1	14167.9	11947	12325.1	13289.4	11482.4	0.942165	0.0283763	0.92739	0.937994	0.961112	0.942165	0.0283763
Q9BW71	HIRA-interacting protein 3 OS=Homo sapiens OX=9606 GN=HIRIP3 PE=1 SV=3	23891.3	25262.7	29031.5	23055.2	24479.2	28390.5	0.970637	0.016498	0.965004	0.968986	0.977921	0.970637	0.016498
Q96D46	60S ribosomal export protein NMD3 OS=Homo sapiens OX=9606 GN=NMD3 PE=1 SV=1	10266.5	8215.4	13145.6	10212.9	8247.7	12553.4	0.984554	0.41228	0.994779	1.00393	0.954951	0.984554	0.41228
Q9NY61	Protein AATF OS=Homo sapiens OX=9606 GN=AATF PE=1 SV=1	12441.7	12540.9	14386.8	11903.9	12395.7	13833.1	0.968903	0.0874554	0.956774	0.988422	0.961513	0.968903	0.0874554
Q96CT7	Coiled-coil domain-containing protein 124 OS=Homo sapiens OX=9606 GN=CCDC124 PE=1 SV=1	27194.6	28339.6	30431.5	25431.3	26950.3	29045.9	0.946868	0.0122705	0.93516	0.950977	0.954468	0.946868	0.0122705
Q9Y570	Protein phosphatase methylesterase 1 OS=Homo sapiens OX=9606 GN=PPME1 PE=1 SV=3	17076.4	14643.2	21272.3	17193.5	13553.5	20103.6	0.959167	0.237498	1.00686	0.925583	0.94506	0.959167	0.237498
Q6UX04	Spliceosome-associated protein CWC27 homolog OS=Homo sapiens OX=9606 GN=CWC27 PE=1 SV=1	24499.3	18598.3	26785.6	24488.5	21986	27915	1.07462	0.308683	0.999559	1.18215	1.04216	1.07462	0.308683
Q8IYI6	Exocyst complex component 8 OS=Homo sapiens OX=9606 GN=EXOC8 PE=1 SV=2	17394.6	16938.9	12138	16353.6	16159.7	11440.5	0.945563	0.00610744	0.940154	0.953999	0.942536	0.945563	0.00610744
O14964	Hepatocyte growth factor-regulated tyrosine kinase substrate OS=Homo sapiens OX=9606 GN=HGS PE=1 SV=1	23999.8	32941.1	29034.1	23958	31506.6	27561.1	0.967992	0.171106	0.998258	0.956453	0.949267	0.967992	0.171106
Q96F07	Cytoplasmic FMR1-interacting protein 2 OS=Homo sapiens OX=9606 GN=CYFIP2 PE=1 SV=2	3639.3	2515.5	2995.5	3656.2	2457	3019.3	0.996444	0.753764	1.00464	0.976744	1.00795	0.996444	0.753764
P52565	Rho GDP-dissociation inhibitor 1 OS=Homo sapiens OX=9606 GN=ARHGDIA PE=1 SV=3	48661.7	48746.6	57041.8	50052.9	48200.5	54351	0.990071	0.69447	1.02859	0.988797	0.952828	0.990071	0.69447
P78318	Immunoglobulin-binding protein 1 OS=Homo sapiens OX=9606 GN=IGBP1 PE=1 SV=1	14235.5	15546.9	8874.5	13170.6	14889.4	8241.3	0.937184	0.0259	0.925194	0.957709	0.92865	0.937184	0.0259
Q6XZF7	Dynamin-binding protein OS=Homo sapiens OX=9606 GN=DNMBP PE=1 SV=1	9249.4	3644.2	7099	7559.1	4119	7678.6	1.00973	0.92944	0.817253	1.13029	1.08165	1.00973	0.92944
Q9H4A3	Serine/threonine-protein kinase WNK1 OS=Homo sapiens OX=9606 GN=WNK1 PE=1 SV=2	17409.2	13275.7	16831.3	18723	13436.1	17517.2	1.04277	0.14477	1.07547	1.01208	1.04075	1.04277	0.14477
Q16658	Fascin OS=Homo sapiens OX=9606 GN=FSCN1 PE=1 SV=3	11658.3	12239.1	16135.5	11922.5	12224.1	16079	1.00598	0.549084	1.02266	0.998774	0.996498	1.00598	0.549084
Q9NV06	DDB1- and CUL4-associated factor 13 OS=Homo sapiens OX=9606 GN=DCAF13 PE=1 SV=2	17471.5	19736.1	13492.8	18393.7	19725.1	13104.2	1.00781	0.775085	1.05278	0.999443	0.971199	1.00781	0.775085
Q14562	ATP-dependent RNA helicase DHX8 OS=Homo sapiens OX=9606 GN=DHX8 PE=1 SV=1	14689.6	15833.5	16296.7	14558.8	18865.9	16576.9	1.0666	0.400715	0.991096	1.19152	1.01719	1.0666	0.400715
P49366	Deoxyhypusine synthase OS=Homo sapiens OX=9606 GN=DHPS PE=1 SV=1	12022.4	9403.3	10113.5	11971.2	8958.4	9883.4	0.975225	0.185317	0.995741	0.952687	0.977248	0.975225	0.185317
Q6UN15	Pre-mRNA 3'-end-processing factor FIP1 OS=Homo sapiens OX=9606 GN=FIP1L1 PE=1 SV=1	16502.3	15680.6	19122.6	19496.2	21290.6	20781.3	1.20864	0.119461	1.18142	1.35777	1.08674	1.20864	0.119461
Q04837	Single-stranded DNA-binding protein, mitochondrial OS=Homo sapiens OX=9606 GN=SSBP1 PE=1 SV=1	24645.2	27557.9	30565.2	27261.7	29340.7	30566.8	1.05697	0.206301	1.10617	1.06469	1.00005	1.05697	0.206301
Q14320	Protein FAM50A OS=Homo sapiens OX=9606 GN=FAM50A PE=1 SV=2	23312.1	17054.9	23151.2	24583.2	16651.4	24276.2	1.02649	0.402443	1.05453	0.976341	1.04859	1.02649	0.402443
P84098	60S ribosomal protein L19 OS=Homo sapiens OX=9606 GN=RPL19 PE=1 SV=1	47999.5	45935.7	51268.6	52949.7	46240.4	52134.7	1.04222	0.301673	1.10313	1.00663	1.01689	1.04222	0.301673
P61764	Syntaxin-binding protein 1 OS=Homo sapiens OX=9606 GN=STXBP1 PE=1 SV=1	15023	15874.2	10030.7	14300.2	14954.8	9503.2	0.947127	0.0028607	0.951887	0.942082	0.947411	0.947127	0.0028607
Q00534	Cyclin-dependent kinase 6 OS=Homo sapiens OX=9606 GN=CDK6 PE=1 SV=1	35040	24264.1	23807	32059.4	22047.9	22553.8	0.923654	0.0237904	0.914937	0.908663	0.94736	0.923654	0.0237904
Q13155	Aminoacyl tRNA synthase complex-interacting multifunctional protein 2 OS=Homo sapiens OX=9606 GN=AIMP2 PE=1 SV=2	30220.8	36332	28713.3	31753.6	37375.9	29779.9	1.03887	0.0261015	1.05072	1.02873	1.03715	1.03887	0.0261015
P41227	N-alpha-acetyltransferase 10 OS=Homo sapiens OX=9606 GN=NAA10 PE=1 SV=1	24904.5	24038.4	21834.6	23601.6	22039.6	20905.8	0.940665	0.0400037	0.947684	0.91685	0.957462	0.940665	0.0400037
P29218	Inositol monophosphatase 1 OS=Homo sapiens OX=9606 GN=IMPA1 PE=1 SV=1	20825.3	19922.1	22494.7	22406.4	19712.1	20938.8	0.998738	0.978826	1.07592	0.989459	0.930833	0.998738	0.978826
P49721	Proteasome subunit beta type-2 OS=Homo sapiens OX=9606 GN=PSMB2 PE=1 SV=1	24117.5	29337	37591	25742.9	31835	39021.2	1.06353	0.0436934	1.0674	1.08515	1.03805	1.06353	0.0436934
Q9Y6N5	Sulfide:quinone oxidoreductase, mitochondrial OS=Homo sapiens OX=9606 GN=SQOR PE=1 SV=1	11557.5	14397.3	12292.4	10910	15517.5	12375.7	1.00952	0.828456	0.943976	1.07781	1.00678	1.00952	0.828456
A0A0B4J2D5	Glutamine amidotransferase-like class 1 domain-containing protein 3B, mitochondrial OS=Homo sapiens OX=9606 GN=GATD3B PE=1 SV=1	14608.8	14477.5	25651.4	16401.8	17032.3	26619.4	1.11231	0.108633	1.12273	1.17647	1.03774	1.11231	0.108633
Q9P2R7	Succinate--CoA ligase [ADP-forming] subunit beta, mitochondrial OS=Homo sapiens OX=9606 GN=SUCLA2 PE=1 SV=3	24874.8	21591.9	21768.7	23648.7	21566.3	21839.6	0.98426	0.448274	0.950709	0.998814	1.00326	0.98426	0.448274
Q9H078	Caseinolytic peptidase B protein homolog OS=Homo sapiens OX=9606 GN=CLPB PE=1 SV=1	8167.2	8902	7461.4	7832.1	8496.5	7962.8	0.993539	0.876978	0.95897	0.954448	1.0672	0.993539	0.876978
Q86X55	Histone-arginine methyltransferase CARM1 OS=Homo sapiens OX=9606 GN=CARM1 PE=1 SV=3	24126.9	17433.3	17560.6	23212.1	16944	17122.1	0.969682	0.0161707	0.962084	0.971933	0.975029	0.969682	0.0161707
O43399	Tumor protein D54 OS=Homo sapiens OX=9606 GN=TPD52L2 PE=1 SV=2	25701.1	25455.9	26791.6	27710.8	27864.1	27814.5	1.07033	0.0523532	1.0782	1.0946	1.03818	1.07033	0.0523532
P51398	28S ribosomal protein S29, mitochondrial OS=Homo sapiens OX=9606 GN=DAP3 PE=1 SV=1	15295.3	7718.6	12724	13976.4	7485.3	11772.5	0.936255	0.0649006	0.913771	0.969774	0.92522	0.936255	0.0649006
Q9H0S4	Probable ATP-dependent RNA helicase DDX47 OS=Homo sapiens OX=9606 GN=DDX47 PE=1 SV=1	13648	15677.6	15369	13533.9	14585.8	14796.2	0.961576	0.162111	0.99164	0.930359	0.96273	0.961576	0.162111
Q9BTY7	Protein HGH1 homolog OS=Homo sapiens OX=9606 GN=HGH1 PE=1 SV=1	14248.1	12697.5	10297.8	12340.5	11634.4	9774.3	0.910518	0.0657192	0.866115	0.916275	0.949164	0.910518	0.0657192
Q09472	Histone acetyltransferase p300 OS=Homo sapiens OX=9606 GN=EP300 PE=1 SV=2	15322.8	9999.6	12457.3	16028.1	10333.8	13077.9	1.04309	0.0129736	1.04603	1.03342	1.04982	1.04309	0.0129736
O00442	RNA 3'-terminal phosphate cyclase OS=Homo sapiens OX=9606 GN=RTCA PE=1 SV=1	8786.9	12416.9	10901.7	8676.9	11265.8	11080.2	0.970384	0.459847	0.987481	0.907296	1.01637	0.970384	0.459847
O43823	A-kinase anchor protein 8 OS=Homo sapiens OX=9606 GN=AKAP8 PE=1 SV=1	11007.1	13470.7	11509.8	10720.2	13086.9	10789	0.96094	0.0804447	0.973935	0.971509	0.937375	0.96094	0.0804447
P49247	Ribose-5-phosphate isomerase OS=Homo sapiens OX=9606 GN=RPIA PE=1 SV=3	18727.6	21268.3	18238.2	22539.7	19795.2	15099.2	0.987394	0.920721	1.20356	0.930737	0.827889	0.987394	0.920721
Q8N543	Prolyl 3-hydroxylase OGFOD1 OS=Homo sapiens OX=9606 GN=OGFOD1 PE=1 SV=1	13785.4	12858.4	6094.4	11993	12889.2	6122.2	0.958978	0.45397	0.869978	1.0024	1.00456	0.958978	0.45397
Q8TC07	TBC1 domain family member 15 OS=Homo sapiens OX=9606 GN=TBC1D15 PE=1 SV=2	19364.7	21943	17985.1	18809.3	21094.7	17040.5	0.960046	0.0286525	0.971319	0.961341	0.947479	0.960046	0.0286525
Q92925	SWI/SNF-related matrix-associated actin-dependent regulator of chromatin subfamily D member 2 OS=Homo sapiens OX=9606 GN=SMARCD2 PE=1 SV=3	17787.5	13932.8	14092.7	16288.2	13288	13027.8	0.931289	0.0268658	0.91571	0.953721	0.924436	0.931289	0.0268658
Q9UPN9	E3 ubiquitin-protein ligase TRIM33 OS=Homo sapiens OX=9606 GN=TRIM33 PE=1 SV=3	16441.7	20822.4	12775.8	15871.9	18667.7	12442.8	0.945266	0.155057	0.965344	0.89652	0.973935	0.945266	0.155057
P55039	Developmentally-regulated GTP-binding protein 2 OS=Homo sapiens OX=9606 GN=DRG2 PE=1 SV=1	12222.5	13659.8	14617.3	11416.9	13430.6	13513.9	0.947275	0.101211	0.934089	0.983221	0.924514	0.947275	0.101211
Q7Z7K6	Centromere protein V OS=Homo sapiens OX=9606 GN=CENPV PE=1 SV=1	34313.8	23573.6	24448.3	35163.2	25058.9	26650.1	1.05927	0.0887599	1.02475	1.06301	1.09006	1.05927	0.0887599
Q9Y6E0	Serine/threonine-protein kinase 24 OS=Homo sapiens OX=9606 GN=STK24 PE=1 SV=1	18845.6	17364	16951.4	18080.4	16784	16515.5	0.96676	0.016317	0.959396	0.966598	0.974285	0.96676	0.016317
P53634	Dipeptidyl peptidase 1 OS=Homo sapiens OX=9606 GN=CTSC PE=1 SV=2	15760.9	11251.2	9767.4	15224.3	12237.9	10206.4	1.03287	0.45401	0.965954	1.0877	1.04495	1.03287	0.45401
Q96PE3	Inositol polyphosphate-4-phosphatase type I A OS=Homo sapiens OX=9606 GN=INPP4A PE=1 SV=1	11179.3	6902.7	5852.9	10586.2	6891.9	5743.4	0.975558	0.247739	0.946947	0.998435	0.981291	0.975558	0.247739
Q86TB9	Protein PAT1 homolog 1 OS=Homo sapiens OX=9606 GN=PATL1 PE=1 SV=2	16698.3	14011.6	17541.1	15831.9	13926.4	18959.3	1.00763	0.862745	0.948114	0.993919	1.08085	1.00763	0.862745
Q9BXS5	AP-1 complex subunit mu-1 OS=Homo sapiens OX=9606 GN=AP1M1 PE=1 SV=3	19327.9	16858.6	18148.8	18532.6	15303.6	17124.1	0.936718	0.0527352	0.958852	0.907762	0.943539	0.936718	0.0527352
P42575	Caspase-2 OS=Homo sapiens OX=9606 GN=CASP2 PE=1 SV=2	13646	11137.9	7274.7	13128.4	9795.4	6711.4	0.921367	0.0809984	0.962069	0.879466	0.922567	0.921367	0.0809984
Q02952	A-kinase anchor protein 12 OS=Homo sapiens OX=9606 GN=AKAP12 PE=1 SV=4	15302	12365.5	15129.1	16074	13230.7	15959.4	1.05843	0.0100674	1.05045	1.06997	1.05488	1.05843	0.0100674
P61204	ADP-ribosylation factor 3 OS=Homo sapiens OX=9606 GN=ARF3 PE=1 SV=2	16251.2	16954.2	14428.7	17247.8	19843.2	16165.2	1.11736	0.0651739	1.06132	1.1704	1.12035	1.11736	0.0651739
Q12769	Nuclear pore complex protein Nup160 OS=Homo sapiens OX=9606 GN=NUP160 PE=1 SV=3	15544	13002.7	17177	15063.2	12405	15942.8	0.950416	0.0534707	0.969068	0.954033	0.928148	0.950416	0.0534707
Q3KQU3	MAP7 domain-containing protein 1 OS=Homo sapiens OX=9606 GN=MAP7D1 PE=1 SV=1	12489.9	16766.2	15342.8	12052.2	15560.3	15772.5	0.973679	0.462193	0.964956	0.928076	1.02801	0.973679	0.462193
P09525	Annexin A4 OS=Homo sapiens OX=9606 GN=ANXA4 PE=1 SV=4	24199.1	22517.7	12352.7	21199.8	20815.9	12301.6	0.932115	0.190362	0.876057	0.924424	0.995863	0.932115	0.190362
P17706	Tyrosine-protein phosphatase non-receptor type 2 OS=Homo sapiens OX=9606 GN=PTPN2 PE=1 SV=2	15800.6	14656.5	16467.3	15564.7	15643.5	16749.2	1.02318	0.43515	0.98507	1.06734	1.01712	1.02318	0.43515
Q16851	UTP--glucose-1-phosphate uridylyltransferase OS=Homo sapiens OX=9606 GN=UGP2 PE=1 SV=5	20965.5	25824	15979.1	20945.1	23962.7	15748.2	0.970833	0.312841	0.999027	0.927924	0.98555	0.970833	0.312841
P25440	Bromodomain-containing protein 2 OS=Homo sapiens OX=9606 GN=BRD2 PE=1 SV=2	12172.5	10453.4	12968.9	9530	9200.9	11592	0.852308	0.0516163	0.782912	0.880183	0.893831	0.852308	0.0516163
P17612	cAMP-dependent protein kinase catalytic subunit alpha OS=Homo sapiens OX=9606 GN=PRKACA PE=1 SV=2	25227	24662.8	19458.6	25338.6	24259.6	18840.6	0.985439	0.299282	1.00442	0.983651	0.96824	0.985439	0.299282
Q9BZQ8	Protein Niban 1 OS=Homo sapiens OX=9606 GN=NIBAN1 PE=1 SV=1	14066.7	17420.9	24456	13685.9	16470.7	23503	0.959806	0.0370033	0.972929	0.945456	0.961032	0.959806	0.0370033
O95336	6-phosphogluconolactonase OS=Homo sapiens OX=9606 GN=PGLS PE=1 SV=2	15915.8	12310.4	18475.8	15028.1	11619.3	17805.8	0.950607	0.0172132	0.944225	0.94386	0.963736	0.950607	0.0172132
Q69YH5	Cell division cycle-associated protein 2 OS=Homo sapiens OX=9606 GN=CDCA2 PE=1 SV=2	7633.1	12621.8	14694.1	7005.8	11712	13864	0.929748	0.0111245	0.917818	0.927918	0.943508	0.929748	0.0111245
P05204	Non-histone chromosomal protein HMG-17 OS=Homo sapiens OX=9606 GN=HMGN2 PE=1 SV=3	34655.2	33088.2	37683	58657.1	55154.9	61901.7	1.6674	0.00046559	1.69259	1.66691	1.6427	1.6674	0.00046559
Q13642	Four and a half LIM domains protein 1 OS=Homo sapiens OX=9606 GN=FHL1 PE=1 SV=4	16631.8	13870.1	17201	17720	12102.4	17320.5	0.981643	0.778322	1.06543	0.872553	1.00695	0.981643	0.778322
Q9HAV0	Guanine nucleotide-binding protein subunit beta-4 OS=Homo sapiens OX=9606 GN=GNB4 PE=1 SV=3	3632.7	3479.3	1701.6	3287	3574.9	1742.4	0.98543	0.752378	0.904837	1.02748	1.02398	0.98543	0.752378
P61313	60S ribosomal protein L15 OS=Homo sapiens OX=9606 GN=RPL15 PE=1 SV=2	47686.1	43140.4	44604.1	49346	39860.1	42592.4	0.971223	0.475413	1.03481	0.923962	0.954899	0.971223	0.475413
Q9NR56	Muscleblind-like protein 1 OS=Homo sapiens OX=9606 GN=MBNL1 PE=1 SV=2	16057.7	15336.2	13813.5	17940.7	16545.6	14150.5	1.07351	0.112182	1.11726	1.07886	1.0244	1.07351	0.112182
P63167	Dynein light chain 1, cytoplasmic OS=Homo sapiens OX=9606 GN=DYNLL1 PE=1 SV=1	12841.3	17945.4	18634.3	14280.6	19105.2	17903.1	1.04582	0.412947	1.11208	1.06463	0.960761	1.04582	0.412947
Q9H2M9	Rab3 GTPase-activating protein non-catalytic subunit OS=Homo sapiens OX=9606 GN=RAB3GAP2 PE=1 SV=1	14155.1	11320.5	14634.1	12970.4	11123.5	13926.5	0.950184	0.121445	0.916306	0.982598	0.951647	0.950184	0.121445
P23919	Thymidylate kinase OS=Homo sapiens OX=9606 GN=DTYMK PE=1 SV=4	18580.9	25849.8	25297.7	18967.5	25844.5	26427	1.02175	0.235205	1.02081	0.999795	1.04464	1.02175	0.235205
Q9NRY5	Protein FAM114A2 OS=Homo sapiens OX=9606 GN=FAM114A2 PE=1 SV=4	12389.5	10590.1	14529.4	12502.6	10981.1	14549.4	1.01581	0.280526	1.00913	1.03692	1.00138	1.01581	0.280526
O75306	NADH dehydrogenase [ubiquinone] iron-sulfur protein 2, mitochondrial OS=Homo sapiens OX=9606 GN=NDUFS2 PE=1 SV=2	6681.1	9280.6	9501.1	6399.9	8541.4	9420.3	0.956586	0.168988	0.957911	0.92035	0.991496	0.956586	0.168988
P28482	Mitogen-activated protein kinase 1 OS=Homo sapiens OX=9606 GN=MAPK1 PE=1 SV=3	20706.3	23090.7	29088.8	20216.3	22277.5	27680.6	0.964236	0.0377095	0.976336	0.964782	0.95159	0.964236	0.0377095
O15347	High mobility group protein B3 OS=Homo sapiens OX=9606 GN=HMGB3 PE=1 SV=4	13582.3	14392	26231.2	14739.2	14491.2	25674	1.02361	0.535608	1.08518	1.00689	0.978758	1.02361	0.535608
Q9BV20	Methylthioribose-1-phosphate isomerase OS=Homo sapiens OX=9606 GN=MRI1 PE=1 SV=1	7798.5	9935	6973.9	7604	9976.3	7112.8	0.999711	0.984456	0.975059	1.00416	1.01992	0.999711	0.984456
Q14191	Werner syndrome ATP-dependent helicase OS=Homo sapiens OX=9606 GN=WRN PE=1 SV=2	10458.4	12104.7	11173.7	9483.8	11020.4	10228.7	0.910887	0.000784628	0.906812	0.910423	0.915426	0.910887	0.000784628
Q13907	Isopentenyl-diphosphate Delta-isomerase 1 OS=Homo sapiens OX=9606 GN=IDI1 PE=1 SV=2	16493.8	18204.3	12170.9	15908.9	18074.8	11971.9	0.980358	0.142884	0.964538	0.992886	0.98365	0.980358	0.142884
P50454	Serpin H1 OS=Homo sapiens OX=9606 GN=SERPINH1 PE=1 SV=2	9095.5	7155.5	9144.6	9204	8914.5	11098.5	1.15714	0.16491	1.01193	1.24582	1.21367	1.15714	0.16491
Q15417	Calponin-3 OS=Homo sapiens OX=9606 GN=CNN3 PE=1 SV=1	16897.8	18314.3	19414.4	15748.5	17513.1	18785.6	0.95195	0.044639	0.931985	0.956253	0.967612	0.95195	0.044639
Q53EL6	Programmed cell death protein 4 OS=Homo sapiens OX=9606 GN=PDCD4 PE=1 SV=2	13055.9	14491.1	14208.7	13225.4	15110.1	15094.1	1.03934	0.111171	1.01298	1.04272	1.06231	1.03934	0.111171
P04843	Dolichyl-diphosphooligosaccharide--protein glycosyltransferase subunit 1 OS=Homo sapiens OX=9606 GN=RPN1 PE=1 SV=1	25345	20740	14005.5	22660	25885.3	24338	1.2933	0.353284	0.894062	1.24809	1.73775	1.2933	0.353284
Q8N684	Cleavage and polyadenylation specificity factor subunit 7 OS=Homo sapiens OX=9606 GN=CPSF7 PE=1 SV=1	20905.9	19306.8	18659	20156.5	18276.1	17751.8	0.954049	0.012737	0.964154	0.946615	0.95138	0.954049	0.012737
P45880	Voltage-dependent anion-selective channel protein 2 OS=Homo sapiens OX=9606 GN=VDAC2 PE=1 SV=2	35263.3	17070	12513.7	31914.3	18428.6	25275.6	1.33482	0.435509	0.905029	1.07959	2.01983	1.33482	0.435509
P20073	Annexin A7 OS=Homo sapiens OX=9606 GN=ANXA7 PE=1 SV=3	26132.2	26170.9	21525	25091.1	26383.2	21644.5	0.991275	0.631707	0.96016	1.00811	1.00555	0.991275	0.631707
Q14376	UDP-glucose 4-epimerase OS=Homo sapiens OX=9606 GN=GALE PE=1 SV=2	14454.3	10511.9	11860.2	13802.3	10294.7	11374.6	0.964429	0.0422257	0.954892	0.979338	0.959056	0.964429	0.0422257
Q8WU39	Marginal zone B- and B1-cell-specific protein OS=Homo sapiens OX=9606 GN=MZB1 PE=1 SV=1	27815.4	21229.3	18586.7	25710.7	19971.7	18756	0.958068	0.247588	0.924333	0.940761	1.00911	0.958068	0.247588
Q13363	C-terminal-binding protein 1 OS=Homo sapiens OX=9606 GN=CTBP1 PE=1 SV=2	19945.2	16243	17786	19434	15585.3	16744.2	0.958435	0.0487108	0.97437	0.959509	0.941426	0.958435	0.0487108
Q9NY27	Serine/threonine-protein phosphatase 4 regulatory subunit 2 OS=Homo sapiens OX=9606 GN=PPP4R2 PE=1 SV=3	15980.3	14002.2	13848.7	16346.5	14516	13681.5	1.01585	0.388952	1.02292	1.03669	0.987927	1.01585	0.388952
P18615	Negative elongation factor E OS=Homo sapiens OX=9606 GN=NELFE PE=1 SV=3	9955.5	11037	7245.2	10960	11467.8	7389.2	1.05327	0.161204	1.1009	1.03903	1.01988	1.05327	0.161204
P16333	Cytoplasmic protein NCK1 OS=Homo sapiens OX=9606 GN=NCK1 PE=1 SV=1	10246.9	10032.2	15924.7	10313.4	10391.5	19032	1.07914	0.309388	1.00649	1.03581	1.19512	1.07914	0.309388
P61326	Protein mago nashi homolog OS=Homo sapiens OX=9606 GN=MAGOH PE=1 SV=1	42865.3	36966.2	38575.3	44695.1	38125.3	38217.6	1.02159	0.304555	1.04269	1.03136	0.990727	1.02159	0.304555
P35611	Alpha-adducin OS=Homo sapiens OX=9606 GN=ADD1 PE=1 SV=2	10440.8	10887.9	12102.9	9963.8	11356.8	11655.1	0.986794	0.68612	0.954314	1.04307	0.963001	0.986794	0.68612
P31937	3-hydroxyisobutyrate dehydrogenase, mitochondrial OS=Homo sapiens OX=9606 GN=HIBADH PE=1 SV=2	8893.6	8696.1	10065.5	9144	8680.8	9986	1.00617	0.635448	1.02816	0.998241	0.992102	1.00617	0.635448
Q9NW82	WD repeat-containing protein 70 OS=Homo sapiens OX=9606 GN=WDR70 PE=1 SV=1	14092.7	16900.6	15878.1	13774.3	16397.9	15902	0.983056	0.214923	0.977407	0.970255	1.00151	0.983056	0.214923
O75791	GRB2-related adapter protein 2 OS=Homo sapiens OX=9606 GN=GRAP2 PE=1 SV=1	11516.4	9519.4	6248	11755.6	10588.2	6403.2	1.05263	0.219903	1.02077	1.11228	1.02484	1.05263	0.219903
Q9Y221	60S ribosome subunit biogenesis protein NIP7 homolog OS=Homo sapiens OX=9606 GN=NIP7 PE=1 SV=1	12431.3	12769.9	10617.5	11786.5	11579.3	9927.6	0.929973	0.0290605	0.948131	0.906765	0.935022	0.929973	0.0290605
O95865	N(G),N(G)-dimethylarginine dimethylaminohydrolase 2 OS=Homo sapiens OX=9606 GN=DDAH2 PE=1 SV=1	18951.5	16378.6	20460.6	16740.3	14028.7	19091.9	0.890985	0.0398423	0.883323	0.856526	0.933106	0.890985	0.0398423
Q9NXH9	tRNA (guanine(26)-N(2))-dimethyltransferase OS=Homo sapiens OX=9606 GN=TRMT1 PE=1 SV=1	11706.6	17445	15371.6	11433.2	17066.2	15287	0.983143	0.0977396	0.976646	0.978286	0.994496	0.983143	0.0977396
Q9UKN8	General transcription factor 3C polypeptide 4 OS=Homo sapiens OX=9606 GN=GTF3C4 PE=1 SV=2	12616.3	13561.7	11340.8	12116.6	13891.2	10645.1	0.974448	0.424902	0.960393	1.0243	0.938655	0.974448	0.424902
Q15428	Splicing factor 3A subunit 2 OS=Homo sapiens OX=9606 GN=SF3A2 PE=1 SV=2	27984.6	35909.1	35812.3	29543.4	34814.9	35343.6	1.00405	0.891854	1.0557	0.969529	0.986912	1.00405	0.891854
O60879	Protein diaphanous homolog 2 OS=Homo sapiens OX=9606 GN=DIAPH2 PE=1 SV=1	7161.3	6903.8	10969.5	7514.7	6856.2	10839.5	1.0102	0.655032	1.04935	0.993105	0.988149	1.0102	0.655032
Q92896	Golgi apparatus protein 1 OS=Homo sapiens OX=9606 GN=GLG1 PE=1 SV=2	17232.5	11860.2	17519	15603.7	11166.8	19321.3	0.983298	0.80898	0.905481	0.941536	1.10288	0.983298	0.80898
Q9Y2I7	1-phosphatidylinositol 3-phosphate 5-kinase OS=Homo sapiens OX=9606 GN=PIKFYVE PE=1 SV=3	11913.4	7658.3	11305.3	11493.4	8053	11262.2	1.00416	0.884897	0.964746	1.05154	0.996188	1.00416	0.884897
Q13206	Probable ATP-dependent RNA helicase DDX10 OS=Homo sapiens OX=9606 GN=DDX10 PE=1 SV=2	15085.2	15809.3	14226.3	14574.1	17042.1	12565.9	0.975795	0.709662	0.966119	1.07798	0.883287	0.975795	0.709662
O14787	Transportin-2 OS=Homo sapiens OX=9606 GN=TNPO2 PE=1 SV=3	4166.9	4088.9	4095.1	4468.5	3915	4002.2	1.00239	0.952434	1.07238	0.95747	0.977314	1.00239	0.952434
Q6P6C2	RNA demethylase ALKBH5 OS=Homo sapiens OX=9606 GN=ALKBH5 PE=1 SV=2	13350	14917.2	12834.3	13146.2	15114.1	12449.9	0.989328	0.488165	0.984734	1.0132	0.970049	0.989328	0.488165
Q13769	THO complex subunit 5 homolog OS=Homo sapiens OX=9606 GN=THOC5 PE=1 SV=2	22110.2	15819.1	23988.7	22179.6	16024.7	23435.1	0.997686	0.849731	1.00314	1.013	0.976922	0.997686	0.849731
O43663	Protein regulator of cytokinesis 1 OS=Homo sapiens OX=9606 GN=PRC1 PE=1 SV=2	10413.4	14742.8	9426.5	9512.4	12976.7	8519.5	0.899155	0.00946098	0.913477	0.880206	0.903782	0.899155	0.00946098
Q08379	Golgin subfamily A member 2 OS=Homo sapiens OX=9606 GN=GOLGA2 PE=1 SV=3	9963.8	10194.1	9369	9446.3	9401.7	8942.1	0.941589	0.0271907	0.948062	0.922269	0.954435	0.941589	0.0271907
Q9H2U2	Inorganic pyrophosphatase 2, mitochondrial OS=Homo sapiens OX=9606 GN=PPA2 PE=1 SV=2	15721.5	12780.5	13836	15488.9	12430.4	14973.5	1.01334	0.737139	0.985205	0.972607	1.08221	1.01334	0.737139
Q96EE3	Nucleoporin SEH1 OS=Homo sapiens OX=9606 GN=SEH1L PE=1 SV=3	8787.3	14192	9412	8033.2	14207.2	9422.9	0.972137	0.437742	0.914183	1.00107	1.00116	0.972137	0.437742
Q10471	Polypeptide N-acetylgalactosaminyltransferase 2 OS=Homo sapiens OX=9606 GN=GALNT2 PE=1 SV=1	12373.1	9796.6	12477.7	13029.3	12197.7	17457.8	1.23242	0.145968	1.05303	1.2451	1.39912	1.23242	0.145968
P35270	Sepiapterin reductase OS=Homo sapiens OX=9606 GN=SPR PE=1 SV=1	12461.7	14467.7	17389.7	12440.4	14355.1	17021.1	0.98977	0.217565	0.998291	0.992217	0.978804	0.98977	0.217565
Q15024	Exosome complex component RRP42 OS=Homo sapiens OX=9606 GN=EXOSC7 PE=1 SV=3	13935.4	10912.4	6791.1	12948.3	10520.5	6701.4	0.960015	0.139766	0.929166	0.964087	0.986792	0.960015	0.139766
Q5TBB1	Ribonuclease H2 subunit B OS=Homo sapiens OX=9606 GN=RNASEH2B PE=1 SV=1	27487.8	29204	24587.8	27626.2	29144.1	24505	0.999872	0.965364	1.00503	0.997949	0.996632	0.999872	0.965364
Q15057	Arf-GAP with coiled-coil, ANK repeat and PH domain-containing protein 2 OS=Homo sapiens OX=9606 GN=ACAP2 PE=1 SV=3	19867.3	19300.1	16046.7	17212.7	16349	14266.6	0.867515	0.0082787	0.866383	0.847094	0.889068	0.867515	0.0082787
Q8NFD5	AT-rich interactive domain-containing protein 1B OS=Homo sapiens OX=9606 GN=ARID1B PE=1 SV=2	11096.8	9646.6	5835.2	10131.8	9059.6	5618.7	0.938362	0.0504726	0.913038	0.93915	0.962898	0.938362	0.0504726
Q13423	NAD(P) transhydrogenase, mitochondrial OS=Homo sapiens OX=9606 GN=NNT PE=1 SV=3	11144.7	7160.4	10066.8	9905.9	7754.7	14042.7	1.12226	0.49411	0.888844	1.083	1.39495	1.12226	0.49411
Q9NZT2	Opioid growth factor receptor OS=Homo sapiens OX=9606 GN=OGFR PE=1 SV=3	15868.5	17430.5	17450.6	15610.5	16852.5	17355.7	0.981714	0.151571	0.983741	0.96684	0.994562	0.981714	0.151571
P41214	Eukaryotic translation initiation factor 2D OS=Homo sapiens OX=9606 GN=EIF2D PE=1 SV=3	13982.3	11580.8	6214	13246.9	10749.3	6178.7	0.956641	0.157927	0.947405	0.9282	0.994319	0.956641	0.157927
Q96P11	28S rRNA (cytosine-C(5))-methyltransferase OS=Homo sapiens OX=9606 GN=NSUN5 PE=1 SV=2	9291.5	8218	9399	8809.3	8371.9	8475.9	0.956206	0.326635	0.948103	1.01873	0.901787	0.956206	0.326635
Q68E01	Integrator complex subunit 3 OS=Homo sapiens OX=9606 GN=INTS3 PE=1 SV=1	6539	7264.9	5512.5	6328.1	6552.5	5276.9	0.942316	0.105744	0.967747	0.901939	0.957261	0.942316	0.105744
Q6YN16	Hydroxysteroid dehydrogenase-like protein 2 OS=Homo sapiens OX=9606 GN=HSDL2 PE=1 SV=1	18463.5	14032.8	20605.2	17873	14236.9	19724.9	0.979947	0.372065	0.968018	1.01454	0.957278	0.979947	0.372065
Q8ND56	Protein LSM14 homolog A OS=Homo sapiens OX=9606 GN=LSM14A PE=1 SV=3	19904.8	19308.4	15547	19039.1	18334.6	14897.5	0.954766	0.00340593	0.956508	0.949566	0.958223	0.954766	0.00340593
Q9GZZ1	N-alpha-acetyltransferase 50 OS=Homo sapiens OX=9606 GN=NAA50 PE=1 SV=1	18186.4	17363.5	11226.9	23977.3	23724	16240	1.37709	0.00967951	1.31842	1.36631	1.44653	1.37709	0.00967951
Q8IY37	Probable ATP-dependent RNA helicase DHX37 OS=Homo sapiens OX=9606 GN=DHX37 PE=1 SV=1	10119.6	11880.8	17016.2	9665.8	11359.7	15603.2	0.942752	0.0472002	0.955156	0.956139	0.916961	0.942752	0.0472002
Q8N6H7	ADP-ribosylation factor GTPase-activating protein 2 OS=Homo sapiens OX=9606 GN=ARFGAP2 PE=1 SV=1	11093.4	26583.1	15564.3	10750.4	25753.7	15009.2	0.967405	0.00221675	0.969081	0.9688	0.964335	0.967405	0.00221675
Q9UN37	Vacuolar protein sorting-associated protein 4A OS=Homo sapiens OX=9606 GN=VPS4A PE=1 SV=1	5929.8	12760.9	10285.4	5537.7	12710.8	10089.6	0.970305	0.253728	0.933876	0.996074	0.980963	0.970305	0.253728
Q5JSZ5	Protein PRRC2B OS=Homo sapiens OX=9606 GN=PRRC2B PE=1 SV=2	8571.9	6904.7	6567.5	7683	6722.6	6007.9	0.92824	0.0913153	0.896301	0.973627	0.914793	0.92824	0.0913153
Q9NV70	Exocyst complex component 1 OS=Homo sapiens OX=9606 GN=EXOC1 PE=1 SV=4	15923.6	12066.8	17133.4	14392.7	11503.6	15985.8	0.930069	0.0396523	0.90386	0.953326	0.93302	0.930069	0.0396523
Q27J81	Inverted formin-2 OS=Homo sapiens OX=9606 GN=INF2 PE=1 SV=2	7854.8	7053.4	10157.2	7680.1	7072.3	9390.2	0.968308	0.303107	0.977759	1.00268	0.924487	0.968308	0.303107
Q08170	Serine/arginine-rich splicing factor 4 OS=Homo sapiens OX=9606 GN=SRSF4 PE=1 SV=2	32317.4	33499	35934.4	30783	31070.3	34626.7	0.947876	0.0395074	0.952521	0.927499	0.963609	0.947876	0.0395074
Q8WU90	Zinc finger CCCH domain-containing protein 15 OS=Homo sapiens OX=9606 GN=ZC3H15 PE=1 SV=1	20428.9	27337.5	28955.8	19853.2	27159.9	28159.9	0.979279	0.100454	0.971819	0.993503	0.972513	0.979279	0.100454
Q9UL15	BAG family molecular chaperone regulator 5 OS=Homo sapiens OX=9606 GN=BAG5 PE=1 SV=1	7587.1	8082.4	6078	7211	7940.1	5718.5	0.957892	0.0786111	0.950429	0.982394	0.940852	0.957892	0.0786111
Q5ST30	Valine--tRNA ligase, mitochondrial OS=Homo sapiens OX=9606 GN=VARS2 PE=1 SV=2	8981.4	8538.1	13500.3	9130	8370.6	12592.5	0.976561	0.435951	1.01655	0.980382	0.932757	0.976561	0.435951
Q4G0J3	La-related protein 7 OS=Homo sapiens OX=9606 GN=LARP7 PE=1 SV=1	17574	16236.3	14770.5	18035.9	15765.1	14801.6	0.999789	0.990684	1.02628	0.970979	1.00211	0.999789	0.990684
Q96C19	EF-hand domain-containing protein D2 OS=Homo sapiens OX=9606 GN=EFHD2 PE=1 SV=1	16923.1	14316.7	17239.9	17268.8	13761.7	15850	0.967014	0.37735	1.02043	0.961234	0.919379	0.967014	0.37735
Q7Z6I6	Rho GTPase-activating protein 30 OS=Homo sapiens OX=9606 GN=ARHGAP30 PE=1 SV=3	7652.2	7987.3	10612.1	7273.4	7434.7	9833.9	0.935994	0.0129318	0.950498	0.930815	0.926669	0.935994	0.0129318
Q15007	Pre-mRNA-splicing regulator WTAP OS=Homo sapiens OX=9606 GN=WTAP PE=1 SV=2	13097	12446.6	9980.7	12674.1	12044.7	9129.5	0.950045	0.105605	0.96771	0.96771	0.914715	0.950045	0.105605
Q9H9A6	Leucine-rich repeat-containing protein 40 OS=Homo sapiens OX=9606 GN=LRRC40 PE=1 SV=1	18284.6	16899.2	14063	17956.1	15959.2	13667.3	0.966091	0.0946574	0.982034	0.944376	0.971862	0.966091	0.0946574
P21912	Succinate dehydrogenase [ubiquinone] iron-sulfur subunit, mitochondrial OS=Homo sapiens OX=9606 GN=SDHB PE=1 SV=3	28049.7	29972	23943.1	27951	28122	23444.7	0.971314	0.238348	0.996481	0.938276	0.979184	0.971314	0.238348
P54278	Mismatch repair endonuclease PMS2 OS=Homo sapiens OX=9606 GN=PMS2 PE=1 SV=2	10466.4	5518.3	9170.3	9335.2	5081.7	9370.2	0.944867	0.296321	0.891921	0.920881	1.0218	0.944867	0.296321
Q8IWI9	MAX gene-associated protein OS=Homo sapiens OX=9606 GN=MGA PE=1 SV=4	7201.6	7365.6	11142.8	7425.6	7189.6	11607	1.01629	0.506901	1.0311	0.976105	1.04166	1.01629	0.506901
O14617	AP-3 complex subunit delta-1 OS=Homo sapiens OX=9606 GN=AP3D1 PE=1 SV=1	9515.7	8761.7	6186.6	9270.2	8669.9	5948.3	0.975068	0.0914485	0.974201	0.989523	0.961481	0.975068	0.0914485
P49770	Translation initiation factor eIF-2B subunit beta OS=Homo sapiens OX=9606 GN=EIF2B2 PE=1 SV=3	10532.6	14505.3	11443.5	10105.8	13582	10351.4	0.933464	0.0527427	0.959478	0.936347	0.904566	0.933464	0.0527427
P09493	Tropomyosin alpha-1 chain OS=Homo sapiens OX=9606 GN=TPM1 PE=1 SV=2	1617.8	4099.3	4964.3	1574.6	4083.6	4730.1	0.974097	0.174427	0.973297	0.99617	0.952823	0.974097	0.174427
P00492	Hypoxanthine-guanine phosphoribosyltransferase OS=Homo sapiens OX=9606 GN=HPRT1 PE=1 SV=2	21702.4	14478.3	15884.8	22101	15714.5	15944.8	1.03584	0.289839	1.01837	1.08538	1.00378	1.03584	0.289839
Q9UBC2	Epidermal growth factor receptor substrate 15-like 1 OS=Homo sapiens OX=9606 GN=EPS15L1 PE=1 SV=1	16725.7	12530.3	12651.1	15747.9	12616.8	12406.3	0.976364	0.339335	0.941539	1.0069	0.98065	0.976364	0.339335
Q9NYZ3	G2 and S phase-expressed protein 1 OS=Homo sapiens OX=9606 GN=GTSE1 PE=1 SV=3	8892.1	12585.1	10539.5	8573.3	12039.4	9671.4	0.94614	0.064769	0.964148	0.956639	0.917634	0.94614	0.064769
P62995	Transformer-2 protein homolog beta OS=Homo sapiens OX=9606 GN=TRA2B PE=1 SV=1	42339.1	46002.3	38145.7	39049.6	42987.6	36994.7	0.942199	0.0557644	0.922306	0.934466	0.969826	0.942199	0.0557644
Q12840	Kinesin heavy chain isoform 5A OS=Homo sapiens OX=9606 GN=KIF5A PE=1 SV=2	260.1	2244.4	320.8	249.6	2013.4	269.3	0.898724	0.100075	0.959631	0.897077	0.839464	0.898724	0.100075
Q3V6T2	Girdin OS=Homo sapiens OX=9606 GN=CCDC88A PE=1 SV=2	7486.8	7376.2	11163	7427.1	7505.4	10668.7	0.988421	0.5846	0.992026	1.01752	0.95572	0.988421	0.5846
O43683	Mitotic checkpoint serine/threonine-protein kinase BUB1 OS=Homo sapiens OX=9606 GN=BUB1 PE=1 SV=1	14115.8	11065.2	11122.1	13750.2	12201	11288.8	1.03058	0.504646	0.9741	1.10265	1.01499	1.03058	0.504646
Q9UFC0	Leucine-rich repeat and WD repeat-containing protein 1 OS=Homo sapiens OX=9606 GN=LRWD1 PE=1 SV=2	10697.1	11184.7	9702.6	10549.2	10970.7	9368.6	0.977539	0.0679547	0.986174	0.980867	0.965576	0.977539	0.0679547
Q8N9T8	Protein KRI1 homolog OS=Homo sapiens OX=9606 GN=KRI1 PE=1 SV=3	16638.4	18074.4	17502.1	16019.6	16612.1	16592.8	0.943317	0.0476635	0.962809	0.919096	0.948046	0.943317	0.0476635
Q7Z739	YTH domain-containing family protein 3 OS=Homo sapiens OX=9606 GN=YTHDF3 PE=1 SV=1	21827.1	21946.9	30239.6	20230.9	20380.3	27225.6	0.918606	0.0124091	0.926871	0.928619	0.900329	0.918606	0.0124091
Q99471	Prefoldin subunit 5 OS=Homo sapiens OX=9606 GN=PFDN5 PE=1 SV=2	25125.3	28020.7	28373.8	27033.1	26956	27522.5	1.00264	0.949149	1.07593	0.962003	0.969997	1.00264	0.949149
Q96GK7	Fumarylacetoacetate hydrolase domain-containing protein 2A OS=Homo sapiens OX=9606 GN=FAHD2A PE=1 SV=1	9404.4	13775.2	12637.4	9171.8	12850.8	12424.7	0.963777	0.146067	0.975267	0.932894	0.983169	0.963777	0.146067
Q9Y2S7	Polymerase delta-interacting protein 2 OS=Homo sapiens OX=9606 GN=POLDIP2 PE=1 SV=1	12066.3	14123.4	12930.2	11549.4	13532.6	12138.3	0.951362	0.0164168	0.957162	0.958169	0.938756	0.951362	0.0164168
Q9H0B6	Kinesin light chain 2 OS=Homo sapiens OX=9606 GN=KLC2 PE=1 SV=1	4166.2	1607.3	1231.9	3972.5	1591	1105.6	0.946947	0.187025	0.953507	0.989859	0.897475	0.946947	0.187025
Q05655	Protein kinase C delta type OS=Homo sapiens OX=9606 GN=PRKCD PE=1 SV=2	8750.2	10250.4	10418.7	8560.6	10204.4	10272.5	0.986604	0.114476	0.978332	0.995512	0.985968	0.986604	0.114476
O96017	Serine/threonine-protein kinase Chk2 OS=Homo sapiens OX=9606 GN=CHEK2 PE=1 SV=1	8628.9	10283.5	10265.9	8331.9	9546.9	9398.3	0.93648	0.0516116	0.965581	0.928371	0.915487	0.93648	0.0516116
Q14677	Clathrin interactor 1 OS=Homo sapiens OX=9606 GN=CLINT1 PE=1 SV=1	22846.3	19449.8	22278.6	26383.4	21427.1	23794.6	1.10818	0.0504376	1.15482	1.10166	1.06805	1.10818	0.0504376
Q69YN4	Protein virilizer homolog OS=Homo sapiens OX=9606 GN=VIRMA PE=1 SV=2	8656.4	6609.4	13209.4	8605.4	6272.3	12945	0.974363	0.194199	0.994108	0.948997	0.979984	0.974363	0.194199
Q8N335	Glycerol-3-phosphate dehydrogenase 1-like protein OS=Homo sapiens OX=9606 GN=GPD1L PE=1 SV=1	14815.3	11469.8	14403.9	14368.3	11545.5	13296	0.966504	0.300038	0.969828	1.0066	0.923083	0.966504	0.300038
P07686	Beta-hexosaminidase subunit beta OS=Homo sapiens OX=9606 GN=HEXB PE=1 SV=3	22225.4	15688.8	19110.6	20382.2	14109	18972.6	0.936384	0.156629	0.917068	0.899304	0.992779	0.936384	0.156629
Q8N0Z6	Tetratricopeptide repeat protein 5 OS=Homo sapiens OX=9606 GN=TTC5 PE=1 SV=2	10986.3	9613.6	11047.9	10686.6	9483	10615.5	0.973332	0.068829	0.972721	0.986415	0.960861	0.973332	0.068829
Q05193	Dynamin-1 OS=Homo sapiens OX=9606 GN=DNM1 PE=1 SV=2	3965.2	1855.1	3662.6	3534.3	2003.3	3448	0.970875	0.656953	0.89133	1.07989	0.941408	0.970875	0.656953
P13637	Sodium/potassium-transporting ATPase subunit alpha-3 OS=Homo sapiens OX=9606 GN=ATP1A3 PE=1 SV=3	728.4	1196.8	185.3	657.1	1211	211.3	1.0181	0.81722	0.902114	1.01186	1.14031	1.0181	0.81722
Q13395	Probable methyltransferase TARBP1 OS=Homo sapiens OX=9606 GN=TARBP1 PE=1 SV=1	8800.3	13488	9953.7	7436.5	12749.4	8937.9	0.896072	0.0695659	0.845028	0.94524	0.897947	0.896072	0.0695659
P48506	Glutamate--cysteine ligase catalytic subunit OS=Homo sapiens OX=9606 GN=GCLC PE=1 SV=2	9859.7	11149.4	14575.1	9880.9	11545.4	14863.2	1.01914	0.185351	1.00215	1.03552	1.01977	1.01914	0.185351
Q92890	Ubiquitin recognition factor in ER-associated degradation protein 1 OS=Homo sapiens OX=9606 GN=UFD1 PE=1 SV=3	17955.2	18680.3	14133.8	18084	18999	14706.8	1.02159	0.160835	1.00717	1.01706	1.04054	1.02159	0.160835
Q9Y613	FH1/FH2 domain-containing protein 1 OS=Homo sapiens OX=9606 GN=FHOD1 PE=1 SV=3	6035.9	6906.2	5939.2	5347.8	6377.7	5870.4	0.93263	0.153153	0.885999	0.923475	0.988416	0.93263	0.153153
Q9UEW8	STE20/SPS1-related proline-alanine-rich protein kinase OS=Homo sapiens OX=9606 GN=STK39 PE=1 SV=3	15866.8	12188.9	16955	15424.2	12038	17129.2	0.99	0.462112	0.972105	0.98762	1.01027	0.99	0.462112
Q07021	Complement component 1 Q subcomponent-binding protein, mitochondrial OS=Homo sapiens OX=9606 GN=C1QBP PE=1 SV=1	24465	30104.4	20743.2	39483.1	46693.1	28527.5	1.51339	0.0187991	1.61386	1.55104	1.37527	1.51339	0.0187991
A5A3E0	POTE ankyrin domain family member F OS=Homo sapiens OX=9606 GN=POTEF PE=1 SV=2	4263.2	1827	2280.2	4273.7	1226.1	1750.7	0.813782	0.198907	1.00246	0.6711	0.767784	0.813782	0.198907
O14802	DNA-directed RNA polymerase III subunit RPC1 OS=Homo sapiens OX=9606 GN=POLR3A PE=1 SV=2	8110.5	8442	9735.9	7435.4	8037.8	9140.8	0.935919	0.0249386	0.916762	0.95212	0.938876	0.935919	0.0249386
Q9UQ16	Dynamin-3 OS=Homo sapiens OX=9606 GN=DNM3 PE=1 SV=4	570.3	579.5	1218.5	661.1	426	1230.3	0.968005	0.820775	1.15921	0.735116	1.00968	0.968005	0.820775
Q07020	60S ribosomal protein L18 OS=Homo sapiens OX=9606 GN=RPL18 PE=1 SV=2	27480.7	31110.4	35285.9	28571.2	32336.7	33384.9	1.00841	0.812459	1.03968	1.03942	0.946126	1.00841	0.812459
Q15050	Ribosome biogenesis regulatory protein homolog OS=Homo sapiens OX=9606 GN=RRS1 PE=1 SV=2	10001.8	15038.5	17406.7	9149.7	17105.3	17466	1.01855	0.801357	0.914805	1.13743	1.00341	1.01855	0.801357
Q96HA7	Tonsoku-like protein OS=Homo sapiens OX=9606 GN=TONSL PE=1 SV=2	7894.9	9252.8	3906.4	6592.8	14487.4	3549.6	1.10315	0.700379	0.835071	1.56573	0.908663	1.10315	0.700379
Q9NYV4	Cyclin-dependent kinase 12 OS=Homo sapiens OX=9606 GN=CDK12 PE=1 SV=2	8380	5953	9311.1	8450.3	6243.6	9330.1	1.01975	0.310006	1.00839	1.04882	1.00204	1.01975	0.310006
P05141	ADP/ATP translocase 2 OS=Homo sapiens OX=9606 GN=SLC25A5 PE=1 SV=7	32607.5	19680.5	19701.6	28350.8	19278.3	24120.8	1.02444	0.83738	0.869456	0.979564	1.22431	1.02444	0.83738
Q13627	Dual specificity tyrosine-phosphorylation-regulated kinase 1A OS=Homo sapiens OX=9606 GN=DYRK1A PE=1 SV=2	15235.1	5645.5	8882.7	16034.9	6983.7	10443	1.15506	0.103733	1.0525	1.23704	1.17566	1.15506	0.103733
O00471	Exocyst complex component 5 OS=Homo sapiens OX=9606 GN=EXOC5 PE=1 SV=1	12839.3	18067.3	5693.5	12505	18990.8	5662.3	1.00653	0.803654	0.973963	1.05111	0.99452	1.00653	0.803654
Q9Y2I1	Nischarin OS=Homo sapiens OX=9606 GN=NISCH PE=1 SV=3	8456.8	14712.8	7338.4	8295.6	13764.8	7230.5	0.967267	0.175752	0.980938	0.935566	0.985297	0.967267	0.175752
P46778	60S ribosomal protein L21 OS=Homo sapiens OX=9606 GN=RPL21 PE=1 SV=2	43122.4	34633.6	39861.8	66776.7	51819.7	66212.5	1.56861	0.00723445	1.54854	1.49623	1.66105	1.56861	0.00723445
O75155	Cullin-associated NEDD8-dissociated protein 2 OS=Homo sapiens OX=9606 GN=CAND2 PE=1 SV=3	10571.6	6586.6	6756.2	8373.5	5596.3	5624.4	0.824735	0.00934805	0.792075	0.849649	0.83248	0.824735	0.00934805
O00178	GTP-binding protein 1 OS=Homo sapiens OX=9606 GN=GTPBP1 PE=1 SV=3	11564.9	10523.5	15020.6	13068.5	9792.1	14565.3	1.01007	0.88415	1.13001	0.930498	0.969688	1.01007	0.88415
P30260	Cell division cycle protein 27 homolog OS=Homo sapiens OX=9606 GN=CDC27 PE=1 SV=2	14649.2	19531.7	12851	14040.9	18168.5	12417.6	0.951652	0.0477143	0.958476	0.930206	0.966275	0.951652	0.0477143
Q9NXV6	CDKN2A-interacting protein OS=Homo sapiens OX=9606 GN=CDKN2AIP PE=1 SV=3	10882.4	10298.3	9402.1	10744.7	10659.6	9450.7	1.0092	0.576801	0.987347	1.03508	1.00517	1.0092	0.576801
Q9P2T1	GMP reductase 2 OS=Homo sapiens OX=9606 GN=GMPR2 PE=1 SV=1	11625	15418	12999.6	11431.1	15725	12179.7	0.980054	0.493508	0.98332	1.01991	0.936929	0.980054	0.493508
Q9BW27	Nuclear pore complex protein Nup85 OS=Homo sapiens OX=9606 GN=NUP85 PE=1 SV=1	15227.1	15233.8	17208.9	13304.8	14309.2	15725	0.908945	0.0411944	0.873758	0.939306	0.913771	0.908945	0.0411944
Q15058	Kinesin-like protein KIF14 OS=Homo sapiens OX=9606 GN=KIF14 PE=1 SV=1	9039.7	8722	11871	8132.5	8869.1	10837	0.943135	0.26471	0.899643	1.01687	0.912897	0.943135	0.26471
P24941	Cyclin-dependent kinase 2 OS=Homo sapiens OX=9606 GN=CDK2 PE=1 SV=2	11418.2	14462.7	13774.6	11445.8	13846.4	13292.4	0.974933	0.213457	1.00242	0.957387	0.964994	0.974933	0.213457
Q04726	Transducin-like enhancer protein 3 OS=Homo sapiens OX=9606 GN=TLE3 PE=1 SV=2	13631.7	10148.3	13422.3	13880.9	10292.7	13377.3	1.00972	0.280821	1.01828	1.01423	0.996647	1.00972	0.280821
Q9NVC6	Mediator of RNA polymerase II transcription subunit 17 OS=Homo sapiens OX=9606 GN=MED17 PE=1 SV=2	16136.7	13295.7	8053.1	14427.3	12536.5	7625.4	0.927952	0.0513143	0.894068	0.942899	0.94689	0.927952	0.0513143
Q9Y2Z4	Tyrosine--tRNA ligase, mitochondrial OS=Homo sapiens OX=9606 GN=YARS2 PE=1 SV=2	10276.6	11157.3	10456.7	9510.5	11073.8	10141	0.962592	0.19789	0.925452	0.992516	0.969809	0.962592	0.19789
P35612	Beta-adducin OS=Homo sapiens OX=9606 GN=ADD2 PE=1 SV=3	11973.2	18181.9	12999.8	12532	18337.3	13039.9	1.01943	0.292052	1.04667	1.00855	1.00308	1.01943	0.292052
Q7Z2T5	TRMT1-like protein OS=Homo sapiens OX=9606 GN=TRMT1L PE=1 SV=2	8200.2	9624.8	6945.2	8124	10535.2	7039.5	1.03296	0.405421	0.990708	1.09459	1.01358	1.03296	0.405421
O43396	Thioredoxin-like protein 1 OS=Homo sapiens OX=9606 GN=TXNL1 PE=1 SV=3	13665.2	15224.7	12774.8	13727.6	14766.7	11762.3	0.965075	0.287479	1.00457	0.969917	0.920742	0.965075	0.287479
Q9Y3P9	Rab GTPase-activating protein 1 OS=Homo sapiens OX=9606 GN=RABGAP1 PE=1 SV=3	16560.7	14232.7	13583.1	16304.8	14232.2	12397.4	0.96574	0.330623	0.984548	0.999965	0.912708	0.96574	0.330623
Q9HAF1	Chromatin modification-related protein MEAF6 OS=Homo sapiens OX=9606 GN=MEAF6 PE=1 SV=1	16890.1	8914.9	13405.6	15933.1	8378.5	12280.7	0.933086	0.0159719	0.94334	0.939831	0.916087	0.933086	0.0159719
Q9BYW2	Histone-lysine N-methyltransferase SETD2 OS=Homo sapiens OX=9606 GN=SETD2 PE=1 SV=3	9823.6	15394.9	14824.4	9660.8	15942.1	15161	1.01389	0.46901	0.983428	1.03554	1.02271	1.01389	0.46901
Q14692	Ribosome biogenesis protein BMS1 homolog OS=Homo sapiens OX=9606 GN=BMS1 PE=1 SV=1	11876.9	8426.6	9418.8	11202.3	8506	8816.5	0.962892	0.253054	0.943201	1.00942	0.936053	0.962892	0.253054
P48426	Phosphatidylinositol 5-phosphate 4-kinase type-2 alpha OS=Homo sapiens OX=9606 GN=PIP4K2A PE=1 SV=2	15743.3	17029.1	15512	16716	17094.9	14847.9	1.00761	0.824826	1.06179	1.00386	0.957188	1.00761	0.824826
P48739	Phosphatidylinositol transfer protein beta isoform OS=Homo sapiens OX=9606 GN=PITPNB PE=1 SV=2	20112	17228.7	18708.2	21032.9	16757.1	18141.5	0.996041	0.888233	1.04579	0.972627	0.969708	0.996041	0.888233
P55081	Microfibrillar-associated protein 1 OS=Homo sapiens OX=9606 GN=MFAP1 PE=1 SV=2	25180.9	27037.8	22871.7	24357.6	26383.2	23222.1	0.986138	0.447707	0.967305	0.975789	1.01532	0.986138	0.447707
P28062	Proteasome subunit beta type-8 OS=Homo sapiens OX=9606 GN=PSMB8 PE=1 SV=3	16575.8	15015.8	11003.3	14575.5	13452.3	9923.7	0.892361	0.00390424	0.879324	0.895876	0.901884	0.892361	0.00390424
Q9UPN4	Centrosomal protein of 131 kDa OS=Homo sapiens OX=9606 GN=CEP131 PE=1 SV=3	9858.5	10417.3	3911.6	8315.9	10567.7	3496.5	0.917281	0.244401	0.843526	1.01444	0.89388	0.917281	0.244401
Q9H0H5	Rac GTPase-activating protein 1 OS=Homo sapiens OX=9606 GN=RACGAP1 PE=1 SV=1	14797.5	14901.7	15693	15846	14671.6	14509.2	0.993327	0.889542	1.07086	0.984559	0.924565	0.993327	0.889542
P61254	60S ribosomal protein L26 OS=Homo sapiens OX=9606 GN=RPL26 PE=1 SV=1	47293.4	41822.2	48488.4	48736.7	38706.7	47024	0.975274	0.501914	1.03052	0.925506	0.969799	0.975274	0.501914
P51149	Ras-related protein Rab-7a OS=Homo sapiens OX=9606 GN=RAB7A PE=1 SV=1	18485.8	21005.6	17770.7	16460.8	20254.1	21310.8	1.01796	0.864806	0.890456	0.964224	1.19921	1.01796	0.864806
Q8NHQ9	ATP-dependent RNA helicase DDX55 OS=Homo sapiens OX=9606 GN=DDX55 PE=1 SV=3	11523.8	7909.6	7766.6	11762.4	8655.2	7028.7	1.00665	0.914906	1.0207	1.09427	0.904991	1.00665	0.914906
Q9H7D7	WD repeat-containing protein 26 OS=Homo sapiens OX=9606 GN=WDR26 PE=1 SV=3	10519	9865	12937.9	9843.4	9982.2	12625.1	0.974492	0.36565	0.935773	1.01188	0.975823	0.974492	0.36565
Q7Z5R6	Amyloid beta A4 precursor protein-binding family B member 1-interacting protein OS=Homo sapiens OX=9606 GN=APBB1IP PE=1 SV=1	17693.5	19265.9	24238.5	16933.7	18367.1	22334.6	0.943952	0.0383346	0.957058	0.953348	0.921451	0.943952	0.0383346
P85037	Forkhead box protein K1 OS=Homo sapiens OX=9606 GN=FOXK1 PE=1 SV=1	12466.8	17857.2	22969.4	12275.6	18375.9	23132.3	1.00693	0.642597	0.984663	1.02905	1.00709	1.00693	0.642597
P55160	Nck-associated protein 1-like OS=Homo sapiens OX=9606 GN=NCKAP1L PE=1 SV=3	14605	13748.5	14244.3	14405.7	13941	13433.9	0.981154	0.457403	0.986354	1.014	0.943107	0.981154	0.457403
Q8N6R0	eEF1A lysine and N-terminal methyltransferase OS=Homo sapiens OX=9606 GN=EEF1AKNMT PE=1 SV=1	12234.1	10620.9	9020.9	11239.6	10132.6	8197.2	0.927142	0.033816	0.918711	0.954025	0.90869	0.927142	0.033816
O75821	Eukaryotic translation initiation factor 3 subunit G OS=Homo sapiens OX=9606 GN=EIF3G PE=1 SV=2	26338.7	22512	34076.3	27821.8	21540.6	33698.6	1.00069	0.983319	1.05631	0.95685	0.988916	1.00069	0.983319
Q8ND24	RING finger protein 214 OS=Homo sapiens OX=9606 GN=RNF214 PE=1 SV=2	12314.1	11508.4	12750.9	11494.4	10715.3	12301.9	0.943102	0.0345751	0.933434	0.931085	0.964787	0.943102	0.0345751
Q9NR50	Translation initiation factor eIF-2B subunit gamma OS=Homo sapiens OX=9606 GN=EIF2B3 PE=1 SV=1	16258.8	16736.1	16125.8	15320.1	16124.2	15227.1	0.949991	0.0177277	0.942265	0.963438	0.944269	0.949991	0.0177277
P54687	Branched-chain-amino-acid aminotransferase, cytosolic OS=Homo sapiens OX=9606 GN=BCAT1 PE=1 SV=3	28333.2	24635.6	19424.5	27503	24137.4	19492.5	0.984659	0.257238	0.970699	0.979777	1.0035	0.984659	0.257238
Q07960	Rho GTPase-activating protein 1 OS=Homo sapiens OX=9606 GN=ARHGAP1 PE=1 SV=1	8391.4	12845.3	19915.3	8302.7	12113.1	17877.7	0.943372	0.165934	0.98943	0.942999	0.897687	0.943372	0.165934
Q9H267	Vacuolar protein sorting-associated protein 33B OS=Homo sapiens OX=9606 GN=VPS33B PE=1 SV=2	13925.7	13078.6	10871.4	13148.8	12209.2	10267.6	0.940732	0.00367767	0.944211	0.933525	0.94446	0.940732	0.00367767
Q5JVF3	PCI domain-containing protein 2 OS=Homo sapiens OX=9606 GN=PCID2 PE=1 SV=2	14016.9	13114.2	16027.4	13185.9	11026.8	14711.6	0.899816	0.0801932	0.940714	0.840829	0.917903	0.899816	0.0801932
Q96AX1	Vacuolar protein sorting-associated protein 33A OS=Homo sapiens OX=9606 GN=VPS33A PE=1 SV=1	7934.9	8454.4	13835.1	7194.1	7697.6	12688	0.911404	0.00118364	0.90664	0.910484	0.917088	0.911404	0.00118364
P61201	COP9 signalosome complex subunit 2 OS=Homo sapiens OX=9606 GN=COPS2 PE=1 SV=1	12822.5	16381	13715.2	12176	16416.5	12916.6	0.964507	0.202164	0.949581	1.00217	0.941773	0.964507	0.202164
Q96C57	Protein CUSTOS OS=Homo sapiens OX=9606 GN=CUSTOS PE=1 SV=2	6498.2	7414	5168.6	5721.7	6654.4	4903.8	0.908939	0.0471812	0.880505	0.897545	0.948768	0.908939	0.0471812
Q7Z7L1	Schlafen family member 11 OS=Homo sapiens OX=9606 GN=SLFN11 PE=1 SV=2	14565.2	11723.5	10961.6	12464.3	10222.2	9906.9	0.877161	0.0129326	0.855759	0.871941	0.903782	0.877161	0.0129326
Q9UNS1	Protein timeless homolog OS=Homo sapiens OX=9606 GN=TIMELESS PE=1 SV=2	12821.5	11844.4	9679.9	10439.9	9824.6	7924.4	0.820789	0.000636443	0.81425	0.829472	0.818645	0.820789	0.000636443
Q96JM3	Chromosome alignment-maintaining phosphoprotein 1 OS=Homo sapiens OX=9606 GN=CHAMP1 PE=1 SV=2	14839.6	16555.9	13517.3	13745.3	16834.3	13829.5	0.988723	0.753023	0.926258	1.01682	1.0231	0.988723	0.753023
Q13895	Bystin OS=Homo sapiens OX=9606 GN=BYSL PE=1 SV=3	15325.8	13585.9	15594	15028.7	16361.1	16097.1	1.07238	0.396415	0.980614	1.20427	1.03226	1.07238	0.396415
P49354	Protein farnesyltransferase/geranylgeranyltransferase type-1 subunit alpha OS=Homo sapiens OX=9606 GN=FNTA PE=1 SV=1	11231.3	10399.5	10244	9663.1	9129.1	9818.2	0.898882	0.0787994	0.860372	0.87784	0.958434	0.898882	0.0787994
Q13057	Bifunctional coenzyme A synthase OS=Homo sapiens OX=9606 GN=COASY PE=1 SV=4	10985.1	12530.6	9781.2	10150.9	13092.3	11316.7	1.04196	0.596393	0.924061	1.04483	1.15698	1.04196	0.596393
Q9UKV8	Protein argonaute-2 OS=Homo sapiens OX=9606 GN=AGO2 PE=1 SV=3	7109.3	6245.7	9591.9	6666.8	6310.7	8581.9	0.947623	0.260991	0.937758	1.01041	0.894703	0.947623	0.260991
P62847	40S ribosomal protein S24 OS=Homo sapiens OX=9606 GN=RPS24 PE=1 SV=1	27977.2	31748.6	34189.3	33250.8	37827.9	38523.4	1.16892	0.0152357	1.1885	1.19148	1.12677	1.16892	0.0152357
Q9NQT5	Exosome complex component RRP40 OS=Homo sapiens OX=9606 GN=EXOSC3 PE=1 SV=3	5802.2	7420.1	7528.3	5790.6	6946.5	7163.4	0.961901	0.176886	0.998001	0.936173	0.95153	0.961901	0.176886
Q9H4A6	Golgi phosphoprotein 3 OS=Homo sapiens OX=9606 GN=GOLPH3 PE=1 SV=1	12124.3	7666	7790.4	11207.3	6775.4	7762.6	0.934874	0.186561	0.924367	0.883825	0.996432	0.934874	0.186561
Q9H8H0	Nucleolar protein 11 OS=Homo sapiens OX=9606 GN=NOL11 PE=1 SV=1	12280	6699.7	7953.6	12432.8	6713.4	7901	1.00262	0.680709	1.01244	1.00204	0.993387	1.00262	0.680709
Q9UPT9	Ubiquitin carboxyl-terminal hydrolase 22 OS=Homo sapiens OX=9606 GN=USP22 PE=1 SV=2	13547.1	13837.9	8702.1	11336.4	12379	7569.7	0.867085	0.0154791	0.836814	0.894572	0.86987	0.867085	0.0154791
O95721	Synaptosomal-associated protein 29 OS=Homo sapiens OX=9606 GN=SNAP29 PE=1 SV=1	11086.7	14305.1	13240.6	11320.5	13700.5	12953.9	0.985724	0.524107	1.02109	0.957735	0.978347	0.985724	0.524107
Q9Y4W2	Ribosomal biogenesis protein LAS1L OS=Homo sapiens OX=9606 GN=LAS1L PE=1 SV=2	14763.6	9151.5	11054.1	12026	7694.1	9499.1	0.838216	0.00637751	0.814571	0.840747	0.859328	0.838216	0.00637751
Q9BXW9	Fanconi anemia group D2 protein OS=Homo sapiens OX=9606 GN=FANCD2 PE=1 SV=2	10454.2	6913.6	12403.8	8826.1	5979.3	10325.1	0.847179	0.00382547	0.844264	0.864861	0.832414	0.847179	0.00382547
Q9NT62	Ubiquitin-like-conjugating enzyme ATG3 OS=Homo sapiens OX=9606 GN=ATG3 PE=1 SV=1	18942.4	21155.5	18414.7	19199.7	21078.6	17936.5	0.99466	0.686796	1.01358	0.996365	0.974032	0.99466	0.686796
Q9NPQ8	Synembryn-A OS=Homo sapiens OX=9606 GN=RIC8A PE=1 SV=3	23175.6	12525.4	13157.6	21399.8	11651.6	12495.5	0.934431	0.0141275	0.923376	0.930238	0.949679	0.934431	0.0141275
P22681	E3 ubiquitin-protein ligase CBL OS=Homo sapiens OX=9606 GN=CBL PE=1 SV=2	15994.9	10672.1	14108.4	15520.1	9991.9	13728.2	0.959877	0.0770573	0.970316	0.936264	0.973052	0.959877	0.0770573
P35236	Tyrosine-protein phosphatase non-receptor type 7 OS=Homo sapiens OX=9606 GN=PTPN7 PE=1 SV=3	9989.2	14392.3	12097.9	8732.7	13995.1	10856.8	0.914676	0.1024	0.874214	0.972402	0.897412	0.914676	0.1024
Q5SRE5	Nucleoporin NUP188 OS=Homo sapiens OX=9606 GN=NUP188 PE=1 SV=1	9724.4	10144.6	7531.8	8703.1	10235.4	7089.6	0.948405	0.259323	0.894976	1.00895	0.941289	0.948405	0.259323
Q8IV38	Ankyrin repeat and MYND domain-containing protein 2 OS=Homo sapiens OX=9606 GN=ANKMY2 PE=1 SV=1	10525.6	7727.2	14253.3	10594.7	7624.8	14632.6	1.00664	0.622154	1.00656	0.986748	1.02661	1.00664	0.622154
O14965	Aurora kinase A OS=Homo sapiens OX=9606 GN=AURKA PE=1 SV=2	10866.7	9561.4	11083.3	9811.3	7728.9	10343	0.881476	0.0876116	0.902878	0.808344	0.933206	0.881476	0.0876116
Q14318	Peptidyl-prolyl cis-trans isomerase FKBP8 OS=Homo sapiens OX=9606 GN=FKBP8 PE=1 SV=2	15495	14231.8	13261.9	13766.6	13147.3	12255.1	0.912112	0.0176369	0.888454	0.923797	0.924083	0.912112	0.0176369
Q9H7N4	Splicing factor, arginine/serine-rich 19 OS=Homo sapiens OX=9606 GN=SCAF1 PE=1 SV=3	7342.1	13685.6	12744.4	6942.4	11354.3	11790.5	0.900122	0.10766	0.945561	0.829653	0.925151	0.900122	0.10766
P37268	Squalene synthase OS=Homo sapiens OX=9606 GN=FDFT1 PE=1 SV=1	10099.8	10424.7	8905.9	9589.5	11377.8	9293.6	1.02814	0.569239	0.949474	1.09143	1.04353	1.02814	0.569239
P62318	Small nuclear ribonucleoprotein Sm D3 OS=Homo sapiens OX=9606 GN=SNRPD3 PE=1 SV=1	18556.6	17371.5	14523.9	18673.7	15577.9	14226	0.96085	0.356985	1.00631	0.89675	0.979489	0.96085	0.356985
O75175	CCR4-NOT transcription complex subunit 3 OS=Homo sapiens OX=9606 GN=CNOT3 PE=1 SV=1	13356	14314.5	25129.1	12945	14274.5	24811.4	0.984597	0.200879	0.969227	0.997206	0.987357	0.984597	0.200879
O75368	SH3 domain-binding glutamic acid-rich-like protein OS=Homo sapiens OX=9606 GN=SH3BGRL PE=1 SV=1	14562.8	12523.3	22045.6	14141.2	11918.6	20579.4	0.952085	0.0475884	0.97105	0.951714	0.933492	0.952085	0.0475884
Q8IZP0	Abl interactor 1 OS=Homo sapiens OX=9606 GN=ABI1 PE=1 SV=4	16145.8	12864.7	13114.2	15186.3	11438.7	12999.7	0.940332	0.180258	0.940573	0.889154	0.991269	0.940332	0.180258
Q92620	Pre-mRNA-splicing factor ATP-dependent RNA helicase PRP16 OS=Homo sapiens OX=9606 GN=DHX38 PE=1 SV=2	9683.3	7415.3	9031.5	9273.4	9029.1	11103.6	1.13491	0.267604	0.957669	1.21763	1.22943	1.13491	0.267604
Q9UJU2	Lymphoid enhancer-binding factor 1 OS=Homo sapiens OX=9606 GN=LEF1 PE=1 SV=1	14062.2	15102.8	13169.7	15723.9	17682.6	16687.9	1.18538	0.0511515	1.11817	1.17082	1.26714	1.18538	0.0511515
P30405	Peptidyl-prolyl cis-trans isomerase F, mitochondrial OS=Homo sapiens OX=9606 GN=PPIF PE=1 SV=1	18153.7	23960.9	20841.2	18437.3	23366.3	20490.5	0.991326	0.555646	1.01562	0.975185	0.983173	0.991326	0.555646
Q05048	Cleavage stimulation factor subunit 1 OS=Homo sapiens OX=9606 GN=CSTF1 PE=1 SV=1	14718	15270.7	12003	14492.4	14275.6	11507.8	0.959417	0.106098	0.984672	0.934836	0.958744	0.959417	0.106098
P62987	Ubiquitin-60S ribosomal protein L40 OS=Homo sapiens OX=9606 GN=UBA52 PE=1 SV=2	2422.4	1231.2	3208.1	3090.4	1244.9	2900.6	1.06368	0.622479	1.27576	1.01113	0.904149	1.06368	0.622479
Q86TU7	Actin-histidine N-methyltransferase OS=Homo sapiens OX=9606 GN=SETD3 PE=1 SV=1	8575.6	9381.9	11667.6	8177.5	9271.4	11637.7	0.979746	0.268551	0.953578	0.988222	0.997437	0.979746	0.268551
Q96P16	Regulation of nuclear pre-mRNA domain-containing protein 1A OS=Homo sapiens OX=9606 GN=RPRD1A PE=1 SV=1	7133.2	9836	11402.1	6740.8	9716.6	10932	0.963874	0.103667	0.94499	0.987861	0.958771	0.963874	0.103667
Q15185	Prostaglandin E synthase 3 OS=Homo sapiens OX=9606 GN=PTGES3 PE=1 SV=1	21919.2	21773.9	18515.4	24993.2	25543.1	19095	1.11488	0.115522	1.14024	1.17311	1.0313	1.11488	0.115522
Q9H1A4	Anaphase-promoting complex subunit 1 OS=Homo sapiens OX=9606 GN=ANAPC1 PE=1 SV=1	12461.4	9809.9	8701.5	11168.5	9464.9	8420.7	0.942936	0.134562	0.896248	0.964831	0.96773	0.942936	0.134562
Q01105	Protein SET OS=Homo sapiens OX=9606 GN=SET PE=1 SV=3	37838.4	30298.7	50093.7	38420.3	30397.2	47905.9	0.991652	0.688484	1.01538	1.00325	0.956326	0.991652	0.688484
P40818	Ubiquitin carboxyl-terminal hydrolase 8 OS=Homo sapiens OX=9606 GN=USP8 PE=1 SV=1	10319.5	11808.6	12029.9	9975.6	11395.8	11291.3	0.956773	0.0415517	0.966675	0.965042	0.938603	0.956773	0.0415517
Q9NX58	Cell growth-regulating nucleolar protein OS=Homo sapiens OX=9606 GN=LYAR PE=1 SV=2	19801.8	29581.9	25339.4	21916.2	31197.3	25310.7	1.05342	0.228576	1.10678	1.05461	0.998867	1.05342	0.228576
P61353	60S ribosomal protein L27 OS=Homo sapiens OX=9606 GN=RPL27 PE=1 SV=2	36285.8	38233.7	29396.1	36373.6	39107.5	28704.4	1.00058	0.969395	1.00242	1.02285	0.97647	1.00058	0.969395
Q9UKK9	ADP-sugar pyrophosphatase OS=Homo sapiens OX=9606 GN=NUDT5 PE=1 SV=1	30419.5	29476	25450.8	32616.5	29701.5	26338.1	1.03825	0.177731	1.07222	1.00765	1.03486	1.03825	0.177731
Q9UBL3	Set1/Ash2 histone methyltransferase complex subunit ASH2 OS=Homo sapiens OX=9606 GN=ASH2L PE=1 SV=1	8564.5	5927.9	11119.5	8996.9	8169.8	11838.4	1.16444	0.263992	1.05049	1.37819	1.06465	1.16444	0.263992
Q9P265	Disco-interacting protein 2 homolog B OS=Homo sapiens OX=9606 GN=DIP2B PE=1 SV=3	8583.6	13289	10398.8	7571	11951.8	10310.9	0.924318	0.155841	0.882031	0.899375	0.991547	0.924318	0.155841
Q99426	Tubulin-folding cofactor B OS=Homo sapiens OX=9606 GN=TBCB PE=1 SV=2	13015.1	25537.5	25890.5	14140.2	26498.3	25962.1	1.04228	0.223612	1.08645	1.03762	1.00277	1.04228	0.223612
P51692	Signal transducer and activator of transcription 5B OS=Homo sapiens OX=9606 GN=STAT5B PE=1 SV=2	13684.7	11833.1	11916.1	12874.3	11430.3	11338.5	0.952756	0.0230199	0.940781	0.96596	0.951528	0.952756	0.0230199
Q9Y2Q3	Glutathione S-transferase kappa 1 OS=Homo sapiens OX=9606 GN=GSTK1 PE=1 SV=3	15603.9	10945.8	19134.2	15256.5	11829.5	19391.7	1.02398	0.510414	0.977736	1.08073	1.01346	1.02398	0.510414
Q96PZ0	Pseudouridylate synthase 7 homolog OS=Homo sapiens OX=9606 GN=PUS7 PE=1 SV=2	14467.8	13440.8	12823.8	15228.7	13613.4	12421.1	1.01134	0.686062	1.05259	1.01284	0.968597	1.01134	0.686062
Q9NWY4	Histone PARylation factor 1 OS=Homo sapiens OX=9606 GN=HPF1 PE=1 SV=2	12084.5	10083.1	11380.4	12112.9	10452.1	11332.4	1.01158	0.456822	1.00235	1.0366	0.995782	1.01158	0.456822
O75223	Gamma-glutamylcyclotransferase OS=Homo sapiens OX=9606 GN=GGCT PE=1 SV=1	16139.5	8005.1	12582.4	16759.8	12221.1	13856.3	1.22211	0.284498	1.03843	1.52666	1.10124	1.22211	0.284498
P07602	Prosaposin OS=Homo sapiens OX=9606 GN=PSAP PE=1 SV=2	23413.6	27862.4	20506.5	25324.6	31207.6	24444.2	1.13123	0.055754	1.08162	1.12006	1.19202	1.13123	0.055754
Q9NVX2	Notchless protein homolog 1 OS=Homo sapiens OX=9606 GN=NLE1 PE=1 SV=4	9250.4	13497.3	12555.1	9199.9	11695.2	11469.1	0.924842	0.182201	0.994541	0.866484	0.913501	0.924842	0.182201
P82675	28S ribosomal protein S5, mitochondrial OS=Homo sapiens OX=9606 GN=MRPS5 PE=1 SV=2	11465.3	15309.8	9772	10222.2	15084	9587.4	0.952646	0.26135	0.891577	0.985251	0.981109	0.952646	0.26135
Q9UBW7	Zinc finger MYM-type protein 2 OS=Homo sapiens OX=9606 GN=ZMYM2 PE=1 SV=1	8380.7	11412.1	10506.1	8186.3	11552.4	11357.3	1.02337	0.52467	0.976804	1.01229	1.08102	1.02337	0.52467
Q96J01	THO complex subunit 3 OS=Homo sapiens OX=9606 GN=THOC3 PE=1 SV=1	19495.3	19578.4	27967.3	19932.7	18522.9	27223.9	0.980648	0.477566	1.02244	0.946089	0.973419	0.980648	0.477566
O60563	Cyclin-T1 OS=Homo sapiens OX=9606 GN=CCNT1 PE=1 SV=1	13047.6	15170.6	14470.7	12014.4	14187	13741	0.935184	0.0160149	0.920813	0.935164	0.949574	0.935184	0.0160149
Q9BSJ2	Gamma-tubulin complex component 2 OS=Homo sapiens OX=9606 GN=TUBGCP2 PE=1 SV=2	13733.7	15588.1	13370.6	12407.6	13958.1	12543.9	0.912348	0.0216674	0.903442	0.895433	0.93817	0.912348	0.0216674
Q9NX63	MICOS complex subunit MIC19 OS=Homo sapiens OX=9606 GN=CHCHD3 PE=1 SV=1	21299	27850.7	23843.7	21376.6	26904.2	29423	1.06788	0.502789	1.00364	0.966015	1.23399	1.06788	0.502789
Q96D71	RalBP1-associated Eps domain-containing protein 1 OS=Homo sapiens OX=9606 GN=REPS1 PE=1 SV=3	10853.9	10930.1	8380.9	11719.2	11272.4	8734.4	1.05107	0.0734672	1.07972	1.03132	1.04218	1.05107	0.0734672
Q13630	GDP-L-fucose synthase OS=Homo sapiens OX=9606 GN=GFUS PE=1 SV=1	15036.1	10051.4	8687.5	14998.5	10851.3	8452.2	1.01667	0.656783	0.997499	1.07958	0.972915	1.01667	0.656783
Q9BUK6	Protein misato homolog 1 OS=Homo sapiens OX=9606 GN=MSTO1 PE=1 SV=1	11691	10609.7	12792.9	10892.3	8281.6	12716.3	0.902088	0.262331	0.931682	0.780569	0.994012	0.902088	0.262331
P46781	40S ribosomal protein S9 OS=Homo sapiens OX=9606 GN=RPS9 PE=1 SV=3	47759.2	42900.4	40585.8	49618.6	45838.3	39531.3	1.02714	0.433206	1.03893	1.06848	0.974018	1.02714	0.433206
Q969Z0	FAST kinase domain-containing protein 4 OS=Homo sapiens OX=9606 GN=TBRG4 PE=1 SV=1	16940	20074.8	14932.6	15140.5	17836.8	13292.9	0.890827	0.000201469	0.893772	0.888517	0.890193	0.890827	0.000201469
O75691	Small subunit processome component 20 homolog OS=Homo sapiens OX=9606 GN=UTP20 PE=1 SV=3	13358	14131.4	14903.1	11825.8	13106.6	13880.7	0.914725	0.0286662	0.885297	0.927481	0.931397	0.914725	0.0286662
P0CG39	POTE ankyrin domain family member J OS=Homo sapiens OX=9606 GN=POTEJ PE=3 SV=1	1656.4	1517.9	2067.4	1464.4	1425.1	1524.1	0.853385	0.135234	0.884086	0.938863	0.737206	0.853385	0.135234
Q9BTE3	Mini-chromosome maintenance complex-binding protein OS=Homo sapiens OX=9606 GN=MCMBP PE=1 SV=2	11074.9	12124.9	9362.2	10285.8	11486.9	8896.1	0.942115	0.0132606	0.928749	0.947381	0.950215	0.942115	0.0132606
P46100	Transcriptional regulator ATRX OS=Homo sapiens OX=9606 GN=ATRX PE=1 SV=5	12022.1	11508.1	11860.9	10525.2	11043.2	11782	0.942813	0.244291	0.875488	0.959602	0.993348	0.942813	0.244291
Q9Y5Y2	Cytosolic Fe-S cluster assembly factor NUBP2 OS=Homo sapiens OX=9606 GN=NUBP2 PE=1 SV=1	8652.3	10489.8	10875.8	8251	10274.9	9727.4	0.942513	0.149958	0.953619	0.979513	0.894408	0.942513	0.149958
Q15031	Probable leucine--tRNA ligase, mitochondrial OS=Homo sapiens OX=9606 GN=LARS2 PE=1 SV=2	14091.8	11864.1	10980.6	11560.6	11291.2	10602.6	0.912555	0.1993	0.820378	0.951711	0.965576	0.912555	0.1993
O94966	Ubiquitin carboxyl-terminal hydrolase 19 OS=Homo sapiens OX=9606 GN=USP19 PE=1 SV=2	4471.8	5316.9	5443.4	4619	4905.6	5197.2	0.97011	0.457697	1.03292	0.922643	0.954771	0.97011	0.457697
O43765	Small glutamine-rich tetratricopeptide repeat-containing protein alpha OS=Homo sapiens OX=9606 GN=SGTA PE=1 SV=1	17428.4	11669.8	20956	16912.1	11617.5	20637.1	0.983559	0.152583	0.970376	0.995518	0.984782	0.983559	0.152583
Q6P2H3	Centrosomal protein of 85 kDa OS=Homo sapiens OX=9606 GN=CEP85 PE=1 SV=1	8368.8	9034	7992	7903	8502.1	7277.1	0.932004	0.0241729	0.944341	0.941122	0.910548	0.932004	0.0241729
Q6IN85	Serine/threonine-protein phosphatase 4 regulatory subunit 3A OS=Homo sapiens OX=9606 GN=PPP4R3A PE=1 SV=1	14668.4	14526.6	19104.4	14394.4	13393.4	18303.5	0.953796	0.115807	0.98132	0.921991	0.958078	0.953796	0.115807
P22033	Methylmalonyl-CoA mutase, mitochondrial OS=Homo sapiens OX=9606 GN=MMUT PE=1 SV=4	14921.7	14902.9	11176.3	14655.8	14482.2	11429	0.992187	0.664372	0.98218	0.971771	1.02261	0.992187	0.664372
O94880	PHD finger protein 14 OS=Homo sapiens OX=9606 GN=PHF14 PE=1 SV=2	8089.9	11455.4	6383.8	7861.7	11954.9	6295.4	1.00052	0.983368	0.971792	1.0436	0.986152	1.00052	0.983368
Q7Z5K2	Wings apart-like protein homolog OS=Homo sapiens OX=9606 GN=WAPL PE=1 SV=1	8370.5	6941.4	11692.8	8036.4	6890.8	10257.3	0.943343	0.241037	0.960086	0.99271	0.877232	0.943343	0.241037
Q6PCB5	Lysine-specific demethylase RSBN1L OS=Homo sapiens OX=9606 GN=RSBN1L PE=1 SV=2	9328.9	11278.8	10785.6	8971.8	11878.7	10994.2	1.01142	0.710586	0.961721	1.05319	1.01934	1.01142	0.710586
Q9BYT8	Neurolysin, mitochondrial OS=Homo sapiens OX=9606 GN=NLN PE=1 SV=1	16999.8	6380.2	14741.5	17988.9	6293.4	14415.2	1.00748	0.796645	1.05818	0.986395	0.977865	1.00748	0.796645
Q9H3S7	Tyrosine-protein phosphatase non-receptor type 23 OS=Homo sapiens OX=9606 GN=PTPN23 PE=1 SV=1	11344.2	6565	11069.9	10993.1	6072	10592.4	0.950273	0.0634715	0.96905	0.924905	0.956865	0.950273	0.0634715
Q9H3P7	Golgi resident protein GCP60 OS=Homo sapiens OX=9606 GN=ACBD3 PE=1 SV=4	8516.5	7371.2	8832.8	8920.7	9219.3	9500.2	1.12458	0.18918	1.04746	1.25072	1.07556	1.12458	0.18918
P17066	Heat shock 70 kDa protein 6 OS=Homo sapiens OX=9606 GN=HSPA6 PE=1 SV=2	1928.2	525.1	1182	931.6	564.3	1553.7	0.957421	0.87902	0.483145	1.07465	1.31447	0.957421	0.87902
Q8IXT5	RNA-binding protein 12B OS=Homo sapiens OX=9606 GN=RBM12B PE=1 SV=2	12915.5	16322.6	13264	12666.1	16656.4	13419.8	1.0043	0.755916	0.98069	1.02045	1.01175	1.0043	0.755916
P53814	Smoothelin OS=Homo sapiens OX=9606 GN=SMTN PE=1 SV=7	9470.1	8789.8	11557.4	8845.6	9117.8	11362.9	0.984848	0.661866	0.934056	1.03732	0.983171	0.984848	0.661866
Q9H5N1	Rab GTPase-binding effector protein 2 OS=Homo sapiens OX=9606 GN=RABEP2 PE=1 SV=2	8001.9	10188	10282.5	7894.2	8972.9	9686.2	0.936427	0.173959	0.986541	0.880732	0.942008	0.936427	0.173959
Q9UPR0	Inactive phospholipase C-like protein 2 OS=Homo sapiens OX=9606 GN=PLCL2 PE=1 SV=2	10206.8	8584.1	13727.6	9874.8	8066.1	12936.1	0.949824	0.0297836	0.967473	0.939656	0.942342	0.949824	0.0297836
O95251	Histone acetyltransferase KAT7 OS=Homo sapiens OX=9606 GN=KAT7 PE=1 SV=1	5767.1	9578.4	6776.2	5543.3	9586.7	7027.9	0.999735	0.991456	0.961194	1.00087	1.03714	0.999735	0.991456
O75569	Interferon-inducible double-stranded RNA-dependent protein kinase activator A OS=Homo sapiens OX=9606 GN=PRKRA PE=1 SV=1	15755.3	12621.1	10238.8	15251.5	11623.3	9573.1	0.941316	0.0521654	0.968023	0.920942	0.934983	0.941316	0.0521654
Q5BKZ1	DBIRD complex subunit ZNF326 OS=Homo sapiens OX=9606 GN=ZNF326 PE=1 SV=2	22011.8	14675	11479.9	23689.9	15311.5	11899.2	1.05204	0.0512337	1.07624	1.04337	1.03652	1.05204	0.0512337
Q92905	COP9 signalosome complex subunit 5 OS=Homo sapiens OX=9606 GN=COPS5 PE=1 SV=4	4862.8	7609.5	10046.3	4868	7825.7	10234.4	1.01607	0.182483	1.00107	1.02841	1.01872	1.01607	0.182483
Q9BRX2	Protein pelota homolog OS=Homo sapiens OX=9606 GN=PELO PE=1 SV=2	10309	13649.5	9200.3	9197.3	12731.7	8466.2	0.915044	0.0193754	0.892162	0.932759	0.920209	0.915044	0.0193754
O43815	Striatin OS=Homo sapiens OX=9606 GN=STRN PE=1 SV=4	5452	9210.9	7984.2	5323.4	9461.8	8109.7	1.00646	0.715521	0.976412	1.02724	1.01572	1.00646	0.715521
Q96HE7	ERO1-like protein alpha OS=Homo sapiens OX=9606 GN=ERO1A PE=1 SV=2	10723.2	8179.3	10566.6	9713.5	8208.1	10702.1	0.974061	0.527555	0.90584	1.00352	1.01282	0.974061	0.527555
Q9Y5B0	RNA polymerase II subunit A C-terminal domain phosphatase OS=Homo sapiens OX=9606 GN=CTDP1 PE=1 SV=3	17613.4	8304.8	11144.4	15209.1	9359.1	10990.8	0.992221	0.927921	0.863496	1.12695	0.986217	0.992221	0.927921
Q86VP1	Tax1-binding protein 1 OS=Homo sapiens OX=9606 GN=TAX1BP1 PE=1 SV=2	11702.4	17283.7	11762	11393.4	18176.3	11507.2	1.00119	0.966653	0.973595	1.05164	0.978337	1.00119	0.966653
Q14192	Four and a half LIM domains protein 2 OS=Homo sapiens OX=9606 GN=FHL2 PE=1 SV=3	10071.2	15535.5	10374.9	10979.1	14689.8	10761.8	1.02433	0.622721	1.09015	0.945563	1.03729	1.02433	0.622721
Q15291	Retinoblastoma-binding protein 5 OS=Homo sapiens OX=9606 GN=RBBP5 PE=1 SV=2	16010	18381.8	15228.2	15307.6	18563.9	14877.4	0.980999	0.34874	0.956127	1.00991	0.976964	0.980999	0.34874
Q8NDT2	Putative RNA-binding protein 15B OS=Homo sapiens OX=9606 GN=RBM15B PE=1 SV=3	6159.1	5090.5	4783	5757	5000	4646.4	0.962792	0.12251	0.934714	0.982222	0.971441	0.962792	0.12251
Q8WVV9	Heterogeneous nuclear ribonucleoprotein L-like OS=Homo sapiens OX=9606 GN=HNRNPLL PE=1 SV=1	9714.5	9538.4	6813.4	9947.3	9090.4	6960.2	0.999514	0.985221	1.02396	0.953032	1.02155	0.999514	0.985221
P32121	Beta-arrestin-2 OS=Homo sapiens OX=9606 GN=ARRB2 PE=1 SV=2	12546.9	14272.1	12369.3	12092.4	13648	11615.9	0.953046	0.0233664	0.963776	0.956271	0.939091	0.953046	0.0233664
O95571	Persulfide dioxygenase ETHE1, mitochondrial OS=Homo sapiens OX=9606 GN=ETHE1 PE=1 SV=2	11723	6971.7	7874.4	11431.1	6541.5	7952.4	0.974433	0.34175	0.9751	0.938293	1.00991	0.974433	0.34175
Q6NYC8	Phostensin OS=Homo sapiens OX=9606 GN=PPP1R18 PE=1 SV=1	16650	20166	19928.7	15291.5	18753.9	18829.6	0.931078	0.0121042	0.918408	0.929976	0.944848	0.931078	0.0121042
Q9NZN8	CCR4-NOT transcription complex subunit 2 OS=Homo sapiens OX=9606 GN=CNOT2 PE=1 SV=1	13911.1	10726.7	14012.7	13416	10783.8	13090.2	0.967967	0.260483	0.96441	1.00532	0.934167	0.967967	0.260483
Q14353	Guanidinoacetate N-methyltransferase OS=Homo sapiens OX=9606 GN=GAMT PE=1 SV=1	7670.4	4819.6	5292.1	7994.8	4901.2	5272.5	1.01851	0.298682	1.04229	1.01693	0.996296	1.01851	0.298682
P57772	Selenocysteine-specific elongation factor OS=Homo sapiens OX=9606 GN=EEFSEC PE=1 SV=4	13753	6926	9169.8	13450.8	6325.6	9204.5	0.965041	0.323526	0.978027	0.913312	1.00378	0.965041	0.323526
Q9BVI4	Nucleolar complex protein 4 homolog OS=Homo sapiens OX=9606 GN=NOC4L PE=1 SV=1	10290.8	8682.8	10254.6	9711.6	7905	9248	0.918659	0.0237769	0.943717	0.910421	0.901839	0.918659	0.0237769
Q9Y606	tRNA pseudouridine synthase A OS=Homo sapiens OX=9606 GN=PUS1 PE=1 SV=3	9951.8	11215.7	9287.5	9284.1	12294.1	9933.1	1.03286	0.582478	0.932907	1.09615	1.06951	1.03286	0.582478
Q8IYB3	Serine/arginine repetitive matrix protein 1 OS=Homo sapiens OX=9606 GN=SRRM1 PE=1 SV=2	8589.8	11999.4	14337.6	8990.8	13469	17196.9	1.12286	0.108281	1.04668	1.12247	1.19943	1.12286	0.108281
Q71RC2	La-related protein 4 OS=Homo sapiens OX=9606 GN=LARP4 PE=1 SV=3	10943.3	10405.9	13899.1	9318	9199.8	12887.3	0.887593	0.0360165	0.85148	0.884095	0.927204	0.887593	0.0360165
Q6UWE0	E3 ubiquitin-protein ligase LRSAM1 OS=Homo sapiens OX=9606 GN=LRSAM1 PE=1 SV=1	7842.8	12816.3	6872.6	7963.9	12711.7	6793	0.998566	0.881459	1.01544	0.991839	0.988418	0.998566	0.881459
Q9H845	Complex I assembly factor ACAD9, mitochondrial OS=Homo sapiens OX=9606 GN=ACAD9 PE=1 SV=1	10669.7	9602.9	14115.1	10585.8	9984	13612.1	0.998729	0.959167	0.992137	1.03969	0.964364	0.998729	0.959167
Q9H6S0	3'-5' RNA helicase YTHDC2 OS=Homo sapiens OX=9606 GN=YTHDC2 PE=1 SV=2	8149.4	11286.9	11991.6	8335.3	11781.8	12510	1.03663	0.0338062	1.02281	1.04385	1.04323	1.03663	0.0338062
Q16777	Histone H2A type 2-C OS=Homo sapiens OX=9606 GN=H2AC20 PE=1 SV=4	33621.4	45732.1	46910.8	46329.3	60982.2	50696.1	1.26404	0.104077	1.37797	1.33347	1.08069	1.26404	0.104077
P15374	Ubiquitin carboxyl-terminal hydrolase isozyme L3 OS=Homo sapiens OX=9606 GN=UCHL3 PE=1 SV=1	16985.5	12957.2	17957.7	16764.9	13479.6	17134.8	0.993835	0.828887	0.987012	1.04032	0.954176	0.993835	0.828887
P62277	40S ribosomal protein S13 OS=Homo sapiens OX=9606 GN=RPS13 PE=1 SV=2	44043	43780.3	32766.7	44399.9	41847	32587.6	0.986159	0.469963	1.0081	0.955841	0.994534	0.986159	0.469963
P67870	Casein kinase II subunit beta OS=Homo sapiens OX=9606 GN=CSNK2B PE=1 SV=1	24630.2	21415.8	21592.7	22464.5	20986.5	21970.6	0.969842	0.43141	0.912071	0.979954	1.0175	0.969842	0.43141
Q96HW7	Integrator complex subunit 4 OS=Homo sapiens OX=9606 GN=INTS4 PE=1 SV=2	8726.5	7487.1	8327.3	8147.8	6351.2	7741.9	0.903891	0.07457	0.933685	0.848286	0.929701	0.903891	0.07457
Q9BY42	Replication termination factor 2 OS=Homo sapiens OX=9606 GN=RTF2 PE=1 SV=3	14743.1	9274.8	13218.8	14624.2	8776	13161.4	0.977938	0.299541	0.991935	0.94622	0.995658	0.977938	0.299541
Q9UJ70	N-acetyl-D-glucosamine kinase OS=Homo sapiens OX=9606 GN=NAGK PE=1 SV=4	11059.7	10638.6	12457.7	10135.1	10198.3	12324	0.95476	0.165514	0.916399	0.958613	0.989268	0.95476	0.165514
P57678	Gem-associated protein 4 OS=Homo sapiens OX=9606 GN=GEMIN4 PE=1 SV=2	12060.4	10739.2	11510.8	10520.6	9483.9	10005.6	0.874891	0.00112806	0.872326	0.88311	0.869236	0.874891	0.00112806
O75832	26S proteasome non-ATPase regulatory subunit 10 OS=Homo sapiens OX=9606 GN=PSMD10 PE=1 SV=1	16693.4	12365.8	12955.6	15727.6	11709.5	12216.9	0.944018	0.000692715	0.942145	0.946926	0.942982	0.944018	0.000692715
O00764	Pyridoxal kinase OS=Homo sapiens OX=9606 GN=PDXK PE=1 SV=1	9803.7	7723.6	5951.8	9360.2	6501.1	5860.4	0.927041	0.235679	0.954762	0.841719	0.984643	0.927041	0.235679
Q8WTT2	Nucleolar complex protein 3 homolog OS=Homo sapiens OX=9606 GN=NOC3L PE=1 SV=1	10120.6	8026.3	15956.1	10437.7	8456.3	15191.9	1.01234	0.727418	1.03133	1.05357	0.952106	1.01234	0.727418
Q9P275	Ubiquitin carboxyl-terminal hydrolase 36 OS=Homo sapiens OX=9606 GN=USP36 PE=1 SV=4	17713.3	21532.1	13686.5	15856.4	21702.8	13182.6	0.955427	0.306912	0.895169	1.00793	0.963183	0.955427	0.306912
O15511	Actin-related protein 2/3 complex subunit 5 OS=Homo sapiens OX=9606 GN=ARPC5 PE=1 SV=3	17730.7	14197.9	14371.6	18005.8	14726.8	14703.6	1.02529	0.0579734	1.01552	1.03725	1.0231	1.02529	0.0579734
Q7Z4H3	5'-deoxynucleotidase HDDC2 OS=Homo sapiens OX=9606 GN=HDDC2 PE=1 SV=1	8082.9	7205.5	8000.3	7900.3	7077.7	7910.3	0.982808	0.034629	0.977409	0.982264	0.98875	0.982808	0.034629
Q16775	Hydroxyacylglutathione hydrolase, mitochondrial OS=Homo sapiens OX=9606 GN=HAGH PE=1 SV=2	20266.5	13424	12163	16889.4	12678.5	11330.6	0.903131	0.109944	0.833365	0.944465	0.931563	0.903131	0.109944
P83881	60S ribosomal protein L36a OS=Homo sapiens OX=9606 GN=RPL36A PE=1 SV=2	25157	27841.8	29574	25446	26339.7	29025.1	0.979659	0.394635	1.01149	0.946049	0.98144	0.979659	0.394635
Q9BZE1	39S ribosomal protein L37, mitochondrial OS=Homo sapiens OX=9606 GN=MRPL37 PE=1 SV=2	16997.4	10377.6	14081.6	17015.4	10654.2	14247.4	1.01316	0.218122	1.00106	1.02665	1.01177	1.01316	0.218122
O75794	Cell division cycle protein 123 homolog OS=Homo sapiens OX=9606 GN=CDC123 PE=1 SV=1	15134.9	11358.5	12214.9	15124.8	10874.2	11889.3	0.97668	0.196799	0.999333	0.957362	0.973344	0.97668	0.196799
Q7Z3B4	Nucleoporin p54 OS=Homo sapiens OX=9606 GN=NUP54 PE=1 SV=2	19065.4	16801.2	16396.8	19699.6	18664	16265	1.04537	0.322813	1.03326	1.11087	0.991962	1.04537	0.322813
Q16186	Proteasomal ubiquitin receptor ADRM1 OS=Homo sapiens OX=9606 GN=ADRM1 PE=1 SV=2	17449	19112.1	14268.6	16899.2	20257	14395.3	1.01243	0.684749	0.968491	1.0599	1.00888	1.01243	0.684749
Q9UEE9	Craniofacial development protein 1 OS=Homo sapiens OX=9606 GN=CFDP1 PE=1 SV=1	24310.1	13074.2	17280.7	23192.8	13342.8	16809.8	0.982445	0.46883	0.95404	1.02054	0.97275	0.982445	0.46883
Q13868	Exosome complex component RRP4 OS=Homo sapiens OX=9606 GN=EXOSC2 PE=1 SV=2	13049.2	14258.7	13527.8	12578.3	14200.8	12928.9	0.97186	0.148808	0.963913	0.995939	0.955728	0.97186	0.148808
Q15554	Telomeric repeat-binding factor 2 OS=Homo sapiens OX=9606 GN=TERF2 PE=1 SV=3	13468.7	11057.2	7974.7	13813.8	11486.3	8206.1	1.03115	0.0157236	1.02562	1.03881	1.02902	1.03115	0.0157236
P08754	Guanine nucleotide-binding protein G(i) subunit alpha-3 OS=Homo sapiens OX=9606 GN=GNAI3 PE=1 SV=3	3255.7	3639.8	3507.1	3063.4	3717.9	3421.9	0.979366	0.469546	0.940934	1.02146	0.975706	0.979366	0.469546
P62805	Histone H4 OS=Homo sapiens OX=9606 GN=H4-16 PE=1 SV=2	21496.6	12560.8	20565.3	25433.9	14967.4	21238.9	1.13584	0.119066	1.18316	1.1916	1.03275	1.13584	0.119066
Q9UNX3	60S ribosomal protein L26-like 1 OS=Homo sapiens OX=9606 GN=RPL26L1 PE=1 SV=1	4079.4	6818.7	5616.6	4073.6	6665.1	5749.5	0.999905	0.994949	0.998578	0.977474	1.02366	0.999905	0.994949
P57721	Poly(rC)-binding protein 3 OS=Homo sapiens OX=9606 GN=PCBP3 PE=1 SV=2	6429.5	5058.2	4058.6	5405	5011.3	3951.4	0.93499	0.30401	0.840656	0.990728	0.973587	0.93499	0.30401
Q9NYK5	39S ribosomal protein L39, mitochondrial OS=Homo sapiens OX=9606 GN=MRPL39 PE=1 SV=3	14097.6	16265.3	17712.9	14246.9	16031	17075.5	0.986733	0.428144	1.01059	0.985595	0.964015	0.986733	0.428144
P16615	Sarcoplasmic/endoplasmic reticulum calcium ATPase 2 OS=Homo sapiens OX=9606 GN=ATP2A2 PE=1 SV=1	15185	6871.3	4695.1	13161.6	7948	8373.7	1.26898	0.424863	0.86675	1.1567	1.7835	1.26898	0.424863
P46779	60S ribosomal protein L28 OS=Homo sapiens OX=9606 GN=RPL28 PE=1 SV=3	26610.9	29096.7	28286	28247.9	29282.5	29727.9	1.03963	0.143649	1.06152	1.00639	1.05098	1.03963	0.143649
O00273	DNA fragmentation factor subunit alpha OS=Homo sapiens OX=9606 GN=DFFA PE=1 SV=1	14013.4	14261.4	18127.3	14064.8	14682.2	17328.7	0.996373	0.881804	1.00367	1.02951	0.955945	0.996373	0.881804
A0FGR8	Extended synaptotagmin-2 OS=Homo sapiens OX=9606 GN=ESYT2 PE=1 SV=1	8256.8	8469.6	4715.6	7719.6	9295.8	8377.9	1.26971	0.405239	0.934938	1.09755	1.77663	1.26971	0.405239
Q15654	Thyroid receptor-interacting protein 6 OS=Homo sapiens OX=9606 GN=TRIP6 PE=1 SV=3	6094.1	2736.4	5859.3	5351.6	2264.1	5511.7	0.882079	0.0692512	0.878161	0.827401	0.940676	0.882079	0.0692512
O94888	UBX domain-containing protein 7 OS=Homo sapiens OX=9606 GN=UBXN7 PE=1 SV=2	11315.8	11027.5	10606.9	10780.1	10918.7	9885.3	0.958254	0.133713	0.952659	0.990134	0.931969	0.958254	0.133713
P42574	Caspase-3 OS=Homo sapiens OX=9606 GN=CASP3 PE=1 SV=2	13826.7	16050.2	12900.6	12996.5	15517.3	12583	0.960712	0.0664777	0.939957	0.966798	0.975381	0.960712	0.0664777
O60884	DnaJ homolog subfamily A member 2 OS=Homo sapiens OX=9606 GN=DNAJA2 PE=1 SV=1	19839.1	20660.5	23299.1	18465.6	18173	22168.1	0.920609	0.0653466	0.930768	0.879601	0.951457	0.920609	0.0653466
Q9NVT9	Armadillo repeat-containing protein 1 OS=Homo sapiens OX=9606 GN=ARMC1 PE=1 SV=1	9970.5	9711.1	10934.9	10387.4	10363.5	10921.2	1.03591	0.213998	1.04181	1.06718	0.998747	1.03591	0.213998
Q8WWK9	Cytoskeleton-associated protein 2 OS=Homo sapiens OX=9606 GN=CKAP2 PE=1 SV=1	17664.1	21258.5	20583.3	18516.3	24766.5	22272.6	1.09844	0.104975	1.04824	1.16502	1.08207	1.09844	0.104975
Q99590	Protein SCAF11 OS=Homo sapiens OX=9606 GN=SCAF11 PE=1 SV=2	11876.1	12524.9	13136.6	14342	15982.8	16729.9	1.25242	0.00778528	1.20764	1.27608	1.27353	1.25242	0.00778528
Q12959	Disks large homolog 1 OS=Homo sapiens OX=9606 GN=DLG1 PE=1 SV=2	7609	6801.4	9067.9	6633.8	6734.4	8894.6	0.947625	0.301936	0.871836	0.990149	0.980889	0.947625	0.301936
P09012	U1 small nuclear ribonucleoprotein A OS=Homo sapiens OX=9606 GN=SNRPA PE=1 SV=3	17945.6	21720.4	22556	16414.6	20080.3	21122.4	0.925207	0.00699973	0.914687	0.92449	0.936443	0.925207	0.00699973
Q9NXG2	THUMP domain-containing protein 1 OS=Homo sapiens OX=9606 GN=THUMPD1 PE=1 SV=2	19472	16485.9	15504.1	19563	16349.4	15197.6	0.992208	0.384778	1.00467	0.99172	0.980231	0.992208	0.384778
Q96GD4	Aurora kinase B OS=Homo sapiens OX=9606 GN=AURKB PE=1 SV=3	9549.1	13050.8	9689.3	9442.2	10745.7	8949.1	0.911929	0.208648	0.988805	0.823375	0.923606	0.911929	0.208648
P25325	3-mercaptopyruvate sulfurtransferase OS=Homo sapiens OX=9606 GN=MPST PE=1 SV=3	11866.4	12794.2	16098.4	11165.7	11716.1	15486.2	0.939553	0.0455734	0.940951	0.915735	0.961971	0.939553	0.0455734
P16885	1-phosphatidylinositol 4,5-bisphosphate phosphodiesterase gamma-2 OS=Homo sapiens OX=9606 GN=PLCG2 PE=1 SV=4	12454.6	5604.3	8530.3	11377.6	5380.6	8086.5	0.940528	0.0508344	0.913526	0.960084	0.947974	0.940528	0.0508344
P40429	60S ribosomal protein L13a OS=Homo sapiens OX=9606 GN=RPL13A PE=1 SV=2	33696	31697.8	43394.9	36117.9	32327.8	42591.2	1.02441	0.449762	1.07188	1.01988	0.981479	1.02441	0.449762
Q8NCD3	Holliday junction recognition protein OS=Homo sapiens OX=9606 GN=HJURP PE=1 SV=2	7444.1	6901.1	11891	7615	6829.2	12629.2	1.02487	0.357033	1.02296	0.989581	1.06208	1.02487	0.357033
P62266	40S ribosomal protein S23 OS=Homo sapiens OX=9606 GN=RPS23 PE=1 SV=3	21396.4	30898.6	23514.8	20126	28687.6	22645.7	0.944036	0.0312485	0.940626	0.928443	0.96304	0.944036	0.0312485
Q01081	Splicing factor U2AF 35 kDa subunit OS=Homo sapiens OX=9606 GN=U2AF1 PE=1 SV=3	22403.7	16093.9	15251	22489.9	16758.6	18105.7	1.07744	0.300363	1.00385	1.0413	1.18718	1.07744	0.300363
Q53HL2	Borealin OS=Homo sapiens OX=9606 GN=CDCA8 PE=1 SV=2	8783.5	9991.4	7801.8	8940.9	10522	7716.5	1.02003	0.392438	1.01792	1.05311	0.989067	1.02003	0.392438
P09382	Galectin-1 OS=Homo sapiens OX=9606 GN=LGALS1 PE=1 SV=2	18876.8	21144.1	19237	19734.6	21515	18847.2	1.01424	0.532482	1.04544	1.01754	0.979737	1.01424	0.532482
P42025	Beta-centractin OS=Homo sapiens OX=9606 GN=ACTR1B PE=1 SV=1	1104.2	595.3	716.3	1147.9	618	696.7	1.01678	0.52654	1.03958	1.03813	0.972637	1.01678	0.52654
Q9H2J4	Phosducin-like protein 3 OS=Homo sapiens OX=9606 GN=PDCL3 PE=1 SV=1	10964.5	13728.2	18918.1	10951.4	13810.3	17878.5	0.983278	0.476145	0.998805	1.00598	0.945047	0.983278	0.476145
Q6PI48	Aspartate--tRNA ligase, mitochondrial OS=Homo sapiens OX=9606 GN=DARS2 PE=1 SV=1	15375.1	15802.4	8151.4	14796.8	14807.6	7893.2	0.95592	0.0442201	0.962387	0.937048	0.968324	0.95592	0.0442201
O95671	Probable bifunctional dTTP/UTP pyrophosphatase/methyltransferase protein OS=Homo sapiens OX=9606 GN=ASMTL PE=1 SV=3	9533.2	6732.6	10635.4	9445.3	6578.6	10165.8	0.974584	0.129568	0.99078	0.977126	0.955846	0.974584	0.129568
Q92979	Ribosomal RNA small subunit methyltransferase NEP1 OS=Homo sapiens OX=9606 GN=EMG1 PE=1 SV=4	14661.4	13156.2	22193.7	19361.5	21168.5	29794.9	1.42403	0.0446273	1.32058	1.60901	1.34249	1.42403	0.0446273
Q5VW32	BRO1 domain-containing protein BROX OS=Homo sapiens OX=9606 GN=BROX PE=1 SV=1	9460.5	13332	15055.8	9170.1	12544	13721.6	0.940527	0.0707621	0.969304	0.940894	0.911383	0.940527	0.0707621
Q6RFH5	WD repeat-containing protein 74 OS=Homo sapiens OX=9606 GN=WDR74 PE=1 SV=1	6392.2	6489.6	7355.7	5765.2	6336.4	6878.5	0.93781	0.101969	0.901912	0.976393	0.935125	0.93781	0.101969
Q9UHY7	Enolase-phosphatase E1 OS=Homo sapiens OX=9606 GN=ENOPH1 PE=1 SV=1	11806.1	12660.8	15810.3	12543.3	11303.9	15335.1	0.975071	0.661681	1.06244	0.892827	0.969944	0.975071	0.661681
Q9H9J2	39S ribosomal protein L44, mitochondrial OS=Homo sapiens OX=9606 GN=MRPL44 PE=1 SV=1	9239.7	9116.8	9143.5	8936.9	8932.8	8553.5	0.96084	0.0972362	0.967228	0.979817	0.935473	0.96084	0.0972362
P62820	Ras-related protein Rab-1A OS=Homo sapiens OX=9606 GN=RAB1A PE=1 SV=3	6145.9	9051	3733.3	7207.7	10521.9	4628.4	1.19168	0.0155963	1.17277	1.16251	1.23976	1.19168	0.0155963
Q9NRN7	L-aminoadipate-semialdehyde dehydrogenase-phosphopantetheinyl transferase OS=Homo sapiens OX=9606 GN=AASDHPPT PE=1 SV=2	20099	18795.1	16597.1	20177.3	24468.3	16022	1.09036	0.484901	1.0039	1.30184	0.965349	1.09036	0.484901
Q9BQ61	Telomerase RNA component interacting RNase OS=Homo sapiens OX=9606 GN=TRIR PE=1 SV=1	37308.8	22299.9	25265.4	39253.3	21418.2	25163.4	1.00285	0.924742	1.05212	0.960462	0.995963	1.00285	0.924742
Q8NCN5	Pyruvate dehydrogenase phosphatase regulatory subunit, mitochondrial OS=Homo sapiens OX=9606 GN=PDPR PE=1 SV=2	13185	11648.6	9270.6	13032.3	11481.1	8322	0.957239	0.287672	0.988419	0.985621	0.897677	0.957239	0.287672
Q8WW12	PEST proteolytic signal-containing nuclear protein OS=Homo sapiens OX=9606 GN=PCNP PE=1 SV=2	38247.2	23957.5	26165	40126.1	24160.9	28023.5	1.04288	0.144111	1.04913	1.00849	1.07103	1.04288	0.144111
Q9P287	BRCA2 and CDKN1A-interacting protein OS=Homo sapiens OX=9606 GN=BCCIP PE=1 SV=1	14643.5	11567.4	15951.8	15494.2	16728.7	18860.9	1.22889	0.183458	1.05809	1.44619	1.18237	1.22889	0.183458
P05166	Propionyl-CoA carboxylase beta chain, mitochondrial OS=Homo sapiens OX=9606 GN=PCCB PE=1 SV=3	6281.3	6542.9	6734.1	6038.9	5074.6	6945.6	0.922802	0.418295	0.961409	0.775589	1.03141	0.922802	0.418295
Q15370	Elongin-B OS=Homo sapiens OX=9606 GN=ELOB PE=1 SV=1	23808	18568	20955.5	24364.7	19833.4	20064.9	1.01634	0.661577	1.02338	1.06815	0.9575	1.01634	0.661577
P78332	RNA-binding protein 6 OS=Homo sapiens OX=9606 GN=RBM6 PE=1 SV=5	11463.8	14251.7	10772	11303.1	15352.2	11349.9	1.03895	0.290352	0.985982	1.07722	1.05365	1.03895	0.290352
P06746	DNA polymerase beta OS=Homo sapiens OX=9606 GN=POLB PE=1 SV=3	8462.8	10018	13956.3	8601.1	9878.5	13832.7	0.997854	0.839932	1.01634	0.986075	0.991144	0.997854	0.839932
Q86W42	THO complex subunit 6 homolog OS=Homo sapiens OX=9606 GN=THOC6 PE=1 SV=1	10396	9057.7	7954.4	9701.4	9221.1	7608.2	0.969234	0.348198	0.933186	1.01804	0.956477	0.969234	0.348198
P60660	Myosin light polypeptide 6 OS=Homo sapiens OX=9606 GN=MYL6 PE=1 SV=2	47755	58966.7	42493	51076.5	62676.4	42117.7	1.04121	0.242252	1.06955	1.06291	0.991168	1.04121	0.242252
P28072	Proteasome subunit beta type-6 OS=Homo sapiens OX=9606 GN=PSMB6 PE=1 SV=4	19498.4	27973.7	16242.8	19222.1	28052.9	16022.2	0.991693	0.274476	0.98583	1.00283	0.986419	0.991693	0.274476
P46734	Dual specificity mitogen-activated protein kinase kinase 3 OS=Homo sapiens OX=9606 GN=MAP2K3 PE=1 SV=2	14235.1	16986.4	13775.9	13870.6	17408.9	13557.2	0.994464	0.754562	0.974394	1.02487	0.984124	0.994464	0.754562
Q8WX92	Negative elongation factor B OS=Homo sapiens OX=9606 GN=NELFB PE=1 SV=1	11274.1	19323.2	10559.7	9552	17533.5	9393.2	0.881388	0.0218565	0.847252	0.907381	0.889533	0.881388	0.0218565
P47985	Cytochrome b-c1 complex subunit Rieske, mitochondrial OS=Homo sapiens OX=9606 GN=UQCRFS1 PE=1 SV=2	13053.4	17188.7	14034.9	11807.5	15911.7	14827.6	0.962247	0.51015	0.904554	0.925707	1.05648	0.962247	0.51015
Q9NR09	Baculoviral IAP repeat-containing protein 6 OS=Homo sapiens OX=9606 GN=BIRC6 PE=1 SV=2	5099	6864.4	6858.7	4771.3	6300.9	6301.9	0.924154	0.0057878	0.935732	0.91791	0.918818	0.924154	0.0057878
Q9NVI7	ATPase family AAA domain-containing protein 3A OS=Homo sapiens OX=9606 GN=ATAD3A PE=1 SV=2	16987.4	17184.2	14176.9	15115.9	18797.8	20902.8	1.15272	0.46672	0.88983	1.0939	1.47443	1.15272	0.46672
Q8IUI8	Cytokine receptor-like factor 3 OS=Homo sapiens OX=9606 GN=CRLF3 PE=1 SV=2	10626.5	8981	6779.7	10432.3	9728.2	6938.2	1.02943	0.422845	0.981725	1.0832	1.02338	1.02943	0.422845
Q8N6M0	Deubiquitinase OTUD6B OS=Homo sapiens OX=9606 GN=OTUD6B PE=1 SV=1	8587.8	7034.7	3907.9	8028.4	7020.9	3764.7	0.965419	0.198857	0.934861	0.998038	0.963356	0.965419	0.198857
Q9Y5K8	V-type proton ATPase subunit D OS=Homo sapiens OX=9606 GN=ATP6V1D PE=1 SV=1	12014.3	18334.6	17196	11730	18626.6	16526.3	0.984439	0.441678	0.976337	1.01593	0.961055	0.984439	0.441678
O43432	Eukaryotic translation initiation factor 4 gamma 3 OS=Homo sapiens OX=9606 GN=EIF4G3 PE=1 SV=2	7025.6	2102	2696	5206.1	1778.2	2476.4	0.835174	0.0854056	0.741019	0.845956	0.918546	0.835174	0.0854056
Q8IWA0	WD repeat-containing protein 75 OS=Homo sapiens OX=9606 GN=WDR75 PE=1 SV=1	9579.5	10130.1	8819.4	9724	9839.2	8191.1	0.971709	0.374007	1.01508	0.971284	0.928759	0.971709	0.374007
P49593	Protein phosphatase 1F OS=Homo sapiens OX=9606 GN=PPM1F PE=1 SV=3	8471.9	8921	7559.6	7920.4	8043.7	7130.5	0.9266	0.0286583	0.934902	0.901659	0.943238	0.9266	0.0286583
Q8TAF3	WD repeat-containing protein 48 OS=Homo sapiens OX=9606 GN=WDR48 PE=1 SV=1	8708	6544.1	10481	8305.7	7790.9	10812.2	1.05864	0.488506	0.953801	1.19052	1.0316	1.05864	0.488506
Q9Y3B7	39S ribosomal protein L11, mitochondrial OS=Homo sapiens OX=9606 GN=MRPL11 PE=1 SV=1	13048.1	15723.1	17682.1	12377.3	15133.5	17003.4	0.957569	0.0110459	0.94859	0.962501	0.961617	0.957569	0.0110459
P86790	Vacuolar fusion protein CCZ1 homolog B OS=Homo sapiens OX=9606 GN=CCZ1B PE=1 SV=1	7653.9	5818.5	10462.7	7543.3	5480.9	10899.3	0.989752	0.756576	0.98555	0.941978	1.04173	0.989752	0.756576
Q15477	Helicase SKI2W OS=Homo sapiens OX=9606 GN=SKIV2L PE=1 SV=3	7629.9	6719.3	6657	7412.2	6332.6	6953.1	0.986132	0.692573	0.971468	0.942449	1.04448	0.986132	0.692573
Q9BPW8	Protein NipSnap homolog 1 OS=Homo sapiens OX=9606 GN=NIPSNAP1 PE=1 SV=1	22016.2	13511.9	20447.3	22079.1	13142.6	20442.8	0.991768	0.481195	1.00286	0.972669	0.99978	0.991768	0.481195
Q9H910	Jupiter microtubule associated homolog 2 OS=Homo sapiens OX=9606 GN=JPT2 PE=1 SV=1	25691.7	20837.7	21620.7	25196	19380	21442	0.967495	0.229149	0.980706	0.930045	0.991735	0.967495	0.229149
O14757	Serine/threonine-protein kinase Chk1 OS=Homo sapiens OX=9606 GN=CHEK1 PE=1 SV=2	13401	15541.5	15272.9	12957.3	14096.7	14567.1	0.942571	0.0871734	0.966891	0.907036	0.953787	0.942571	0.0871734
Q99747	Gamma-soluble NSF attachment protein OS=Homo sapiens OX=9606 GN=NAPG PE=1 SV=1	14742.9	17037.2	14745.5	13786.1	16768.7	14679.7	0.971626	0.265775	0.935101	0.98424	0.995538	0.971626	0.265775
Q6IA86	Elongator complex protein 2 OS=Homo sapiens OX=9606 GN=ELP2 PE=1 SV=2	9235	9240.9	10529.8	8697.7	9058.1	10242.7	0.964924	0.0963209	0.941819	0.980218	0.972735	0.964924	0.0963209
Q86VM9	Zinc finger CCCH domain-containing protein 18 OS=Homo sapiens OX=9606 GN=ZC3H18 PE=1 SV=2	18544	14854.9	18872	16585.9	14013.2	18221.4	0.934424	0.0891258	0.894408	0.943339	0.965526	0.934424	0.0891258
A0A3B3IRV3	Malignant T-cell-amplified sequence OS=Homo sapiens OX=9606 GN=MCTS2P PE=1 SV=1	123.5	253.5	318.5	138.2	250	342.5	1.06019	0.263478	1.11903	0.986193	1.07535	1.06019	0.263478
Q96M27	Protein PRRC1 OS=Homo sapiens OX=9606 GN=PRRC1 PE=1 SV=1	17150.3	13133.8	17480.9	16218.4	12172.8	17386.8	0.955703	0.15963	0.945663	0.92683	0.994617	0.955703	0.15963
P35813	Protein phosphatase 1A OS=Homo sapiens OX=9606 GN=PPM1A PE=1 SV=1	7202.7	8725.9	9305.2	7686	8799.7	8928.2	1.01168	0.743375	1.0671	1.00846	0.959485	1.01168	0.743375
Q13526	Peptidyl-prolyl cis-trans isomerase NIMA-interacting 1 OS=Homo sapiens OX=9606 GN=PIN1 PE=1 SV=1	13299.5	15833.2	21164.2	14015.4	15977.7	21266.7	1.0226	0.285854	1.05383	1.00913	1.00484	1.0226	0.285854
Q9BTA9	WW domain-containing adapter protein with coiled-coil OS=Homo sapiens OX=9606 GN=WAC PE=1 SV=3	6196	9671.4	8515.6	6259.1	9828.5	8451.8	1.00631	0.468887	1.01018	1.01624	0.992508	1.00631	0.468887
O14639	Actin-binding LIM protein 1 OS=Homo sapiens OX=9606 GN=ABLIM1 PE=1 SV=3	8540.1	12682	11229.3	8992.3	12612.4	10946.5	1.00743	0.781591	1.05295	0.994512	0.974816	1.00743	0.781591
Q9H0G5	Nuclear speckle splicing regulatory protein 1 OS=Homo sapiens OX=9606 GN=NSRP1 PE=1 SV=1	10157.4	13649.8	12000	9726.4	16086	11615.8	1.03468	0.67748	0.957568	1.17848	0.967983	1.03468	0.67748
P47813	Eukaryotic translation initiation factor 1A, X-chromosomal OS=Homo sapiens OX=9606 GN=EIF1AX PE=1 SV=2	10999.4	11501.8	26831.8	11159.1	11230.7	25679.6	0.982669	0.412464	1.01452	0.97643	0.957058	0.982669	0.412464
P27361	Mitogen-activated protein kinase 3 OS=Homo sapiens OX=9606 GN=MAPK3 PE=1 SV=4	8517.1	6424.3	9668.1	7848.3	6610.1	9412.1	0.974639	0.499537	0.921476	1.02892	0.973521	0.974639	0.499537
O43447	Peptidyl-prolyl cis-trans isomerase H OS=Homo sapiens OX=9606 GN=PPIH PE=1 SV=1	22293.7	18045.8	24376.1	22498.7	18515.2	24768.2	1.0171	0.0727133	1.0092	1.02601	1.01609	1.0171	0.0727133
Q9UKL0	REST corepressor 1 OS=Homo sapiens OX=9606 GN=RCOR1 PE=1 SV=2	15585.2	14698	13597.4	15676	14542.3	12741.5	0.977429	0.390072	1.00583	0.989407	0.937054	0.977429	0.390072
P20810	Calpastatin OS=Homo sapiens OX=9606 GN=CAST PE=1 SV=4	15822.9	11255.7	13875.3	16676.1	13126.2	13823.9	1.07213	0.285048	1.05392	1.16618	0.996296	1.07213	0.285048
O00268	Transcription initiation factor TFIID subunit 4 OS=Homo sapiens OX=9606 GN=TAF4 PE=1 SV=2	6672.7	6967.2	7179.1	6443.8	7524.5	6605.6	0.9886	0.832864	0.965696	1.07999	0.920115	0.9886	0.832864
Q9Y3A5	Ribosome maturation protein SBDS OS=Homo sapiens OX=9606 GN=SBDS PE=1 SV=4	15262.6	13577.1	18243.3	14324.5	12621	17211.6	0.937188	0.00415123	0.938536	0.92958	0.943448	0.937188	0.00415123
Q05519	Serine/arginine-rich splicing factor 11 OS=Homo sapiens OX=9606 GN=SRSF11 PE=1 SV=1	22242.5	18849.7	18736.7	23199.6	19459.1	17878.5	1.00985	0.758545	1.04303	1.03233	0.954197	1.00985	0.758545
O15212	Prefoldin subunit 6 OS=Homo sapiens OX=9606 GN=PFDN6 PE=1 SV=1	13597.3	20231	21971.4	13779.3	20177.4	21085.5	0.990138	0.598727	1.01339	0.997351	0.959679	0.990138	0.598727
Q5TZA2	Rootletin OS=Homo sapiens OX=9606 GN=CROCC PE=1 SV=1	7310.6	11911.3	6860.7	7360.6	11087.8	6523.5	0.962851	0.24392	1.00684	0.930864	0.95085	0.962851	0.24392
P42696	RNA-binding protein 34 OS=Homo sapiens OX=9606 GN=RBM34 PE=1 SV=2	11721.3	10522.2	12243.8	12354.2	10825.4	12886	1.04509	0.0311426	1.054	1.02882	1.05245	1.04509	0.0311426
Q06787	Synaptic functional regulator FMR1 OS=Homo sapiens OX=9606 GN=FMR1 PE=1 SV=1	7748.8	14129.9	10579.3	7723	14273.1	10350.2	0.99505	0.644829	0.99667	1.01013	0.978345	0.99505	0.644829
Q96A65	Exocyst complex component 4 OS=Homo sapiens OX=9606 GN=EXOC4 PE=1 SV=1	11456	8091.4	9021.5	11378.2	7799.6	8657.5	0.972266	0.119239	0.993209	0.963937	0.959652	0.972266	0.119239
Q86UE8	Serine/threonine-protein kinase tousled-like 2 OS=Homo sapiens OX=9606 GN=TLK2 PE=1 SV=2	14017.6	10202.2	8678.6	13104.3	9903.5	8953.5	0.979081	0.536304	0.934846	0.970722	1.03168	0.979081	0.536304
O00499	Myc box-dependent-interacting protein 1 OS=Homo sapiens OX=9606 GN=BIN1 PE=1 SV=1	9813.7	12344.8	12154.7	9371.7	11010.7	11747.3	0.937791	0.115236	0.954961	0.89193	0.966482	0.937791	0.115236
Q96EB6	NAD-dependent protein deacetylase sirtuin-1 OS=Homo sapiens OX=9606 GN=SIRT1 PE=1 SV=2	7803.3	9657	13130.8	7116.3	9352.8	12355.7	0.940477	0.0676614	0.91196	0.9685	0.940971	0.940477	0.0676614
Q00577	Transcriptional activator protein Pur-alpha OS=Homo sapiens OX=9606 GN=PURA PE=1 SV=2	15998.5	11275.6	18294.8	15274.2	10683.3	16838.8	0.940871	0.0297905	0.954727	0.947471	0.920415	0.940871	0.0297905
O60870	DNA/RNA-binding protein KIN17 OS=Homo sapiens OX=9606 GN=KIN PE=1 SV=2	8987.1	10324.3	9745.6	10508.4	14643.2	15304.3	1.38599	0.0807796	1.16928	1.41832	1.57038	1.38599	0.0807796
O00422	Histone deacetylase complex subunit SAP18 OS=Homo sapiens OX=9606 GN=SAP18 PE=1 SV=1	20048.2	19347.7	21017.9	21117.9	20676.4	21457.5	1.04765	0.0773172	1.05336	1.06867	1.02092	1.04765	0.0773172
O14828	Secretory carrier-associated membrane protein 3 OS=Homo sapiens OX=9606 GN=SCAMP3 PE=1 SV=3	12190.9	14486.3	15831.6	13098.1	14566.9	16985.3	1.05095	0.153913	1.07442	1.00556	1.07287	1.05095	0.153913
Q7L266	Isoaspartyl peptidase/L-asparaginase OS=Homo sapiens OX=9606 GN=ASRGL1 PE=1 SV=2	9454.5	8191.1	9341.5	9722.5	7642.2	9537.4	0.994102	0.865087	1.02835	0.932988	1.02097	0.994102	0.865087
Q9HC35	Echinoderm microtubule-associated protein-like 4 OS=Homo sapiens OX=9606 GN=EML4 PE=1 SV=3	14005.3	7170.2	9026.3	13371.8	7014.1	11480.7	1.0683	0.572146	0.954767	0.978229	1.27192	1.0683	0.572146
Q9UPY3	Endoribonuclease Dicer OS=Homo sapiens OX=9606 GN=DICER1 PE=1 SV=3	4763.9	3248.1	8043.3	3834.6	3239.9	7796.9	0.923923	0.332743	0.804929	0.997475	0.969366	0.923923	0.332743
Q9Y4E8	Ubiquitin carboxyl-terminal hydrolase 15 OS=Homo sapiens OX=9606 GN=USP15 PE=1 SV=3	10881.4	7124.7	6138	11357.9	8362.8	5881.5	1.05859	0.448499	1.04379	1.17378	0.958211	1.05859	0.448499
O43665	Regulator of G-protein signaling 10 OS=Homo sapiens OX=9606 GN=RGS10 PE=1 SV=3	11101.9	8352.3	8151.5	10445.4	7791.8	7790.8	0.94317	0.013609	0.940866	0.932893	0.95575	0.94317	0.013609
P78362	SRSF protein kinase 2 OS=Homo sapiens OX=9606 GN=SRPK2 PE=1 SV=3	4878.8	8076.4	5425.9	4881.5	8896.7	5561.5	1.04237	0.298381	1.00055	1.10157	1.02499	1.04237	0.298381
Q9BZD4	Kinetochore protein Nuf2 OS=Homo sapiens OX=9606 GN=NUF2 PE=1 SV=2	11946.6	22706.5	22504.9	12292.8	22189.5	22406.6	1.00061	0.971341	1.02898	0.977231	0.995632	1.00061	0.971341
Q5W0V3	FHF complex subunit HOOK interacting protein 2A OS=Homo sapiens OX=9606 GN=FHIP2A PE=1 SV=1	10440.9	6022.2	7073.6	7196.6	4905	6831.8	0.823191	0.157533	0.68927	0.814486	0.965817	0.823191	0.157533
O00506	Serine/threonine-protein kinase 25 OS=Homo sapiens OX=9606 GN=STK25 PE=1 SV=1	2560.9	417.4	2731.8	2437.8	526.7	2584.4	1.05328	0.660296	0.951931	1.26186	0.946043	1.05328	0.660296
P40855	Peroxisomal biogenesis factor 19 OS=Homo sapiens OX=9606 GN=PEX19 PE=1 SV=1	9034.3	9961.7	12145.3	9279.4	9526.5	12011.3	0.990803	0.697138	1.02713	0.956313	0.988967	0.990803	0.697138
P49720	Proteasome subunit beta type-3 OS=Homo sapiens OX=9606 GN=PSMB3 PE=1 SV=2	21507.9	14248.2	16279.8	21804.8	14447.8	15988.6	1.00331	0.784438	1.0138	1.01401	0.982113	1.00331	0.784438
P61086	Ubiquitin-conjugating enzyme E2 K OS=Homo sapiens OX=9606 GN=UBE2K PE=1 SV=3	9726	10948.1	11969.9	9502.3	11429.4	11299.6	0.988321	0.729624	0.977	1.04396	0.944001	0.988321	0.729624
Q86V81	THO complex subunit 4 OS=Homo sapiens OX=9606 GN=ALYREF PE=1 SV=3	29957	27149.3	20501.7	29449.7	24558.3	20285.6	0.95903	0.272164	0.983066	0.904565	0.989459	0.95903	0.272164
Q8WVJ2	NudC domain-containing protein 2 OS=Homo sapiens OX=9606 GN=NUDCD2 PE=1 SV=1	17413.4	15351	14648.7	16773.5	14977.2	14760.4	0.982176	0.309925	0.963252	0.97565	1.00763	0.982176	0.309925
P37198	Nuclear pore glycoprotein p62 OS=Homo sapiens OX=9606 GN=NUP62 PE=1 SV=3	11101.8	10996.7	18289.5	10811	11386.8	19019.4	1.0164	0.522501	0.973806	1.03547	1.03991	1.0164	0.522501
Q7L7L0	Histone H2A type 3 OS=Homo sapiens OX=9606 GN=H2AW PE=1 SV=3	81526.2	107022	78385.8	106089	147156	88604	1.26889	0.0655598	1.30129	1.37501	1.13036	1.26889	0.0655598
Q96EY1	DnaJ homolog subfamily A member 3, mitochondrial OS=Homo sapiens OX=9606 GN=DNAJA3 PE=1 SV=2	9338.3	9117.7	5795.8	8257.4	8930.9	5759.8	0.952517	0.301326	0.884251	0.979512	0.993789	0.952517	0.301326
P18077	60S ribosomal protein L35a OS=Homo sapiens OX=9606 GN=RPL35A PE=1 SV=2	26743.2	34527.9	27626.5	28080	36022.2	29794	1.05724	0.0337071	1.04999	1.04328	1.07846	1.05724	0.0337071
Q9BQA1	Methylosome protein 50 OS=Homo sapiens OX=9606 GN=WDR77 PE=1 SV=1	7536.6	8551.6	6530.1	6926	7873.2	5858.7	0.912279	0.00735151	0.918982	0.92067	0.897184	0.912279	0.00735151
Q9H6E5	Speckle targeted PIP5K1A-regulated poly(A) polymerase OS=Homo sapiens OX=9606 GN=TUT1 PE=1 SV=2	3742.3	6188.2	5938.2	3392	5760.5	7485.7	1.03263	0.801992	0.906394	0.930885	1.2606	1.03263	0.801992
Q9NPF4	Probable tRNA N6-adenosine threonylcarbamoyltransferase OS=Homo sapiens OX=9606 GN=OSGEP PE=1 SV=1	5640.3	5915.8	6422.8	5628.8	5835.2	5957	0.970605	0.310288	0.997961	0.986375	0.927477	0.970605	0.310288
O75530	Polycomb protein EED OS=Homo sapiens OX=9606 GN=EED PE=1 SV=2	11156.9	9334.2	8148.4	11134.1	9734.7	8424.5	1.02492	0.211213	0.997956	1.04291	1.03388	1.02492	0.211213
Q9UPQ9	Trinucleotide repeat-containing gene 6B protein OS=Homo sapiens OX=9606 GN=TNRC6B PE=1 SV=4	6780.7	6765.9	6149.6	6858.5	7872.4	6323	1.06774	0.294714	1.01147	1.16354	1.0282	1.06774	0.294714
Q9BSD7	Cancer-related nucleoside-triphosphatase OS=Homo sapiens OX=9606 GN=NTPCR PE=1 SV=1	10823.6	9028.8	13188.8	10905.4	9144.5	13026.2	1.00268	0.759653	1.00756	1.01281	0.987671	1.00268	0.759653
P62269	40S ribosomal protein S18 OS=Homo sapiens OX=9606 GN=RPS18 PE=1 SV=3	28892.1	38065.4	29788.4	30713	39285.3	28724.7	1.01979	0.56731	1.06302	1.03205	0.964291	1.01979	0.56731
Q9NV88	Integrator complex subunit 9 OS=Homo sapiens OX=9606 GN=INTS9 PE=1 SV=2	9610.7	12309.1	10946.7	9211.4	11225.9	10308	0.937369	0.0439362	0.958453	0.912	0.941654	0.937369	0.0439362
O95104	SR-related and CTD-associated factor 4 OS=Homo sapiens OX=9606 GN=SCAF4 PE=1 SV=3	14637.4	19119.1	16061.2	13369.1	19465.1	15461.1	0.964695	0.363556	0.913352	1.0181	0.962637	0.964695	0.363556
Q86VN1	Vacuolar protein-sorting-associated protein 36 OS=Homo sapiens OX=9606 GN=VPS36 PE=1 SV=1	8830.8	10749.4	4867.1	8056.7	9890.8	4605.5	0.926239	0.0187875	0.912341	0.920126	0.946251	0.926239	0.0187875
P48059	LIM and senescent cell antigen-like-containing domain protein 1 OS=Homo sapiens OX=9606 GN=LIMS1 PE=1 SV=4	15028.1	15458.3	13395.3	14862.8	13104.6	13509.3	0.948417	0.415645	0.989001	0.847739	1.00851	0.948417	0.415645
Q9BV57	1,2-dihydroxy-3-keto-5-methylthiopentene dioxygenase OS=Homo sapiens OX=9606 GN=ADI1 PE=1 SV=1	13834.8	15322.4	11043.6	12766.6	14133.4	9758.4	0.909605	0.0200336	0.922789	0.922401	0.883625	0.909605	0.0200336
Q9Y3T9	Nucleolar complex protein 2 homolog OS=Homo sapiens OX=9606 GN=NOC2L PE=1 SV=4	11652.9	17241.5	21021.7	11571.1	16833.6	19922.5	0.972344	0.171547	0.99298	0.976342	0.947711	0.972344	0.171547
P13861	cAMP-dependent protein kinase type II-alpha regulatory subunit OS=Homo sapiens OX=9606 GN=PRKAR2A PE=1 SV=2	11513.6	7224.1	8391.4	10752.7	6670.1	7942.1	0.934561	0.0102879	0.933913	0.923312	0.946457	0.934561	0.0102879
Q5T200	Zinc finger CCCH domain-containing protein 13 OS=Homo sapiens OX=9606 GN=ZC3H13 PE=1 SV=1	9930.1	14412.1	11141.2	9032.3	12710.8	11135.2	0.930334	0.188499	0.909588	0.881953	0.999461	0.930334	0.188499
Q8IUD2	ELKS/Rab6-interacting/CAST family member 1 OS=Homo sapiens OX=9606 GN=ERC1 PE=1 SV=1	7486.4	8355.9	6573.2	7603.9	7570.6	6461.1	0.96822	0.431339	1.0157	0.906019	0.982946	0.96822	0.431339
Q9UI12	V-type proton ATPase subunit H OS=Homo sapiens OX=9606 GN=ATP6V1H PE=1 SV=1	8663	8278.3	7094.4	8155.9	8124.7	6738.6	0.957586	0.0734139	0.941464	0.981445	0.949848	0.957586	0.0734139
Q12899	Tripartite motif-containing protein 26 OS=Homo sapiens OX=9606 GN=TRIM26 PE=1 SV=1	8093.7	9043.4	9746.1	7575.8	9193.6	9691.4	0.982336	0.538862	0.936012	1.01661	0.994387	0.982336	0.538862
P46782	40S ribosomal protein S5 OS=Homo sapiens OX=9606 GN=RPS5 PE=1 SV=4	30718	40294.5	38104.7	30680	42042.4	37992.6	1.01307	0.479677	0.998763	1.04338	0.997058	1.01307	0.479677
Q5C9Z4	Nucleolar MIF4G domain-containing protein 1 OS=Homo sapiens OX=9606 GN=NOM1 PE=1 SV=1	6454.2	7237.4	7677.4	5590.8	7023.8	7543.4	0.939753	0.244371	0.866227	0.970487	0.982546	0.939753	0.244371
Q9GZU8	PSME3-interacting protein OS=Homo sapiens OX=9606 GN=PSME3IP1 PE=1 SV=1	20073.9	22394.7	30928.7	21082	24362.6	31660.9	1.05392	0.10147	1.05022	1.08787	1.02367	1.05392	0.10147
Q9H974	Queuine tRNA-ribosyltransferase accessory subunit 2 OS=Homo sapiens OX=9606 GN=QTRT2 PE=1 SV=1	10408.9	7563.3	10142.8	10011.9	7313.2	9916.6	0.96883	0.0217161	0.96186	0.966932	0.977698	0.96883	0.0217161
O60333	Kinesin-like protein KIF1B OS=Homo sapiens OX=9606 GN=KIF1B PE=1 SV=5	10025.4	8876.8	6251.1	9400.5	8260.7	6202.2	0.95348	0.139285	0.937668	0.930594	0.992177	0.95348	0.139285
Q9NQ88	Fructose-2,6-bisphosphatase TIGAR OS=Homo sapiens OX=9606 GN=TIGAR PE=1 SV=1	9503.8	9654.4	11317.2	8970.1	9659.1	10742.1	0.964505	0.188247	0.943844	1.00049	0.949184	0.964505	0.188247
P51148	Ras-related protein Rab-5C OS=Homo sapiens OX=9606 GN=RAB5C PE=1 SV=2	17347	11436.2	12863.6	15143	11593.8	14356.3	1.00092	0.990743	0.872946	1.01378	1.11604	1.00092	0.990743
Q15126	Phosphomevalonate kinase OS=Homo sapiens OX=9606 GN=PMVK PE=1 SV=3	14611.9	16990	18930.9	14488	17085.8	18298.6	0.98792	0.400775	0.991521	1.00564	0.9666	0.98792	0.400775
O94903	Pyridoxal phosphate homeostasis protein OS=Homo sapiens OX=9606 GN=PLPBP PE=1 SV=1	14751.2	23104.2	23417.6	15347.2	24249	23572.2	1.03218	0.132686	1.0404	1.04955	1.0066	1.03218	0.132686
O00743	Serine/threonine-protein phosphatase 6 catalytic subunit OS=Homo sapiens OX=9606 GN=PPP6C PE=1 SV=1	15826.5	11923.8	15116.1	15767.2	11949.8	14480	0.985451	0.404312	0.996253	1.00218	0.957919	0.985451	0.404312
O95299	NADH dehydrogenase [ubiquinone] 1 alpha subcomplex subunit 10, mitochondrial OS=Homo sapiens OX=9606 GN=NDUFA10 PE=1 SV=1	7226.1	12347	8791.6	7709.4	12084.7	8491.1	1.00382	0.915249	1.06688	0.978756	0.96582	1.00382	0.915249
P21266	Glutathione S-transferase Mu 3 OS=Homo sapiens OX=9606 GN=GSTM3 PE=1 SV=3	19260.9	12372.1	24899.5	19589.1	13023.6	24231.8	1.01429	0.597433	1.01704	1.05266	0.973184	1.01429	0.597433
Q9Y6D6	Brefeldin A-inhibited guanine nucleotide-exchange protein 1 OS=Homo sapiens OX=9606 GN=ARFGEF1 PE=1 SV=2	13048.2	14157	7433	12010.9	13810.8	7116.8	0.951169	0.0946691	0.920502	0.975546	0.95746	0.951169	0.0946691
Q8NCN4	E3 ubiquitin-protein ligase RNF169 OS=Homo sapiens OX=9606 GN=RNF169 PE=1 SV=2	5729.9	4954.1	6635.9	5559	5413.1	6372.3	1.0077	0.87313	0.970174	1.09265	0.960277	1.0077	0.87313
O95202	Mitochondrial proton/calcium exchanger protein OS=Homo sapiens OX=9606 GN=LETM1 PE=1 SV=1	12974.6	7561	11292.8	11626.4	7495.8	16755.2	1.12372	0.566917	0.896089	0.991377	1.48371	1.12372	0.566917
Q96BW5	Phosphotriesterase-related protein OS=Homo sapiens OX=9606 GN=PTER PE=1 SV=1	10951	9104.9	10961.4	10449.9	8769.8	10031.1	0.944189	0.0633489	0.954242	0.963196	0.915129	0.944189	0.0633489
Q96CS2	HAUS augmin-like complex subunit 1 OS=Homo sapiens OX=9606 GN=HAUS1 PE=1 SV=1	12915.9	9896.3	12643.6	11040.8	9008.7	11379.2	0.888376	0.0225173	0.854822	0.91031	0.899997	0.888376	0.0225173
Q9H0R4	Haloacid dehalogenase-like hydrolase domain-containing protein 2 OS=Homo sapiens OX=9606 GN=HDHD2 PE=1 SV=1	11285.3	6068	6790.7	10808.5	6250.9	6586.5	0.985941	0.594013	0.95775	1.03014	0.969929	0.985941	0.594013
Q7Z4H7	HAUS augmin-like complex subunit 6 OS=Homo sapiens OX=9606 GN=HAUS6 PE=1 SV=2	10123.8	10051	9604.2	9735.3	10292.2	8575.9	0.959518	0.396803	0.961625	1.024	0.892932	0.959518	0.396803
Q15942	Zyxin OS=Homo sapiens OX=9606 GN=ZYX PE=1 SV=1	15125.6	9520.8	16418.6	15368.2	9908.8	16689.5	1.02443	0.0958453	1.01604	1.04075	1.0165	1.02443	0.0958453
Q14181	DNA polymerase alpha subunit B OS=Homo sapiens OX=9606 GN=POLA2 PE=1 SV=2	12045.5	6599.7	9337.9	11627.4	5914.2	8915.4	0.938725	0.104328	0.96529	0.896132	0.954754	0.938725	0.104328
Q9NW13	RNA-binding protein 28 OS=Homo sapiens OX=9606 GN=RBM28 PE=1 SV=3	11929.5	8902.8	11885.2	12646	8318.3	12609.3	1.01844	0.703765	1.06006	0.934346	1.06092	1.01844	0.703765
Q9Y697	Cysteine desulfurase, mitochondrial OS=Homo sapiens OX=9606 GN=NFS1 PE=1 SV=3	6051.7	10547.1	6135.1	5730.9	10632.8	5804.8	0.967093	0.249943	0.94699	1.00813	0.946162	0.967093	0.249943
Q9H410	Kinetochore-associated protein DSN1 homolog OS=Homo sapiens OX=9606 GN=DSN1 PE=1 SV=2	9608.4	10809.7	11283.3	8608.3	9794.4	10407	0.908109	0.0069395	0.895914	0.906075	0.922337	0.908109	0.0069395
P19387	DNA-directed RNA polymerase II subunit RPB3 OS=Homo sapiens OX=9606 GN=POLR2C PE=1 SV=2	10864.7	14028.8	8112.3	9983.9	12854	7418.4	0.91655	0.000241754	0.91893	0.916258	0.914463	0.91655	0.000241754
O60701	UDP-glucose 6-dehydrogenase OS=Homo sapiens OX=9606 GN=UGDH PE=1 SV=1	5893.4	5475.7	7515.7	5489.1	5335.3	7252.5	0.956912	0.0806797	0.931398	0.974359	0.96498	0.956912	0.0806797
Q9Y371	Endophilin-B1 OS=Homo sapiens OX=9606 GN=SH3GLB1 PE=1 SV=1	12025.1	14617.2	16232.3	11033	13574.8	14996.2	0.923345	0.00178161	0.917498	0.928687	0.923849	0.923345	0.00178161
P61081	NEDD8-conjugating enzyme Ubc12 OS=Homo sapiens OX=9606 GN=UBE2M PE=1 SV=1	23781.5	18110.1	24460.5	23447.4	18386.3	25831.7	1.01909	0.446892	0.985951	1.01525	1.05606	1.01909	0.446892
[truncated: 3,624 more rows]

## Sheet: Celastrol-2
Protein	Description	Abundances: DMSO-1	Abundances: DMSO-2	Abundances: DMSO-3	Abundances: Celastrol-1	Abundances: Celastrol-2	Abundances: Celastrol-3	Average	P-value								1	1	1
Q14204	Cytoplasmic dynein 1 heavy chain 1	62430.7	59896.6	60874.9	59341.7	61196.8	60088.6	0.986437	0.577142	0.950521	1.02171	0.987083	0.986437	0.577142
A0A0D9SGF6	Spectrin alpha chain, non-erythrocytic 1	2468	2616.2	2472.2	2694.5	2533.3	2727.2	1.05441	0.334694	1.09177	0.968313	1.10315	1.05441	0.334694
A0A384P5S9	Epididymis secretory sperm binding protein	1308.4	1338.3	1372.4	1421.1	1356.2	1345.3	1.02659	0.484742	1.08614	1.01338	0.980254	1.02659	0.484742
P78527	DNA-dependent protein kinase catalytic subunit	66208.7	65658.9	65752	64845	64579.7	66875.8	0.993353	0.633431	0.979403	0.983564	1.01709	0.993353	0.633431
B2ZZ89	Spectrin beta chain	2756.1	2899.8	2699.2	3163.3	2907.2	3171.1	1.10838	0.179981	1.14775	1.00255	1.17483	1.10838	0.179981
P21333	Filamin-A	46167.6	47048.7	46153.3	41053.3	46211.1	45422.4	0.951861	0.264157	0.889223	0.982197	0.984164	0.951861	0.264157
K9MS24	Spectrin beta chain	348.9	343.1	363.8	356.9	340	353	0.994736	0.763683	1.02293	0.990965	0.970313	0.994736	0.763683
Q15149	Plectin	45950.9	46764.2	45077.6	45822.1	44078.1	45292.1	0.981505	0.444865	0.997197	0.942561	1.00476	0.981505	0.444865
A0A087WVQ6	Clathrin heavy chain	28021.2	28711.9	27276.1	27526.3	28488.3	28500.9	1.00648	0.770197	0.982338	0.992212	1.0449	1.00648	0.770197
A0A024R1N1	Myosin, heavy polypeptide 9, non-muscle, isoform CRA_a	34598.8	30919.2	35552.2	31494.2	35110.7	33786.6	0.998723	0.98699	0.910269	1.13556	0.950338	0.998723	0.98699
O75643	U5 small nuclear ribonucleoprotein 200 kDa helicase	37585.5	37420.5	36610.2	37820.2	35896.6	37411.1	0.995799	0.844016	1.00624	0.959276	1.02188	0.995799	0.844016
O75369	Filamin-B	30182.6	31199.3	30308.7	28398.3	30925	30413.3	0.978514	0.378375	0.940883	0.991208	1.00345	0.978514	0.378375
Q6P2Q9	Pre-mRNA-processing-splicing factor 8	36937	36050.4	36381.3	37255	35672.2	36567.2	1.00108	0.871475	1.00861	0.989509	1.00511	1.00108	0.871475
Q9Y490	Talin-1	22962.8	22131	22987	21619.4	23356.8	22552.9	0.992667	0.846504	0.941497	1.05539	0.981115	0.992667	0.846504
A0A024R5M9	Nuclear mitotic apparatus protein 1, isoform CRA_a	28721.2	29438.9	28534.1	29573.9	28174.7	30515.1	1.01872	0.626654	1.02969	0.957057	1.06943	1.01872	0.626654
A0A0A0MTR7	E3 ubiquitin-protein ligase RNF213	34960.1	34321.9	33527.9	33176.6	31832.9	32988.9	0.953463	0.105503	0.948985	0.927481	0.983924	0.953463	0.105503
P07814	Bifunctional glutamate/proline--tRNA ligase	29087.9	28142.5	29978.7	28457.3	30571.9	29382.5	1.01492	0.716654	0.978321	1.08632	0.980113	1.01492	0.716654
A0A024RC65	HCG1991735, isoform CRA_a	25691.2	25456	27050.9	24893.1	26903.7	26372.1	1.00024	0.994083	0.968935	1.05687	0.974907	1.00024	0.994083
A0A024R3X4	60 kDa chaperonin (Fragment)	44637	44561.1	48097.4	47597.8	49643	46873.3	1.05164	0.334301	1.06633	1.11404	0.97455	1.05164	0.334301
P13639	Elongation factor 2	45034.8	41675.5	47067.5	39811.6	45137.6	43307.4	0.962401	0.601714	0.884019	1.08307	0.920113	0.962401	0.601714
P11388	DNA topoisomerase 2-alpha	25735	25150	25657.7	27045.3	25424	27378.5	1.04296	0.123655	1.05092	1.01089	1.06707	1.04296	0.123655
P49792	E3 SUMO-protein ligase RanBP2	19117.9	19788.5	19125.8	19209.6	19051.1	19404.1	0.994028	0.743264	1.0048	0.962736	1.01455	0.994028	0.743264
P27708	CAD protein	21750.1	20716.6	20103.4	20615.5	19432.3	19575.3	0.953191	0.0481037	0.947835	0.938006	0.973731	0.953191	0.0481037
A0A804HL40	Leucine-rich PPR motif-containing protein, mitochondrial	25561.1	25733.3	26941.2	24953.9	25584	24576.2	0.960887	0.256562	0.976245	0.994198	0.912216	0.960887	0.256562
V9HW22	Epididymis luminal protein 33	4136.4	3905.8	4450.3	4512	4559.7	4547	1.09332	0.156832	1.0908	1.16742	1.02173	1.09332	0.156832
P55072	Transitional endoplasmic reticulum ATPase	24316.2	24088.7	24987.2	24726.3	25902.5	25638.3	1.03941	0.161945	1.01687	1.0753	1.02606	1.03941	0.161945
H3BPE1	Microtubule-actin cross-linking factor 1, isoforms 1/2/3/5	866.6	844	820	839.7	889	851.8	1.02035	0.516251	0.968959	1.05332	1.03878	1.02035	0.516251
P11717	Cation-independent mannose-6-phosphate receptor	495.6	536.5	511.1	564.4	550	567.7	1.09158	0.115648	1.13882	1.02516	1.11074	1.09158	0.115648
Q08211	ATP-dependent RNA helicase A	23575	23131.6	23382	24723.7	23475.3	24472.7	1.03674	0.0786104	1.04873	1.01486	1.04665	1.03674	0.0786104
K9JA46	Epididymis luminal secretory protein 52	20041.1	19094.7	21796	20765.8	24025.2	22826.9	1.11389	0.255574	1.03616	1.25821	1.0473	1.11389	0.255574
Q02880	DNA topoisomerase 2-beta	18739.3	18731.9	18498.2	19749.3	18615.1	19796.7	1.03929	0.233035	1.0539	0.993765	1.0702	1.03929	0.233035
V9HW31	ATP synthase subunit beta	21381.9	21428.7	22098.6	22923.1	21837.8	23112.9	1.04569	0.0961884	1.07208	1.01909	1.0459	1.04569	0.0961884
Q14008	Cytoskeleton-associated protein 5	25744.3	24743.6	24987.9	26157.6	23246	25507.5	0.992108	0.792821	1.01605	0.939475	1.02079	0.992108	0.792821
Q59EZ3	Insulin-like growth factor 2 receptor variant (Fragment)	89.1	93.7	77.7	110.9	103.1	112.5	1.26429	0.119886	1.24467	1.10032	1.44788	1.26429	0.119886
A0A590UJG2	Microtubule-actin cross-linking factor 1, isoforms 1/2/3/5	142.6	148.9	149.2	140.3	150.7	159.5	1.02166	0.478226	0.983871	1.01209	1.06903	1.02166	0.478226
A0A0S2Z3G9	Actinin alpha 4 isoform 1 (Fragment)	574	539.9	665.3	631.2	624.3	668.2	1.08678	0.189457	1.09965	1.15633	1.00436	1.08678	0.189457
F5GXS2	Actinin, alpha 4, isoform CRA_a	75.2	67.7	95.9	78	78.6	72.7	0.98544	0.913921	1.03723	1.161	0.758081	0.98544	0.913921
Q53G99	Beta actin variant (Fragment)	632.8	595.6	699.7	583.5	619.4	621.8	0.95024	0.391496	0.922092	1.03996	0.888667	0.95024	0.391496
P09874	Poly [ADP-ribose] polymerase 1	30929.7	30848.6	31032.7	33890.1	31085.9	33127.8	1.05697	0.159317	1.09571	1.00769	1.06751	1.05697	0.159317
V9HW96	CCT-beta	20222.4	19429.7	20847.8	18624	20721	20167.8	0.984934	0.759041	0.920959	1.06646	0.967383	0.984934	0.759041
A0A384NYT8	Tubulin beta chain (Fragment)	15673	15336	14156.2	16465.3	14476.9	15781.3	1.03644	0.540513	1.05055	0.943981	1.1148	1.03644	0.540513
Q709C8	Vacuolar protein sorting-associated protein 13C	22633.9	23472.4	23105.6	21914.2	22062.8	22794.6	0.964896	0.122288	0.968203	0.939946	0.98654	0.964896	0.122288
Q8WXH0	Nesprin-2	2829.6	2813.8	2799.1	2815.9	2815	2819.3	1.00093	0.814109	0.995158	1.00043	1.00722	1.00093	0.814109
A0A024RD80	Heat shock protein 90kDa alpha (Cytosolic), class B member 1, isoform CRA_a	7045	6823.4	7212.1	6961.4	8199.9	7732.9	1.08736	0.294904	0.988133	1.20173	1.07221	1.08736	0.294904
A0A024R1A3	Ubiquitin-activating enzyme E1	8672.5	8522.2	9080	8171.8	9296.4	8917	1.00505	0.919796	0.942266	1.09085	0.982048	1.00505	0.919796
V9HWB8	Pyruvate kinase	479.2	473.4	491	384.6	452.8	453.6	0.894301	0.152524	0.802588	0.956485	0.923829	0.894301	0.152524
P13010	X-ray repair cross-complementing protein 5	27091.9	26122.6	28150.7	28550.8	27990.7	28537.8	1.04637	0.113205	1.05385	1.07151	1.01375	1.04637	0.113205
P35580	Myosin-10	16276.7	14141.4	14906.3	13608.6	14520.4	14365	0.942189	0.41106	0.836079	1.0268	0.963686	0.942189	0.41106
Q5T4S7	E3 ubiquitin-protein ligase UBR4	19986.4	19152.2	19817.7	19107.4	20308.9	19490.2	0.999963	0.999167	0.95602	1.0604	0.983474	0.999963	0.999167
Q8IWP6	Tubulin beta chain	1330.4	1359.3	1240.3	1433.8	1231.8	1369.9	1.02947	0.681939	1.07772	0.906202	1.10449	1.02947	0.681939
A0A024R694	Actinin, alpha 1, isoform CRA_a	11394.4	11284.8	11712	11008.6	12108.8	11738.1	1.0138	0.703226	0.966141	1.07302	1.00223	1.0138	0.703226
A8KAP3	116 kDa U5 small nuclear ribonucleoprotein component	21720.9	22067.7	21070	22493.1	21584.6	21931.7	1.01819	0.461054	1.03555	0.978108	1.0409	1.01819	0.461054
Q96IS6	HSPA8 protein (Fragment)	122.5	142.7	137.6	147.4	137.1	152.2	1.09004	0.329578	1.20327	0.960757	1.1061	1.09004	0.329578
P12956	X-ray repair cross-complementing protein 6	27354.1	27609.2	27519	28600.3	28288.6	28500.4	1.03528	0.0281846	1.04556	1.02461	1.03566	1.03528	0.0281846
P13796	Plastin-2	20937.9	20442.1	23041.8	19589.8	23235.6	21540.8	1.00238	0.974991	0.935614	1.13665	0.934858	1.00238	0.974991
D4YW74	Polytrophin	565.1	624.8	595.7	607.7	572.2	597.5	0.998073	0.970478	1.07538	0.915813	1.00302	0.998073	0.970478
V9HWB4	78 kDa glucose-regulated protein	26218.3	26844.6	26827	26021.8	25934.5	26122.4	0.977446	0.102705	0.992505	0.966097	0.973735	0.977446	0.102705
Q71U36	Tubulin alpha-1A chain	411.5	278.2	258.5	259.1	234	226.5	0.782326	0.105686	0.629648	0.841121	0.876209	0.782326	0.105686
A0A024R663	Kinectin 1 (Kinesin receptor), isoform CRA_a	18312.8	19513.2	19205.1	21183.5	19855.1	20683.7	1.08376	0.173486	1.15676	1.01752	1.07699	1.08376	0.173486
Q92608	Dedicator of cytokinesis protein 2	23538	22434.1	23773.3	24725.8	22334	23839.2	1.01626	0.444983	1.05046	0.995538	1.00277	1.01626	0.444983
P12270	Nucleoprotein TPR	18033.8	19107.5	18760.1	17154.5	18628.8	18537.3	0.971437	0.117992	0.951242	0.974947	0.988124	0.971437	0.117992
P08575	Receptor-type tyrosine-protein phosphatase C	29524.1	29864.4	30040.2	31288.1	29817.6	31446.5	1.035	0.201542	1.05975	0.998433	1.04681	1.035	0.201542
O75533	Splicing factor 3B subunit 1	20823.2	20822.5	20547.4	21196.7	20955.1	20839.6	1.01284	0.063833	1.01794	1.00637	1.01422	1.01284	0.063833
B2RWN5	HEAT repeat-containing protein 1	1812.6	1747.7	1860.9	1856.1	1827.6	1859.6	1.02301	0.228337	1.024	1.04572	0.999301	1.02301	0.228337
P50990	T-complex protein 1 subunit theta	11925.1	11412.6	11915.9	10785.5	12362.9	11496	0.984155	0.791394	0.904437	1.08327	0.964761	0.984155	0.791394
P04350	Tubulin beta-4A chain	1723.4	1617.9	1649.8	1765.5	1562.5	1734.2	1.01378	0.639586	1.02443	0.965758	1.05116	1.01378	0.639586
P52272	Heterogeneous nuclear ribonucleoprotein M	669.5	706.3	576.7	711.6	618.7	722.3	1.06378	0.616759	1.06288	0.875973	1.25247	1.06378	0.616759
B7Z4V2	75 kDa glucose-regulated protein	23361.1	22634	24431.2	23309.5	24458.9	23192.9	1.00924	0.83192	0.997791	1.08063	0.949315	1.00924	0.83192
Q09666	Neuroblast differentiation-associated protein AHNAK	22113.8	22951.6	22279.7	22236.6	21774.8	21778.5	0.977261	0.300028	1.00555	0.948727	0.977504	0.977261	0.300028
F5H5D3	Tubulin alpha chain	2594.4	2367.6	2525.7	2717.8	2415.5	2657.2	1.03995	0.0567495	1.04756	1.02023	1.05206	1.03995	0.0567495
Q9BU08	CCT-epsilon (Fragment)	25295.9	24304.2	26312.1	23847.5	26246.8	25240	0.993975	0.901947	0.942742	1.07993	0.959254	0.993975	0.901947
Q9Y5B9	FACT complex subunit SPT16	23943	23730.9	24659.1	26129.2	25002.6	25363.3	1.05782	0.0867468	1.09131	1.05359	1.02856	1.05782	0.0867468
A0A087X0X3	Heterogeneous nuclear ribonucleoprotein M	111.3	119	107.9	132.6	119.4	135.1	1.14894	0.184963	1.19137	1.00336	1.25209	1.14894	0.184963
A0A024R3R7	HEAT repeat-containing protein 1	1137.7	1149	1175.1	1206.9	1179.2	1190.8	1.03349	0.141852	1.06082	1.02628	1.01336	1.03349	0.141852
A0A024R5Z9	Pyruvate kinase	441.2	437.7	486.3	395.4	481.7	434.7	0.963537	0.647717	0.896192	1.10053	0.893893	0.963537	0.647717
P42166	Lamina-associated polypeptide 2, isoform alpha	13626.1	14133.1	13686.9	14725.2	13674.5	14412.8	1.03375	0.426018	1.08066	0.967551	1.05304	1.03375	0.426018
A0A024R7U6	DNA replication licensing factor MCM4	15588.3	15259.6	15611.6	14033.5	15492.1	15150.1	0.961978	0.373631	0.900259	1.01524	0.970439	0.961978	0.373631
P25705	ATP synthase subunit alpha, mitochondrial	24233.5	24785.9	24905.9	25878.5	24738.3	26051.2	1.03732	0.211933	1.06788	0.99808	1.04599	1.03732	0.211933
Q15393	Splicing factor 3B subunit 3	19225	19574.3	19111.9	19583.6	19216.7	19605.5	1.00874	0.587939	1.01865	0.981731	1.02583	1.00874	0.587939
[truncated: 7,254 more rows]

## Sheet: Celastrol-3
Protein	Description	Abundances: DMSO-1	Abundances: DMSO-2	Abundances: DMSO-3	Abundances: Celastrol-1	Abundances: Celastrol-2	Abundances: Celastrol-3	Average	P-value						1	1	1
[truncated: 7,468 more rows]

[truncated: 2 more sheets: 影响蛋白交集, GO analysis]
