# Supplementary material for: Degradation‐Based Protein Profiling: A Case Study of Celastrol
Source: Adv Sci (Weinh). 2024 Apr 25;11(25):2308186. doi: 10.1002/advs.202308186 (PMC11220716; doi:10.1002/advs.202308186)
Supplement: Supplementary file 5 — Supporting Information [file ADVS-11-2308186-s005.xlsx]

## Sheet: Assay summary
Assay date	Assay name	Compounds ID	Bottom	Top	IC50(nM)	Hillslope	Comments
2024/01/08	CHK1_HTRF assay	AZD7762	2.97482	95.2037	1.8072	1.39682	Reference	Compound state
		Cel			>50000		/	clear
		ZH-011			>50000		/	clear

## Sheet: Raw data analysis 
Assay platemap	1	2	3	4	5	6	7	8	9	10	11	12	13	14	15	16	17	18	19	20	21	22	23	24
A	Low Control	Ref	10 points									DMSO
B	Low Control											DMSO
C	Low Control	Cmpd-1	10 points									DMSO
D	Low Control											DMSO
E	Low Control	Cmpd-2	10 points									DMSO
F	Low Control											DMSO
G	Low Control											DMSO
H	Low Control											DMSO
I
J
K
L
M
N
O
P
Raw data	1	2	3	4	5	6	7	8	9	10	11	12	13	14	15	16	17	18	19	20	21	22	23	24
A	791.37	1122.73	1207.96	2183.78	3524.99	7154.38	9425.35	11695.6	10964	11292	9641.48	11054.9
B	894.17	1908.4	1315.86	2376.4	4494.27	7854.78	10238.6	11403.1	11502	12086	10409.7	11144.6
C	940.73	14572.3	13818	14736.7	14910.2	13216.6	12046.9	12104.2	11411.3	11226.4	11541.5	11287.8
D	789.84	14963.2	13530.3	14883.3	14570.6	14186.4	11830	13818.8	12339.5	11216.2	11758	11615.3
E	846.87	13070	13771	13703.1	13290.2	12677.3	11886.1	11939.2	11973.5	11559.5	11153.3	11397.1
F	898.47	13350.8	13065.9	14435.6	13917.6	12943.5	11444.6	13068.5	12837.9	11819.7	10119	11981
G	894.51											11687.7
H	867.45											11569.9
I
J
K
L
M
N
O
P
		SD	CV	Z'	S/B
AVE(Low Control)	865.426	49.9758	0.057747	0.904813	13.2505
AVE(DMSO)	11467.3	286.412	0.0249764
Inhibition	1	2	3	4	5	6	7	8	9	10	11	12	13	14	15	16	17	18	19	20	21	22	23	24
AZD7762		97.573	96.7691	87.5649	74.9142	40.6807	19.2602	-2.15358	4.747	1.65358	17.2216
		90.1624	95.7514	85.748	65.7716	34.0743	11.5891	0.605743	-0.327112	-5.83624	9.9756
Cel		-29.2873	-22.1724	-30.8384	-32.4747	-16.4999	-5.46687	-6.00791	0.527832	2.27224	-0.70016
		-32.9746	-19.4587	-32.2207	-29.2712	-25.6472	-3.42091	-22.1797	-8.22723	2.36789	-2.74235
ZH-011		-15.1171	-21.7288	-21.0893	-17.1945	-11.4134	-3.95053	-4.45139	-4.77463	-0.86947	2.96193
		-17.766	-15.0783	-27.9985	-23.1124	-13.9243	0.214302	-15.1032	-12.9277	-3.32376	12.7176
	AZD7762 in CHK1_HTRF assay
	AZD7762		Inhibition%							#NAME?
	Conc (nM)	Rep 1	Rep 2	Mean	SD	Bottom	Top	IC50	Hill Slope	#NAME?
	#VALUE!	97.573	90.1624	93.8677	5.24014	2.97482	95.2037	1.8072	1.39682	#VALUE!
	#VALUE!	96.7691	95.7514	96.2602	0.719655
	#VALUE!	87.5649	85.748	86.6565	1.28471
	#VALUE!	74.9142	65.7716	70.3429	6.46475
	#VALUE!	40.6807	34.0743	37.3775	4.67142
	#VALUE!	19.2602	11.5891	15.4246	5.42429
	#VALUE!	-2.15358	0.605743	-0.773921	1.95114
	#VALUE!	4.747	-0.327112	2.20994	3.58794
	#VALUE!	1.65358	-5.83624	-2.09133	5.2961
	#VALUE!	17.2216	9.9756	13.5986	5.12369
	Cel in CHK1_HTRF assay
	Cel		Inhibition%							#NAME?
	Conc (nM)	Rep 1	Rep 2	Mean	SD	Bottom	Top	IC50	Hill Slope	#NAME?
	#VALUE!	-29.2873	-32.9746	-31.1309	2.6073			>50000		#VALUE!
	#VALUE!	-22.1724	-19.4587	-20.8156	1.91886
	#VALUE!	-30.8384	-32.2207	-31.5295	0.977437
	#VALUE!	-32.4747	-29.2712	-30.8729	2.26521
	#VALUE!	-16.4999	-25.6472	-21.0736	6.46809
	#VALUE!	-5.46687	-3.42091	-4.44389	1.44671
	#VALUE!	-6.00791	-22.1797	-14.0938	11.4352
	#VALUE!	0.527832	-8.22723	-3.8497	6.19077
	#VALUE!	2.27224	2.36789	2.32006	0.0676302
	#VALUE!	-0.70016	-2.74235	-1.72125	1.44405
	ZH-011 in CHK1_HTRF assay
	ZH-011		Inhibition%							#NAME?
	Conc (nM)	Rep 1	Rep 2	Mean	SD	Bottom	Top	IC50	Hill Slope	#NAME?
	#VALUE!	-15.1171	-17.766	-16.4415	1.8731			>50000		#VALUE!
	#VALUE!	-21.7288	-15.0783	-18.4036	4.70263
	#VALUE!	-21.0893		-21.0893	#DIV/0!
	#VALUE!	-17.1945	-23.1124	-20.1535	4.1846
	#VALUE!	-11.4134	-13.9243	-12.6689	1.77553
	#VALUE!	-3.95053	0.214302	-1.86811	2.94498
	#VALUE!	-4.45139	-15.1032	-9.77729	7.53196
	#VALUE!	-4.77463	-12.9277	-8.85118	5.76511
	#VALUE!	-0.86947	-3.32376	-2.09661	1.73544
	#VALUE!	2.96193	12.7176	7.83975	6.89828
